# Supplementary material for: ‘Re‐Wilding’ an Animal Model With Microbiota Shifts Immunity and Stress Gene Expression During Infection
Source: Mol Ecol. 2024 Nov 12;34(1):e17586. doi: 10.1111/mec.17586 (PMC11665493; doi:10.1111/mec.17586)
Supplement: Supplementary file 1 — Data S1 Excel master data sheet with each gene and all DESeq2 statistics, Boruta results and WGCNA module. Columns are annotated with descriptive notes. [file MEC-34-e17586-s001.xlsx]

## Sheet: DEG_Annotations_ancestral_WGCNA
gene	wgcna	boruta	baseMean	log2FoldChange_AMAP_v_Con	lfcSE_AMAP_v_Con	stat_AMAP_v_Con	pvalue_AMAP_v_Con	padj_AMAP_v_Con	sig_DEG_AMAP_v_Con	log2FoldChange_AMAP_v_AM	lfcSE_AMAP_v_AM	stat_AMAP_v_AM	pvalue_AMAP_v_AM	padj_AMAP_v_AM	sig_DEG_AMAP_v_AM	log2FoldChange_AMAP_v_AP	lfcSE_AMAP_v_AP	stat_AMAP_v_AP	pvalue_AMAP_v_AP	padj_AMAP_v_AP	sig_DEG_AMAP_v_AP	log2FoldChange_AM_v_Con	lfcSE_AM_v_Con	stat_AM_v_Con	pvalue_AM_v_Con	padj_AM_v_Con	sig_DEG_AM_v_Con	log2FoldChange_AP_v_Con	lfcSE_AP_v_Con	stat_AP_v_Con	pvalue_AP_v_Con	padj_AP_v_Con	sig_DEG_AP_v_Con	log2FoldChange_AP_v_AM	lfcSE_AP_v_AM	stat_AP_v_AM	pvalue_AP_v_AM	padj_AP_v_AM	sig_DEG_AP_v_AM
2L52.1	8	NA	71.7546	-1.52395294973309	0.258736332815493	-3.62899535413397	0.00028452636066657	0.00173505880889018	Down	-1.82060318178627	0.25899885567042	-4.77068973369749	1.83596155296e-06	1.34949418909747e-05	Down	0.795402509522908	0.290288864417149	0.724803929166766	0.468572324961786	1	No	0.296650232053186	0.236866496400727	0	1	1	No	-2.31935545925599	0.270726712311946	-6.40629601875997	1.49097354511528e-10	3.64685234459844e-09	Down	-2.61600569130918	0.270977620459066	-7.49510490153553	6.62453601180451e-14	1.07535191147489e-12	Down
aagr-1	14	NA	987.565	1.13433214344376	0.121726442485659	4.51284151763885	6.39648192308514e-06	5.17707769130599e-05	Up	0.691764009230465	0.121095318953899	0.881652653073325	0.377964672318605	0.903269733901583	No	-0.213706261421584	0.119381438247413	0	1	1	No	0.442568134213292	0.122971907855713	0	1	1	No	1.34803840486534	0.121284548314036	6.29130763540995	3.14802753646941e-10	7.30912401677383e-09	Up	0.90547027065205	0.120651113251355	2.65617334159534	0.00790329781679345	0.0277313198004313	Up
aagr-2	2	NA	2197	-0.474804897339624	0.0835982831091136	0	1	1	No	0.0550569475726116	0.0843477498795936	0	1	1	No	-0.548597123042743	0.0834976181893164	0	1	1	No	-0.529861844912235	0.0837450981848643	0	1	1	No	0.0737922257031199	0.0828887857643993	0	1	1	No	0.603654070615355	0.0836446099568187	0.223015812076656	0.823523200141146	1	No
aagr-3	8	NA	3006.47	-0.333390646920293	0.0473697497892981	0	1	1	No	-0.378405472268998	0.0475311127978435	0	1	1	No	-0.237222959559224	0.0473886582814923	0	1	1	No	0.0450148253487046	0.0468662598894848	0	1	1	No	-0.0961676873610694	0.046721778283863	0	1	1	No	-0.141182512709774	0.0468853714333276	0	1	1	No
aagr-4	2	confirmed	390.4	-1.78872314813006	0.199469821873977	-6.03461283928231	1.59344254104072e-09	2.22515627217383e-08	Down	-1.67972051707976	0.200136555175262	-5.46986789155584	4.50371151712769e-08	3.99078240431079e-07	Down	-2.32699383535708	0.198415089055463	-8.77954314689311	1.64140015064812e-18	2.72375872057551e-16	Down	-0.109002631050295	0.1919273918359	0	1	1	No	0.538270687227019	0.190131613979838	0	1	1	No	0.647273318277314	0.190830975597434	0.326327096962931	0.744176888939726	1	No
aaim-1	14	NA	6.99327	1.2221567365587	0.599465465014001	1.06287480054221	0.287838732170015	0.789364847994166	No	2.97861447798731	0.818035538918506	2.92605194286768	0.00343293613866459	0.0150401925912908	Up	-0.0106413391518168	0.541091915616705	0	1	1	No	-1.75645774142861	0.85353800846399	-1.3724728480888	0.169916285760262	1	No	1.23279807571051	0.593401858193063	1.09166843137817	0.274978865702577	0.757904621540763	No	2.98925581713912	0.813602518702573	2.95507420622679	0.00312593854424473	0.0119296303648792	Up
aak-1	14	NA	722.892	1.15342466505423	0.0925496688987634	6.14183358857837	8.15742950273569e-10	1.1860861332489e-08	Up	1.29142845974104	0.0938816643577561	7.52466910949767	5.28540043698151e-14	8.30672752313967e-13	Up	0.601886611680371	0.0907570038874406	0.186064005609024	0.85239456833658	1	No	-0.138003794686803	0.096457351163754	0	1	1	No	0.551538053373861	0.0934188816889784	0	1	1	No	0.689541848060665	0.0947386570954994	1.10347614443472	0.269820445659096	0.596655904905916	No
aak-2	14	NA	578.041	0.37391194447942	0.0859301466623125	0	1	1	No	0.236181466359672	0.0860646222566135	0	1	1	No	-0.0223564225653487	0.083998435937971	0	1	1	No	0.137730478119747	0.0872266879761858	0	1	1	No	0.396268367044768	0.0851886913649777	0	1	1	No	0.258537888925021	0.0853243355281461	0	1	1	No
aakb-1	14	NA	156.584	0.00058028302172715	0.171778844530088	0	1	1	No	0.393253063132821	0.176396505656134	0	1	1	No	-0.40380101908684	0.16843409698066	0	1	1	No	-0.392672780111094	0.176198675697	0	1	1	No	0.404381302108567	0.168226904200929	0	1	1	No	0.797054082219661	0.172939431609818	1.2261754317436	0.22013266457565	0.505533143621658	No
aakb-2	8	NA	430.016	-0.0768000404210137	0.206591194179877	0	1	1	No	-0.0293184941158899	0.207012024817278	0	1	1	No	0.461574672014592	0.207397199126035	0	1	1	No	-0.0474815463051238	0.20680635017553	0	1	1	No	-0.538374712435606	0.207191906805505	0	1	1	No	-0.490893166130482	0.207611519846944	0	1	1	No
aakg-1	14	NA	661.858	0.102333617169657	0.142560881117539	0	1	1	No	0.376697795070775	0.143213216922935	0	1	1	No	-0.0856957458557361	0.141983862275602	0	1	1	No	-0.274364177901118	0.143484678841265	0	1	1	No	0.188029363025393	0.142257670168494	0	1	1	No	0.462393540926511	0.142911390010211	0	1	1	No
aakg-2	11	NA	218.402	-0.101200909269833	0.102903646167643	0	1	1	No	-0.158206477148828	0.103928610458903	0	1	1	No	-0.148017860033202	0.101541298447576	0	1	1	No	0.0570055678789944	0.10231727510287	0	1	1	No	0.0468169507633686	0.0998914611618026	0	1	1	No	-0.0101886171156258	0.100947014209594	0	1	1	No
aakg-3	14	NA	23.621	-0.107291827963745	0.284862757986336	0	1	1	No	0.0474772093296557	0.294764894039646	0	1	1	No	-0.32102720925635	0.277146546827129	0	1	1	No	-0.1547690372934	0.289056462384847	0	1	1	No	0.213735381292605	0.27106734527525	0	1	1	No	0.368504418586006	0.28145524751128	0	1	1	No
aakg-4	14	NA	134.678	2.03494646157056	0.165434306538185	8.76448477895297	1.87632769386076e-18	8.44738363840232e-17	Up	1.97668942008194	0.167690148982503	8.29917218468899	1.04839330367401e-16	2.03190845671707e-15	Up	0.47407902079294	0.146082309506726	0	1	1	No	0.058257041488622	0.185897876195982	0	1	1	No	1.56086744077762	0.166667561083837	5.85517322286092	4.76513086184743e-09	8.73831039735965e-08	Up	1.502610399289	0.168906933639003	5.43263902505131	5.5526661693039e-08	4.59964028437594e-07	Up
aakg-5	8	NA	773.87	-0.0498716604413337	0.166472176548368	0	1	1	No	-0.212885767223198	0.166496607852656	0	1	1	No	0.00148273269594716	0.166416180073097	0	1	1	No	0.163014106781864	0.166269514576435	0	1	1	No	-0.0513543931372809	0.166188976898721	0	1	1	No	-0.214368499919145	0.166213449814166	0	1	1	No
aap-1	8	NA	690.014	-0.13215030696535	0.0703569830402016	0	1	1	No	-0.328521729356876	0.070325235322946	0	1	1	No	0.285245729219447	0.0715524608941175	0	1	1	No	0.196371422391526	0.069448699413157	0	1	1	No	-0.417396036184796	0.0706911436127213	0	1	1	No	-0.613767458576323	0.070659546039003	-0.407127701619302	0.683914198535956	1	No
aars-1	5	NA	325.415	-0.242233934901063	0.214803064590832	0	1	1	No	-0.380331155231127	0.214905979364581	0	1	1	No	0.810961675571534	0.217809050411691	1.03743014876762	0.299535433741046	1	No	0.138097220330064	0.214079306082716	0	1	1	No	-1.0531956104726	0.216993436887888	-2.15764871595861	0.0309551540326081	0.126252274013476	No	-1.19129283080266	0.217095313510131	-2.7927495117225	0.00522621445573539	0.0190292324159127	Down
aars-2	8	NA	3808.14	-0.218423275550016	0.0382614167569696	0	1	1	No	-0.476157960710229	0.0381519404556096	0	1	1	No	0.196675418718167	0.0386084986676115	0	1	1	No	0.257734685160213	0.037771966770487	0	1	1	No	-0.415098694268183	0.0382330626872707	0	1	1	No	-0.672833379428397	0.0381235049637414	-2.3039166916036	0.0212273205360346	0.067384854466942	No
aass-1	14	NA	1805.23	0.170154727469458	0.131240301121794	0	1	1	No	0.15104751326435	0.131389187337964	0	1	1	No	-0.449175048178677	0.130764405761958	0	1	1	No	0.0191072142051079	0.131434880329825	0	1	1	No	0.619329775648135	0.130810317016316	0.262439358233903	0.792982732230094	1	No	0.600222561443027	0.130959692061398	0.116238525025628	0.90746350512234	1	No
aat-1	14	NA	59.6447	0.349589039101385	0.250345763992578	0	1	1	No	0.573956579520301	0.257838701762076	0	1	1	No	-0.864965989456218	0.236244008180152	-1.18507128122685	0.235989264810832	1	No	-0.224367540418915	0.261196976271665	0	1	1	No	1.2145550285576	0.239904766652758	2.62418724455288	0.00868560209898001	0.0418243246450457	Up	1.43892256897652	0.247713727880766	3.44721536542191	0.00056639687931679	0.00251589651840411	Up
aat-2	1	NA	60.7198	-1.41092950816897	0.257252182487906	-3.21058309469461	0.00132465963874702	0.0071297371838912	Down	-0.601617180471198	0.26872861170164	-0.0618362903971234	0.950693203215463	1	No	-1.39319266049673	0.256944029692206	-3.14540353969255	0.00165857879274163	0.0363803987178623	Down	-0.809312327697767	0.245494412449945	-0.91371663191521	0.36086576236357	1	No	-0.0177368476722346	0.2325353196042	0	1	1	No	0.791575480025532	0.245171480606293	0.842575488448677	0.399465904526318	0.816010847145656	No
aat-3	8	NA	170.833	-1.67283405814197	0.145628048793421	-7.46994873003556	8.02260727094106e-14	2.10782423252324e-12	Down	-1.87119337834656	0.145518112149502	-8.83871677104466	9.68242287519336e-19	2.13779982971064e-17	Down	-0.545358302567822	0.152751875152656	0	1	1	No	0.198359320204584	0.126411590665403	0	1	1	No	-1.12747575557415	0.134675553032315	-4.02801951326672	5.62486761686793e-05	0.00046490235058768	Down	-1.32583507577874	0.134556667818514	-5.50574778485115	3.67604507742489e-08	3.1398946293736e-07	Down
aat-4	8	NA	88.5904	-1.21257799316139	0.197323737751608	-3.18044853757731	0.00147047254561158	0.00784131072440871	Down	-0.858499995455182	0.201957862748701	-1.35424286894689	0.175658906365251	0.488235016518204	No	-0.735006192920995	0.200624660475606	-0.747695684894301	0.454643734532752	1	No	-0.354077997706208	0.18547210727522	0	1	1	No	-0.477571800240395	0.184019506240453	0	1	1	No	-0.123493802534187	0.188980155552001	0	1	1	No
aat-5	14	NA	92.4608	0.743852732474712	0.25399643479549	0.625413237011045	0.531699876610502	1	No	1.25567941464614	0.262909904477034	2.55098573018852	0.0107418723847917	0.0422275999045269	Up	-0.357859752363073	0.245220930844251	0	1	1	No	-0.51182668217143	0.268009485022701	0	1	1	No	1.10171248483779	0.250680618162933	2.06123827452006	0.039280313711344	0.154366981629489	No	1.61353916700921	0.259707914936903	3.96036896780408	7.48340469295265e-05	0.00039263459888244	Up
aat-6	14	NA	127.847	0.402943310884516	0.236524509509217	0	1	1	No	0.625939609129756	0.240462364722499	0.170253707589549	0.86481061565806	1	No	-0.751403199475758	0.23039453525152	-0.722253239618279	0.470138796160919	1	No	-0.22299629824524	0.242091112812557	0	1	1	No	1.15434651036027	0.232093947500803	2.4530864181984	0.0141636307328451	0.0640485209148104	No	1.37734280860551	0.236105708275544	3.35588162773609	0.00079112422319199	0.00341401441521016	Up
aat-7	1	NA	7.11524	-0.863618855869585	0.540797628995459	-0.515199847283214	0.606413375746707	1	No	-0.333976401752122	0.571321942343951	0	1	1	No	-0.4801116069616	0.550418095429942	0	1	1	No	-0.529642454117463	0.52429876560298	0	1	1	No	-0.383507248907985	0.501438455730557	0	1	1	No	0.146135205209478	0.534216427484503	0	1	1	No
aat-8	14	NA	15.4691	1.30758581589645	0.350588860459093	2.06106324927217	0.0392970063472262	0.149805214053109	No	4.99184729693547	0.877761710332675	5.02055084547406	5.15235100412708e-07	4.02857426218249e-06	Up	0.0882307093758119	0.306048478350042	0	1	1	No	-3.68426148103902	0.893128808155291	-3.47011702314292	0.00052023165237334	0.00876561226679529	Down	1.21935510652063	0.347677037122193	1.82455278545671	0.0680685438583798	0.247184761499021	No	4.90361658755965	0.876602756429457	4.92653776854418	8.369943972622e-07	5.95226620315463e-06	Up
aat-9	8	NA	523.297	-0.34549368586175	0.22142522089497	0	1	1	No	-0.493420807670501	0.221459512217583	0	1	1	No	-0.0504729759308833	0.221691506223617	0	1	1	No	0.147927121808751	0.220743164517228	0	1	1	No	-0.295020709930867	0.220975910567442	0	1	1	No	-0.442947831739618	0.221010271559961	0	1	1	No
aatf-1	14	NA	453.275	1.37924522698379	0.224729579217973	3.53422646786262	0.00040897049860567	0.0024246508847376	Up	1.34512341149248	0.2251320915148	3.37634411148581	0.00073455984804956	0.00365335749513259	Up	0.931313322145163	0.223398960640975	1.55020113411237	0.121093247721181	1	No	0.0341218154913103	0.227475612982534	0	1	1	No	0.447931904838628	0.225760473882358	0	1	1	No	0.413810089347318	0.226161151548672	0	1	1	No
abce-1	17	NA	2032.5	0.157150453595997	0.0579119304346525	0	1	1	No	-0.00916319231663157	0.0579410633101719	0	1	1	No	0.23064490663995	0.057830839178728	0	1	1	No	0.166313645912628	0.0580417529218473	0	1	1	No	-0.0734944530439532	0.0579317203691486	0	1	1	No	-0.239808098956581	0.0579608432977814	0	1	1	No
abcf-1	5	NA	1775.51	0.100179338302837	0.0611093431245526	0	1	1	No	-0.0981359517462494	0.0610958504659996	0	1	1	No	0.453799793973071	0.061559987038655	0	1	1	No	0.198315290049087	0.0611231397172369	0	1	1	No	-0.353620455670234	0.0615870706277129	0	1	1	No	-0.55193574571932	0.0615736826573702	0	1	1	No
abcf-2	14	NA	6161.63	1.01081298548099	0.131680133220995	3.23369194019844	0.00122201190680384	0.0066205395941162	Up	0.87655461150532	0.131694399713702	2.21387251196063	0.026837550140299	0.0962226570955802	No	0.0312797576812066	0.131428161999587	0	1	1	No	0.134258373975669	0.13192067916254	0	1	1	No	0.979533227799782	0.131654899049679	2.99672272469639	0.00272898805597444	0.0149824365343572	Up	0.845274853824113	0.131669168275656	1.97673348463183	0.0480717637555745	0.139136891311966	No
abcf-3	14	NA	2198.62	0.899943441912271	0.0728491624522643	4.32322666878488	1.53763608859201e-05	0.00011613216557264	Up	0.712540214618631	0.072843698695956	1.75087505030427	0.0799674353111275	0.252184790525132	No	0.271987627302803	0.071995915642966	0	1	1	No	0.18740322729364	0.0737662352580362	0	1	1	No	0.627955814609468	0.0729291772546649	0.589007256443719	0.555856405839066	1	No	0.440552587315828	0.0729237194942779	0	1	1	No
abch-1	14	NA	4.3075	-0.365179887253922	0.719484178437266	0	1	1	No	0.435123563460466	0.806492103954925	0	1	1	No	-1.51881923164456	0.66630212756556	-1.40149519716591	0.161066042768803	1	No	-0.800303450714388	0.768629314772668	-0.280113504099264	0.779390424499031	1	No	1.15363934439064	0.619935661274797	0.917255418443463	0.359008812819216	0.92956756398624	No	1.95394279510503	0.719091185245677	1.90371238473369	0.0569476525921161	0.161474662623012	No
abcx-1	14	NA	8.24887	0.499522962448736	0.505448332666704	0	1	1	No	0.878093396830632	0.540457067661427	0.542306529728358	0.587607358094893	1	No	-0.337952527271693	0.473199544586879	0	1	1	No	-0.378570434381896	0.55264244756135	0	1	1	No	0.837475489720429	0.487070506713159	0.518355117463753	0.604210523518225	1	No	1.21604592410233	0.523310131464613	1.20587369928457	0.227866193034209	0.519771836017339	No
abf-1	14	NA	2.10798	0.15941140183286	0.974164552295715	0	1	1	No	2.25132711921696	1.31438486060893	1.26776195401777	0.204882972680925	0.554827197949221	No	-0.0542034784347684	0.942241421813942	0	1	1	No	-2.0919157173841	1.32821910071307	-1.13453850842462	0.25656873022073	1	No	0.213614880267628	0.961446290754959	0	1	1	No	2.30553059765173	1.30498655484671	1.3184278345717	0.187360468095842	0.443164286830061	No
abf-2	14	confirmed	11.9102	5.25126661951853	0.921788546506918	5.06218767547195	4.1447271133831e-07	4.04368184741349e-06	Up	2.73854596167779	0.54805052786271	3.92946608422438	8.51346829237021e-05	0.00049290301352476	Up	1.14632089069895	0.440863217703089	1.27323139731059	0.202935942265275	1	No	2.51272065784074	0.985845037500795	1.9553992610519	0.0505359632833238	0.487493977787823	No	4.10494572881958	0.930533049437403	3.78271973354168	0.00015512404811918	0.00116435904144802	Up	1.59222507097884	0.562634039136689	1.79019575943954	0.0734224465805609	0.200589010190382	No
abf-3	NA	NA	0.043803	0	4.32794324778021	0	1	NA	Bad_test	0	4.32804458550702	0	1	NA	Bad_test	-0.484512834762412	4.32804458550702	0	1	NA	Bad_test	0	4.32794324778021	0	1	NA	Bad_test	0.576533538960579	4.32794324778021	0	1	NA	Bad_test	0.395798665426135	4.32804458550702	0	1	NA	Bad_test
abf-4	12	NA	0.809732	-2.3842559192472	2.05114953188365	-0.877193930173819	0.380381312392762	0.977267369393085	No	0.643228228517761	2.2235352849771	0.0261872293690004	0.979108001877903	1	No	-2.09147321160375	2.06170047828933	-0.730694505563546	0.464965772357915	1	No	-3.02748414776496	2.05114953188365	-1.19078795075557	0.233736840277184	1	No	-0.292782707643455	1.87449164153348	0	1	1	No	2.73470144012151	2.06170047828933	1.04268367920504	0.29709481921133	0.64500505268435	No
abf-5	14	NA	42.704	-0.0616922609247393	0.320999394958466	0	1	1	No	-0.197605952897281	0.32109105958849	0	1	1	No	-0.831599913801986	0.308739879698395	-0.798730355284476	0.424446781379412	1	No	0.135913691972542	0.321359309990372	0	1	1	No	0.769907652877246	0.309018854589534	0.598370132213637	0.549592990404299	1	No	0.633993960904705	0.309114069426953	0.158497997181207	0.874064398733693	1	No
abf-6	14	NA	52.4242	-0.556484066971174	0.287856636148456	0	1	1	No	-0.0246874047670239	0.296681470138981	0	1	1	No	-0.639978517005866	0.285543987594267	-0.192539571465205	0.84731957417818	1	No	-0.53179666220415	0.289716447604681	0	1	1	No	0.083494450034692	0.27830036859794	0	1	1	No	0.615291112238842	0.287418764276877	0.105390169340725	0.916066216352657	1	No
abhd-11.1	NA	NA	0.167488	0.794825645054474	4.3279432477769	0.0484816073228903	0.961332422433198	NA	Bad_test	0.614104331663071	4.32804458550702	0.00672459146112562	0.994634592732894	NA	Bad_test	-0.530163456333214	4.31544416824033	0	1	NA	Bad_test	0	4.3279432477769	0	1	NA	Bad_test	1.32498910138769	4.31534300735464	0.171478628726969	0.863847433350256	NA	Bad_test	1.14426778799629	4.31544416824033	0.129596807696468	0.896885429036558	NA	Bad_test
abhd-11.2	5	NA	296.106	0.00015336553876671	0.126733833488564	0	1	1	No	-0.0204614724846423	0.127482974512874	0	1	1	No	0.176522258477706	0.126850708191005	0	1	1	No	0.020614838023409	0.127287449884056	0	1	1	No	-0.176368892938939	0.126654207514179	0	1	1	No	-0.196983730962348	0.127403816741657	0	1	1	No
abhd-12	8	NA	1224.87	-0.0349933252229217	0.1043385444313	0	1	1	No	-0.147451316463084	0.104414868845284	0	1	1	No	0.133128442323108	0.104411302876321	0	1	1	No	0.112457991240163	0.104254537014492	0	1	1	No	-0.16812176754603	0.104250965561356	0	1	1	No	-0.280579758786192	0.10432735404492	0	1	1	No
abhd-14	14	NA	58.416	1.14666589256493	0.238229616980863	2.3576661024899	0.0183902258921986	0.0766281574413907	No	1.64480154623608	0.253726140439551	4.17695056725371	2.95443199744642e-05	0.00018306889022169	Up	0.109915138989552	0.221177540925686	0	1	1	No	-0.498135653671147	0.267735341848529	0	1	1	No	1.03675075357538	0.237117619595628	1.90517581251777	0.0567572212007074	0.212585245860406	No	1.53488640724653	0.252682348790885	3.75921156262732	0.00017044966006495	0.00083217557842501	Up
abhd-3.1	8	NA	452.901	-0.597631960930037	0.105216068808416	-0.120057336042821	0.904437728771139	1	No	-0.487026390953714	0.106132417251655	0	1	1	No	-0.24335848808052	0.105904523302513	0	1	1	No	-0.110605569976323	0.103482492189829	0	1	1	No	-0.354273472849516	0.103248749411735	0	1	1	No	-0.243667902873194	0.104182403037387	0	1	1	No
abhd-3.2	8	NA	280.4	-3.53776877606035	0.138388134763272	-21.3368637499984	5.16448207771874e-101	4.05834391634553e-98	Down	-3.70368550931469	0.13838854312721	-22.5357203626887	1.85397476587147e-112	2.67095964603217e-109	Down	-0.885097037059646	0.155341378425831	-1.93185511871153	0.0533773906803928	0.691251503180052	No	0.165916733254335	0.0838857369452043	0	1	1	No	-2.65267173900071	0.10961921261862	-18.8623115383469	2.32815401547311e-79	1.791197039359e-76	Down	-2.81858847225504	0.109619727696833	-20.3757892779327	2.74258568530885e-92	1.89655285310477e-89	Down
abhd-5.1	14	NA	37.8301	1.56266108977931	0.290545587750705	3.36491459859362	0.00076567354247655	0.00431311964885459	Up	1.65619368332046	0.298734974618744	3.58576589395853	0.0003360903634688	0.00177958046053561	Up	0.676315671504835	0.270769568909022	0.337244956561261	0.735932249804873	1	No	-0.093532593541145	0.321993486170604	0	1	1	No	0.886345418274478	0.296231974425105	1.01726162025317	0.309028989229007	0.832239406792389	No	0.979878011815623	0.304268351674203	1.29779521807921	0.194357713283803	0.4566731677386	No
abhd-5.2	14	NA	150.395	0.88532660154111	0.165887876834015	1.81041922576182	0.0702308000654828	0.247130077657657	No	1.13962181923061	0.168859485962771	3.28451680442095	0.0010215740588366	0.00495537944140492	Up	0.624189094977499	0.163060806550385	0.240334239763431	0.810071153230207	1	No	-0.254295217689495	0.173981415087076	0	1	1	No	0.261137506563612	0.168359239549371	0	1	1	No	0.515432724253106	0.171287979464763	0	1	1	No
abi-1	5	NA	1620.04	-0.301109549040074	0.135369555640431	0	1	1	No	-0.525456007111974	0.135316951455324	0	1	1	No	0.328622911247829	0.135789167899827	0	1	1	No	0.224346458071899	0.13503642360619	0	1	1	No	-0.629732460287904	0.135509617604961	-0.330105427780841	0.741320302130727	1	No	-0.854078918359803	0.135457067817454	-1.98645166837969	0.0469831943759486	0.136168560665784	No
abl-1	8	NA	292.093	-1.01539974533885	0.240223851427873	-1.79166116428731	0.0731872590267895	0.256281412609912	No	-0.957601340744389	0.240516932481172	-1.54916885435314	0.121341134452364	0.358405182370148	No	-0.457052356112304	0.241882488914841	0	1	1	No	-0.0577984045944561	0.236835117414658	0	1	1	No	-0.558347389226542	0.238221779861932	0	1	1	No	-0.500548984632086	0.238517320772962	0	1	1	No
abt-1	14	NA	76.1501	2.20866417855789	0.270745440162309	5.9970139389403	2.0097881556511e-09	2.76633898367008e-08	Up	4.49059927878755	0.393021263732563	9.93737397741709	2.86274275463405e-23	8.46001653711342e-22	Up	-0.0583196891078407	0.24420784200642	0	1	1	No	-2.28193510022965	0.409302465336754	-4.14591956790072	3.38452628423268e-05	0.00077642533027349	Down	2.26698386766573	0.269629896083677	6.2381208170764	4.42858574424754e-10	9.84996613759972e-09	Up	4.54891896789539	0.392253618383856	10.105500069642	5.22284257271703e-24	1.89690131086412e-22	Up
abt-2	14	NA	277.814	0.727565676382366	0.16461891897401	0.86603458017407	0.386471198665583	0.98879888745458	No	1.06216320783961	0.167940993653216	2.84125511859787	0.00449363483521001	0.0192054286850706	Up	-0.437372618331731	0.159897553154811	0	1	1	No	-0.334597531457245	0.170652126570339	0	1	1	No	1.1649382947141	0.162742737492049	3.56352795615491	0.0003659037057232	0.0024952804686023	Up	1.49953582617134	0.166102340251568	5.50585756218873	3.6737548372368e-08	3.13948955146563e-07	Up
abt-4	14	NA	546.77	-0.107036222051754	0.181410992131143	0	1	1	No	0.448964123634234	0.183030144327703	0	1	1	No	-0.463775584202112	0.180697198891001	0	1	1	No	-0.556000345685989	0.182672392912859	0	1	1	No	0.356739362150357	0.180334819551228	0	1	1	No	0.912739707836346	0.181963547953062	1.80112836622029	0.0716826496940225	0.196519132240765	No
abt-5	14	NA	94.1151	2.59368024764821	0.298715438716091	6.72439381198952	1.76324951845796e-11	3.29903221592005e-10	Up	4.66477396252781	0.3878049280527	10.5201704965786	6.9747257926421e-26	2.49646085927943e-24	Up	0.301720590209491	0.276280287374366	0	1	1	No	-2.0710937148796	0.404439061911214	-3.67445643815147	0.00023835630456103	0.0043719772673803	Down	2.29195965743872	0.299180722872589	5.70544666464243	1.16038389301619e-08	2.01649463790473e-07	Up	4.36305337231832	0.388163437085665	9.7331510682304	2.17741273198143e-22	6.99686083838198e-21	Up
abtm-1	8	NA	320.392	0.0455830704939476	0.227383980867149	0	1	1	No	-0.0418409089966912	0.227640444420527	0	1	1	No	-0.00417536284278277	0.227799319509728	0	1	1	No	0.0874239794906389	0.227476445141997	0	1	1	No	0.0497584333367304	0.227635434675906	0	1	1	No	-0.0376655461539085	0.227891615275521	0	1	1	No
abts-1	8	NA	1463.78	-0.386482309759227	0.10935186306196	0	1	1	No	-0.370885206249059	0.109564701159517	0	1	1	No	-0.181153580837961	0.109533577435212	0	1	1	No	-0.0155971035101677	0.108939699090869	0	1	1	No	-0.205328728921266	0.108908396755033	0	1	1	No	-0.189731625411098	0.10912209980804	0	1	1	No
abts-2	2	NA	61.7367	-0.134417224453311	0.223770543839572	0	1	1	No	-0.0194104414436543	0.228244146955957	0	1	1	No	-0.656792097744468	0.21709819119559	-0.330689525090462	0.740879015339869	1	No	-0.115006783009657	0.224240235199769	0	1	1	No	0.522374873291157	0.212884751831385	0	1	1	No	0.637381656300814	0.21758228657889	0.240744120876869	0.809753440934574	1	No
abts-3	14	NA	164.444	0.229344262246869	0.189721125921216	0	1	1	No	0.576908924220287	0.193599693676534	0	1	1	No	-0.279563853870004	0.186919768149547	0	1	1	No	-0.347564661973418	0.194013760281152	0	1	1	No	0.508908116116872	0.187348599396055	0	1	1	No	0.856472778090291	0.1912752817324	1.41927788907973	0.155818015750526	0.379941023454879	No
abts-4	14	NA	278.421	0.386662119562847	0.12168200471662	0	1	1	No	0.84561104832419	0.126585909389129	2.05876822769478	0.0395164467009725	0.136087715252273	No	-0.410089270732313	0.117445785906869	0	1	1	No	-0.458948928761343	0.128066374364511	0	1	1	No	0.79675139029516	0.119039978503078	1.77882584454334	0.0752683186559636	0.268706330129723	No	1.2557003190565	0.124048372205029	5.40676437049861	6.41734780157954e-08	5.27797853442945e-07	Up
abu-1	2	NA	45.7537	-6.85878746085729	1.09471675200015	-5.7309687180675	9.98586833024169e-09	1.23135300779756e-07	Down	-2.42981840702588	1.18189482281203	-1.56089896615046	0.118547591291921	0.351957883952384	No	-7.8488732278832	1.09248439062963	-6.64894921171074	2.95192827589572e-11	2.28147662090461e-09	Down	-4.42896905383141	0.631509084170205	-6.08695765458756	1.1507639028998e-09	6.14842016894496e-08	Down	0.990085767025903	0.442097926308093	0.916280631326924	0.359519724091901	0.930117761877992	No	5.41905482085731	0.627631085650429	7.70206404905465	1.33885745008956e-14	2.33328302390607e-13	Up
abu-10	14	NA	27.4042	-1.35114414018707	0.476727970873802	-1.60708871095352	0.108034909369463	0.35528010522718	No	3.12635385526355	0.791975705158346	3.20887855361098	0.00133253764600684	0.00631148241757978	Up	-2.44669327555139	0.465313367593078	-4.00094518062388	6.30899738668267e-05	0.00188668003121892	Down	-4.47749799545061	0.774807664826194	-5.02382484345168	5.06524362457104e-07	1.73338078830104e-05	Down	1.09554913536433	0.43545159841449	1.17245897643566	0.241012833234163	0.685034964789496	No	5.57304713081494	0.767837247612281	6.49622969753826	8.23578830836748e-11	9.67915080047974e-10	Up
abu-11	2	NA	31.1073	-3.02664164113698	0.515180098570088	-4.73939433591067	2.1435798034018e-06	1.87068185972793e-05	Down	0.486595333910442	0.643503706237539	0	1	1	No	-3.86074712628326	0.508302876221919	-6.44447883244537	1.15998321695041e-10	8.4265561931771e-09	Down	-3.51323697504742	0.570825668183871	-5.12982708777593	2.90008444880404e-07	1.0374535361888e-05	Down	0.83410548514628	0.412452170156467	0.603962115296373	0.545868829965778	1	No	4.3473424601937	0.564626642022755	6.66341645997299	2.67534148142427e-11	3.33222647916879e-10	Up
abu-12	2	confirmed	35.7998	-3.0176053278255	0.66735823790051	-3.64512669458971	0.00026726010512489	0.00163785632662145	Down	-1.81402608162217	0.704107164935582	-1.74550997749699	0.0808961372126828	0.25450999456467	No	-5.70845266143056	0.649485548614889	-7.88847830772675	3.05893383454432e-15	3.55679180184764e-13	Down	-1.20357924620333	0.510800300231049	-1.21100016175309	0.225895342706752	1	No	2.69084733360506	0.432413639922993	4.86998359714111	1.11607513047493e-06	1.30640993488373e-05	Up	3.89442657980839	0.487217948378473	6.79249726087186	1.10208908976767e-11	1.43039911290567e-10	Up
abu-13	2	NA	67.4889	-1.66576424411535	0.477727066911779	-2.26230481580592	0.0236785770959165	0.0958901946203336	No	-0.561153797550365	0.500679800356644	0	1	1	No	-4.37922544983734	0.463076013584027	-8.19352619988135	2.53682206563861e-16	3.38096458921253e-14	Down	-1.10461044656499	0.462051572738394	-1.12457240105356	0.260770274318273	1	No	2.71346120572198	0.421011640680223	5.05558754214743	4.29067751732261e-07	5.4563491854397e-06	Up	3.81807165228697	0.446886891884638	7.23465313259082	4.66720455560217e-13	6.9919092163995e-12	Up
abu-14	2	NA	122.013	-3.86103681897359	0.688091929613399	-4.76104525860987	1.92592847625539e-06	1.69184204763735e-05	Down	-1.67361193255832	0.701588700489293	-1.55163834850692	0.120748781919119	0.357078185853589	No	-5.47546816660716	0.685662233850856	-7.13247416171812	9.85805872499491e-13	9.01932443131156e-11	Down	-2.18742488641527	0.652682737081462	-2.45513600310723	0.0140831296063952	0.161424827453788	No	1.61443134763356	0.635531877685394	1.61979498397901	0.105276324154707	0.354749564531668	No	3.80185623404883	0.65012069029251	4.94809084233493	7.49449322766576e-07	5.35170586203575e-06	Up
abu-15	2	NA	30.9688	-5.60517940926799	0.836003679162039	-6.00497286602844	1.91363904852739e-09	2.64030262337921e-08	Down	0.895980868772608	1.29962598992477	0.239284895180197	0.810884677151476	1	No	-6.10647067644873	0.833454541736247	-6.62480123384587	3.47715742297522e-11	2.66309350865514e-09	Down	-6.50116027804059	1.08413491624971	-5.45703324315579	4.84155737954141e-08	2.00631828230713e-06	Down	0.501291267180741	0.425402920124287	0	1	1	No	7.00245154522133	1.08217051091707	5.93016671631809	3.02627253038133e-09	2.99817762207636e-08	Up
abu-2	NA	NA	0.29805	-1.24518505259314	4.04914462416146	-0.16304309029956	0.870484507420539	NA	Bad_test	0	4.05349315857615	0	1	NA	Bad_test	-2.07155602725005	3.9967092222472	-0.371945003898535	0.70993379678518	NA	Bad_test	-1.15647078118122	4.04914462416147	-0.141133704578301	0.887764317727415	NA	Bad_test	0.82637097465691	3.99230071086406	0.0604591167193591	0.951789976385837	NA	Bad_test	1.98284175583813	3.99670922224721	0.349748174837742	0.726527695898178	NA	Bad_test
abu-4	2	NA	1.54376	-1.9515431645748	1.50067804579713	-0.910617149629136	0.36249713122531	0.94366065421219	No	-0.0872283027710196	1.72786886464512	0	1	1	No	-2.46764068514139	1.46660831453027	-1.28366972046273	0.199257543410049	1	No	-1.86431486180379	1.49567787552033	-0.855341168537861	0.392362302690491	1	No	0.516097520566588	1.1842567086086	0	1	1	No	2.38041238237037	1.46149157143615	1.22847946403556	0.219267033797472	0.5037471636244	No
abu-5	NA	NA	0	NA	NA	NA	NA	NA	Bad_test	NA	NA	NA	NA	NA	Bad_test	NA	NA	NA	NA	NA	Bad_test	NA	NA	NA	NA	NA	Bad_test	NA	NA	NA	NA	NA	Bad_test	NA	NA	NA	NA	NA	Bad_test
abu-6	2	NA	12.4848	-7.14811701853425	1.11374569869699	-5.89283265130689	3.79630828106753e-09	4.99471670952021e-08	Down	-2.09063566584594	1.38752477538651	-1.08512344612119	0.277866984236826	0.709147390535319	No	-6.83862008875489	1.11402248196947	-5.61354926850234	1.98218129250152e-08	1.05402089992695e-06	Down	-5.05748135268831	0.950843521809664	-4.70369861086733	2.55490318774814e-06	7.63842265318996e-05	Down	-0.309496929779358	0.468961396153197	0	1	1	No	4.74798442290895	0.951167632132249	4.37670951184148	1.20484376367642e-05	7.19742190270833e-05	Up
abu-7	2	NA	22.4359	-5.6652984819961	1.00192965873626	-5.07051412012688	3.96742477545696e-07	3.88385274734428e-06	Down	-0.113417850028862	1.30354978631336	0	1	1	No	-6.03651705436033	0.999494267054207	-5.45427546115647	4.91729257868716e-08	2.46973573254774e-06	Down	-5.55188063196723	1.00543963107554	-4.9400088065497	7.81190425921729e-07	2.58521707098978e-05	Down	0.371218572364231	0.557365264540993	0	1	1	No	5.92309920433147	1.00301276412742	5.32206507758191	1.02595853676642e-07	8.18872169142099e-07	Up
abu-8	2	NA	54.0494	-5.08783396853793	0.883861006361336	-5.09450460664072	3.49654333420292e-07	3.46209857741696e-06	Down	-0.948934111802331	0.952505444041325	-0.382080873216029	0.702401378472934	1	No	-5.87740340020565	0.881825977532093	-6.00164152003907	1.95332584236214e-09	1.1519858260565e-07	Down	-4.1388998567356	0.82206159937301	-4.32315517407232	1.53813467042845e-05	0.00038367657449256	Down	0.789569431667722	0.739010046907546	0.276815494625223	0.781921782928752	1	No	4.92846928840332	0.819873120267589	5.29773349196484	1.17248926377257e-07	9.28963995971593e-07	Up
abu-9	19	NA	2.71488	-2.340444972049	1.9676487173349	-0.892153643373229	0.372310585374112	0.963260311276212	No	-0.526965222900127	2.04220978706326	0	1	1	No	-1.73977081736491	1.97727848189185	-0.584020322853071	0.559206639070863	1	No	-1.81347974914887	1.93474806591993	-0.634955925677461	0.525457160678291	1	No	-0.600674154684087	1.86608179269291	-0.00839950035709203	0.993298247149949	1	No	1.21280559446478	1.94454054065691	0.322855492769872	0.746804684315125	1	No
AC3.12	14	NA	4.09468	4.29254912105348	1.16695380794179	3.17711729103713	0.00148746865228076	0.00792460957184276	Up	4.27845841055118	1.19520917548455	3.09021925727252	0.00200008787538345	0.00916446307702866	Up	0.983268708343961	0.722935433948876	0.550904948964123	0.581698834729403	1	No	0.0140907105023059	1.51791003656741	0	1	1	No	3.30928041270952	1.18244052752595	2.3039470901844	0.021225613850012	0.0908610875127221	No	3.29518970220721	1.21033447742183	2.23920722144532	0.0251424361972238	0.0782752452687926	No
AC3.5	2	NA	1215.1	0.291198871422594	0.118123099294902	0	1	1	No	-0.0158924232604734	0.117923854649837	0	1	1	No	-0.655524758129312	0.116940077308557	-0.603084586161389	0.546452419898719	1	No	0.307091294683067	0.118211777221393	0	1	1	No	0.946723629551906	0.117230416128985	3.08557831232053	0.00203156717366533	0.0115467783685223	Up	0.639632334868839	0.117029651662842	0.466824724269303	0.640625285191924	1	No
AC7.3	14	NA	13.7598	2.58358681047599	0.539780283251324	3.70259320780977	0.00021340691781949	0.00132711467455521	Up	5.18587146294088	1.06879865549794	4.30471299647864	1.67202356490837e-05	0.00010701941277355	Up	-0.60835755539292	0.395413787565236	-0.0590711708277673	0.95289542087806	1	No	-2.6022846524649	1.12521659940873	-1.79279674111183	0.0730054307926447	0.656713994394774	No	3.19194436586891	0.529277537438782	4.92547705403129	8.41547862518e-07	1.00807070919884e-05	Up	5.79422901833381	1.06353303386498	4.89804157695317	9.67965564633302e-07	6.82470990268374e-06	Up
AC8.10	14	NA	25.9091	0.247784468145731	0.653942217810879	0	1	1	No	0.909800721640932	0.666514245895238	0.487312497281542	0.626036892688601	1	No	-0.236794143060818	0.648374489673498	0	1	1	No	-0.662016253495201	0.668454007771709	-0.115215486181218	0.908274324221888	1	No	0.484578611206549	0.650368372468742	0	1	1	No	1.14659486470175	0.663008168609231	0.847040641866884	0.396972468598586	0.812268911957906	No
AC8.11	14	NA	12.4026	0.169454244271655	0.386509902098496	0	1	1	No	0.29833169366668	0.400026532097209	0	1	1	No	-0.181033591840319	0.366467183016933	0	1	1	No	-0.128877449395025	0.406337419144301	0	1	1	No	0.350487836111975	0.373345786089553	0	1	1	No	0.479365285507	0.387322081557332	0	1	1	No
AC8.3	grey	NA	11.4744	1.81288017842685	2.7171634909559	0.451897790660687	0.651342616140637	1	No	0.37776517473748	2.70412754539683	0	1	1	No	-0.0247823968969549	2.70054508077926	0	1	1	No	1.43511500368937	2.71985054898408	0.312559454418151	0.754615386373135	1	No	1.83766257532381	2.71628887446892	0.461166920461921	0.644678852605083	1	No	0.402547571634435	2.70324869809831	0	1	1	No
AC8.4	14	NA	12.4026	0.169454244271655	0.386509902098496	0	1	1	No	0.29833169366668	0.400026532097209	0	1	1	No	-0.181033591840319	0.366467183016933	0	1	1	No	-0.128877449395025	0.406337419144301	0	1	1	No	0.350487836111975	0.373345786089553	0	1	1	No	0.479365285507	0.387322081557332	0	1	1	No
acaa-2	5	NA	2068.2	-0.566768053770804	0.233353972043022	0	1	1	No	-0.673769751214139	0.233367738561047	-0.380385702674654	0.703659126051601	1	No	0.0713509611534905	0.233531546829892	0	1	1	No	0.107001697443335	0.233130709468109	0	1	1	No	-0.638119014924295	0.233294684149589	-0.227690635635036	0.819886752923986	1	No	-0.745120712367629	0.233308454159491	-0.686304801703285	0.492520921665322	0.956708055477538	No
acbp-1	1	NA	992.958	-0.552358081293721	0.123050563146435	0	1	1	No	-0.381853234421702	0.123494298944151	0	1	1	No	-0.364816461552954	0.123093100757857	0	1	1	No	-0.170504846872019	0.122557875413116	0	1	1	No	-0.187541619740767	0.122153601711959	0	1	1	No	-0.0170367728687479	0.122600583953329	0	1	1	No
acbp-3	14	NA	175.393	0.62837225354301	0.183293818007196	0.236626930545512	0.812946225892565	1	No	0.453165106163309	0.183255078522043	0	1	1	No	-0.418765639240183	0.176229194771478	0	1	1	No	0.175207147379701	0.187640183954913	0	1	1	No	1.04713789278319	0.180784800517748	2.55628731762671	0.0105795723098344	0.0496313306308919	Up	0.871930745403492	0.180745523093536	1.58748466071276	0.112402918373734	0.288569369340428	No
acbp-4	14	NA	12.1264	1.21148221597097	0.460433657011972	1.3606351456507	0.173629019115881	0.526521396680469	No	2.5471602356373	0.569325741917876	3.44646323039498	0.00056797585162245	0.0028872336460996	Up	0.165858919900361	0.422206731120902	0	1	1	No	-1.33567801966633	0.597994647508631	-1.25532565014388	0.209360567375215	1	No	1.04562329607061	0.46013519041261	1.00106078749934	0.316797421105735	0.848167217595014	No	2.38130131573694	0.569084388489161	3.15647617835004	0.00159687930564227	0.00644417587206899	Up
acbp-5	8	NA	419.838	-0.181041518287421	0.0932329489857124	0	1	1	No	-0.28186116926039	0.0934703355406148	0	1	1	No	0.229441727812778	0.0941862256089447	0	1	1	No	0.100819650972969	0.0925513554354124	0	1	1	No	-0.410483246100199	0.0932742990272582	0	1	1	No	-0.511302897073168	0.0935115806125664	0	1	1	No
acbp-6	2	NA	21.1483	-0.401767741749445	0.319401803696555	0	1	1	No	-0.473419468623166	0.32122221370622	0	1	1	No	-0.801503228932167	0.301877881565626	-0.717188115304503	0.473258031494552	1	No	0.0716517268737218	0.31220028699841	0	1	1	No	0.399735487182723	0.292259416142029	0	1	1	No	0.328083760309001	0.294247789286107	0	1	1	No
acbp-7	14	NA	0.859332	2.14708411781295	1.67089094143372	0.934880954272571	0.34984965337209	0.919738565616893	No	1.27320580159383	1.66153997904096	0.414197557852962	0.678729430188568	1	No	0.044967561647637	1.45114076289769	0	1	1	No	0.873878316219126	1.84204558505272	0.156824737977838	0.875382975995641	1	No	2.10211655616531	1.65476005342791	0.916819663988465	0.359237146627164	0.929702328562565	No	1.22823823994619	1.64531730398862	0.390950875181847	0.695833547634906	1	No
acbp-8	14	NA	50.9236	0.663055601971371	0.271905095100163	0.2870692876962	0.774059267757262	1	No	0.817443003351181	0.276559225223835	0.840481828668172	0.400638285824773	0.94478716209776	No	0.810006667847595	0.269840530074224	0.833850525663078	0.404365219452017	1	No	-0.15438740137981	0.28536160613636	0	1	1	No	-0.146951065876224	0.27885507607034	0	1	1	No	0.0074363355035861	0.283395092351709	0	1	1	No
acc-1	14	NA	8.0293	0.398246872645882	0.481587041469736	0	1	1	No	0.60208732565779	0.508094259868524	0.0336302277105262	0.973172017668647	1	No	-0.341951653736673	0.44789647920096	0	1	1	No	-0.203840453011908	0.518946354568602	0	1	1	No	0.740198526382555	0.460170431542662	0.337263143705848	0.735918540791824	1	No	0.944038979394462	0.48784271508425	0.735972821347669	0.461747238132702	0.911717651172071	No
acc-2	2	NA	5.02364	-0.127866217398643	0.669862196603205	0	1	1	No	0.252303477482786	0.708079261199374	0	1	1	No	-0.883707841344106	0.632867315435224	-0.471991259556016	0.636933027338469	1	No	-0.38016969488143	0.69298928720075	0	1	1	No	0.755841623945462	0.615937527048505	0.277368428522473	0.781497221324313	1	No	1.13601131882689	0.657297387516766	0.838298355191374	0.401863159445867	0.820002692858236	No
acc-3	14	NA	4.51852	-0.324670956190887	0.705306572886741	0	1	1	No	0.79371490333167	0.798357035857234	0.261430530398674	0.793760515589472	1	No	-0.51980002582107	0.692396142994893	0	1	1	No	-1.11838585952256	0.777381946044545	-0.68613100964914	0.492630497913033	1	No	0.195129069630183	0.668102760721958	0	1	1	No	1.31351492915274	0.765687825664645	0.951451629154951	0.341375162167281	0.719367845386147	No
acc-4	2	NA	12.8487	-0.318678792017311	0.403978743121736	0	1	1	No	-0.172368491963635	0.41703231961317	0	1	1	No	-0.989258991046418	0.381328252383078	-1.06013385716908	0.289083706765977	1	No	-0.146310300053676	0.400329656786153	0	1	1	No	0.670580199029107	0.36298639518815	0.235766960314717	0.813613507323952	1	No	0.816890499082783	0.37746025538591	0.614344148222178	0.538987934746109	1	No
acd-1	19	NA	7.02923	-0.461349985366514	0.649991416288391	0	1	1	No	-1.22608539920891	0.629242803697499	-1.01882039085997	0.30828824334973	0.76929664420181	No	-0.58408506724162	0.641075258402201	0	1	1	No	0.764735413842396	0.596264878891837	0.301435520026662	0.763082412049959	1	No	0.122735081875106	0.608738675660046	0	1	1	No	-0.64200033196729	0.58653252281656	-0.0971818778156944	0.922581959326137	1	No
acd-2	8	NA	54.979	-0.366757515102524	0.257275140064993	0	1	1	No	-0.0414052384535282	0.263199042276419	0	1	1	No	0.474218097745933	0.26665276307618	0	1	1	No	-0.325352276648996	0.257666419079357	0	1	1	No	-0.840975612848457	0.261193306748873	-0.980023630906315	0.327074454126553	0.868015828911975	No	-0.515623336199461	0.267030301477922	0	1	1	No
acd-3	14	NA	31.5689	0.0471431073677005	0.267646276251867	0	1	1	No	0.699564193980597	0.291627479341461	0.392844303421955	0.69443448043287	1	No	-0.595201672348947	0.255348317601572	-0.0399519857611326	0.968131405515374	1	No	-0.652421086612896	0.289886660057924	-0.232577403180348	0.816089575821821	1	No	0.642344779716648	0.253358353083666	0.226338618872024	0.820938064106979	1	No	1.29476586632954	0.278572273461299	2.54786974134434	0.0108382931715956	0.0369206723843438	Up
acd-4	14	NA	2.71853	-0.0103419084826306	0.87087353347898	0	1	1	No	-0.402983308347018	0.853834218545633	0	1	1	No	-0.865341527168212	0.803559542836886	-0.34887461628356	0.727183442577774	1	No	0.392641399864387	0.839525905032318	0	1	1	No	0.854999618685581	0.788339351864594	0.342491616138372	0.731980952289396	1	No	0.462358218821194	0.769474427164318	0	1	1	No
acd-5	14	NA	73.8346	0.741741507734491	0.193369860470493	0.810578791095568	0.417607600609487	1	No	0.264782894492872	0.189006561207736	0	1	1	No	0.167937333254979	0.184572043708402	0	1	1	No	0.476958613241619	0.197188273834228	0	1	1	No	0.573804174479512	0.192941894391043	0	1	1	No	0.0968455612378931	0.188568692626828	0	1	1	No
acdh-1	1	confirmed	3548.28	-8.30349481391618	0.268259176936853	-28.7725285004251	4.734480700857e-182	1.63699404712832e-178	Down	-4.75702775689091	0.269278344632588	-15.4933652855872	3.84619547207591e-54	5.93687743939718e-52	Down	-5.68232530187774	0.26867282287322	-18.9722400924899	2.89311275853032e-80	2.44844132754421e-76	Down	-3.54646705702527	0.23961460541567	-12.3592927563321	4.33957855255728e-35	1.99656776572239e-32	Down	-2.62116951203843	0.238933919794058	-8.52189389348088	1.56965161645722e-17	1.01404287252499e-15	Down	0.925297544986833	0.240077606647813	1.41744808996718	0.156351961087617	0.380974306311871	No
acdh-10	6	NA	965.134	-0.144965889344085	0.145255914806239	0	1	1	No	-0.490085907567355	0.14499687986417	0	1	1	No	-0.05354225670834	0.145135551222109	0	1	1	No	0.34512001822327	0.14476570354565	0	1	1	No	-0.0914236326357445	0.144904596129921	0	1	1	No	-0.436543650859015	0.144644932021259	0	1	1	No
acdh-11	5	NA	688.164	0.0624260757933628	0.0709208847078292	0	1	1	No	-0.062802431651901	0.0711038266583728	0	1	1	No	0.0167817889887729	0.0702537602916475	0	1	1	No	0.125228507445264	0.0710330688799197	0	1	1	No	0.0456442868045899	0.0701821454884227	0	1	1	No	-0.0795842206406739	0.0703670080508924	0	1	1	No
acdh-12	8	NA	1692.35	-0.154673936348361	0.0829965969461844	0	1	1	No	-0.405614395976721	0.0829176068358856	0	1	1	No	0.239781765824673	0.0833939886689293	0	1	1	No	0.25094045962836	0.0825775079303445	0	1	1	No	-0.394455702173034	0.0830558404787197	0	1	1	No	-0.645396161801395	0.082976906766305	-0.72786711574455	0.466694934882791	0.919350733164733	No
acdh-13	5	NA	621.255	0.266561826545894	0.061035187611067	0	1	1	No	0.0984565798296534	0.06110153764279	0	1	1	No	0.55745728718851	0.0618813362318879	0	1	1	No	0.168105246716241	0.0618601625655459	0	1	1	No	-0.290895460642615	0.0626305163912451	0	1	1	No	-0.459000707358856	0.062695178128273	0	1	1	No
acdh-2	1	NA	61.5215	-2.17170847920538	0.410385988419713	-3.86638073418483	0.00011046244528126	0.00072172137340229	Down	1.46359884113141	0.452501001166455	1.94165060158223	0.0521794126356133	0.174011899236976	No	1.44663346577887	0.446323493357694	1.93051335769218	0.0535432617495673	0.692861436252952	No	-3.63530732033679	0.440175242260145	-6.92975666844534	4.21565106675136e-12	3.06244862362293e-10	Down	-3.61834194498424	0.433822256590447	-6.99213076070436	2.70742352923094e-12	8.84668931578434e-11	Down	0.0169653753525423	0.473858895777575	0	1	1	No
acdh-3	8	NA	1503.93	-0.380666683831375	0.0625515432049433	0	1	1	No	-0.47667539880849	0.0627096081541549	0	1	1	No	-0.159348697038227	0.0627303869266079	0	1	1	No	0.0960087149771156	0.0617490464517549	0	1	1	No	-0.221317986793148	0.0617701483468795	0	1	1	No	-0.317326701770264	0.0619302076824089	0	1	1	No
acdh-4	14	NA	84.3192	1.90877762944936	0.214564330520351	6.16960715809101	6.84598670976754e-10	1.01070382782631e-08	Up	3.30164713373449	0.267505907112899	10.155465959815	3.13309931680427e-24	9.8661240416962e-23	Up	0.21032178366523	0.192222676391205	0	1	1	No	-1.39286950428513	0.284052033699299	-2.84408984425843	0.00445384871780498	0.0587333569371049	No	1.69845584578413	0.214652530024333	5.18724771451756	2.13424760727899e-07	2.86928316130295e-06	Up	3.09132535006926	0.267576656415825	9.36675636672256	7.4795779689794e-21	2.11978596602813e-19	Up
acdh-5	14	NA	73.3551	2.4185611765164	0.263272605712106	6.96449663479774	3.2958001836473e-12	6.85653352285132e-11	Up	5.29381688846806	0.458681380290678	10.2659865667186	1.00290552209304e-24	3.29624157147235e-23	Up	0.18438148775411	0.232397850950486	0	1	1	No	-2.87525571195167	0.475043164305094	-4.82115286366012	1.42730926638234e-06	4.52017655431944e-05	Down	2.23417968876229	0.26322269451997	6.26534004512732	3.7201269701797e-10	8.48610095650425e-09	Up	5.10943540071395	0.458652734225828	9.86462101518018	5.92578012767397e-23	1.98922110382966e-21	Up
acdh-6	2	NA	14.7909	-2.25076978128948	0.613638617989538	-2.71457781902162	0.00663603073879733	0.0306583910775864	Down	-0.696150076298734	0.679623802910106	-0.163546473538444	0.87008818509621	1	No	-3.67121082160277	0.593911753879274	-5.19641310589404	2.03170501738042e-07	9.2442578290809e-06	Down	-1.55461970499075	0.55831908519686	-1.73667662578446	0.0824442657934647	0.722117596159258	No	1.42044104031329	0.450069892607831	1.85624733854671	0.0634183114536678	0.232341631962074	No	2.97506074530404	0.536562195322149	4.45439646352471	8.41295149433301e-06	5.12845928892909e-05	Up
acdh-7	8	NA	746.952	-0.530231023200963	0.0949979744529509	0	1	1	No	-0.900941276055465	0.0944631149085059	-3.34459938528892	0.00082401500565342	0.0040554770193759	Down	-0.193154673905442	0.0952762966951577	0	1	1	No	0.370710252854502	0.0929074001927203	0	1	1	No	-0.33707634929552	0.0937340794033925	0	1	1	No	-0.707786602150023	0.0931919662067992	-1.31756638632939	0.187648844173695	0.443724964857726	No
acdh-8	14	NA	213.542	2.57030541295167	0.210793687253496	9.41823941133579	4.58714777757299e-21	2.57476009021694e-19	Up	5.5229342365811	0.311867927750534	15.8334147156388	1.83013667897386e-56	3.16394029061001e-54	Up	0.4326022648871	0.197617787528039	0	1	1	No	-2.95262882362943	0.320734767170788	-7.38189016586623	1.56057913851176e-13	1.3604143300616e-11	Down	2.13770314806457	0.211333817185211	7.34715895801852	2.02464040607141e-13	7.80616480937694e-12	Up	5.090331971694	0.312233259090668	14.4293788074182	3.38112585176309e-47	3.89686024835202e-45	Up
acdh-9	14	NA	1234.39	0.337775826331931	0.143017199606797	0	1	1	No	0.45819017927206	0.14336859825682	0	1	1	No	0.0584498664185913	0.142573764448735	0	1	1	No	-0.120414352940129	0.143685328684208	0	1	1	No	0.279325959913339	0.142892256722978	0	1	1	No	0.399740312853468	0.143243961871601	0	1	1	No
acds-10	2	NA	293.676	-0.295193153723185	0.133791851905051	0	1	1	No	-0.108826545958832	0.135545179506289	0	1	1	No	-0.373852754475313	0.133191265515812	0	1	1	No	-0.186366607764353	0.133569926515139	0	1	1	No	0.0786596007521282	0.131180573308494	0	1	1	No	0.265026208516481	0.13296833773767	0	1	1	No
ace-1	14	NA	100.037	0.379967004223084	0.217406901718559	0	1	1	No	0.402506065555765	0.219872109982007	0	1	1	No	-0.783024574638314	0.207962846079856	-0.952211312602801	0.340989824926425	1	No	-0.0225390613326807	0.222577447882062	0	1	1	No	1.1629915788614	0.210821064889732	2.74162156975969	0.00611367323930029	0.0306354796476698	Up	1.18553064019408	0.213362379441561	2.81460415733019	0.00488373486433895	0.0178877136302313	Up
ace-2	14	NA	130.315	-0.0315255517810836	0.18268621602607	0	1	1	No	0.435460369969711	0.188605539574333	0	1	1	No	-0.439138584206676	0.17949796025631	0	1	1	No	-0.466985921750795	0.18760074018001	0	1	1	No	0.407613032425592	0.178441884420055	0	1	1	No	0.874598954176387	0.184497431002255	1.56966388422421	0.11649332758467	0.297435629491031	No
ace-3	14	NA	22.4963	0.0688659093301235	0.330158832494106	0	1	1	No	0.203435778500843	0.339173442528151	0	1	1	No	-0.431598902574756	0.316468847050308	0	1	1	No	-0.13456986917072	0.338831566981409	0	1	1	No	0.50046481190488	0.316102421785162	0	1	1	No	0.635034681075599	0.325506541446951	0.153713288996233	0.877835806213006	1	No
ace-4	14	NA	9.14634	-0.307024377968162	0.486726126723118	0	1	1	No	1.0196739805532	0.572386149689406	0.759406880807771	0.447609198692931	1	No	-0.758522189867195	0.46837697984976	-0.370475487336836	0.711028237558657	1	No	-1.32669835852136	0.559815282872644	-1.32489837489859	0.185204859948682	1	No	0.451497811899034	0.452928570574009	0	1	1	No	1.7781961704204	0.543937365714545	2.19362788002797	0.0282621724142885	0.086877033552315	No
acer-1	2	NA	2954.15	-0.443467029851474	0.0459511258429416	0	1	1	No	0.0180899516667048	0.0468642994124948	0	1	1	No	-0.495862460819348	0.045758653948608	0	1	1	No	-0.461556981518179	0.0461445732314117	0	1	1	No	0.0523954309678739	0.0450212559897253	0	1	1	No	0.513952412486053	0.0459529115915039	0	1	1	No
acin-1	5	NA	1545.53	0.228626875625322	0.172619982086623	0	1	1	No	0.10525902041664	0.172645860895458	0	1	1	No	0.593327241640857	0.17277711939255	0.0481964375267603	0.961559689331939	1	No	0.123367855208682	0.172789265325602	0	1	1	No	-0.364700366015535	0.172920414961069	0	1	1	No	-0.488068221224217	0.172946248832558	0	1	1	No
acl-1	14	NA	523.122	-0.128907454708894	0.116220268665473	0	1	1	No	0.0392074601897732	0.117352131463414	0	1	1	No	-0.529141081039389	0.114865335266788	0	1	1	No	-0.168114914898667	0.11668280625207	0	1	1	No	0.400233626330495	0.11418143359243	0	1	1	No	0.568348541229162	0.115333306876251	0	1	1	No
acl-11	8	NA	219.5	0.162255434053342	0.146159550149006	0	1	1	No	-0.00771905325857847	0.146242289234123	0	1	1	No	0.340340997696306	0.146728668082135	0	1	1	No	0.169974487311921	0.146517751432358	0	1	1	No	-0.178085563642964	0.147003218860688	0	1	1	No	-0.348060050954885	0.147085483398899	0	1	1	No
acl-12	14	NA	213.223	0.154140776345857	0.191534957079427	0	1	1	No	0.917482400475249	0.19771926171698	1.68158831662629	0.0926486977026001	0.285357328680305	No	-0.596117567955164	0.188539941626944	-0.0589666457898997	0.952978674669501	1	No	-0.763341624129392	0.197893925811363	-0.901198070623914	0.367483016618166	1	No	0.750258344301021	0.188723102105842	0.875665684047197	0.381211805854035	0.97159931123105	No	1.51359996843041	0.194996604740552	4.76213403646663	1.91556375217837e-06	1.28957422693379e-05	Up
acl-13	14	NA	39.9469	2.36371785413806	0.393250300730588	4.52311886560168	6.0934996265004e-06	4.95272315669671e-05	Up	3.57522939823816	0.526887628223974	5.67526971228683	1.38470309399526e-08	1.28980318367403e-07	Up	-0.114982327760939	0.362559203611513	0	1	1	No	-1.21151154410011	0.549275651862442	-1.14061408324905	0.254030554021595	1	No	2.478700181899	0.394388637420446	4.80160938277788	1.57395493879855e-06	1.79399065953564e-05	Up	3.6902117259991	0.5277377865926	5.88400490714955	4.00455956953023e-09	3.90913754026192e-08	Up
acl-14	16	NA	850.815	0.190029968794875	0.0716360190620783	0	1	1	No	0.212530653357974	0.0723073990502735	0	1	1	No	0.220639537066307	0.0714884401656698	0	1	1	No	-0.0225006845630991	0.0725299008808069	0	1	1	No	-0.0306095682714314	0.0717134829923981	0	1	1	No	-0.00810888370833233	0.0723841444887532	0	1	1	No
acl-2	8	NA	458.427	-0.0405340769516565	0.0866806720176802	0	1	1	No	-0.0893317950198735	0.0872072231976219	0	1	1	No	0.177898178784102	0.0874190124536262	0	1	1	No	0.0487977180682169	0.0865005206012501	0	1	1	No	-0.218432255735758	0.0867140359126942	0	1	1	No	-0.267229973803975	0.0872403857210451	0	1	1	No
acl-3	grey	NA	322.809	-0.0417987742583797	0.128185652516007	0	1	1	No	-0.137386120152968	0.12854917162434	0	1	1	No	0.296919713698525	0.129387405506228	0	1	1	No	0.0955873458945884	0.127911343845265	0	1	1	No	-0.338718487956904	0.128753730258955	0	1	1	No	-0.434305833851493	0.129115649999116	0	1	1	No
acl-4	6	NA	921.838	-0.141660282572343	0.108259508742637	0	1	1	No	-0.257668025486433	0.10837067567432	0	1	1	No	-0.121985783436458	0.108115567460892	0	1	1	No	0.11600774291409	0.107940987754295	0	1	1	No	-0.019674499135885	0.10768486160988	0	1	1	No	-0.135682242049975	0.107796621143545	0	1	1	No
acl-5	8	NA	245.956	-0.627280791858952	0.145892168004802	-0.289808510197481	0.77196273694821	1	No	-0.712547748812353	0.1463175705554	-0.871718607192566	0.383361906771121	0.913768184786866	No	-0.264371082374674	0.147096346486602	0	1	1	No	0.0852669569534006	0.142345186109776	0	1	1	No	-0.362909709484278	0.143145575187973	0	1	1	No	-0.448176666437678	0.143579115584457	0	1	1	No
acl-6	8	NA	1048.75	-0.162632787812958	0.118834085600911	0	1	1	No	-0.41271188788328	0.118742661980832	0	1	1	No	0.246912030762383	0.119342319647405	0	1	1	No	0.250079100070322	0.118309787249318	0	1	1	No	-0.409544818575341	0.118911627856595	0	1	1	No	-0.659623918645663	0.118820263901877	-0.628040337524314	0.529977515632202	1	No
acl-7	14	NA	704.303	1.22528649098557	0.0930129895485148	6.88383949482246	5.82605159762971e-12	1.17664462639979e-10	Up	2.00168516267305	0.0980926808459547	14.4423126216504	2.80277682099859e-47	3.25197353566601e-45	Up	0.374007009420746	0.0902212136709436	0	1	1	No	-0.77639867168748	0.100958046162902	-1.89582384923185	0.057983341137167	0.544432017718195	No	0.851279481564829	0.0933285619362122	2.85314030389566	0.00432895041446951	0.0225243820213068	Up	1.62767815325231	0.0983919625018232	10.5971882940437	3.07073772984732e-26	1.29480277740489e-24	Up
acl-8	8	NA	546.074	-0.316256676751509	0.105656931113975	0	1	1	No	-0.608974116449805	0.105332436240804	-0.227604309796818	0.819953869155454	1	No	0.30252456373721	0.107234823938948	0	1	1	No	0.292717439698297	0.104213280838634	0	1	1	No	-0.618781240488719	0.106135730247203	-0.31828339438602	0.750269979246368	1	No	-0.911498680187015	0.105812703723718	-3.08562836688797	0.00203122524446409	0.0080522407764951	Down
acl-9	8	NA	911.731	-0.00721067707393961	0.0965467975337169	0	1	1	No	-0.102764047486261	0.0967087476690825	0	1	1	No	0.0690304814143865	0.0964974414068375	0	1	1	No	0.0955533704123209	0.0965011559702907	0	1	1	No	-0.0762411584883261	0.0962893941548287	0	1	1	No	-0.171794528900647	0.0964517764869488	0	1	1	No
acly-1	8	NA	1708.81	-0.583077665606849	0.134311056331357	0	1	1	No	-0.88415102221996	0.13421053725855	-2.22896821911725	0.0258160194331782	0.0929419708373147	No	0.256279667523016	0.134912453652296	0	1	1	No	0.301073356613111	0.133674954283267	0	1	1	No	-0.839357333129865	0.134379668235662	-1.89282602397707	0.0583810095496621	0.217559878387843	No	-1.14043068974298	0.134279200526999	-4.13638662997028	3.52817541275186e-05	0.00019505947085274	Down
acly-2	8	NA	3414.28	-0.330051361802476	0.0950192841309178	0	1	1	No	-0.535200685418867	0.09500244304032	0	1	1	No	0.249958984421956	0.095294352326672	0	1	1	No	0.205149323616392	0.0947571164080705	0	1	1	No	-0.580010346224432	0.0950497791197084	0	1	1	No	-0.785159669840824	0.0950329434337727	-2.10621351510924	0.0351858097002193	0.105606298280797	No
acn-1	2	confirmed	112.361	-2.73619439600015	0.410886197579953	-5.23549929072892	1.64539456657345e-07	1.70230887294565e-06	Down	-3.05909172095472	0.409865400358173	-6.03635173594223	1.57637452108844e-09	1.62313059681817e-08	Down	-4.89222282947254	0.4031543915976	-10.6838048133473	1.21200083649719e-26	4.88436337108369e-24	Down	0.322897324954565	0.347888923244837	0	1	1	No	2.15602843347239	0.339956646206465	4.62126112550912	3.81414331024589e-06	4.01231756800634e-05	Up	1.83313110851783	0.338722138881897	3.68482294259785	0.00022886167973142	0.00109327458391734	Up
aco-1	1	NA	2470.45	-1.35521272029625	0.0961211484927499	-8.01293713583067	1.12000896081527e-15	3.65964602781459e-14	Down	-0.663635909925803	0.0967137447990505	-0.813078948490631	0.41617279526788	0.971819333245499	No	-0.853801612787803	0.0963483106660331	-2.78989440426761	0.00527252346729728	0.0997125499524847	No	-0.691576810370447	0.0954463615912299	-1.11661469954073	0.26415910378972	1	No	-0.501411107508447	0.0950760562782012	0	1	1	No	0.190165702862	0.0956751259174047	0	1	1	No
aco-2	8	NA	8048.73	-0.44044810880786	0.0603352766680258	0	1	1	No	-0.331472261148448	0.0604294382749555	0	1	1	No	-0.0764469819655658	0.060425809629704	0	1	1	No	-0.108975847659412	0.0602318171436529	0	1	1	No	-0.364001126842294	0.0602281765920918	0	1	1	No	-0.255025279182882	0.0603225053784591	0	1	1	No
acox-1.1	8	NA	473.178	-1.06934027376558	0.126664305950446	-3.82381026865665	0.00013140504837414	0.00084639734586148	Down	-1.13034859860685	0.126949747850343	-4.29578323581822	1.74077618814916e-05	0.00011109095142385	Down	-1.07056922969784	0.126373650955692	-3.84232967889866	0.00012187198360938	0.0034437482380173	Down	0.0610083248412694	0.122310654186965	0	1	1	No	0.0012289559322536	0.121712601272811	0	1	1	No	-0.0597793689090158	0.122009628100949	0	1	1	No
acox-1.2	8	NA	129.585	-0.731821208887854	0.192551917030645	-0.762501932735819	0.445760490060573	1	No	-0.766186617485714	0.193457403533922	-0.936571121993501	0.34897921229401	0.848104153423233	No	-0.599877637404084	0.192663281308858	-0.0772209281551348	0.938447793095318	1	No	0.0343654085978606	0.186568982605947	0	1	1	No	-0.13194357148377	0.185745412525747	0	1	1	No	-0.166308980081631	0.186683915554653	0	1	1	No
acox-1.3	8	NA	115.744	-3.39244708545374	0.216687432501743	-12.9562063338914	2.16702435497852e-38	3.25769713468423e-36	Down	-3.45283461187201	0.21718081114339	-13.2048250339141	8.22906958624453e-40	6.13207564685325e-38	Down	-1.22753308409835	0.234358432249996	-2.74166829812611	0.00611280366232921	0.114074216966466	No	0.0603875264182686	0.144697430195771	0	1	1	No	-2.16491400135539	0.169392195869705	-9.32695861957332	1.08952378331199e-20	9.96825921964255e-19	Down	-2.22530152777366	0.170022870783494	-9.64753459469819	5.03516725185985e-22	1.57695600453176e-20	Down
acox-1.4	1	confirmed	220.557	-3.53266657045649	0.224694736824792	-13.1185385653023	2.57859640065796e-39	4.05261587041589e-37	Down	-2.82113099049448	0.227121070390174	-9.84554619548508	7.16489833253639e-23	2.07135054135266e-21	Down	-2.65651547499472	0.226752141430255	-9.13559387765202	6.50487554994376e-20	1.35927806862158e-17	Down	-0.711535579962005	0.192352951512575	-0.657830196869805	0.510647248319927	1	No	-0.876151095461763	0.191917198280016	-1.51706620392072	0.129249969916217	0.418775840505721	No	-0.164615515499758	0.194752319301999	0	1	1	No
acox-1.5	14	NA	1211.48	3.77597681369074	0.166498689052651	19.165176806177	7.23106326694779e-82	4.03260070190301e-79	Up	3.19076677802848	0.163925269233708	15.8960652632111	6.74716774661527e-57	1.19025546942331e-54	Up	-0.344735165615762	0.156201594122978	0	1	1	No	0.585210035662259	0.17352207469079	0.00121042618141568	0.999034219873689	1	No	4.1207119793065	0.166244863593778	21.2680975692943	2.24190057444254e-100	2.71045779450103e-97	Up	3.53550194364424	0.163667452791252	18.0274201945785	1.18702270677372e-72	4.10424971094081e-70	Up
acox-1.6	14	NA	157.903	1.33998210485309	0.172792457114596	4.36930012721782	1.24645363294461e-05	9.56444314529358e-05	Up	1.15091308015345	0.17275350743849	3.27584133338043	0.00105347727398054	0.00509013837690764	Up	-0.380056121739287	0.158977189825518	0	1	1	No	0.189069024699638	0.18305851387324	0	1	1	No	1.72003822659237	0.170118759578149	6.67203446231903	2.52281304438398e-11	7.11685559820722e-10	Up	1.53096920189274	0.170079197421485	5.56193359466804	2.66801821699016e-08	2.32600599774715e-07	Up
acox-3	2	NA	314.231	0.04908738924843	0.150696108474675	0	1	1	No	-0.0227090774193449	0.151276202663973	0	1	1	No	-1.0767443375972	0.146741601474853	-3.35109016567108	0.0008049408885101	0.0194634706841743	Down	0.0717964666677749	0.150915359867099	0	1	1	No	1.12583172684563	0.146369580227153	3.69497354577578	0.00021990968226054	0.00158593578267657	Up	1.05403526017786	0.146966752501369	3.19143787417832	0.00141566552408289	0.00577081480319383	Up
acp-1	1	NA	68.4686	-1.1022702042364	0.193029068200627	-2.67975289451622	0.00736765262496438	0.0336873786248041	Down	-0.749814418618384	0.199366737641776	-0.826689650279199	0.40841298903007	0.95880550710916	No	-0.580225389087827	0.19775143281519	0	1	1	No	-0.352455785618015	0.180680340735866	0	1	1	No	-0.522044815148573	0.178896390879347	0	1	1	No	-0.169589029530558	0.185716970845783	0	1	1	No
acp-2	14	NA	77.9415	0.326153617424775	0.20368517986486	0	1	1	No	0.514886292212122	0.20847917731471	0	1	1	No	0.30279111929125	0.202367571006757	0	1	1	No	-0.188732674787347	0.210981931303497	0	1	1	No	0.0233624981335247	0.204944973033075	0	1	1	No	0.212095172920872	0.209710173555222	0	1	1	No
acp-3	14	NA	31.5191	2.10832278689476	0.301299121420735	5.05584875160518	4.28480825648169e-07	4.16858554519165e-06	Up	7.36245608216263	1.0450103359084	6.48553975906007	8.84146794832399e-11	1.03557789898798e-09	Up	-0.067353114976311	0.244032975867767	0	1	1	No	-5.25413329526787	1.05910616518549	-4.40856020741804	1.04060093454476e-05	0.00027445021144689	Down	2.17567590187107	0.298683124729653	5.32563030908037	1.00603562056363e-07	1.446742473548e-06	Up	7.42980919713894	1.04425909151258	6.55470395495859	5.57523687871231e-11	6.66560824060709e-10	Up
acp-4	14	NA	2.97758	2.90997200310194	1.06633843580592	2.18033217694602	0.0292328475768861	0.115462067377018	No	4.65760423341815	1.20280414401606	3.38592467749578	0.00070938851929786	0.00353630585975243	Up	-0.268597588871003	0.694689042252848	0	1	1	No	-1.74763223031621	1.43944697902898	-0.807693681847524	0.419266941666343	1	No	3.17856959197294	1.05255216513641	2.46407701003286	0.0137366593839254	0.0624011531756094	No	4.92620182228915	1.19059905365151	3.64623322097805	0.00026611247494299	0.00125492429536676	Up
acp-5	14	NA	78.4142	0.492833479679142	0.16945442253197	0	1	1	No	1.28651829194721	0.188446154241903	3.72264583890997	0.00019714596658281	0.00108095764994727	Up	0.0559765965601697	0.162565464978236	0	1	1	No	-0.793684812268063	0.193054125360839	-1.08096530896715	0.27971254539973	1	No	0.436856883118973	0.167885297830156	0	1	1	No	1.23054169538704	0.187036426741369	3.45142230652043	0.00055764028064312	0.00247954865528766	Up
acp-6	8	NA	4558.96	-3.29102670492807	0.137799282252533	-19.6374513763357	7.4020965361812e-86	4.57026588991073e-83	Down	-3.79393186923005	0.137742388663369	-23.2966184220342	4.79734442654065e-120	8.29364904460348e-117	Down	-1.44391490288256	0.138475765861521	-6.2026369562851	5.55248272511514e-10	3.6568608017626e-08	Down	0.502905164301976	0.135036692286664	0	1	1	No	-1.84711180204552	0.135784683792294	-9.29494967176218	1.4727585979341e-20	1.33304342399105e-18	Down	-2.35001696634749	0.135726945658675	-13.0041750942083	1.1584215949908e-38	9.7691670898541e-37	Down
acp-7	1	NA	117.099	-0.840415267913486	0.137319368286746	-1.86000905116411	0.0628842454064645	0.225451149567532	No	-0.423056194854203	0.143421562861957	0	1	1	No	-0.441072371634655	0.139789151012263	0	1	1	No	-0.417359073059282	0.132361293293322	0	1	1	No	-0.399342896278831	0.128416408771485	0	1	1	No	0.0180161767804511	0.134921865366848	0	1	1	No
acr-10	grey	NA	2.30487	-1.84343848114118	1.06200692594397	-1.18496259336784	0.236032237130162	0.673263443114304	No	-2.03873267039132	1.06145528128238	-1.36956562940175	0.170822534853967	0.476350349784791	No	-1.6270755612233	1.06604257938275	-0.977517766529246	0.328312886458999	1	No	0.195294189250139	0.783510380225823	0	1	1	No	-0.21636291991788	0.789713853754024	0	1	1	No	-0.411657109168019	0.788971453208605	0	1	1	No
acr-11	14	NA	11.733	2.1021078914557	0.573917729902559	2.64342398293441	0.00820721924291987	0.0371430382909944	Up	1.63432783983366	0.555957196330327	1.88742559096257	0.0591031057754344	0.193774794736528	No	0.109056180915231	0.493151957488792	0	1	1	No	0.467780051622035	0.627358380654806	0	1	1	No	1.99305171054046	0.572441299471888	2.45973117564976	0.0139041118959878	0.0630771905525298	No	1.52527165891843	0.55443293859137	1.69591594126307	0.0899018002465907	0.238964071750163	No
acr-12	14	NA	12.7369	0.391668512907009	0.392397885437067	0	1	1	No	0.771586079087362	0.423249721943998	0.440841586925011	0.659327684269982	1	No	-0.490104427426897	0.359961419964045	0	1	1	No	-0.379917566180353	0.43333367596722	0	1	1	No	0.881772940333906	0.371766038773113	0.798278781228386	0.424708728657088	1	No	1.26169050651426	0.404195755900111	1.67416529401038	0.094098118262847	0.248589283088035	No
acr-14	14	NA	2.00362	1.49142528821877	1.16532467935401	0.777830680391357	0.436668838409903	1	No	2.00697567666517	1.27219292695303	1.11773587679887	0.263679815207699	0.679865271485564	No	0.45761656720739	1.06855906389365	0	1	1	No	-0.515550388446402	1.36888041399335	0	1	1	No	1.03380872101138	1.18202316198962	0.379695369298795	0.704171557970081	1	No	1.54935910945778	1.28750616194072	0.749013199287651	0.453849249906847	0.899477912689392	No
acr-15	14	NA	29.0488	-0.0192941406015539	0.255397852889786	0	1	1	No	0.261165083111676	0.268861104075751	0	1	1	No	-0.452932192951037	0.244671765832253	0	1	1	No	-0.28045922371323	0.265202416662772	0	1	1	No	0.433638052349483	0.240645596440907	0	1	1	No	0.714097276062712	0.254889254745016	0.506483791134537	0.612517065616287	1	No
acr-16	8	NA	27.0093	-1.09299759802939	0.312124036174874	-1.62755039392345	0.103620254851485	0.342914809699939	No	-1.23537988502012	0.312977544004902	-2.07804009417983	0.0377056664524625	0.130632377080195	No	-0.963352060891339	0.313167575501099	-1.20814570373685	0.226991222443371	1	No	0.142382286990724	0.275548983669673	0	1	1	No	-0.129645537138054	0.275764808627469	0	1	1	No	-0.272027824128777	0.276730474555081	0	1	1	No
acr-17	17	NA	16.9091	-0.307437192405026	0.805775381273579	0	1	1	No	-1.44224081078512	0.804249176085385	-1.06588957287798	0.286473563082227	0.726713860391129	No	-2.09979606439992	0.797748563622784	-1.89883897442678	0.0575856510520582	0.733956874779471	No	1.1348036183801	0.79747311892042	0.689432164339775	0.490551348308998	1	No	1.7923588719949	0.790916823835391	1.52653077493036	0.126877732191644	0.412582260528059	No	0.6575552536148	0.78936187145107	0.091916339310161	0.92676450952565	1	No
acr-18	8	NA	28.1602	-1.36175316712174	0.296047463688458	-2.62374538678416	0.00869687720312801	0.0390929831221209	Down	-0.867356726883243	0.308191342010978	-0.916173455882433	0.359575925387465	0.867741991865205	No	-0.632892610225926	0.306160003729622	-0.156430002751832	0.875694089496671	1	No	-0.4943964402385	0.271536264419189	0	1	1	No	-0.728860556895817	0.269228504534041	-0.534343706082678	0.593103758856619	1	No	-0.234464116657317	0.282527499855694	0	1	1	No
acr-19	14	NA	8.36517	0.517115457203358	0.525975686505683	0	1	1	No	0.850053483062625	0.560501795988702	0.472886054887802	0.636294474458196	1	No	-0.818421226933374	0.473777413498695	-0.492681204892468	0.622237859961218	1	No	-0.332938025859267	0.576637914813261	0	1	1	No	1.33553668413673	0.492761719248207	1.5231229513563	0.12772794775876	0.414956476730282	No	1.668474709996	0.529458149908443	2.04638404410879	0.0407186006724982	0.12010632459071	No
acr-2	14	NA	8.39448	0.649469124709002	0.466541855036715	0.138185082459382	0.89009414446197	1	No	0.555059965706371	0.472695125425705	0	1	1	No	-0.175151266557547	0.422807062573037	0	1	1	No	0.0944091590026308	0.498498952205261	0	1	1	No	0.824620391266549	0.451471325332303	0.530754397502826	0.595588984864666	1	No	0.730211232263918	0.457827183532538	0.317174771370031	0.751110991907188	1	No
acr-20	14	NA	8.98472	0.42154984337927	0.480063955247731	0	1	1	No	1.44255616496071	0.554887184914743	1.54546038956093	0.122234942860761	0.360613940644511	No	-0.149238982287384	0.453911467230403	0	1	1	No	-1.02100632158143	0.566440708457038	-0.769729850047498	0.441460159469704	1	No	0.570788825666654	0.467964697267731	0	1	1	No	1.59179514724809	0.544453247909488	1.84918567593055	0.0644310063537834	0.179080906405821	No
acr-21	14	NA	7.40964	0.348480301488594	0.552836689532079	0	1	1	No	0.515007162262055	0.575909323217	0	1	1	No	-0.642681277853726	0.510964903944622	-0.112886966224939	0.910120169720083	1	No	-0.16652686077346	0.584876618290929	0	1	1	No	0.99116157934232	0.521051137350508	0.779504256353052	0.435682731280908	1	No	1.15768844011578	0.545469897826065	1.04989925639929	0.293764433510778	0.639155550384433	No
acr-23	14	NA	3.01927	0.141292211069297	0.742001814170516	0	1	1	No	2.96957050776167	1.19583083461776	1.9940700964814	0.0461443946604384	0.156373359459127	No	0.283244175311982	0.742084791765611	0	1	1	No	-2.82827829669238	1.19692308781255	-1.87420421540377	0.0609022833529996	0.567017717355668	No	-0.141951964242685	0.743844274116602	0	1	1	No	2.68632633244969	1.19697493706223	1.75553076959743	0.079168562301229	0.214031106476965	No
acr-24	14	NA	12.1396	0.311148641502202	0.402433184765598	0	1	1	No	0.781830004981664	0.434617180157487	0.452881326298103	0.650634198128948	1	No	-0.28411339100331	0.377867526945274	0	1	1	No	-0.470681363479462	0.442935021831877	0	1	1	No	0.595262032505512	0.38740576119194	0.0264891065995992	0.978867222226062	1	No	1.06594339598497	0.420740828627774	1.14308705801989	0.253002447122997	0.565835227149078	No
acr-25	20	NA	10.2644	-0.242547169900988	0.500271579445471	0	1	1	No	-0.477962678886387	0.498641348176392	0	1	1	No	-0.639337537483716	0.485855746718161	-0.111838828398662	0.910951200024557	1	No	0.235415508985399	0.482296601436444	0	1	1	No	0.396790367582728	0.469065699195689	0	1	1	No	0.161374858597329	0.467326606241564	0	1	1	No
acr-3	14	NA	3.67752	1.12725875602137	0.781415950367104	0.693943802614496	0.487717452394624	1	No	1.36806984264077	0.839013529120337	0.933322068670067	0.350653704054634	0.851418712878725	No	-0.75344980280112	0.645716305668569	-0.260872772334142	0.794190622512088	1	No	-0.240811086619398	0.913173296695165	0	1	1	No	1.88070855882249	0.73952129125934	1.75209094604431	0.0797581708644983	0.281834405021398	No	2.12151964544189	0.800140275457782	1.92031284084881	0.0548183953690687	0.156025752245713	No
acr-5	14	NA	5.66838	0.0596725349279497	0.603337197611576	0	1	1	No	0.150089223416759	0.620643454513057	0	1	1	No	-0.525940748715183	0.571851983215634	0	1	1	No	-0.0904166884888089	0.617160469588603	0	1	1	No	0.585613283643133	0.56806996061967	0.00107959175039651	0.999138610577716	1	No	0.676029972131942	0.586417917569079	0.155230543618611	0.876639569807406	1	No
acr-6	grey	NA	1.55183	0.134031455513993	1.05816590171827	0	1	1	No	0.143386583000506	1.07869452991974	0	1	1	No	0.693775406894876	1.10850533390674	0.0981279959308049	0.921830657262794	1	No	-0.00935512748651269	1.081647112033	0	1	1	No	-0.559743951380883	1.11137865488871	0	1	1	No	-0.55038882389437	1.13094190296072	0	1	1	No
acr-7	14	NA	6.32141	0.870842507209564	0.529870815890251	0.539456974487852	0.589571577268564	1	No	1.46805249828024	0.596005241206824	1.48161867921192	0.138441785969638	0.401911267144098	No	0.024820108485811	0.483659909410748	0	1	1	No	-0.597209991070671	0.628233255908923	-0.0194354421002529	0.984493737035325	1	No	0.846022398723754	0.522859218085596	0.499221185541042	0.617623571317302	1	No	1.44323238979442	0.58978040254286	1.45517278311406	0.145621433673648	0.358772031544824	No
acr-8	1	confirmed	13.3331	-2.2720606010882	0.430449441596231	-3.91930024309498	8.88064297337133e-05	0.00058981389060178	Down	-1.46350015146145	0.455105307849677	-1.93032279850189	0.0535668539113704	0.177986502098745	No	-1.48810983075941	0.445812128576945	-2.02576325960935	0.042789050605422	0.586910429941145	No	-0.808560449626753	0.336393640141924	-0.664579893759087	0.506319232825393	1	No	-0.78395077032879	0.323710202821189	-0.614595303437768	0.538822016817429	1	No	0.0246096792979627	0.355840413907244	0	1	1	No
acr-9	14	NA	4.57659	-0.0739432045029348	0.695312843727751	0	1	1	No	-0.0800237391944965	0.707357742242669	0	1	1	No	-0.729361452839786	0.658360982561486	-0.219274010252124	0.826436606082404	1	No	0.00608053469156168	0.694968147105274	0	1	1	No	0.655418248336851	0.645031003686402	0.109170331246723	0.913067391867063	1	No	0.649337713645289	0.657996928374876	0.097778136752387	0.922108468524069	1	No
acs-1	8	confirmed	1341.23	-2.05511211325985	0.152076663235943	-9.66691458096371	4.16753182158878e-22	2.56399609009348e-20	Down	-1.28902330164923	0.152676428405447	-4.61121149480668	4.00328978643139e-06	2.82024750724636e-05	Down	0.00549017714507521	0.153992365364188	0	1	1	No	-0.766088811610622	0.150408945170152	-1.20397634200388	0.228598722711021	1	No	-2.06060229040492	0.151744547081271	-9.72425249399327	2.37644392136937e-22	2.51398061331862e-20	Down	-1.2945134787943	0.152345619740236	-4.65726208606518	3.20442402048267e-06	2.0904936779662e-05	Down
acs-10	14	NA	215.634	2.65681222622153	0.239103258110843	8.66492678766043	4.51803243988978e-18	1.91910920935662e-16	Up	6.16665366354086	0.380511122459971	14.668831826665	1.0208748764267e-48	1.26970394702624e-46	Up	0.310405347538643	0.225758810880824	0	1	1	No	-3.50984143731933	0.388705306376163	-7.52457295884936	5.2892911796333e-14	4.89421954236125e-12	Down	2.34640687868289	0.239311833159044	7.36029997109368	1.83497408587937e-13	7.09104369351466e-12	Up	5.85624831600222	0.380642220174189	13.8483017296137	1.30255341116785e-43	1.29416915932585e-41	Up
acs-11	14	NA	807.417	0.477474114794423	0.0931813662303173	0	1	1	No	0.492923210430077	0.0937637167439285	0	1	1	No	-0.00043728882524567	0.0919535105444317	0	1	1	No	-0.0154490956356544	0.09465644658826	0	1	1	No	0.477911403619668	0.0928636441804678	0	1	1	No	0.493360499255323	0.0934479746945716	0	1	1	No
acs-12	14	NA	106.145	0.45264476764778	0.160975546176932	0	1	1	No	0.446648472288284	0.163556531670209	0	1	1	No	-0.343155540862849	0.152010727692774	0	1	1	No	0.00599629535949666	0.167516569956489	0	1	1	No	0.795800308510629	0.156263635213274	1.34900425311955	0.177335599993609	0.540338859674495	No	0.789804013151133	0.158921163454413	1.28871453429726	0.19749734770477	0.462521558807919	No
acs-13	8	NA	5043.04	-0.372062531204023	0.113889833770315	0	1	1	No	-0.512640812940689	0.113894292688597	0	1	1	No	0.238231641191959	0.114037673711222	0	1	1	No	0.140578281736665	0.113759604034685	0	1	1	No	-0.610294172395982	0.113903154599484	-0.22206735612305	0.8242614494495	1	No	-0.750872454132648	0.113907612996666	-1.45620165122328	0.145336883210279	0.358372996742051	No
acs-14	14	NA	802.571	0.630330508464292	0.107237824699506	0.422710070735894	0.672506807050056	1	No	0.546173846650536	0.107539560547917	0	1	1	No	-0.553323538984676	0.104747763834279	0	1	1	No	0.0841566618137551	0.108786358044004	0	1	1	No	1.18365404744897	0.10602739577992	5.64622042298943	1.64013536741909e-08	2.77887199488843e-07	Up	1.09949738563521	0.106332566442988	4.83856830363507	1.30777753315988e-06	9.03270395256411e-06	Up
acs-15	14	NA	37.7499	1.51388578142067	0.291393068281372	3.18774151663666	0.00143388654317321	0.00766513004278866	Up	5.07336947308148	0.601084085553739	7.46712411949261	8.19664471813417e-14	1.26634132160057e-12	Up	0.0623706319363888	0.264874785175782	0	1	1	No	-3.55948369166081	0.612576941332883	-4.85568994025264	1.19968295690357e-06	3.85084279364222e-05	Down	1.45151514948428	0.290012311001904	2.987856434407	0.00280941489925936	0.0153245751159729	Up	5.01099884114509	0.600415937527881	7.37155455827581	1.68649717329211e-13	2.64095680542337e-12	Up
acs-16	14	NA	52.9208	0.668370267715871	0.276245660764927	0.301797564837826	0.762806387347061	1	No	1.03288344057934	0.286142405249235	1.56524664769356	0.117525087611297	0.349522400589042	No	-0.033618033416914	0.266469670264388	0	1	1	No	-0.364513172863466	0.293192359619018	0	1	1	No	0.701988301132785	0.274026222424048	0.426923745099652	0.669434869838944	1	No	1.06650147399625	0.284000319313176	1.69542581910017	0.0899946714358406	0.239174155231793	No
acs-17	14	NA	393.561	0.940922763012202	0.12657805023759	2.8118837534954	0.00492522997562908	0.0235734706031771	Up	1.91052067826594	0.13528361349842	9.79808746963595	1.14737453728102e-22	3.278646446366e-21	Up	-0.275789042976241	0.122202300032746	0	1	1	No	-0.969597915253742	0.13823732218495	-2.78215686744265	0.00539989328046587	0.0697647678661125	No	1.21671180598844	0.125464351153401	5.03499041904	4.77872734041944e-07	6.03617454954772e-06	Up	2.18630972124218	0.134242156866372	11.9285160386403	8.40585855330072e-33	5.2273554917073e-31	Up
acs-18	14	NA	164.074	2.33125332061909	0.211286290992984	8.26486807266202	1.39849316994251e-16	5.05798115522305e-15	Up	5.21280248948406	0.326358542697923	14.1801175211385	1.2164267693825e-45	1.25925664605297e-43	Up	0.0674758601158234	0.194831975963542	0	1	1	No	-2.88154916886497	0.336237316553667	-6.83014363903423	8.48296521264101e-12	5.87880137309511e-10	Down	2.26377746050327	0.210962414962976	7.95770877384911	1.75254253234322e-15	9.18375693574033e-14	Up	5.14532662936823	0.326148956986452	13.9823431339616	1.99799970238861e-44	2.08080836475267e-42	Up
acs-19	8	NA	4011.97	-0.849941910060544	0.135676149574382	-1.95275227732855	0.0508489558580698	0.187676504883499	No	-0.850991790614519	0.135720555075163	-1.95984897399815	0.0500134451135881	0.167661904037951	No	-0.182098170578607	0.135854712256394	0	1	1	No	0.0010498805539752	0.135374956865721	0	1	1	No	-0.667843739481937	0.135509456191877	-0.611350246765311	0.540967732989682	1	No	-0.668893620035912	0.135553916292902	-0.618894845167271	0.535985634610715	1	No
acs-2	1	confirmed	104.846	-2.9656696014055	0.410654142981179	-5.79726186158217	6.7406397231352e-09	8.54341492181535e-08	Down	-0.0944575321362087	0.427632725627653	0	1	1	No	-1.42421698768815	0.414570515581605	-2.02430456616243	0.0429388241068997	0.588487884075615	No	-2.87121206926929	0.410748994202643	-5.56595902007588	2.60714514199835e-08	1.12747114848352e-06	Down	-1.54145261371735	0.397131847122925	-2.40840068769729	0.0160225849352621	0.0711806489801173	No	1.32975945555195	0.414664470993773	1.79605321325716	0.0724860543967327	0.198486725838224	No
acs-20	2	NA	133.198	0.104468191034289	0.233468541984075	0	1	1	No	-0.010616486728174	0.234005867022367	0	1	1	No	-0.825479200223373	0.228380318993575	-1.05297689959938	0.292351579496282	1	No	0.115084677762463	0.233775850590103	0	1	1	No	0.929947391257661	0.228144631549487	1.51196803937435	0.130541993391166	0.422035880697562	No	0.814862713495199	0.228694465044928	1.00510833723081	0.314844685966319	0.675539621927398	No
acs-21	14	NA	63.1432	0.361692764296397	0.222300542913908	0	1	1	No	0.426031161827623	0.226402368542712	0	1	1	No	-0.270431442313909	0.213195173842546	0	1	1	No	-0.064338397531226	0.230272713596803	0	1	1	No	0.632124206610306	0.217300881014284	0.216861553392454	0.828316240519769	1	No	0.696462604141532	0.221495313193125	0.503227822452144	0.614804105730656	1	No
acs-22	11	NA	566.802	0.273072745271194	0.0833095514581466	0	1	1	No	-0.203567319619534	0.0820848141562112	0	1	1	No	-0.308707379425728	0.0808526607521289	0	1	1	No	0.476640064890727	0.0825672011717806	0	1	1	No	0.581780124696922	0.0813423551896495	0	1	1	No	0.105140059806194	0.0800875401929271	0	1	1	No
acs-24	14	NA	3.34133	0.792157016765307	0.79449561084715	0.260740290993453	0.794292792751279	1	No	2.03446334858534	0.980064576883536	1.47894677837906	0.139154539687238	0.403641557401506	No	-0.154117018079733	0.730854680621486	0	1	1	No	-1.24230633182003	1.01612465576121	-0.646875684093724	0.517712404292564	1	No	0.94627403484504	0.778544735410262	0.464037605565033	0.642620803158253	1	No	2.18858036666507	0.967178974622915	1.65799754620418	0.0973179616499277	0.255986243615682	No
acs-25	14	NA	3.54077	0.649904971551295	0.78497169137137	0.0826844741851821	0.934102430400349	1	No	1.02465442899048	0.837431372018145	0.525003533042892	0.599580734886507	1	No	-0.0208047569754383	0.736404317801784	0	1	1	No	-0.374749457439188	0.871051247888692	0	1	1	No	0.670709728526733	0.774422692782683	0.11067564177227	0.911873562341598	1	No	1.04545918596592	0.827551346757608	0.556411620584059	0.577929496681393	1	No
acs-3	8	NA	113.309	-0.326891684058809	0.186415590170265	0	1	1	No	-1.12807008695858	0.181364518613679	-2.99435684063081	0.00275024084755678	0.0122890058859038	Down	-0.497103209135013	0.1836432005426	0	1	1	No	0.801178402899775	0.176747820476849	1.22308949732192	0.221295895034091	1	No	0.170211525076204	0.179085254786143	0	1	1	No	-0.63096687782357	0.17382130093262	-0.264449049552269	0.791433920201677	1	No
acs-4	8	NA	4821.49	-0.242663159714792	0.109880362874125	0	1	1	No	-0.325136708727533	0.109910161172684	0	1	1	No	0.0572233437687347	0.109955660862343	0	1	1	No	0.0824735490127407	0.10979121922912	0	1	1	No	-0.299886503483527	0.109836768189185	0	1	1	No	-0.382360052496268	0.109866578310558	0	1	1	No
acs-5	1	confirmed	804.977	-1.12200704450087	0.123408307818934	-4.35146591012959	1.35230349544517e-05	0.00010308034757167	Down	-0.696374251820328	0.124362413709521	-0.895561998985242	0.370486739120011	0.888469239271292	No	-0.654883548500628	0.123875018684936	-0.564145614204664	0.572655037014947	1	No	-0.425632792680543	0.121987567992809	0	1	1	No	-0.467123496000244	0.121490645972763	0	1	1	No	-0.0414907033197006	0.122459693573229	0	1	1	No
acs-6	14	NA	104.221	2.41379488483178	0.211515306568759	8.64615859012205	5.32620787400208e-18	2.24584101770117e-16	Up	3.95916165323616	0.274869845678208	12.275488585919	1.22649159568395e-34	7.23671901234954e-33	Up	0.284471397213845	0.185441482510957	0	1	1	No	-1.54536676840438	0.293400377843775	-3.27322948750849	0.00106326112151134	0.0165111690589462	Down	2.12932348761793	0.211940788056149	7.28657990650105	3.17922262204489e-13	1.19847487974904e-11	Up	3.67469025602231	0.275197392451424	11.2271785299262	2.99902760698716e-29	1.54767729162967e-27	Up
acs-7	11	NA	157.55	-0.56977862528644	0.213593181385285	0	1	1	No	-1.44230892617194	0.210226422211741	-4.07802652564982	4.54195856750248e-05	0.00027311784248689	Down	-0.83128692433392	0.211911641746891	-1.16221516809391	0.245148074904255	1	No	0.872530300885499	0.204746061022152	1.40432641023746	0.160221673302472	1	No	0.261508299047479	0.206476014961364	0	1	1	No	-0.61102200183802	0.202991246010248	-0.128192729240679	0.897996453822671	1	No
acs-9	4	NA	4.30527	-1.63125200722448	0.773499444998634	-1.35262153578705	0.176176568822656	0.532658363379866	No	-1.3630973017657	0.791751797382219	-0.982754070579112	0.325728491793792	0.803767365990734	No	-0.662437200131362	0.813041034731685	-0.0952439013818255	0.924121100198428	1	No	-0.26815470545878	0.668320669969007	0	1	1	No	-0.968814807093122	0.693409911120343	-0.553517913340743	0.579908817812511	1	No	-0.700660101634342	0.713713334503608	-0.16205400129561	0.871263328947459	1	No
acsd-1	11	NA	67.2354	0.132192807182163	0.227037657880679	0	1	1	No	-0.348999004265053	0.222775725008782	0	1	1	No	-0.443426362025163	0.218266594535013	0	1	1	No	0.481191811447216	0.224117151821361	0	1	1	No	0.575619169207326	0.219635563114557	0	1	1	No	0.0944273577601093	0.215227102840401	0	1	1	No
act-1	1	NA	11922.5	-1.1012840960115	0.236728272396679	-2.18091439093671	0.0291897490934704	0.115326380612458	No	-0.646008135434353	0.236762053544097	-0.257676999000139	0.796656198929431	1	No	-0.588138301622523	0.236744805247228	-0.013256052732586	0.989423509943699	1	No	-0.455275960577151	0.236683462100694	0	1	1	No	-0.513145794388981	0.236666208077991	0	1	1	No	-0.0578698338118301	0.2366999980761	0	1	1	No
act-2	8	NA	11425.1	-0.92628133329427	0.0825373444689281	-4.13487174187859	3.55152928580246e-05	0.00025319108574413	Down	-0.975036045598214	0.0825497762736845	-4.72485890579635	2.30275181832036e-06	1.66803015449834e-05	Down	0.299305221427113	0.0827598825850072	0	1	1	No	0.0487547123039445	0.0823554011646998	0	1	1	No	-1.22558655472138	0.0825660021024178	-7.75847853123342	8.59542903323042e-15	4.09820371313966e-13	Down	-1.27434126702533	0.0825784295932871	-8.34771586745413	6.9595753079435e-17	1.44092380746979e-15	Down
act-3	1	NA	12168.9	-1.41093344222624	0.112291859993164	-7.3552387704373	1.90586131215868e-13	4.72719230482055e-12	Down	-0.951248309885254	0.112357885201256	-3.25965827168453	0.00111546523985435	0.00535522440061149	Down	-0.620591712694683	0.112360705996643	-0.316762985591655	0.751423452158337	1	No	-0.459685132340983	0.112137440788996	0	1	1	No	-0.790341729531554	0.112140267129408	-1.83111503822791	0.0670833743891616	0.243973613001923	No	-0.330656597190571	0.112206381534985	0	1	1	No
act-4	1	NA	12273.6	-0.72051336301203	0.103600923303596	-1.30803238707552	0.190862324459299	0.567629083993181	No	-0.396585923319397	0.103662187909266	0	1	1	No	-0.393248300269477	0.10361751544839	0	1	1	No	-0.323927439692633	0.103552194684169	0	1	1	No	-0.327265062742553	0.103507474752636	0	1	1	No	-0.0033376230499199	0.103568794634443	0	1	1	No
act-5	1	confirmed	4905.36	-1.13533692455492	0.137519348761662	-4.00188722176633	6.28392511478859e-05	0.00042803978480876	Down	-0.644565751528492	0.137697805801448	-0.432583156876023	0.665317627906367	1	No	-1.31890967127087	0.137441079343332	-5.33981306591413	9.30424688916703e-08	4.42369895634947e-06	Down	-0.490771173026432	0.137314193918816	0	1	1	No	0.183572746715943	0.137056748913572	0	1	1	No	0.674343919742375	0.137235807487266	0.651024840952423	0.515030451568625	0.989690144535748	No
actl-1	5	NA	51.1861	-0.424497232495346	0.213272574008198	0	1	1	No	-0.562626068284551	0.21388738359609	0	1	1	No	0.226448895891472	0.222114627270494	0	1	1	No	0.138128835789205	0.20537606888601	0	1	1	No	-0.650946128386818	0.213930886400917	-0.308259034009852	0.757885235315612	1	No	-0.789074964176023	0.214543809552635	-0.951204160127287	0.341500747026478	0.719457094149861	No
acy-1	14	NA	133.85	0.0571961658704248	0.181113236756036	0	1	1	No	0.291977015267912	0.185017681719511	0	1	1	No	-0.584454170401214	0.176777841274256	0	1	1	No	-0.234780849397487	0.184272495864511	0	1	1	No	0.641650336271639	0.175997771414282	0.321880986426186	0.747542857894653	1	No	0.876431185669126	0.180013203528433	1.61894338835593	0.105459444252411	0.273668999134746	No
acy-2	14	NA	14.0139	0.050015118791199	0.356919271220259	0	1	1	No	0.687518225205727	0.393806983556451	0.260326072127747	0.794612263068803	1	No	-0.346435600578827	0.342356181051254	0	1	1	No	-0.637503106414528	0.390737293481867	-0.134369325094803	0.893110536662575	1	No	0.396450719370026	0.338820684716074	0	1	1	No	1.03395382578455	0.377481161613856	1.1893410094033	0.234305503933422	0.531305555089324	No
acy-3	14	NA	125.356	0.299005026163921	0.148050496268469	0	1	1	No	0.418703317109328	0.151807947705884	0	1	1	No	-0.403938391759781	0.141160024868729	0	1	1	No	-0.119698290945407	0.153407816053535	0	1	1	No	0.702943417923702	0.142879172031412	0.825476633485611	0.409101043291206	1	No	0.822641708869109	0.146769074652296	1.61915382673152	0.105414169827059	0.273592578887585	No
acy-4	14	NA	118.289	0.840203721113127	0.140701207701319	1.81379908021027	0.069708664181499	0.245531144032103	No	1.14502640841846	0.148393919827337	3.77391748307529	0.00016070393472474	0.00089476638438691	Up	0.278294138351645	0.133932333546217	0	1	1	No	-0.304822687305335	0.155078945776776	0	1	1	No	0.561909582761482	0.14130319928746	0	1	1	No	0.866732270066816	0.148964827155254	1.8912670557674	0.0585887040665714	0.165385503556535	No
ada-2	5	NA	704.195	0.0581809650249561	0.0899324818608372	0	1	1	No	-0.0421681245177733	0.0901435186825547	0	1	1	No	0.441651457364062	0.0908467110270935	0	1	1	No	0.100349089542729	0.0900460298711695	0	1	1	No	-0.383470492339106	0.090749977616931	0	1	1	No	-0.483819581881836	0.0909591177765035	0	1	1	No
adah-1	14	NA	852.554	1.66457102265432	0.141877361745243	7.60918450536749	2.75830751690034e-14	7.70365433799241e-13	Up	1.6421284905217	0.142248332763029	7.43157033891404	1.07315908368532e-13	1.64038675851033e-12	Up	1.03946112489901	0.140469082680777	3.23531069062218	0.00121510432177105	0.0277181344343622	Up	0.0224425321326239	0.144572684501315	0	1	1	No	0.625109897755313	0.142822393692853	0.280837596389621	0.778834965822175	1	No	0.602667365622689	0.143190916434728	0.123383284796159	0.901803592732797	1	No
adal-1	8	NA	1259.78	-0.450885729048194	0.122565824490648	0	1	1	No	-0.707878301655527	0.122490613684001	-1.00316504228255	0.31578123665034	0.784709791463428	No	0.285042352991751	0.123410887904732	0	1	1	No	0.256992572607332	0.121806630586528	0	1	1	No	-0.735928082039945	0.122732033556324	-1.22973666830576	0.218795730861542	0.634241572283345	No	-0.992920654647277	0.122656924670779	-3.32570424166569	0.00088195457976022	0.00376753910919072	Down
adbp-1	17	NA	361.861	0.358839797429154	0.122308865627669	0	1	1	No	0.253475112256746	0.122614326055678	0	1	1	No	0.416862026519577	0.121689957894449	0	1	1	No	0.105364685172408	0.124031334909814	0	1	1	No	-0.0580222290904226	0.123117606152367	0	1	1	No	-0.16338691426283	0.123421065032382	0	1	1	No
add-1	14	NA	97.8678	0.191749676743246	0.140724623192854	0	1	1	No	0.131192061605983	0.142715738380042	0	1	1	No	-0.259515423025487	0.133501858408027	0	1	1	No	0.0605576151372633	0.144348399758208	0	1	1	No	0.451265099768734	0.135245794141548	0	1	1	No	0.390707484631471	0.137316376227547	0	1	1	No
add-2	17	NA	179.295	0.0443825457209592	0.135568159418733	0	1	1	No	0.0511894016260891	0.13585431089666	0	1	1	No	0.132697261308532	0.136490561139012	0	1	1	No	-0.00680685590512993	0.133476744181046	0	1	1	No	-0.0883147155875729	0.134124273425286	0	1	1	No	-0.081507859682443	0.134413498760614	0	1	1	No
adh-1	14	confirmed	1752.27	1.58134628643585	0.175833376227104	5.66642299553521	1.45809313270831e-08	1.75784617003216e-07	Up	4.95831105876206	0.198231401070057	22.0616463141301	7.3845861008918e-108	8.51098163414783e-105	Up	-1.1639920881215	0.173889730250148	-3.32965084993	0.00086954947475019	0.020788127697206	Down	-3.37696477232621	0.199514944482518	-13.993762620478	1.70165603438981e-44	1.28111494989084e-41	Down	2.74533837455736	0.175351542786155	12.3200420152102	7.0657468119683e-35	1.37465322459052e-32	Up	6.12230314688357	0.197804134743499	27.9938695622517	1.92942212834544e-172	5.55930829247265e-169	Up
adh-5	14	NA	1401.27	0.0469736692592401	0.051121735434054	0	1	1	No	0.126160711621467	0.0517536245207319	0	1	1	No	-0.0990344586220409	0.0503242978550088	0	1	1	No	-0.079187042362227	0.0518347349613634	0	1	1	No	0.146008127881281	0.0504077082681469	0	1	1	No	0.225195170243508	0.0510484365060278	0	1	1	No
adk-1	14	NA	4241.63	-0.127914535008508	0.0764022798926523	0	1	1	No	0.549398132086539	0.0769390942883317	0	1	1	No	0.0569216335811804	0.0764182535660863	0	1	1	No	-0.677312667095048	0.0768530053147647	-1.20115884495297	0.229689590271512	1	No	-0.184836168589689	0.0763315771815538	0	1	1	No	0.492476498505359	0.0768688853308758	0	1	1	No
adm-2	5	NA	342.804	0.190339917255569	0.0939312845703107	0	1	1	No	-0.0222323229825241	0.0936851177587249	0	1	1	No	0.436272334954059	0.0945520644932773	0	1	1	No	0.212572240238093	0.0943057483008437	0	1	1	No	-0.24593241769849	0.095167041406881	0	1	1	No	-0.458504657936583	0.0949240793621648	0	1	1	No
adm-4	8	NA	207.911	-1.81727756477084	0.137172735300506	-8.98340010550403	2.62525797324256e-19	1.29303304391503e-17	Down	-1.97879430291636	0.137277266822861	-10.1531326721042	3.20894153080912e-24	1.00865783972051e-22	Down	-0.294853890993939	0.146972511480854	0	1	1	No	0.161516738145521	0.118920630774689	0	1	1	No	-1.5224236737769	0.129992259349144	-7.21138072736387	5.53873508711949e-13	2.0160995717115e-11	Down	-1.68394041192242	0.130102559978956	-8.44672396992171	2.9959094810543e-17	6.39423248252677e-16	Down
ador-1	14	NA	4.07551	0.402812294434395	0.722624138006185	0	1	1	No	2.10573723152505	0.951613500860862	1.59806184984696	0.110029212949829	0.329896814685509	No	-0.574317680599526	0.667240936728163	0	1	1	No	-1.70292493709065	0.965397486355817	-1.15799445605623	0.246866298836308	1	No	0.977129975033921	0.686756888863921	0.570988047433509	0.568007745059205	1	No	2.68005491212458	0.924671606100385	2.26572860927356	0.0234680047581167	0.0736324621158479	No
adpr-1	16	NA	305.794	0.464213208422357	0.159035916582208	0	1	1	No	0.733377618086531	0.160861541865261	0.922393359941887	0.356323432034584	0.861073454433028	No	0.874242747062303	0.159404361533415	1.81452216413583	0.0695973736023672	0.843572909972607	No	-0.269164409664174	0.162278870560517	0	1	1	No	-0.410029538639946	0.160834531985635	0	1	1	No	-0.140865128975772	0.162639969247397	0	1	1	No
adr-1	8	NA	1527.96	0.184026304878856	0.136469490269875	0	1	1	No	0.00693460724543979	0.136481032994877	0	1	1	No	0.198165926439563	0.136445034113567	0	1	1	No	0.177091697633416	0.136555122289636	0	1	1	No	-0.0141396215607069	0.136519142946356	0	1	1	No	-0.191231319194123	0.136530681475419	0	1	1	No
adr-2	8	NA	890.959	-0.134028120181111	0.0965194723506548	0	1	1	No	-0.209185794125186	0.0967207646011975	0	1	1	No	0.221005210951102	0.0970821169776375	0	1	1	No	0.0751576739440755	0.0962687638097923	0	1	1	No	-0.355033331132213	0.0966318064406973	0	1	1	No	-0.430191005076289	0.0968328651780186	0	1	1	No
ads-1	14	NA	1689.64	0.540620615632478	0.0930064779846614	0	1	1	No	0.798744928861226	0.0936735494163955	2.28180665932805	0.0225007574561022	0.0821180272115464	No	-0.130237345677647	0.0921059168468045	0	1	1	No	-0.258124313228749	0.0942683691280193	0	1	1	No	0.670857961310125	0.09271079484658	0.926083758123368	0.354402453963956	0.921304858822595	No	0.928982274538874	0.0933799785461366	3.68368337511366	0.00022988776692588	0.00109726662468657	Up
adsl-1	17	NA	873.227	0.363579643208883	0.150876089780721	0	1	1	No	0.48567370272956	0.151351705177794	0	1	1	No	0.599453297026951	0.151083059806959	0.0956645771234619	0.923786975186158	1	No	-0.122094059520678	0.151675422784923	0	1	1	No	-0.235873653818069	0.151407351806665	0	1	1	No	-0.113779594297391	0.151881303593154	0	1	1	No
adss-1	14	NA	4547.38	1.08040384901389	0.0879370768268199	5.63361743294608	1.76468254883955e-08	2.09964431550847e-07	Up	1.44949234778765	0.0883527717427596	9.7845526601546	1.311740473527e-22	3.72370596163133e-21	Up	0.0876828364896503	0.0874058830476016	0	1	1	No	-0.369088498773758	0.0888398058505416	0	1	1	No	0.992721012524242	0.0878981639334257	4.63856119717189	3.50843054060346e-06	3.72311569468678e-05	Up	1.361809511298	0.088314042012256	8.79599091603345	1.41791062992897e-18	3.38108123727062e-17	Up
adt-1	1	NA	13.1742	-3.49649680938127	0.643240842829055	-4.52629344333319	6.00272143131016e-06	4.88641135764676e-05	Down	-1.75864349880323	0.688244269211157	-1.70527173462471	0.0881437566301903	0.273332603519772	No	-3.25909715856303	0.644575934756199	-4.1486146385134	3.34493332886114e-05	0.00105234835547033	Down	-1.73785331057804	0.483693357628679	-2.38343837556492	0.0171517558826423	0.191560709834258	No	-0.237399650818241	0.419234118408397	0	1	1	No	1.5004536597598	0.48546735772197	1.88571619738867	0.0593332090069741	0.167196824337827	No
adt-2	2	NA	497.675	-0.679391142632464	0.238758409664319	-0.395341645830077	0.692590768450384	1	No	-0.590793824478094	0.23884146070088	-0.0242580348532965	0.980646786607426	1	No	-1.04773733558658	0.238365718238456	-1.9412914701252	0.0522229335784921	0.681982060806603	No	-0.0885973181543694	0.236302011896739	0	1	1	No	0.368346192954118	0.235821146493243	0	1	1	No	0.456943511108488	0.23590523127332	0	1	1	No
adt-3	1	NA	65.6103	-2.41800703486138	0.281474594660042	-6.51215800514869	7.40787345081711e-11	1.27050908946157e-09	Down	-1.43506102212681	0.29189629953094	-2.91220211935815	0.00358890325868477	0.0156442157176355	Down	-2.10018781757102	0.282717393796416	-5.35937247165665	8.35115199194727e-08	4.00348543314155e-06	Down	-0.98294601273457	0.250267322624637	-1.59008378945032	0.111815919449971	0.924155226471994	No	-0.317819217290353	0.239498243097008	0	1	1	No	0.665126795444217	0.251664276784188	0.318387641138788	0.750190911849973	1	No
aex-1	14	NA	117.783	0.11637365884781	0.136851596124009	0	1	1	No	0.578109913443945	0.145347243590411	0	1	1	No	-0.0167942711608947	0.135199136468897	0	1	1	No	-0.461736254596135	0.14506182281729	0	1	1	No	0.133167930008705	0.134892245247262	0	1	1	No	0.59490418460484	0.143503936063209	0.0690168149846251	0.944976234991834	1	No
aex-2	14	NA	11.3949	0.592189169703835	0.442184031291237	0.0162583205070567	0.987028308559674	1	No	0.710769584777986	0.456786642155985	0.27533551371898	0.783058482451157	1	No	-0.157430373316101	0.412675243304832	0	1	1	No	-0.118580415074151	0.473835269530964	0	1	1	No	0.749619543019936	0.43147039162752	0.381531493734682	0.70280890665198	1	No	0.868199958094087	0.446423581161542	0.634374997300173	0.525836122698419	1	No
aex-3	14	NA	114.606	0.36414413731185	0.16753706397731	0	1	1	No	0.853811272676629	0.176410814014786	1.52378001415548	0.127563673710428	0.374036769183494	No	-0.363067561112011	0.160662876117447	0	1	1	No	-0.489667135364779	0.178795688725034	0	1	1	No	0.727211698423861	0.163277931989025	0.870979297027232	0.383765457291839	0.975903565222607	No	1.21687883378864	0.172371083678066	3.66580530971649	0.00024656145667509	0.00117103144587885	Up
aex-4	14	NA	45.743	1.20573071722816	0.236467359133941	2.62501649065471	0.00866447707493778	0.0389574719561832	Up	1.09015591625681	0.238640637643313	2.11680592729496	0.0342763221072084	0.119953250321745	No	0.0435689220448117	0.211959208165649	0	1	1	No	0.115574800971351	0.25908254285796	0	1	1	No	1.16216179518335	0.234736272430002	2.45876697797296	0.0139415074628577	0.0631960244553642	No	1.046586994212	0.236925430221279	1.94823744239231	0.0513865585713696	0.147496401225608	No
aex-5	14	NA	207.187	1.08759997200129	0.14051473564522	3.57684885996784	0.00034776110773458	0.00209043603286353	Up	1.15745917679403	0.142953601440643	4.00451035178521	6.21460698913984e-05	0.00036622647714576	Up	0.0365165156584459	0.132798687124665	0	1	1	No	-0.0698592047927436	0.149477861036284	0	1	1	No	1.05108345634284	0.139797675940734	3.33398572763424	0.00085611050496978	0.00534114500815281	Up	1.12094266113559	0.142248836273378	3.76764179712231	0.00016479693745887	0.00080754236246855	Up
aex-6	14	NA	49.5388	0.413188800989362	0.234188967027434	0	1	1	No	0.482458773523887	0.239295426521675	0	1	1	No	-0.150994713997883	0.223947709869157	0	1	1	No	-0.0692699725345253	0.244435704093525	0	1	1	No	0.564183514987245	0.229432102924509	0	1	1	No	0.633453487521771	0.234642107210753	0.206499541355764	0.836400722966463	1	No
aexr-1	2	NA	2.83892	-1.55201365891534	1.00665163989544	-0.960623934428587	0.336741289844055	0.892880892457671	No	-1.24844862469318	1.03807850923493	-0.639112185437823	0.522749953344331	1	No	-2.12804748748354	0.975068584501091	-1.58250148964964	0.113535132518652	1	No	-0.303565034222167	0.846517678967593	0	1	1	No	0.576033828568199	0.767947979647769	0	1	1	No	0.879598862790366	0.808704528250823	0.36428491803745	0.715645260963103	1	No
aexr-2	17	NA	1.61758	2.46129255656871	1.1011635992383	1.70391807163494	0.088396394324411	0.300471267219901	No	1.86440732768839	1.0216236902245	1.25232738818658	0.210450592956209	0.566796985671747	No	2.23164364443178	1.02501394817184	1.60645974366364	0.108172933180861	1	No	0.596885228880329	1.26571670661458	0.00939011772398772	0.992507880146155	1	No	0.229648912136931	1.2684547238065	0	1	1	No	-0.367236316743397	1.20005519977703	0	1	1	No
aexr-3	14	NA	5.02834	0.647535614658903	0.623982296166332	0.10022017458366	0.920169529647894	1	No	0.85983281761822	0.656818299835427	0.418430512193529	0.675632381824695	1	No	-0.198761035148264	0.571505870053759	0	1	1	No	-0.212297202959318	0.685833521756575	0	1	1	No	0.846296649807166	0.604629134130122	0.432160203763738	0.665624981032196	1	No	1.05859385276648	0.638461230256184	0.741773862410492	0.458224359326455	0.906790819548887	No
afd-1	8	NA	1031.43	-0.452102459366279	0.138538961527296	0	1	1	No	-0.486825752052535	0.138621053161005	0	1	1	No	-0.299722586361281	0.13851221197859	0	1	1	No	0.0347232926862565	0.137952577842992	0	1	1	No	-0.152379873004998	0.13784320883674	0	1	1	No	-0.187103165691254	0.137925714547736	0	1	1	No
aff-1	2	NA	16.2673	-0.636774276379678	0.48815124909164	-0.106061956158097	0.915533195427433	1	No	-0.150019843996834	0.509894944205827	0	1	1	No	-1.82134922385022	0.466484825997641	-2.65035249797487	0.00804078292338113	0.14478541676718	No	-0.486754432382844	0.484688794643993	0	1	1	No	1.18457494747054	0.438792074321738	1.36642155261654	0.171806687831341	0.527959331560145	No	1.67132937985338	0.462860321385756	2.34699180219429	0.0189256711774895	0.0608833277477555	No
affl-1	14	NA	0.667754	2.57449157837023	1.78020761536516	1.11756154798953	0.263754299074606	0.736399276873674	No	0.968515388792663	1.77171614581343	0.216465481617306	0.828624928979207	1	No	0.137197604105282	1.61491215745866	0	1	1	No	1.60597618957757	1.91644683088374	0.532744333484463	0.594210572600823	NA	Bad_test	2.43729397426495	1.77249416455952	1.0450211974183	0.296013172637833	0.803966457007053	No	0.831317784687381	1.76396550645955	0.139638662879392	0.888945491320309	1	No
affl-2	8	NA	187.828	-0.387639133898096	0.156416001532831	0	1	1	No	-0.215851608352564	0.158288870592267	0	1	1	No	0.0088016356485577	0.157512717918306	0	1	1	No	-0.171787525545531	0.155872217200836	0	1	1	No	-0.396440769546654	0.155083970349493	0	1	1	No	-0.224653244001122	0.156972732847288	0	1	1	No
afmd-1	5	NA	38.7898	0.193445647134213	0.284523320170786	0	1	1	No	-0.121449795611655	0.282478708750579	0	1	1	No	0.313543059124849	0.284941903819834	0	1	1	No	0.314895442745868	0.284258082154462	0	1	1	No	-0.120097411990636	0.286705989989917	0	1	1	No	-0.434992854736504	0.284677055761202	0	1	1	No
afmd-2	14	NA	59.0782	0.697544896596616	0.220840932280573	0.509619731425652	0.610317897610215	1	No	0.146929226886656	0.211861916353065	0	1	1	No	-0.265117368363633	0.202443280973226	0	1	1	No	0.550615669709961	0.224747558941915	0	1	1	No	0.962662264960249	0.215891815697802	1.74931256073592	0.0802370059315669	0.283171718598353	No	0.412046595250289	0.206697919874351	0	1	1	No
age-1	5	NA	1170.69	0.104573077901937	0.148794483785731	0	1	1	No	-0.165128494210261	0.148794048817602	0	1	1	No	0.540154792923381	0.149278173989311	0	1	1	No	0.269701572112198	0.148497378682497	0	1	1	No	-0.435581715021444	0.148982467878796	0	1	1	No	-0.705283287133642	0.148982033467791	-0.807367736456932	0.419454649293298	0.847288720867622	No
agef-1	8	NA	1168.46	-0.138324909950014	0.0589141522495987	0	1	1	No	-0.370899499341798	0.0588017955579395	0	1	1	No	0.300452622698225	0.0598287364276209	0	1	1	No	0.232574589391783	0.058139709051679	0	1	1	No	-0.438777532648239	0.0591781404698988	0	1	1	No	-0.671352122040022	0.0590662859441448	-1.46195279861815	0.143754144969417	0.355133132070775	No
agl-1	8	NA	1221.57	-0.343206651376652	0.0537840860270452	0	1	1	No	-0.535391802933754	0.0537333020116128	0	1	1	No	0.148507686484157	0.0547765005604805	0	1	1	No	0.192185151557102	0.0524815737326564	0	1	1	No	-0.491714337860808	0.0535491629198122	0	1	1	No	-0.683899489417911	0.0534981558988719	-1.84865230877979	0.0645080342759065	0.179266178518224	No
agmo-1	2	NA	22.1444	-4.0064056636802	0.810619042405168	-4.22073191560938	2.43510390721519e-05	0.00017868453458377	Down	-2.59695666283166	0.839588326610111	-2.39636092959398	0.0165587758695237	0.0623677815320971	No	-5.44479019024248	0.80091913254058	-6.06776638588571	1.297013790942e-09	8.11825598883007e-08	Down	-1.40944900084854	0.560068150779907	-1.47205121323268	0.141007048450447	1	No	1.43838452656227	0.50023920871901	1.7059528955109	0.0880168501387036	0.305782677637048	No	2.84783352741082	0.545934406190674	4.14488169595323	3.39989192736396e-05	0.00018838888346239	Up
agr-1	14	NA	46.2218	0.526790899016386	0.282755016849369	0	1	1	No	0.0828567472294871	0.278846151068598	0	1	1	No	-0.075841244806516	0.273663305994638	0	1	1	No	0.443934151786899	0.284604782161003	0	1	1	No	0.602632143822902	0.279528731237999	0.0630781091618443	0.949704305937017	1	No	0.158697992036003	0.2755741056376	0	1	1	No
ags-3	grey	NA	269.138	0.74185734182961	0.147471483932496	1.06364523938343	0.287489440259736	0.788907530668305	No	0.745884005739598	0.148361177265071	1.08440771841648	0.278184063016981	0.70974706042467	No	0.694272478389714	0.147626732247195	0.740194385707474	0.459182053732009	1	No	-0.00402666390998806	0.148600198191783	0	1	1	No	0.0475848634398955	0.147866940411407	0	1	1	No	0.0516115273498836	0.148754268570527	0	1	1	No
agt-1	14	NA	215.391	0.484078977418194	0.119867018065683	0	1	1	No	0.459521019150963	0.121093522567285	0	1	1	No	0.393331965690777	0.11796261727758	0	1	1	No	0.0245579582672301	0.124014617944779	0	1	1	No	0.0907470117274163	0.120959345872043	0	1	1	No	0.0661890534601861	0.122174885101331	0	1	1	No
agt-2	8	NA	261.997	-0.465003588960831	0.109412271242066	0	1	1	No	-0.524771705742344	0.110123442473871	0	1	1	No	0.264616846319927	0.113526009969656	0	1	1	No	0.0597681167815126	0.106495003140742	0	1	1	No	-0.729620435280758	0.11000985425978	-1.31461346125637	0.188639843721308	0.566120211848735	No	-0.789388552062271	0.110717187108144	-1.8460417700337	0.0648861406940926	0.180117290856965	No
agxt-1	2	NA	314.226	0.143228413752254	0.188315952114306	0	1	1	No	0.234455740845294	0.189230608502313	0	1	1	No	-0.023474678038808	0.187516391717533	0	1	1	No	-0.0912273270930405	0.189435758858471	0	1	1	No	0.166703091791062	0.187723415558098	0	1	1	No	0.257930418884102	0.188640944936136	0	1	1	No
AH10.2	8	NA	1.16267	-3.76315659088229	1.86144128869859	-1.70736332656738	0.0877545423704421	0.298641836318937	No	-3.37653915607488	1.88587337901158	-1.48023678956536	0.138810065563512	0.402912762502013	No	0	2.07573054180336	0	1	1	No	-0.386617434807408	1.64706670597095	0	1	1	No	-3.99998622832835	1.86144128869859	-1.83459250047898	0.0665660907057007	0.242509180216248	No	-3.61336879352094	1.88587337901158	-1.60581766900393	0.108313977264553	0.27973290094855	No
AH10.4	14	NA	0.759359	2.3106305513156	1.58958485457853	1.08558567750895	0.277662339191632	0.767537246283098	No	1.39695746851254	1.57757799267856	0.514686102545027	0.606772386387936	1	No	1.23669496436819	1.47603797067947	0.441516395454378	0.658839194674973	1	No	0.91367308280306	1.7832722764389	0.184308973534543	0.853771074658399	NA	Bad_test	1.0739355869474	1.69410677805846	0.288609663381285	0.772880099748032	1	No	0.160262504144344	1.68284648663541	0	1	1	No
AH6.17	NA	NA	0	NA	NA	NA	NA	NA	Bad_test	NA	NA	NA	NA	NA	Bad_test	NA	NA	NA	NA	NA	Bad_test	NA	NA	NA	NA	NA	Bad_test	NA	NA	NA	NA	NA	Bad_test	NA	NA	NA	NA	NA	Bad_test
AH6.3	14	NA	71.503	2.71982898375678	0.381454344091482	5.5965517677911	2.18657052506117e-08	2.57152593450731e-07	Up	5.80811598477156	0.574590373233579	9.09015574935206	9.88972834853846e-20	2.35500859076492e-18	Up	0.702792302541326	0.358793236576755	0.328301346104463	0.742683826488397	1	No	-3.08828700101478	0.590370537405975	-4.24019635534991	2.23324345593098e-05	0.00053375485368809	Down	2.01703668121545	0.383556941091958	3.73356998087051	0.00018878470796957	0.00138387612260415	Up	5.10532368223024	0.575988374859685	7.84794256191615	4.22917810270604e-15	7.6639445534153e-14	Up
AH9.1	8	NA	8.25565	-1.72867334363219	0.588635076335144	-1.94292421503783	0.0520253156737845	0.191364607950721	No	-1.55962675272784	0.598370031551542	-1.62880274969768	0.103354782431233	0.312541101744124	No	-0.525545449324959	0.627284860865085	0	1	1	No	-0.169046590904355	0.499041938327509	0	1	1	No	-1.20312789430724	0.533368954278633	-1.15891239891013	0.24649189438805	0.696514491554612	No	-1.03408130340288	0.544093607297979	-0.825375077705951	0.40915867961132	0.831578111159333	No
AH9.3	5	NA	114.586	-0.502379927136286	0.259821784114501	0	1	1	No	-0.696677252838797	0.259723591584492	-0.429985016599721	0.667206540558949	1	No	0.209861949245878	0.263281610408201	0	1	1	No	0.194297325702511	0.256495258131989	0	1	1	No	-0.712241876382164	0.260097442418686	-0.489208487399655	0.624694101302877	1	No	-0.906539202084675	0.259999354031351	-1.23669231134283	0.21620133420782	0.498292049831327	No
AH9.4	2	NA	1.71449	-0.453835704857632	1.11653877538586	0	1	1	No	-0.0612276180114104	1.19298508189448	0	1	1	No	-1.66100474437563	1.01777170946228	-1.05721620513908	0.290412925661235	1	No	-0.392608086846222	1.11945596877461	0	1	1	No	1.20716903951799	0.930498977462559	0.668640218406933	0.503725010693509	1	No	1.59977712636421	1.02097115322232	0.993933200915071	0.320255389335261	0.6843727034398	No
AH9.6	14	NA	9.53264	0.355071488923445	0.452682221588602	0	1	1	No	1.49221904898831	0.542313396733541	1.67286859305462	0.0943531678243202	0.28942114360306	No	-0.412554089178812	0.420919099543402	0	1	1	No	-1.13714756006487	0.551615702725337	-1.00096418092687	0.316844125694836	1	No	0.767625578102258	0.432838309164069	0.421925634204972	0.673079298675384	1	No	1.90477313816712	0.525862739557406	2.50972932457225	0.0120823735195359	0.0407491364427891	Up
aha-1	5	NA	202.35	-0.247800982999009	0.110918140315804	0	1	1	No	-0.328252523574572	0.111670485074208	0	1	1	No	0.190177338304567	0.113582874459361	0	1	1	No	0.0804515405755624	0.108810114398026	0	1	1	No	-0.437978321303576	0.110771896792452	0	1	1	No	-0.518429861879139	0.111525228104825	0	1	1	No
ahcy-1	1	NA	14771.2	-1.39066875775891	0.0824043510512728	-9.77701720213311	1.41313786188667e-22	9.08190608040772e-21	Down	-0.338589477529384	0.0825689209558163	0	1	1	No	-0.402347538462559	0.0824998533377301	0	1	1	No	-1.05207928022953	0.0823557574955676	-5.67148301992928	1.41566635081847e-08	6.35438530314536e-07	Down	-0.988321219296351	0.0822865109587343	-4.90142569659579	9.5143635453512e-07	1.12694273875867e-05	Down	0.0637580609331743	0.0824513160666714	0	1	1	No
aho-3	8	NA	1176.93	-0.125651012627622	0.190611722761351	0	1	1	No	-0.461517568401381	0.190497624627379	0	1	1	No	0.225338399770587	0.190854808987294	0	1	1	No	0.335866555773759	0.190306714608418	0	1	1	No	-0.350989412398209	0.190664256587527	0	1	1	No	-0.686855968171968	0.190550189913708	-0.534536167180386	0.592970633706144	1	No
ahr-1	17	NA	8.06599	0.533538499071981	0.534687206290354	0	1	1	No	0.333057647371796	0.531399930324178	0	1	1	No	-0.0126869731550962	0.505094602565361	0	1	1	No	0.200480851700185	0.549942277744158	0	1	1	No	0.546225472227077	0.524567628743645	0	1	1	No	0.345744620526893	0.521216526929822	0	1	1	No
ahsa-1	17	NA	2593.98	0.104800751657871	0.0621130912146574	0	1	1	No	-0.179111680125575	0.0619939225531352	0	1	1	No	0.266704201124166	0.0621604468146025	0	1	1	No	0.283912431783446	0.062043119490177	0	1	1	No	-0.161903449466295	0.0622095120586837	0	1	1	No	-0.445815881249741	0.0620905284560852	0	1	1	No
ain-1	8	NA	941.281	-0.306976433304231	0.0857746242700356	0	1	1	No	-0.477139397742568	0.0857153561996338	0	1	1	No	-0.191897069060435	0.085650838409683	0	1	1	No	0.170162964438337	0.0849261240431046	0	1	1	No	-0.115079364243795	0.0848610062219158	0	1	1	No	-0.285242328682132	0.0848010996067174	0	1	1	No
ain-2	8	NA	1977.31	-0.083113278845461	0.135939592236307	0	1	1	No	-0.16204381498635	0.135993487046716	0	1	1	No	0.00450482313431564	0.135951319323074	0	1	1	No	0.0789305361408893	0.135888911032929	0	1	1	No	-0.0876181019797766	0.135846710849757	0	1	1	No	-0.166548638120666	0.13590064249119	0	1	1	No
aip-1	5	NA	327.479	0.0292301825872837	0.110170669345156	0	1	1	No	-0.159858415489331	0.110183913877033	0	1	1	No	0.52406425589556	0.112282743080609	0	1	1	No	0.189088598076615	0.109763310048133	0	1	1	No	-0.494834073308276	0.111870030561894	0	1	1	No	-0.683922671384891	0.111883073967024	-0.884161186115137	0.376609207531256	0.778854575623146	No
aipl-1	5	NA	2006.73	0.226955316741172	0.132640395370372	0	1	1	No	-0.0345256714861316	0.132573846856676	0	1	1	No	0.508128498952953	0.132753059457811	0	1	1	No	0.261480988227304	0.132679868559287	0	1	1	No	-0.281173182211781	0.132858938142173	0	1	1	No	-0.542654170439085	0.132792499158195	0	1	1	No
aipr-1	17	NA	339.294	0.0255155392161901	0.115873655167596	0	1	1	No	-0.16464838115754	0.115874706459778	0	1	1	No	0.240377133440476	0.116429138945501	0	1	1	No	0.19016392037373	0.115600259750669	0	1	1	No	-0.214861594224286	0.116156002210091	0	1	1	No	-0.405025514598016	0.116157050954397	0	1	1	No
air-1	5	NA	1893.49	-0.202955981388468	0.101155601910662	0	1	1	No	-0.38549343538774	0.101159850118524	0	1	1	No	0.306505375921127	0.101602247440217	0	1	1	No	0.182537453999272	0.100847887325541	0	1	1	No	-0.509461357309595	0.101291647163532	0	1	1	No	-0.691998811308867	0.101295889668612	-1.05629963524594	0.290831342570398	0.634560719296881	No
air-2	5	NA	814.541	-0.208738001016869	0.102728492049847	0	1	1	No	-0.401134328580767	0.102686592961355	0	1	1	No	0.361674076157321	0.103722804480771	0	1	1	No	0.192396327563897	0.102142976375676	0	1	1	No	-0.57041207717419	0.103184647180482	0	1	1	No	-0.762808404738088	0.103142933402621	-1.72390292647591	0.0847253689438611	0.227090260201778	No
ajm-1	14	NA	1466.5	0.233938009414355	0.109327919045145	0	1	1	No	0.570822172723723	0.110096096760086	0	1	1	No	-0.322550347164216	0.108668471917006	0	1	1	No	-0.336884163309367	0.1102279049987	0	1	1	No	0.556488356578571	0.108802009700453	0	1	1	No	0.893372519887939	0.109573874400665	2.81428873054493	0.0048885298987215	0.0179014837723146	Up
aka-1	8	NA	3206.4	-0.295017941986827	0.115262950617385	0	1	1	No	-0.519672646239382	0.115245952435147	0	1	1	No	0.292588449309417	0.115547038886243	0	1	1	No	0.224654704252555	0.11503572365508	0	1	1	No	-0.587606391296245	0.115337358898595	-0.0225979797104275	0.981970955374863	1	No	-0.812261095548799	0.115320371686081	-1.97069340157382	0.0487589557446781	0.140913545121029	No
akap-1	14	NA	3604.36	0.213145641426034	0.245451246546606	0	1	1	No	0.1313788005574	0.24547119400902	0	1	1	No	0.0290364509036917	0.245408137137872	0	1	1	No	0.0817668408686339	0.245490053057228	0	1	1	No	0.184109190522342	0.245427001039082	0	1	1	No	0.102342349653708	0.245446950469006	0	1	1	No
akir-1	8	NA	1644.92	-0.3399386997164	0.0939816491551017	0	1	1	No	-0.471220028801097	0.0940247327323407	0	1	1	No	0.173426088586083	0.094496425642562	0	1	1	No	0.131281329084696	0.0935086635467062	0	1	1	No	-0.513364788302484	0.09398294659442	0	1	1	No	-0.64464611738718	0.0940260295771833	-0.634357503506177	0.525847536742872	1	No
akt-1	8	NA	1726.81	-0.123848741852684	0.0629722563714895	0	1	1	No	-0.254287010809428	0.0630400759934827	0	1	1	No	0.239085752072275	0.063447547364555	0	1	1	No	0.130438268956744	0.062670711147219	0	1	1	No	-0.362934493924959	0.0630805684867184	0	1	1	No	-0.493372762881703	0.0631482717852361	0	1	1	No
akt-2	14	NA	141.652	0.761140686378527	0.145192951290954	1.2131490186845	0.225072851615384	0.64840184281399	No	0.924521251682552	0.14967018827455	2.26846278204545	0.0233010149636971	0.0847701908022719	No	0.0638073647773662	0.138356077664921	0	1	1	No	-0.163380565304025	0.155157890692843	0	1	1	No	0.697333321601161	0.144274773128337	0.778606815075264	0.436211363292679	1	No	0.860713886905185	0.148779643441903	1.85316942914203	0.0638580779503605	0.177745685333414	No
aldo-1	1	NA	1202.3	-0.903477740863148	0.104242649664909	-3.0551577678321	0.00224942159873595	0.0115738097020676	Down	-0.58434897078137	0.104848799885992	0	1	1	No	-0.56474716629716	0.104367095165953	0	1	1	No	-0.319128770081778	0.103441166398711	0	1	1	No	-0.338730574565988	0.102952875743726	0	1	1	No	-0.0196018044842097	0.103566574948792	0	1	1	No
aldo-2	16	NA	9496.8	0.0562825172052648	0.0516997764475619	0	1	1	No	0.261915451438017	0.0518419766020824	0	1	1	No	0.129660232147776	0.0516587584555671	0	1	1	No	-0.205632934232753	0.0518514619330979	0	1	1	No	-0.0733777149425114	0.0516682774230057	0	1	1	No	0.132255219290241	0.0518105640301884	0	1	1	No
alfa-1	8	NA	710.196	-0.395019165209482	0.0888467348336627	0	1	1	No	-0.621201979251482	0.0887593663058041	-0.40786658082658	0.683371629071863	1	No	0.239622548547835	0.0905424142543942	0	1	1	No	0.226182814042	0.0871900421622112	0	1	1	No	-0.634641713757317	0.0890045342630577	-0.557743649448225	0.577019446837689	1	No	-0.860824527799317	0.0889173207885625	-3.10203372473631	0.00192196061243482	0.00764362895508928	Down
alg-1	1	NA	797.037	-0.658293057922322	0.198835334979657	-0.368611836169967	0.712417071938854	1	No	-0.67855882793307	0.198991049502847	-0.470166010817141	0.63823641565639	1	No	-0.771284866527422	0.198636537061396	-0.937817731235635	0.348338087271347	1	No	0.0202657700107479	0.197945381702855	0	1	1	No	0.1129918086051	0.197588993170209	0	1	1	No	0.092726038594352	0.197745689027932	0	1	1	No
alg-2	8	NA	757.351	-1.55695705059055	0.158812780883867	-6.12014376413001	9.34909696303757e-10	1.34334926430839e-08	Down	-1.65894908934402	0.158844368678004	-6.76101455960989	1.37028751233575e-11	1.70920133573308e-10	Down	-0.272791274061174	0.160540112454564	0	1	1	No	0.101992038753478	0.155706428779844	0	1	1	No	-1.28416577652937	0.157435974870208	-4.44095307381792	8.95613256098244e-06	8.81345928646447e-05	Down	-1.38615781528285	0.157467838782639	-5.08775519799144	3.62326646702805e-07	2.6941518572895e-06	Down
alg-3	14	NA	330.185	2.50434003665869	0.205715329551073	9.33007783545939	1.05793187976876e-20	5.75142337655419e-19	Up	5.83861884381198	0.298147706234933	17.6208595067046	1.70396288809857e-69	4.60282975147626e-67	Up	0.222712428610197	0.196817109021953	0	1	1	No	-3.33427880715328	0.304110749697482	-9.04038679950697	1.56118407465406e-19	2.51047493480536e-17	Down	2.2816276080485	0.20573835898398	8.24653028451833	1.63059827203076e-16	9.58316192791414e-15	Up	5.61590641520178	0.298163596502216	16.8729733415474	7.11243453156751e-64	1.80823188502557e-61	Up
alg-4	14	NA	400.801	2.39836656927489	0.186576712094418	9.71914741619647	2.49864806055111e-22	1.58229405387574e-20	Up	6.36325291268945	0.310159897642399	18.629916235501	1.83811737397978e-77	7.22213026394603e-75	Up	-0.0302743564492874	0.178348246474485	0	1	1	No	-3.96488634341456	0.314761073120136	-10.7379426239424	6.75325385468092e-27	1.92851971715655e-24	Down	2.42864092572418	0.186234993811677	9.89954083274214	4.18190610890044e-23	4.75053307377509e-21	Up	6.39352726913874	0.309954457170748	18.7399378675136	2.33900539036507e-78	1.01091812971578e-75	Up
alg-5	8	NA	1437.7	-0.110127004976866	0.157836201860284	0	1	1	No	-0.182624646715267	0.157920988476618	0	1	1	No	0.326995041550042	0.158156073414162	0	1	1	No	0.0724976417384004	0.157725534520832	0	1	1	No	-0.437122046526908	0.157960910330826	0	1	1	No	-0.509619688265308	0.15804563005111	0	1	1	No
algn-1	5	NA	763.878	-0.0368114780415035	0.101424588031858	0	1	1	No	-0.0753097256343183	0.10174561708506	0	1	1	No	0.304772266609897	0.10198730997771	0	1	1	No	0.0384982475928148	0.101478063984631	0	1	1	No	-0.341583744651401	0.101720392594263	0	1	1	No	-0.380081992244215	0.102040491028553	0	1	1	No
algn-10	8	NA	340.065	0.0100374070075275	0.134398555300547	0	1	1	No	-0.0477618200149846	0.134891352136265	0	1	1	No	0.332825810518181	0.135403777464312	0	1	1	No	0.0577992270225121	0.134378063032988	0	1	1	No	-0.322788403510654	0.134892438223895	0	1	1	No	-0.380587630533166	0.135383437351217	0	1	1	No
algn-11	17	NA	1066.74	0.386102488747704	0.101011693628002	0	1	1	No	0.364222722912692	0.101305156149852	0	1	1	No	0.422165507642072	0.100936325079552	0	1	1	No	0.0218797658350113	0.101766326859125	0	1	1	No	-0.0360630188943685	0.101399173280425	0	1	1	No	-0.0579427847293798	0.101691517623238	0	1	1	No
algn-12	8	NA	675.826	-0.0650349073302591	0.128078012012507	0	1	1	No	-0.318282810639935	0.127958068176739	0	1	1	No	0.30424923313391	0.128846289614821	0	1	1	No	0.253247903309676	0.127482949619478	0	1	1	No	-0.369284140464169	0.128374458410689	0	1	1	No	-0.622532043773845	0.128254791821438	-0.292636580987157	0.769799949583805	1	No
algn-13	5	NA	238.74	0.24450550929475	0.108158460307298	0	1	1	No	0.111026205374427	0.108449831368272	0	1	1	No	0.443756378939904	0.108557346766765	0	1	1	No	0.133479303920323	0.10971040826066	0	1	1	No	-0.199250869645155	0.109816689502985	0	1	1	No	-0.332730173565477	0.110103672462874	0	1	1	No
algn-14	8	NA	175.855	-1.0314759984515	0.193941301331011	-2.30211922570054	0.0213284494913896	0.0874587843470454	No	-0.99875425301997	0.194779127867114	-2.12422274168026	0.0336515224461102	0.118077434554161	No	0.590699623481787	0.203591958484419	0.0279953271446287	0.977665878086054	1	No	-0.0327217454315328	0.189096501972706	0	1	1	No	-1.62217562193329	0.198162215662763	-5.23397267468174	1.65904989777897e-07	2.27930832547133e-06	Down	-1.58945387650176	0.198982270879504	-5.04795664489132	4.46560448905307e-07	3.28376735035089e-06	Down
algn-2	5	NA	557.431	0.190017271260096	0.152092456027565	0	1	1	No	0.0787708555519454	0.152234934742182	0	1	1	No	0.373945481718092	0.152339110653243	0	1	1	No	0.11124641570815	0.15243063130457	0	1	1	No	-0.183928210457996	0.152534673556875	0	1	1	No	-0.295174626166146	0.152676739612852	0	1	1	No
algn-3	8	NA	453.516	-0.142633630852561	0.138800299260428	0	1	1	No	-0.161777366115108	0.139202817188653	0	1	1	No	0.119124375168509	0.138986942384089	0	1	1	No	0.0191437352625473	0.138725966439845	0	1	1	No	-0.26175800602107	0.138509348446188	0	1	1	No	-0.280901741283618	0.138912709434281	0	1	1	No
algn-5	8	NA	388.258	-0.233922719595395	0.0816239008933976	0	1	1	No	-0.353716892789516	0.0820190499744411	0	1	1	No	-0.105457449060663	0.0817953904814562	0	1	1	No	0.11979417319412	0.080063190674053	0	1	1	No	-0.128465270534733	0.0798340519244688	0	1	1	No	-0.248259443728853	0.0802380159566895	0	1	1	No
algn-6	8	NA	425.038	-0.3122819561741	0.109300963411027	0	1	1	No	-0.381868808556914	0.109702062454409	0	1	1	No	0.092232342392257	0.110587364880724	0	1	1	No	0.0695868523828145	0.10789403618619	0	1	1	No	-0.404514298566357	0.108794052248052	0	1	1	No	-0.474101150949171	0.109197013265793	0	1	1	No
algn-7	8	NA	244.991	-0.105721783659919	0.108860004425896	0	1	1	No	-0.113068517385645	0.110064932768716	0	1	1	No	0.444270538442902	0.112033218807424	0	1	1	No	0.00734673372572562	0.108636388120956	0	1	1	No	-0.549992322102822	0.110630093125015	0	1	1	No	-0.557339055828547	0.111815948663824	0	1	1	No
algn-8	5	NA	421.773	0.333938683166094	0.090131745803799	0	1	1	No	0.214955268477115	0.0903675164314254	0	1	1	No	0.478612665368568	0.0907254678088569	0	1	1	No	0.118983414688979	0.0912358219576007	0	1	1	No	-0.144673982202474	0.0915903799007154	0	1	1	No	-0.263657396891453	0.0918224053218545	0	1	1	No
algn-9	8	NA	751.739	-0.379930765954701	0.159544407715904	0	1	1	No	-0.463956295525622	0.159686091681788	0	1	1	No	0.169563170881244	0.16034608739593	0	1	1	No	0.0840255295709217	0.158861063508566	0	1	1	No	-0.549493936835945	0.159524472589661	0	1	1	No	-0.633519466406866	0.1596661742445	-0.30388068503832	0.761218793475994	1	No
alh-1	14	NA	4628.25	1.0043676901279	0.184873739832577	2.26840053383286	0.0233048052720529	0.0944650582750881	No	1.12403555902441	0.184971343797451	2.91415712270909	0.00356650352042725	0.015566198652145	Up	0.13143760648074	0.184661639349979	0	1	1	No	-0.119667868896519	0.185174885516502	0	1	1	No	0.872930083647155	0.184865522083159	1.55751099719738	0.119349211657614	0.393246010612569	No	0.992597952543674	0.184963130383929	2.20367135708409	0.0275474649324252	0.0848913678701901	No
alh-10	8	NA	221.943	-0.827868266243866	0.117310161285204	-2.07030885971937	0.0384234304474303	0.147058726051622	No	-1.37251526734441	0.115293686726597	-6.83051509326689	8.46102764066381e-12	1.08111046453656e-10	Down	-0.238728356795723	0.120719282265841	0	1	1	No	0.54464700110054	0.106808280576117	0	1	1	No	-0.589139909448143	0.112643329500589	-0.0367523711035334	0.970682450720816	1	No	-1.13378691054868	0.110541756425962	-4.96452135638218	6.88707079001754e-07	4.94450497582322e-06	Down
alh-11	14	NA	608.976	0.811636106127643	0.0921347709507748	2.45983252347508	0.0139001863568909	0.0597925906289947	No	0.899777993189218	0.0934108226832324	3.369823583041	0.00075216321896536	0.00373124755508556	Up	0.136184828320882	0.0892535795387999	0	1	1	No	-0.0881418870615748	0.0958876236256443	0	1	1	No	0.675451277806761	0.0918425611811232	0.984851431009	0.324697053395533	0.863037425529646	No	0.763593164868336	0.0931226171214695	1.91782802490804	0.055132820987898	0.156767236969969	No
alh-12	14	NA	1023.87	0.267885200001925	0.0844325375390537	0	1	1	No	0.389059043929752	0.0852213596119146	0	1	1	No	-0.259897127404031	0.0833118036782761	0	1	1	No	-0.121173843927828	0.085544771409616	0	1	1	No	0.527782327405956	0.0836425993030574	0	1	1	No	0.648956171333783	0.0844388012413946	0.757426329998988	0.448794486590392	0.891880681722888	No
alh-13	1	confirmed	295.337	-2.08318953334944	0.270517295009643	-5.53823936948664	3.05527493341035e-08	3.51194102718073e-07	Down	-1.85835656105628	0.271294505145667	-4.69363196417329	2.68396714964353e-06	1.92933156270426e-05	Down	-2.01109508577921	0.270445083719885	-5.27314109823601	1.34108376818822e-07	6.27049277910325e-06	Down	-0.224832972293158	0.26270834108992	0	1	1	No	-0.0720944475702306	0.261831066390851	0	1	1	No	0.152738524722927	0.262633981647258	0	1	1	No
alh-2	NA	NA	0.0871555	0	4.32794324777891	0	1	NA	Bad_test	0	4.32804458550702	0	1	NA	Bad_test	-1.07843959430714	4.32309964903319	-0.114140231400285	0.909126630558453	NA	Bad_test	0	4.32794324777891	0	1	NA	Bad_test	1.17045474059649	4.32299838074745	0.135427934279094	0.892273539218646	NA	Bad_test	0.989725424970863	4.32309964903319	0.0936192680780272	0.925411603124255	NA	Bad_test
alh-3	14	NA	2354.93	1.52577047468012	0.0738045523658043	12.7467811201848	3.24885036917342e-37	4.64182852746033e-35	Up	1.45389660889563	0.074046678652458	11.7344440656663	8.48822110551778e-32	4.36739185929141e-30	Up	-0.0252254304527714	0.0718776881813849	0	1	1	No	0.0718738657844896	0.075785265626267	0	1	1	No	1.5509959051329	0.0736674821647712	13.1129214240316	2.77691767637426e-39	6.62001529440997e-37	Up	1.47912203934841	0.0739100574875284	12.097433958826	1.08964189026169e-33	7.21752068921231e-32	Up
alh-4	14	NA	1605.37	0.224576877684754	0.0571950784834376	0	1	1	No	0.299722657376356	0.057818972984957	0	1	1	No	-0.214512697987432	0.056238877328655	0	1	1	No	-0.0751457796916021	0.0580332546654359	0	1	1	No	0.439089575672185	0.0564591563380442	0	1	1	No	0.514235355363788	0.0570910935975214	0	1	1	No
alh-5	14	NA	136.571	0.609036830514561	0.14427692520835	0.166602043118468	0.867683185992919	1	No	2.60384132450333	0.192378991958312	10.4940841198545	9.19652377460138e-26	3.25131908006766e-24	Up	-0.521989301717168	0.1344454255317	0	1	1	No	-1.99480449398877	0.196150999714993	-7.18734289418466	6.60643504345016e-13	5.44389968281916e-11	Down	1.13102613223173	0.139789525474731	3.90605898673312	9.38136203885671e-05	0.00073411434983674	Up	3.1258306262205	0.189036919079226	13.4409227498869	3.48069004841142e-41	3.16706155562824e-39	Up
alh-6	14	NA	1388.85	0.148749730802353	0.0874678816548583	0	1	1	No	0.14183220361213	0.0877117631642372	0	1	1	No	-0.230148604916322	0.08667518954255	0	1	1	No	0.00691752719022256	0.0878510768871191	0	1	1	No	0.378898335718674	0.0868161666848924	0	1	1	No	0.371980808528452	0.087061873815732	0	1	1	No
alh-7	14	NA	454.044	0.245738426603978	0.144429868895803	0	1	1	No	0.606830784450716	0.146044995138857	0.149479853314792	0.881175005483245	1	No	-0.317881743053644	0.142460688916843	0	1	1	No	-0.361092357846738	0.146935681328204	0	1	1	No	0.563620169657622	0.143373643925996	0	1	1	No	0.92471252750436	0.145000535639104	2.34283636268682	0.0191377746718933	0.0614855693231167	No
alh-8	14	NA	11619.6	0.631052729962584	0.184993235313301	0.248942778283704	0.803405044397958	1	No	1.23748928385989	0.185093227349607	3.52519264590624	0.00042317492510857	0.0021994915377876	Up	0.0454491959865142	0.184931204058514	0	1	1	No	-0.606436553897304	0.185145190598181	-0.115782396658781	0.907825002107382	1	No	0.58560353397607	0.184983212831816	0.00326264187344692	0.997396793040199	1	No	1.19204008787337	0.185083210282127	3.27982255628723	0.00103872395213306	0.00435649191763133	Up
alh-9	8	NA	1983.64	-0.912060234094449	0.102841705739334	-3.18022957459912	0.00147158418191369	0.00784481879029412	Down	-1.50548003741123	0.102538729316538	-8.97690115282877	2.78499900391643e-19	6.41106029024065e-18	Down	-0.539375124784935	0.103079468182433	0	1	1	No	0.593419803316782	0.101355401427191	0.0830720731033761	0.93379423150891	1	No	-0.372685109309513	0.101902419731288	0	1	1	No	-0.966104912626295	0.101596642235809	-3.75115657603857	0.00017602072930353	0.00085623139229023	Down
alkb-1	16	NA	379.023	0.178838801873866	0.0866172866990596	0	1	1	No	0.24420194323564	0.0880028273731827	0	1	1	No	0.246109321951348	0.086066599132773	0	1	1	No	-0.0653631413617745	0.0886397104101422	0	1	1	No	-0.0672705200774829	0.0867177036557948	0	1	1	No	-0.00190737871570838	0.0881016651270931	0	1	1	No
alkb-7	17	NA	143.24	0.702948035346307	0.219151275232596	0.538203737218155	0.590436400235063	1	No	0.450790323752288	0.218421986588062	0	1	1	No	0.701505615424901	0.217601876673399	0.535407218016624	0.592368300006927	1	No	0.252157711594019	0.22248246002613	0	1	1	No	0.00144241992140652	0.221677372687463	0	1	1	No	-0.250715291672613	0.220956422087185	0	1	1	No
alkb-8	5	NA	626.302	0.455216702003587	0.0682690795447558	0	1	1	No	0.369077127495809	0.0687396749275872	0	1	1	No	0.865347037379542	0.0697384950624848	4.01997544008305	5.82042088168026e-05	0.00175296163422278	Up	0.0861395745077786	0.0700197292475633	0	1	1	No	-0.410130335375955	0.0710005441316721	0	1	1	No	-0.496269909883733	0.071453152190346	0	1	1	No
allo-1	14	NA	1596.82	0.635350868502741	0.0513176245140677	0.981161325753454	0.326513192434308	0.873261149567499	No	0.506881057134576	0.051452205389259	0	1	1	No	0.411401763911012	0.0504798226940567	0	1	1	No	0.128469811368165	0.0526794021338504	0	1	1	No	0.223949104591729	0.0517300924949126	0	1	1	No	0.0954792932235644	0.051863603070155	0	1	1	No
alp-1	1	NA	755.517	-1.5193036171841	0.160168185751082	-5.8332659061026	5.43528443714529e-09	6.9966639872947e-08	Down	-1.07008830788083	0.161041926149691	-3.01218645031566	0.00259373233530383	0.0116529221966561	Down	-0.982021976162287	0.160492526306656	-2.47377236372795	0.0133694852924198	0.225615062870885	No	-0.44921530930326	0.158488941682876	0	1	1	No	-0.537281641021809	0.157930660945947	0	1	1	No	-0.0880663317185483	0.158816711597602	0	1	1	No
alr-1	2	NA	48.3099	-0.362195266601588	0.237517385942139	0	1	1	No	-0.736039937383967	0.234619464373987	-0.643765587765587	0.519727451755593	1	No	-0.684261822909251	0.231404393407035	-0.428953925410794	0.66795675532865	1	No	0.373844670782378	0.224922217299656	0	1	1	No	0.322066556307663	0.221566478095476	0	1	1	No	-0.0517781144747155	0.218457061897808	0	1	1	No
alx-1	14	NA	1761.46	0.207784768933005	0.103500201115129	0	1	1	No	0.202623825569851	0.103684621204959	0	1	1	No	0.0852654940310652	0.103298199156301	0	1	1	No	0.00516094336315402	0.103785832628828	0	1	1	No	0.12251927490194	0.103399788832932	0	1	1	No	0.117358331538786	0.103584387693285	0	1	1	No
aly-1	8	NA	227.125	-1.14182447160936	0.203899651830885	-2.73087504863026	0.0063166415421242	0.0293317483159396	Down	-1.41434607881692	0.203547328716297	-4.07446309439342	4.61206260688348e-05	0.0002768518692632	Down	-0.0567201961528463	0.207621029839325	0	1	1	No	0.272521607207558	0.198167122801202	0	1	1	No	-1.08510427545651	0.202349167112875	-2.47149164284696	0.0134550696126708	0.0612534987262145	No	-1.35762588266407	0.20199413950015	-3.82499157933983	0.00013077655633947	0.00065267468417924	Down
aly-2	8	NA	2097.93	-0.358333256999287	0.114421105929476	0	1	1	No	-0.617353333668545	0.114351748554859	-0.282928193730453	0.777231881731434	1	No	0.349220830365276	0.114835964074045	0	1	1	No	0.259020076669259	0.114085987538211	0	1	1	No	-0.707554087364562	0.114571326242381	-1.06967503461812	0.284765607518456	0.77954757769002	No	-0.966574164033821	0.11450205986472	-3.33246549873982	0.00086080142774871	0.00368354828785143	Down
aly-3	8	NA	1525.04	-0.329614253137121	0.0895050793355901	0	1	1	No	-0.587810944085105	0.0893797142463854	-0.0314494637715748	0.974911094254821	1	No	0.288326704156249	0.0901077841502081	0	1	1	No	0.258196690947984	0.088923549246757	0	1	1	No	-0.61794095729337	0.0896553236247735	-0.367417750129762	0.713307433388815	1	No	-0.876137648241354	0.0895301689185551	-3.25183847811345	0.00114661161285462	0.00476161940019954	Down
ama-1	17	NA	3048.48	-0.0184938653290525	0.177661095607918	0	1	1	No	-0.12723369895443	0.177675790615033	0	1	1	No	0.0931630064793482	0.177646281559388	0	1	1	No	0.108739833625377	0.177650638252545	0	1	1	No	-0.111656871808401	0.177621125020079	0	1	1	No	-0.220396705433778	0.177635823331257	0	1	1	No
aman-1	2	NA	345.667	0.134643029333454	0.0929079011596083	0	1	1	No	-0.102578198417408	0.0926173142603589	0	1	1	No	-0.212687756943547	0.0905758166005314	0	1	1	No	0.237221227750862	0.0927391708127482	0	1	1	No	0.347330786277001	0.0907004159944178	0	1	1	No	0.110109558526138	0.0904027336835753	0	1	1	No
aman-2	8	NA	1627.87	-0.28844233536734	0.0814751040231199	0	1	1	No	-0.487413224133427	0.0814582899633602	0	1	1	No	0.181348339368818	0.0820763554434581	0	1	1	No	0.198970888766087	0.0808845256217804	0	1	1	No	-0.469790674736157	0.081506942053198	0	1	1	No	-0.668761563502244	0.0814901345630743	-1.02787366779241	0.304009257538111	0.656799805588462	No
aman-3	14	NA	83.9917	0.0953520465997079	0.189548090566613	0	1	1	No	0.744346517135449	0.201672679681018	0.790124460028422	0.429455086303294	0.994430690063133	No	-0.30382373138282	0.185307442934952	0	1	1	No	-0.648994470535741	0.201292075659424	-0.317918479036486	0.750546775017797	1	No	0.399175777982528	0.184893155237765	0	1	1	No	1.04817024851827	0.197304003561351	2.34749543931199	0.0189001045371075	0.0608350413773066	No
amdh-1	8	NA	107.418	-0.701218881922831	0.176535522836859	-0.65833142279377	0.510325190720175	1	No	-0.919128586996799	0.176164607040531	-1.89668397421012	0.0578696600575449	0.190305462893109	No	-0.630903319332655	0.175975212284337	-0.260851052468036	0.794207372734041	1	No	0.217909705073968	0.167092727471687	0	1	1	No	-0.070315562590176	0.166893038028678	0	1	1	No	-0.288225267664144	0.166500642362492	0	1	1	No
ampd-1	14	NA	1474.31	0.395847292605331	0.083529785785088	0	1	1	No	0.598076376885126	0.0842638289651002	0.155183749014561	0.876676459490328	1	No	-0.247775048536384	0.0825096420129363	0	1	1	No	-0.202229084279795	0.084741361336532	0	1	1	No	0.643622341141715	0.0829972678980552	0.706316516511367	0.479991324398052	1	No	0.84585142542151	0.0837359793389123	3.11516539820646	0.00183841792824858	0.00734517428785798	Up
amph-1	8	NA	379.259	-0.138078473478043	0.0847826248374904	0	1	1	No	-0.140683826911062	0.0858354296274896	0	1	1	No	-0.0793288590129226	0.0846141045882476	0	1	1	No	0.00260535343301966	0.0844065686535159	0	1	1	No	-0.0587496144651201	0.0831642624610315	0	1	1	No	-0.0613549678981398	0.0842372960861947	0	1	1	No
amt-1	8	confirmed	10.475	-7.49087217126833	1.05953553202447	-6.51782971173528	7.1331904275199e-11	1.22705070757178e-09	Down	-5.12428200842724	1.0928441863867	-4.15364062413653	3.27226959093936e-05	0.00020153543529804	Down	-2.16371069451649	1.27733970630139	-1.23593644410205	0.216482189003093	1	No	-2.36659016284109	0.410574033877143	-4.3392665289062	1.42959054737757e-05	0.00036040042977495	Down	-5.32716147675183	0.778369617946106	-6.09242879914177	1.11210312762861e-09	2.29554360222461e-08	Down	-2.96057131391075	0.823135489523613	-2.88600278343678	0.00390168706600021	0.0145906048014302	Down
amt-2	14	NA	6.06003	1.87528636097488	0.69257884011266	1.86301730033362	0.0624598322347208	0.224258687367363	No	1.04994386594753	0.634000771670992	0.733349053696118	0.463345563584413	1	No	-0.129972611946545	0.559388151218371	0	1	1	No	0.825342495027345	0.7451258529733	0.322552886963052	0.747033878734848	1	No	2.00525897292142	0.682766998855674	2.08015175792297	0.0375116155032379	0.148763262419823	No	1.17991647789408	0.623267427635867	0.954512383473448	0.339824343980297	0.717674475779547	No
amt-3	14	NA	14.812	0.455398783961488	0.35030838615351	0	1	1	No	1.20840191907105	0.399956657700779	1.55867368893117	0.119073632224866	0.352792622776948	No	-0.399368856992093	0.321166146923637	0	1	1	No	-0.753003135109566	0.410296921680732	-0.409467208336248	0.682196826641637	1	No	0.854767640953581	0.333955004047272	0.807796372817324	0.419207813534354	1	No	1.60777077606315	0.38571401896226	2.65162977175382	0.00801043235381636	0.0280503047463596	Up
amt-4	14	NA	626.479	0.440254418173784	0.126878628899869	0	1	1	No	0.751233560038254	0.128424665145725	1.29440524411434	0.195525480203874	0.533750908221155	No	-0.32252990840665	0.125136111849627	0	1	1	No	-0.31097914186447	0.129251183182181	0	1	1	No	0.762784326580435	0.125984206360347	1.41116360309423	0.158196379446611	0.494392894851059	No	1.0737634684449	0.127541085110444	3.83220409346261	0.00012700031022858	0.00063621598470929	Up
amx-1	8	NA	218.06	-1.01365221848423	0.145373776352268	-2.94862133487904	0.0031919481240837	0.0158889718310276	Down	-1.39299559325773	0.144514375949403	-5.5911087595924	2.25624194287624e-08	2.0692790826761e-07	Down	-0.0831293335110724	0.150557544619634	0	1	1	No	0.379343374773503	0.13641123649293	0	1	1	No	-0.930522884973159	0.142797740738875	-2.41966632794979	0.015534754452527	0.06932276663946	No	-1.30986625974666	0.141922742142534	-5.10747078871036	3.26499551813869e-07	2.4435169921031e-06	Down
amx-2	14	NA	177.614	-0.354966269299693	0.133546389197965	0	1	1	No	0.305063004004057	0.140901288192718	0	1	1	No	-0.629385948287618	0.131027349569372	-0.338753309393003	0.734795577376046	1	No	-0.66002927330375	0.13756644256328	-0.545403892880615	0.585475763631794	1	No	0.274419678987925	0.127434373428477	0	1	1	No	0.934448952291675	0.135122368332291	2.58616657334125	0.00970500165513156	0.0334223244250826	Up
amx-3	8	NA	38.1929	-1.01053132656993	0.258714976744497	-1.64478814456181	0.100013507863819	0.33282633580146	No	-1.35938759190712	0.256907381196015	-3.01426758663768	0.00257600494523221	0.0115769814734439	Down	-0.638214070540725	0.26385834641741	-0.201676661978859	0.840169508736734	1	No	0.348856265337187	0.225069538712338	0	1	1	No	-0.372317256029208	0.232972361759584	0	1	1	No	-0.721173521366395	0.230963380991419	-0.589589227443177	0.555466075639466	1	No
anat-1	8	NA	930.957	-0.145249148616751	0.0984939184273212	0	1	1	No	-0.358947726375923	0.0984658382286839	0	1	1	No	0.229181835571222	0.0990978031965062	0	1	1	No	0.213698577759172	0.0979422785352846	0	1	1	No	-0.374430984187973	0.0985776000041726	0	1	1	No	-0.588129561947145	0.0985495436509413	-0.0317562297216705	0.974666452637601	1	No
anc-1	14	NA	3412.16	-0.079096859784652	0.188102844913247	0	1	1	No	0.00832958010330607	0.188192277466038	0	1	1	No	-0.757609045486043	0.187911023550106	-0.918567959585495	0.358321597239354	1	No	-0.0874264398879581	0.18814210778105	0	1	1	No	0.67851218570139	0.187860778773995	0.497773863771159	0.618643439599634	1	No	0.765938625589349	0.18795032649222	0.96269386154452	0.335701178142368	0.710703155489256	No
angl-1	8	NA	258.082	-0.465736030299678	0.237674288450176	0	1	1	No	-0.389080992109761	0.238104180794889	0	1	1	No	-0.0708252634039334	0.238249565289933	0	1	1	No	-0.0766550381899163	0.236892814553908	0	1	1	No	-0.394910766895744	0.237038942008195	0	1	1	No	-0.318255728705828	0.237469984453498	0	1	1	No
ani-1	8	NA	3229.19	-0.327737693216007	0.117608425986521	0	1	1	No	-0.496607212546102	0.117606401442365	0	1	1	No	0.222946718915971	0.117812183274446	0	1	1	No	0.168869519330095	0.117413593974681	0	1	1	No	-0.550684412131978	0.117619713128303	0	1	1	No	-0.719553931462074	0.117617688778743	-1.14399401024781	0.252626121058807	0.565139800836523	No
ani-2	8	NA	2369.47	-0.239001326664076	0.173701275319076	0	1	1	No	-0.37151466932325	0.173718690681498	0	1	1	No	0.129937977793774	0.173827975443474	0	1	1	No	0.132513342659174	0.173560169374845	0	1	1	No	-0.368939304457849	0.173669553882712	0	1	1	No	-0.501452647117024	0.173686972423889	0	1	1	No
ani-3	5	NA	854.323	0.21349703889905	0.0955724828793535	0	1	1	No	0.0538784096295029	0.0955677601990863	0	1	1	No	0.126668730591423	0.0949724152272365	0	1	1	No	0.159618629269547	0.0959678050284368	0	1	1	No	0.0868283083076268	0.0953749572408308	0	1	1	No	-0.0727903209619205	0.095370224775562	0	1	1	No
anmt-1	8	NA	32.9068	-1.6546475880578	0.299179311379815	-3.57527257859035	0.00034986319024984	0.00210088045607478	Down	-1.73873204368017	0.300651480186289	-3.83744009164797	0.00012432355093652	0.00070238743417996	Down	-1.18385316108276	0.304679476531821	-1.96551854394504	0.0493542515298325	0.653654195143932	No	0.0840844556223741	0.249276198597478	0	1	1	No	-0.470794426975033	0.254119841354412	0	1	1	No	-0.554878882597407	0.255851407844722	0	1	1	No
anmt-2	8	NA	263.777	-1.5073753041541	0.123637102964658	-7.46034387766076	8.62969545959519e-14	2.25703744486357e-12	Down	-1.40698382393375	0.124839394169403	-6.58433044635214	4.56939841298992e-11	5.47062048225552e-10	Down	-0.898251711480906	0.125932325717656	-2.48746070316548	0.0128658666596268	0.217985644725569	No	-0.100391480220345	0.112813077213286	0	1	1	No	-0.609123592673193	0.11402134321079	-0.211570851508001	0.832441851652928	1	No	-0.508732112452847	0.115323925348906	0	1	1	No
anmt-3	1	NA	519.205	-0.801399167432235	0.18971313388305	-1.14066518750165	0.254009278717383	0.714615526520117	No	-0.571678227339745	0.190403708366649	0	1	1	No	-0.81365508471977	0.189472915469497	-1.20679562117458	0.227510862830226	1	No	-0.22972094009249	0.188629873354601	0	1	1	No	0.0122559172875347	0.187690283934701	0	1	1	No	0.241976857380025	0.188388273577752	0	1	1	No
anoh-1	14	NA	4.22365	1.51910364950662	0.826952709535074	1.1295732376665	0.258656093156541	0.725092676907781	No	1.03476688912317	0.801107335086349	0.561431495412147	0.574503418327046	1	No	0.459755878940433	0.753781926514475	0	1	1	No	0.484336760383452	0.87962078570421	0	1	1	No	1.05934777056619	0.836747917307208	0.56689447413591	0.570785878704288	1	No	0.575011010182736	0.811214695520963	0	1	1	No
anoh-2	8	NA	45.5711	-0.0526896965057344	0.201182346987378	0	1	1	No	-0.139446441648993	0.203250768260741	0	1	1	No	-0.0263210280304349	0.199777874492815	0	1	1	No	0.0867567451432587	0.199903946647349	0	1	1	No	-0.0263686684752995	0.196371872560701	0	1	1	No	-0.113125413618558	0.198490428591861	0	1	1	No
anp-1	14	NA	446.614	0.739167205418132	0.12828566396124	1.20174928871796	0.229460678394106	0.658627960829705	No	0.669877109674782	0.128770877501954	0.659132804880467	0.50981049160953	1	No	0.217657770414619	0.126420974467088	0	1	1	No	0.0692900957433502	0.130747793390497	0	1	1	No	0.521509435003514	0.128434066311949	0	1	1	No	0.452219339260163	0.128918721314486	0	1	1	No
ant-1.1	14	NA	38227.6	0.519792036111606	0.0682366616525951	0	1	1	No	0.609930995853641	0.0682586296242551	0.36524313469051	0.714929922274748	1	No	-0.0473334150216546	0.068189680852796	0	1	1	No	-0.0901389597420358	0.0682916124802006	0	1	1	No	0.56712545113326	0.0682226970432753	0	1	1	No	0.657264410875296	0.0682446695100157	1.05890190976294	0.289644454445812	0.632883383273407	No
ant-1.2	7	NA	0.377887	0.832098183975363	2.57212918321313	0.0960675636309548	0.923466912596246	1	No	1.95532220233564	2.58100332527923	0.530926166934479	0.595469944098445	1	No	1.52653887201399	2.58100332527922	0.364795683443039	0.715263927501966	NA	Bad_test	-1.12322401836028	2.63723427515003	-0.204086539990711	0.838285872509725	NA	Bad_test	-0.694440688038627	2.63723427515003	-0.0414982806305293	0.966898663533102	NA	Bad_test	0.428783330321654	2.64589095368419	0	1	1	No
ant-1.3	14	NA	180.296	2.49089109029125	0.31235820031944	6.10162015385591	1.04998664234396e-09	1.49770371888139e-08	Up	5.36549518526252	0.407346155689299	11.7357071338334	8.36244733021841e-32	4.31552207297958e-30	Up	-0.20900097217452	0.298852516557402	0	1	1	No	-2.87460409497126	0.416795249311309	-5.49335458778498	3.94369841149358e-08	1.6748583792197e-06	Down	2.69989206246577	0.3116091014244	6.78700350149712	1.1448643137395e-11	3.40561922220648e-10	Up	5.57449615743704	0.406772021211004	12.2660750918482	1.37771446932973e-34	9.80161635628492e-33	Up
ant-1.4	14	NA	117.306	2.05638914000028	0.297894762927423	4.93929173356685	7.84068351234503e-07	7.39093438175687e-06	Up	5.01114232781597	0.43191404809828	10.2477387510416	1.21144445756412e-24	3.96656283756978e-23	Up	-0.608150485935087	0.278748115794307	-0.083051632005182	0.93381048498019	1	No	-2.95475318781569	0.442918747790847	-5.35031131473967	8.78030564482482e-08	3.47914359797209e-06	Down	2.66453962593537	0.295512784281054	7.03705469458666	1.96345798604905e-12	6.5504258295047e-11	Up	5.61929281375106	0.430274633879936	11.7001849919785	1.27175950869679e-31	7.40275366543772e-30	Up
aos-1	8	NA	1153.92	-0.133232250502416	0.0824366312830803	0	1	1	No	-0.331357318018348	0.0824275473665044	0	1	1	No	0.262466799348501	0.0830125760498963	0	1	1	No	0.198125067515932	0.0820012425897392	0	1	1	No	-0.395699049850917	0.0825892910887472	0	1	1	No	-0.593824117366849	0.0825802239669734	-0.106855091242889	0.914903941128104	1	No
apa-2	8	NA	566.236	-1.08477880143877	0.142666669626181	-3.50312236732167	0.00045983816460299	0.00270121718982554	Down	-1.34384709155034	0.142524557364279	-5.32432519408424	1.01328490937363e-07	8.65070099419814e-07	Down	-0.495463534802879	0.143745851669334	0	1	1	No	0.259068290111572	0.139083581827419	0	1	1	No	-0.589315266635886	0.140334825117104	-0.0307497916663591	0.975469081909404	1	No	-0.848383556747458	0.140190348971395	-1.87875669530718	0.0602777224972215	0.169278958176083	No
apb-1	8	NA	1403.15	-0.188730385835531	0.121010082440113	0	1	1	No	-0.276166537382084	0.121100071927497	0	1	1	No	-0.0457548315245249	0.121050531781095	0	1	1	No	0.0874361515465533	0.120795372018858	0	1	1	No	-0.142975554311006	0.120745706860181	0	1	1	No	-0.230411705857559	0.120835893227072	0	1	1	No
apb-3	5	NA	1336.58	0.191275928606163	0.196063859284375	0	1	1	No	0.0346780740629213	0.196082747476695	0	1	1	No	0.789120524628701	0.196508110171708	1.03873842382557	0.298926405914399	1	No	0.156597854543241	0.19613216568258	0	1	1	No	-0.597844596022538	0.196557421400822	-0.0653478048857049	0.947897080860762	1	No	-0.754442450565779	0.196576262206738	-0.861968015179663	0.388705118940516	0.798655515362192	No
apc-1	8	NA	2132	0.0600474056383171	0.0723285866788455	0	1	1	No	-0.20681123747768	0.0722307690093425	0	1	1	No	0.590673040696466	0.0729038158392563	0.0778154151625481	0.937974884105003	1	No	0.266858643115997	0.0721754375607609	0	1	1	No	-0.530625635058149	0.0728489955888895	0	1	1	No	-0.797484278174146	0.0727518776377698	-2.92067071082483	0.00349278782811493	0.0131985390103718	Down
apc-10	5	NA	282.998	0.483523493518839	0.155007355355594	0	1	1	No	0.199989966303633	0.154454035940988	0	1	1	No	0.563370176186471	0.154456030200467	0	1	1	No	0.283533527215206	0.156434675955957	0	1	1	No	-0.0798466826676324	0.156436644966078	0	1	1	No	-0.363380209882839	0.155888398908663	0	1	1	No
apc-11	5	NA	307.842	0.0634515125247499	0.167251774054321	0	1	1	No	-0.26392459514209	0.166676084282098	0	1	1	No	0.589661995620554	0.168438876207379	0.027677669938942	0.977919233687108	1	No	0.32737610766684	0.167026057317469	0	1	1	No	-0.526210483095804	0.168785194066963	0	1	1	No	-0.853586590762644	0.168214752362766	-1.59668867914402	0.110335120406771	0.284028755826614	No
apc-2	8	NA	864.511	-0.269394376059761	0.0740054476694395	0	1	1	No	-0.440809267238887	0.0740412980965902	0	1	1	No	0.398484337119687	0.0757016173437439	0	1	1	No	0.171414891179127	0.0729858206738508	0	1	1	No	-0.667878713179448	0.074669612704365	-1.10993897219723	0.267025325252624	0.74080817164824	No	-0.839293604358574	0.0747051444115116	-3.40396376128803	0.00066415564033057	0.00290828842706051	Down
apd-3	5	NA	1096.69	0.0374280632479901	0.213552830817855	0	1	1	No	-0.129537765281219	0.213552627810764	0	1	1	No	0.635685597748967	0.213951755841936	0.236901994795559	0.812732822412616	1	No	0.166965828529209	0.21351647927437	0	1	1	No	-0.598257534500977	0.21391567471583	-0.0619755168413369	0.950582329242369	1	No	-0.765223363030185	0.213915472086136	-0.842498026312075	0.399509243998197	0.816010847145656	No
ape-1	5	NA	1857.02	-0.031599671390729	0.145796706889691	0	1	1	No	-0.318082613724693	0.145758768096273	0	1	1	No	0.478339388273166	0.146156161519324	0	1	1	No	0.286482942333964	0.145560817455308	0	1	1	No	-0.509939059663895	0.145958749811235	0	1	1	No	-0.796422001997859	0.145920853155153	-1.44888134510193	0.147370721661871	0.362535210418104	No
apg-1	8	NA	1158.52	-0.0108493353865702	0.0851185189215485	0	1	1	No	-0.20375151755648	0.0850869352937112	0	1	1	No	-0.013737428982873	0.084898678762838	0	1	1	No	0.19290218216991	0.0849207216104946	0	1	1	No	0.00288809359630278	0.0847320957920219	0	1	1	No	-0.190014088573607	0.0847003680667281	0	1	1	No
aph-1	8	NA	298.952	-0.0981587688112726	0.18209592672269	0	1	1	No	-0.394910866842204	0.18173912887641	0	1	1	No	0.176481697305279	0.182857613803318	0	1	1	No	0.296752098030931	0.180938437770071	0	1	1	No	-0.274640466116551	0.182061841682857	0	1	1	No	-0.571392564147483	0.181704976904594	0	1	1	No
aph-2	8	NA	536.443	-0.386999702413718	0.103948056178997	0	1	1	No	-0.615928443463507	0.103829560165933	-0.297877053645215	0.76579700192299	1	No	0.312689886011244	0.106146389517937	0	1	1	No	0.228928741049788	0.102152103886922	0	1	1	No	-0.699689588424962	0.104506127867174	-1.09744366924332	0.272447492576006	0.752889185198609	No	-0.928618329474751	0.104388265361021	-3.29173330245852	0.00099571989067286	0.00420058698632321	Down
apl-1	14	NA	2753.64	0.820663997292791	0.093518381619368	2.51997514512146	0.0117363121232801	0.0512625982787436	No	0.987691464932009	0.0938818566032389	4.28934279212066	1.79202605654436e-05	0.0001141929467952	Up	-0.212637678916156	0.0927221119271162	0	1	1	No	-0.167027467639218	0.09446941552706	0	1	1	No	1.03330167620895	0.0933169733478918	4.80407432994691	1.55469070475751e-06	1.77562043648621e-05	Up	1.20032914384816	0.0936812297779549	6.56832905915764	5.08830000694586e-11	6.11728306815577e-10	Up
apm-1	14	NA	313.885	0.219011789307893	0.155754726788533	0	1	1	No	0.378595693831503	0.157337577895155	0	1	1	No	-0.305108430770224	0.153842651959948	0	1	1	No	-0.15958390452361	0.157697614201518	0	1	1	No	0.524120220078117	0.154210848263085	0	1	1	No	0.683704124601727	0.155809384183484	0.633492809941997	0.52641187468468	1	No
apm-3	8	NA	164.502	-1.20641699558394	0.150980331416574	-4.1158804577622	3.85704187440969e-05	0.00027372963844332	Down	-1.57288561323775	0.149969307305961	-6.58725195831111	4.4804160540877e-11	5.37152792947769e-10	Down	-0.373246917214353	0.15628055708005	0	1	1	No	0.366468617653814	0.136967492995207	0	1	1	No	-0.833170078369584	0.143850316131447	-1.72519661439473	0.0844920456311162	0.295477761229808	No	-1.1996386960234	0.142788816194183	-4.3045296712001	1.67340864573625e-05	9.77691404781624e-05	Down
apn-1	5	NA	835.264	0.25136696359494	0.173008587019216	0	1	1	No	0.0817319986597595	0.17302430551472	0	1	1	No	0.663950176527945	0.173449316660353	0.45517721284855	0.648981752731846	1	No	0.16963496493518	0.173257083043059	0	1	1	No	-0.412583212933006	0.173681524540876	0	1	1	No	-0.582218177868186	0.173697182180116	0	1	1	No
app-1	8	NA	2050.68	-0.261779471855509	0.0679385552549353	0	1	1	No	-0.497971314499019	0.0678696020702988	0	1	1	No	0.0283025123578025	0.0681782108386853	0	1	1	No	0.23619184264351	0.0673669354462079	0	1	1	No	-0.290081984213311	0.0676778363943115	0	1	1	No	-0.526273826856821	0.0676086173039089	0	1	1	No
appg-1	2	NA	18.5579	-2.16066987574279	0.557214878943957	-2.82775987376545	0.00468749523690503	0.0225229065190701	Down	-0.617072344522223	0.60540164381191	-0.0529769696697211	0.95775025748089	1	No	-3.48243237518761	0.54024776350793	-5.36315477989957	8.17808710983549e-08	3.93245177332601e-06	Down	-1.54359753122057	0.490092541082597	-1.95595209244169	0.0504707979219085	0.487433134682549	No	1.32176249944481	0.406874946345752	1.81078364756018	0.0701743485654954	0.253526365809941	No	2.86536003066538	0.470712117530849	4.84448975443241	1.2693746781293e-06	8.78500778042409e-06	Up
appg-2	2	confirmed	14.6178	-3.03266278051419	0.731879658772849	-3.34435142605031	0.00082475191910735	0.00461284735604271	Down	-0.0673949524068237	0.874766936005528	0	1	1	No	-4.10998197969115	0.720497944446041	-4.8924247554951	9.96011997187446e-07	4.07210122328375e-05	Down	-2.96526782810737	0.729797419850074	-3.26154596243483	0.00110806467351015	0.0171410440530637	Down	1.07731919917696	0.53526116877301	0.919773799966675	0.357690977468255	0.9274322127187	No	4.04258702728432	0.718382714993003	4.81301534004476	1.48669872560634e-06	1.01992252255089e-05	Up
apr-1	8	NA	1532.05	-0.223426485247192	0.111905612059919	0	1	1	No	-0.418033335023642	0.111887457081534	0	1	1	No	0.298018237637693	0.112400804129318	0	1	1	No	0.194606849776449	0.111524262140028	0	1	1	No	-0.521444722884885	0.112039273291814	0	1	1	No	-0.716051572661335	0.112021139978889	-1.16988251222968	0.242048252352654	0.545073620772788	No
aprt-1	14	NA	559.687	0.10072925054706	0.21910691308674	0	1	1	No	0.57506380179887	0.220180893932444	0	1	1	No	0.287145175134706	0.219098616252006	0	1	1	No	-0.47433455125181	0.22035275281997	0	1	1	No	-0.186415924587647	0.219271323505179	0	1	1	No	0.287918626664164	0.220344503015468	0	1	1	No
aps-1	17	NA	454.059	0.511197609519246	0.240707802137907	0	1	1	No	0.235366746129721	0.240540759490518	0	1	1	No	0.721826446881789	0.240763860188066	0.568301433507965	0.569830305806135	1	No	0.275830863389525	0.241315219526053	0	1	1	No	-0.210628837362543	0.24153760485433	0	1	1	No	-0.486459700752068	0.241371136575297	0	1	1	No
aps-2	8	NA	129.06	-1.12562990858134	0.164605762910202	-3.28439235068742	0.00102202533388869	0.00561983904970347	Down	-1.30125115125866	0.164571668335169	-4.35221419643103	1.34769496519757e-05	8.77219524033722e-05	Down	-0.375755520986355	0.168661669946118	0	1	1	No	0.175621242677324	0.152273433209203	0	1	1	No	-0.749874387594982	0.156684789588763	-1.05226798355931	0.292676616406789	0.797078746468434	No	-0.925495630272306	0.156648970650205	-2.17362188119721	0.0297335437493944	0.0908668029590825	No
aps-3	5	NA	1011.63	0.27047271038867	0.281265160872164	0	1	1	No	0.0108809688753259	0.281211894475725	0	1	1	No	0.852078104763673	0.281619433019024	0.948365323729743	0.342943506146	1	No	0.259591741513344	0.281327661608642	0	1	1	No	-0.581605394375004	0.281735032626749	0	1	1	No	-0.841197135888347	0.281681855158026	-0.909526585390525	0.363072231104249	0.756200160518994	No
apt-9	14	NA	17.3256	0.183886054410156	0.32280116714625	0	1	1	No	1.01351510431018	0.36833673220844	1.16337868813932	0.244675892419864	0.639255981283756	No	-0.42094360673352	0.30402880475715	0	1	1	No	-0.829629049900025	0.370230151204653	-0.660748588692877	0.508773558009868	1	No	0.604829661143676	0.306319995790291	0.0647351182299295	0.94838490114891	1	No	1.4344587110437	0.353982050977355	2.39972255287611	0.0164075025832615	0.0537424980408157	No
aptf-1	2	NA	2.29386	-0.502324894757711	0.91697668725535	0	1	1	No	1.47335892375472	1.27156027100784	0.698636898312817	0.484778978165914	1	No	-1.69529377792732	0.839263792639317	-1.3229377791167	0.185856070428077	1	No	-1.97568381851243	1.22384336229344	-1.13632500805197	0.255820568232844	1	No	1.1929688831696	0.765043844170737	0.794685020737088	0.426796747900532	1	No	3.16865270168204	1.1667523269458	2.2143968707097	0.0268014899836435	0.0829771058089592	No
aptf-2	8	NA	196.987	-1.21965523658739	0.223430245361975	-2.84050727133742	0.00450418461081495	0.0216963899559122	Down	-1.25900093441668	0.223785739149571	-3.01181360786445	0.00259692001267273	0.0116611826439185	Down	0.570739597749039	0.231511695642451	0	1	1	No	0.0393456978292871	0.21806884518275	0	1	1	No	-1.79039483433643	0.225990329612634	-5.33383369280704	9.61606005161048e-08	1.38993537517984e-06	Down	-1.82974053216572	0.226341802793243	-5.49938419153954	3.81119919902089e-08	3.2457148646637e-07	Down
aptf-3	8	NA	476.322	0.111533287824309	0.118836983254372	0	1	1	No	-0.11572769730103	0.118695392885354	0	1	1	No	0.49428520052102	0.119840592433919	0	1	1	No	0.22726098512534	0.118727748053015	0	1	1	No	-0.38275191269671	0.119872638465684	0	1	1	No	-0.61001289782205	0.119732272854564	-0.208906898914656	0.834520918433061	1	No
aptf-4	8	NA	65.7583	-3.13937106039242	0.295927596145175	-8.63174335096246	6.04238444401273e-18	2.51712631971306e-16	Down	-3.27461844491408	0.29616628875459	-9.0814469675945	1.07140880434126e-19	2.54430156723237e-18	Down	-0.26037280589617	0.336616883239352	0	1	1	No	0.135247384521662	0.222682760546302	0	1	1	No	-2.87899825449625	0.274197127629614	-8.36623736480197	5.94873023170461e-17	3.64812347470407e-15	Down	-3.01424563901791	0.2744547175939	-8.85117100669543	8.66057379988765e-19	2.11773691446192e-17	Down
apx-1	8	NA	928.354	-0.215871503793748	0.191896475849976	0	1	1	No	-0.475196055850373	0.191788181453956	0	1	1	No	0.0603594582141889	0.192046481186317	0	1	1	No	0.259324552056625	0.191558142577344	0	1	1	No	-0.276230962007937	0.191816752060472	0	1	1	No	-0.535555514064562	0.191708412623328	0	1	1	No
apy-1	1	NA	742.584	-0.985767090203053	0.169149352210451	-2.36930904532481	0.0178213551142624	0.0745633076513475	No	-0.611156242840963	0.169868930550539	-0.153978969292334	0.877626317885818	1	No	-0.629829926758883	0.169419425143532	-0.264609130392828	0.791310585752073	1	No	-0.37461084736209	0.168233861844455	0	1	1	No	-0.35593716344417	0.167779975948379	0	1	1	No	0.0186736839179199	0.168505402039566	0	1	1	No
aqp-1	8	confirmed	165.911	-2.61425843567556	0.150942019661356	-13.4439597418153	3.34070708536758e-41	5.71823208830047e-39	Down	-2.18698542643927	0.153981074967237	-10.4037812879286	2.38285540421998e-25	8.17357226749108e-24	Down	-1.13760585078276	0.15951381106801	-3.46431351042797	0.00053158658128702	0.0132513026139383	Down	-0.427273009236282	0.118155057626092	0	1	1	No	-1.47665258489279	0.125280094471491	-7.11727260946233	1.10083622562187e-12	3.83389999071518e-11	Down	-1.04937957565651	0.128925482487455	-3.6019223406955	0.00031587273543365	0.00146914389297204	Down
aqp-10	2	NA	406.753	-0.48315821028419	0.0866473670911419	0	1	1	No	-0.521899184480408	0.0873851712931852	0	1	1	No	-0.614371460165837	0.0855789840053624	-0.343208797197175	0.731441386982693	1	No	0.038740974196218	0.0837367908479958	0	1	1	No	0.131213249881647	0.0818501343143224	0	1	1	No	0.092472275685429	0.0826307836962519	0	1	1	No
aqp-11	8	NA	365.688	-0.568580984337752	0.101558651019339	0	1	1	No	-0.839906356819828	0.101072825027218	-2.52200684754962	0.0116687436757362	0.045567933288034	Down	-0.473403794393902	0.101190807042863	0	1	1	No	0.271325372482076	0.0973100115966198	0	1	1	No	-0.0951771899438501	0.0974325501435787	0	1	1	No	-0.366502562425926	0.0969260448686749	0	1	1	No
aqp-12	17	NA	0.963743	1.61557274020869	1.64400214966366	0.626868243706084	0.530745605073093	1	No	0.174550145913245	1.47023700204475	0	1	1	No	1.72298668624457	1.62579458404944	0.699957237777319	0.483954010190298	1	No	1.44102259429544	1.66193831812413	0.515074828566233	0.606500731497476	1	No	-0.107413946035886	1.80101276477064	0	1	1	No	-1.54843654033133	1.64392953815266	-0.586057077247955	0.557837159282251	1	No
aqp-2	14	NA	774.625	0.115786497578213	0.152432351169595	0	1	1	No	0.0430007516654011	0.152599376311029	0	1	1	No	-0.439845863267191	0.151401323827349	0	1	1	No	0.0727857459128122	0.152753857749087	0	1	1	No	0.555632360845405	0.151557026496123	0	1	1	No	0.482846614932592	0.151725015193211	0	1	1	No
aqp-3	14	NA	8.72957	-0.00943853868824938	0.487016317537569	0	1	1	No	0.743012588384741	0.525115289699877	0.300910279102806	0.763482911798681	1	No	0.173555706788739	0.48291529848008	0	1	1	No	-0.75245112707299	0.52221677290079	-0.320654440382753	0.748472276767384	1	No	-0.182994245476988	0.479761915797136	0	1	1	No	0.569456881596002	0.518394315645632	0	1	1	No
aqp-4	8	NA	107.354	-1.21360305929117	0.212563419869229	-2.95724946313857	0.00310396880904283	0.0154849856078664	Down	-1.46865223660164	0.21206450256059	-4.16690311641934	3.0876564451381e-05	0.00019084520780674	Down	-0.604686842460751	0.216190341993509	-0.0910625436789516	0.927442894757883	1	No	0.255049177310464	0.19809409735581	0	1	1	No	-0.608916216830423	0.202504770296387	-0.118101992340322	0.90598684484291	1	No	-0.863965394140886	0.201981007629741	-1.38114666034476	0.167233871302703	0.40300239295806	No
aqp-5	14	NA	3.15752	1.404200453363	1.02518197900034	0.799078085787079	0.424245135632293	1	No	3.84166745375705	1.34651896783815	2.41858267989026	0.0155811041916226	0.0592013470911584	No	-0.296250192903044	0.925185959750867	0	1	1	No	-2.43746700039405	1.40540298622817	-1.31810378841283	0.187468906493368	1	No	1.70045064626605	1.00896759372936	1.10553664280049	0.268927125839729	0.745185159609711	No	4.1379176466601	1.33421541208986	2.66292655178893	0.00774643204492032	0.0272306460334653	Up
aqp-6	grey	NA	8.69456	-0.141899627909106	0.465051087702764	0	1	1	No	-0.222654229767141	0.461766958258826	0	1	1	No	0.580520282322764	0.491864743339839	0	1	1	No	0.0807546018580352	0.44525755492889	0	1	1	No	-0.72241991023187	0.476399496921447	-0.288455195943519	0.772998322016091	1	No	-0.803174512089905	0.473194140426971	-0.46106765373942	0.644750067675903	1	No
aqp-7	1	confirmed	1143.2	-2.44844626745907	0.193442180131585	-9.63309173930679	5.79588355445952e-22	3.52814207357381e-20	Down	-1.66074044450752	0.19407240369455	-5.54298511292016	2.97358152207326e-08	2.69007207501844e-07	Down	-1.67292535826853	0.193816431104775	-5.61317403311594	1.98648627600553e-08	1.05402089992695e-06	Down	-0.787705822951544	0.190795547620602	-1.06242428337283	0.288043114582918	1	No	-0.775520909190537	0.190535172840705	-0.999925139017875	0.317346737551124	0.849100676539729	No	0.0121849137610073	0.191174979614056	0	1	1	No
aqp-8	14	NA	944.832	1.67869574144785	0.114511607062575	9.550959675644	1.28500362224938e-21	7.40504754048245e-20	Up	1.73796534769693	0.115613369507062	9.97259532018488	2.00909068753638e-23	6.06163347401901e-22	Up	-0.569645022562096	0.10972384600394	0	1	1	No	-0.0592696062490859	0.119403918947151	0	1	1	No	2.24834076400994	0.113710892487163	14.627805020506	1.86714209902808e-48	6.19671513100966e-46	Up	2.30761037025903	0.114820338450259	15.0026588800318	7.05361069195629e-51	9.8340985195597e-49	Up
aqp-9	3	NA	52.7651	0.0323846207387164	0.253972193083061	0	1	1	No	0.0291622349928255	0.256512224340491	0	1	1	No	0.01279112311877	0.253127538316687	0	1	1	No	0.00322238574589089	0.255003076879712	0	1	1	No	0.0195934976199464	0.251598089929443	0	1	1	No	0.0163711118740555	0.254161848198828	0	1	1	No
arc-1	2	NA	157.481	-0.262687146678411	0.129027416973634	0	1	1	No	0.0260683519071759	0.133597057987729	0	1	1	No	-0.462992301632752	0.126802752612005	0	1	1	No	-0.288755498585586	0.130136956098623	0	1	1	No	0.200305154954342	0.123151904432289	0	1	1	No	0.489060653539928	0.12793158754099	0	1	1	No
arch-1	14	NA	146.122	0.66000321379016	0.116919526789135	0.641494332468767	0.52120156196691	1	No	0.65641961359761	0.119234007118091	0.598986944445098	0.54918159068553	1	No	0.61222830413678	0.114102611035573	0.238629983044749	0.811392513569488	1	No	0.00358360019255001	0.12526661868578	0	1	1	No	0.04777490965338	0.120392620973775	0	1	1	No	0.04419130946083	0.122641575001066	0	1	1	No
arcp-1	14	NA	47.3058	-0.0909293443233662	0.269039547947062	0	1	1	No	0.485338703588982	0.277689763860367	0	1	1	No	-0.447163429640244	0.26430241558147	0	1	1	No	-0.576268047912348	0.274048797914016	0	1	1	No	0.356234085316877	0.260474387586817	0	1	1	No	0.932502133229225	0.269399763443948	1.2899125403335	0.197081026201791	0.461796798722765	No
ard-1	14	NA	1695.56	-0.029800381674229	0.0558648217508164	0	1	1	No	0.00046749879731842	0.0562902236464484	0	1	1	No	-0.182012616806221	0.0553521228239017	0	1	1	No	-0.0302678804715474	0.0561133410289424	0	1	1	No	0.152212235131992	0.0551722327355443	0	1	1	No	0.182480115603539	0.0556029336767836	0	1	1	No
arf-1	8	NA	3179.78	-0.593274717928914	0.121130745212347	-0.0683122845022364	0.945537045355164	1	No	-0.548048702898815	0.121217630135433	0	1	1	No	-0.132134403954041	0.121293093863364	0	1	1	No	-0.0452260150300987	0.120876237866455	0	1	1	No	-0.461140313974873	0.120951914592163	0	1	1	No	-0.415914298944774	0.121038927879417	0	1	1	No
arf-5	8	NA	2723.33	-0.582545578256422	0.062538743556797	0	1	1	No	-0.648270686285853	0.0626263741089768	-1.01028819225196	0.312357236596663	0.777099270633287	No	-0.310852742612921	0.0626621779832688	0	1	1	No	0.0657251080294316	0.0618831265794628	0	1	1	No	-0.2716928356435	0.061919360225901	0	1	1	No	-0.337417943672932	0.0620078661023814	0	1	1	No
arf-6	5	NA	376.699	0.184285088724847	0.0853677534793638	0	1	1	No	-0.0732111546044652	0.0847515036536745	0	1	1	No	0.193583819459443	0.0837968282800524	0	1	1	No	0.257496243329312	0.0861867956762556	0	1	1	No	-0.00929873073459642	0.0852481953451373	0	1	1	No	-0.266794974063909	0.0846310749473308	0	1	1	No
arg-1	NA	NA	0.0663444	-0.631735267364979	4.32794324778021	-0.0107984935775093	0.991384216139019	NA	Bad_test	0	4.32804458550702	0	1	NA	Bad_test	0	4.32804458550702	0	1	NA	Bad_test	-0.543021098028702	4.32794324778021	0	1	NA	Bad_test	-0.868563196853736	4.32794324778021	-0.0655191578584526	0.947760653342337	NA	Bad_test	0	4.32804458550702	0	1	NA	Bad_test
argk-1	14	NA	2.2885	1.09188128146512	1.23286583613982	0.411140666410379	0.680969392313996	1	No	0.189590062663571	1.11895224052265	0	1	1	No	-1.7388422223104	0.958883506366388	-1.20331845802917	0.228853108942695	1	No	0.902291218801545	1.2644158874578	0.250938968696036	0.801861295446967	1	No	2.83072350377552	1.12523430464736	1.99578300670394	0.045957547281919	0.176991455129411	No	1.92843228497397	0.999123235373632	1.34461119250378	0.178750826995896	0.425360536421893	No
argn-1	14	NA	809.907	1.50103274871415	0.109979366700355	8.3291327836969	8.14366864658269e-17	3.06727110157127e-15	Up	1.41627394158104	0.110273537318234	7.53829034414756	4.76172756521377e-14	7.53163276737563e-13	Up	0.206213125804269	0.106533587073818	0	1	1	No	0.0847588071331169	0.113634254017463	0	1	1	No	1.29481962290988	0.110008617158292	6.4524001959639	1.10092386251612e-10	2.77657402618159e-09	Up	1.21006081577677	0.110302709767756	5.66677661041006	1.45508846792845e-08	1.31360675893196e-07	Up
ari-1.1	5	NA	850.842	0.301938451050213	0.089480371982063	0	1	1	No	0.137047896183008	0.089527293284249	0	1	1	No	0.325178802437428	0.0893566231294762	0	1	1	No	0.164890554867204	0.0899778672827798	0	1	1	No	-0.0232403513872147	0.0898080534002975	0	1	1	No	-0.188130906254419	0.0898548035958932	0	1	1	No
ari-1.2	8	NA	852.584	-0.191487930673487	0.0886256029047399	0	1	1	No	-0.414797601440147	0.0885460527847324	0	1	1	No	0.378290006387386	0.0898073172357973	0	1	1	No	0.223309670766659	0.0878480166761938	0	1	1	No	-0.569777937060873	0.089119160654693	0	1	1	No	-0.793087607827533	0.0890400514975225	-2.33701131488365	0.0194385957531927	0.062301528250129	No
ari-1.3	5	NA	689.171	-0.100304891845143	0.101797219458336	0	1	1	No	-0.318277289145128	0.101725909585596	0	1	1	No	0.326523355815924	0.102742006393299	0	1	1	No	0.217972397299985	0.101193891654572	0	1	1	No	-0.426828247661068	0.102215277237016	0	1	1	No	-0.644800644961052	0.102144259231529	-0.585452823398556	0.558243279247373	1	No
ari-1.4	5	NA	1672.92	0.156990447966077	0.261273450878187	0	1	1	No	-0.144890396260357	0.261222126139076	0	1	1	No	0.83057337099947	0.261549377775475	0.938917817691313	0.347772940396399	1	No	0.301880844226434	0.261166481760096	0	1	1	No	-0.673582923033393	0.261493802989131	-0.338757255509704	0.734792604401274	1	No	-0.975463767259827	0.261442521538218	-1.49349755717816	0.135306993221747	0.33783756482056	No
ari-2	8	NA	691.106	-0.327419488176155	0.114982011883926	0	1	1	No	-0.598601572686113	0.114814765946911	-0.118465360913615	0.905698939775019	1	No	0.219693442898489	0.11620275924272	0	1	1	No	0.271182084509958	0.11373391239455	0	1	1	No	-0.547112931074644	0.115134936472074	0	1	1	No	-0.818295015584602	0.114967913001456	-2.02921849665695	0.0424360404207884	0.124640548215187	No
arid-1	8	NA	2001.97	-0.593054411978296	0.15037816991922	-0.0535610453473603	0.95728489324636	1	No	-0.647188678260999	0.150401287278489	-0.413485013235608	0.679251300366693	1	No	0.483777172319827	0.15093714846174	0	1	1	No	0.0541342662827024	0.150039345932524	0	1	1	No	-1.07683158429812	0.150576495148899	-3.26632376329235	0.00108953602537048	0.00663362833288517	Down	-1.13096585058083	0.150599582073742	-3.62528131262336	0.0002886470699637	0.00135454140758211	Down
ark-1	8	NA	669.523	-0.339657097991991	0.0815018769643877	0	1	1	No	-0.5977126714919	0.081257673055079	-0.156448874474699	0.875679215170433	1	No	0.00415270251793499	0.0822098803191535	0	1	1	No	0.258055573499909	0.0797529714145236	0	1	1	No	-0.343809800509926	0.0807229300708094	0	1	1	No	-0.601865374009835	0.0804763624874234	-0.209569288279783	0.834003851728861	1	No
arl-1	5	NA	460.665	0.182988739524962	0.0951410521261555	0	1	1	No	-0.00793871463141509	0.0951797959663517	0	1	1	No	0.250446919885203	0.0950866724478894	0	1	1	No	0.190927454156377	0.0954938490744516	0	1	1	No	-0.0674581803602412	0.0954010321138765	0	1	1	No	-0.258385634516618	0.0954396704196957	0	1	1	No
arl-13	14	NA	12.9869	1.27509288309814	0.430919872242131	1.60144130626305	0.109279210115611	0.358620547940947	No	1.42549434714769	0.448783674110456	1.87282736791541	0.0610922274629929	0.199539472582698	No	0.403264977515771	0.392399615505551	0	1	1	No	-0.15040146404955	0.486195545703254	0	1	1	No	0.871827905582374	0.434691616775732	0.659842275565106	0.509355050734896	1	No	1.02222936963192	0.452406512984651	0.966452420738596	0.333817844115042	0.707543814226414	No
arl-3	14	NA	11.405	0.372502442083099	0.449788820787703	0	1	1	No	0.60726564869703	0.46904738386553	0.0474699347292664	0.962138691922762	1	No	-0.345089308786803	0.423029067180655	0	1	1	No	-0.234763206613931	0.478417442244392	0	1	1	No	0.717591750869901	0.433395211962033	0.305937276670968	0.759652403161519	1	No	0.952354957483832	0.453350712629548	0.8103107533527	0.417761596525722	0.844807870012479	No
arl-5	5	NA	239.963	0.275160351016037	0.143943437830697	0	1	1	No	0.231206331555652	0.144637718857313	0	1	1	No	0.452760910623794	0.144066885463959	0	1	1	No	0.043954019460385	0.145823728262559	0	1	1	No	-0.177600559607757	0.145257555749688	0	1	1	No	-0.221554579068142	0.145945585545134	0	1	1	No
arl-6	10	NA	2.80009	2.56736469977017	1.0814565131795	1.83305077514581	0.0667950205033835	0.236872269633332	No	0.163701465621374	0.790222485711424	0	1	1	No	0.714143684937249	0.808322383395068	0.159767547689113	0.873064188842361	1	No	2.4036632341488	1.09420151159198	1.66209168501585	0.096494392528335	0.820029052563783	No	1.85322101483292	1.10734382452674	1.14528205851055	0.252092335634558	0.70831920201702	No	-0.550442219315875	0.825296268135029	0	1	1	No
arl-8	8	NA	1257.29	-0.55967189757239	0.164078171439962	0	1	1	No	-0.743234702159044	0.164056230286389	-0.96451504391401	0.334787769749306	0.821199058374858	No	0.0708143974941284	0.164510814256306	0	1	1	No	0.183562804586654	0.163511951761719	0	1	1	No	-0.630486295066519	0.163968044668557	-0.277409510849898	0.781465679501725	1	No	-0.814049099653172	0.16394608877066	-1.39710011608501	0.162383466923167	0.392950131812035	No
arle-14	5	NA	466.503	-0.265240635257923	0.133917132334204	0	1	1	No	-0.475023135881767	0.133821560110597	0	1	1	No	0.411848432242381	0.13536668665137	0	1	1	No	0.209782500623844	0.133024775670658	0	1	1	No	-0.677089067500304	0.134579050494583	-0.684274908775727	0.493801587991829	1	No	-0.886871568124148	0.134483948693291	-2.24466615575519	0.0247895722877129	0.0773159165993111	No
arp-1	8	NA	1021.42	-0.29763205446395	0.083856987204284	0	1	1	No	-0.440904348945407	0.0838831638773387	0	1	1	No	-0.00768665997438281	0.0841030717369803	0	1	1	No	0.143272294481457	0.0829574163550693	0	1	1	No	-0.289945394489568	0.0831797717075694	0	1	1	No	-0.433217688971024	0.0832061614236614	0	1	1	No
arp-11	17	NA	600.582	0.651131423821795	0.148027567579122	0.446750729633162	0.655055049295355	1	No	0.43766383785064	0.147945292636151	0	1	1	No	0.674202011427583	0.147883739819658	0.603190124461036	0.546382216604983	1	No	0.213467585971155	0.14904188996595	0	1	1	No	-0.023070587605788	0.148980790222378	0	1	1	No	-0.236538173576943	0.148899042030769	0	1	1	No
arp-6	5	NA	604.181	0.169586452962468	0.0819396747832717	0	1	1	No	0.0594124995459726	0.0822060341047489	0	1	1	No	0.493330292152105	0.0827527393559766	0	1	1	No	0.110173953416495	0.0824578576622674	0	1	1	No	-0.323743839189638	0.0830029042667745	0	1	1	No	-0.433917792606133	0.0832658625051804	0	1	1	No
arr-1	5	NA	198.383	0.119274148902374	0.200429561255692	0	1	1	No	0.0109648902898218	0.200677858391008	0	1	1	No	0.37520383847467	0.200844105509452	0	1	1	No	0.108309258612552	0.201028333395656	0	1	1	No	-0.255929689572296	0.201194290902957	0	1	1	No	-0.364238948184849	0.201441645495559	0	1	1	No
arrd-1	8	NA	72.5966	-2.86539804809232	0.506509155860947	-4.5021852452325	6.72583186543292e-06	5.42332935119423e-05	Down	-3.08917027237868	0.506156859832243	-4.94741940909119	7.520382369996e-07	5.77063339602712e-06	Down	0.0720328515616156	0.542205956510193	0	1	1	No	0.223772224286363	0.480548605560366	0	1	1	No	-2.93743089965394	0.518381594334041	-4.53802936941864	5.67823537106678e-06	5.78496284721839e-05	Down	-3.1612031239403	0.518037377760597	-4.97300626274665	6.59225305376311e-07	4.74664184895696e-06	Down
arrd-10	8	NA	48.112	-1.61379330888379	0.252429237154038	-4.07557112037699	4.59015502598162e-05	0.00032049515383348	Down	-1.51393622887617	0.255528174341291	-3.63535735842363	0.0002775955595013	0.00148854591583702	Down	-1.31128588680951	0.25376590907764	-2.86203095383983	0.00420935794564363	0.0816288331586456	No	-0.0998570800076212	0.218493252436145	0	1	1	No	-0.302507422074279	0.216429642541868	0	1	1	No	-0.202650342066658	0.220036171400079	0	1	1	No
arrd-11	14	NA	1.72646	2.65441467726407	1.24293834918824	1.66493750765322	0.0959252241589638	0.321792596055552	No	1.18100151842402	0.999539917456051	0.596275854536068	0.550990958553659	1	No	0.740019683980678	0.906891615403675	0.170935182713841	0.864274731965906	1	No	1.47341315884005	1.33895791144815	0.66351089249638	0.507003405662066	1	No	1.91439499328339	1.27129126098856	1.0457045006741	0.295697484231037	0.803495844934103	No	0.440981834443341	1.03458499428274	0	1	1	No
arrd-12	grey	NA	3.26344	0.719580980121569	1.03156959773915	0.130462336633927	0.896200650432483	1	No	0.864963601948129	1.07398527139104	0.260677319704315	0.794341357746146	1	No	-0.763287792382184	0.935587616585344	-0.190562368741999	0.848868475233836	1	No	-0.14538262182656	1.12452253750466	0	1	1	No	1.48286877250375	0.993192537335176	0.904022874469854	0.365983272238102	0.942006214401174	No	1.62825139433031	1.03717875111258	1.00585496300538	0.314485343434321	0.67504626487367	No
arrd-13	14	NA	432.029	0.0579963065062411	0.0889876901800348	0	1	1	No	0.00853697805561455	0.0894584633633918	0	1	1	No	0.00667458422599036	0.0878739948890916	0	1	1	No	0.0494593284506265	0.0896446359195597	0	1	1	No	0.0513217222802507	0.0880635172137019	0	1	1	No	0.00186239382962419	0.0885392044532084	0	1	1	No
arrd-14	14	NA	133.754	0.460649609216825	0.171776736341876	0	1	1	No	0.887446673130963	0.178201070122323	1.69722141917192	0.0896548070965071	0.277371564975736	No	-0.0861149667902436	0.166439698222266	0	1	1	No	-0.426797063914139	0.181546259642912	0	1	1	No	0.546764576007068	0.170016459176392	0	1	1	No	0.973561639921207	0.176504874149124	2.20142158563237	0.0277061922733628	0.0853652917522537	No
arrd-15	1	NA	12.2852	-0.919783091449003	0.381329539020521	-0.877936422939915	0.379978221752475	0.976839896616075	No	-0.394710721285542	0.403707131903015	0	1	1	No	-0.715087786188072	0.381351568173704	-0.341122987407822	0.733010996551903	1	No	-0.525072370163461	0.358325323328053	0	1	1	No	-0.204695305260931	0.332936347411275	0	1	1	No	0.32037706490253	0.358348761384092	0	1	1	No
arrd-16	19	NA	2.5524	0.241142464290361	0.911354840861866	0	1	1	No	0.0463823241063979	0.909463412473345	0	1	1	No	-0.535664841002816	0.841598998853988	0	1	1	No	0.194760140183963	0.924731265824503	0	1	1	No	0.776807305293177	0.858075343017557	0.223532008994288	0.82312147371168	1	No	0.582047165109214	0.856066110225578	0	1	1	No
arrd-17	14	NA	105.782	0.0835651913609476	0.143283717326501	0	1	1	No	0.562882373775685	0.152562255007486	0	1	1	No	-0.16090807708833	0.138792769626736	0	1	1	No	-0.479317182414737	0.153014990839817	0	1	1	No	0.244473268449278	0.139290268271825	0	1	1	No	0.723790450864015	0.148817998880038	0.932618714863207	0.351016867071375	0.735026598586473	No
arrd-18	8	NA	56.0702	-0.771003347536951	0.274237047642382	-0.678257548117671	0.497608410052085	1	No	-0.694501634787861	0.276780966470447	-0.395625595879088	0.692381251774168	1	No	-0.549125589339179	0.274966089982456	0	1	1	No	-0.0765017127490905	0.26552538080709	0	1	1	No	-0.221877758197772	0.263633031373283	0	1	1	No	-0.145376045448682	0.266278274636728	0	1	1	No
arrd-19	8	NA	75.154	-1.26506901626023	0.18541429867836	-3.66783479541645	0.00024461314376373	0.00150923341519894	Down	-1.22307229307453	0.187452639802194	-3.4039120161116	0.00066428146615076	0.00333162111598912	Down	-0.445968329929884	0.192839947059541	0	1	1	No	-0.0419967231856992	0.166037343670233	0	1	1	No	-0.819100686330341	0.172096346260852	-1.3602885326543	0.173738635770055	0.532253420641439	No	-0.777103963144642	0.174290510801569	-1.10220552031862	0.270372332595457	0.59758635241965	No
arrd-2	8	NA	65.5135	-2.06083648337488	0.326180534625138	-4.52460011162524	6.05098057313838e-06	4.92047752344385e-05	Down	-2.09564255000978	0.32693188933516	-4.6206644236565	3.82513053624895e-06	2.70134218589346e-05	Down	0.320894753197424	0.352682504587481	0	1	1	No	0.0348060666348943	0.301026158530383	0	1	1	No	-2.38173123657231	0.32881185158522	-5.4643140991122	4.64700080242988e-08	7.10525163341718e-07	Down	-2.4165373032072	0.329557207703731	-5.55757015896838	2.73556040468752e-08	2.377695740384e-07	Down
arrd-22	1	NA	35.1171	-1.79812571772523	0.2675445009158	-4.53429509323767	5.7796178912802e-06	4.71533903277264e-05	Down	-1.37792056104458	0.27627817540605	-2.87000795440759	0.00410461473208699	0.0176694670040637	Down	-0.955559624901481	0.278073309654904	-1.33259688015853	0.18266412955316	1	No	-0.42020515668065	0.225962729565955	0	1	1	No	-0.84256609282375	0.228154093536504	-1.12891287125883	0.258934590510549	0.723580465408874	No	-0.4223609361431	0.238335601252551	0	1	1	No
arrd-23	14	NA	7.68631	-0.0890704436748736	0.492359151592471	0	1	1	No	0.354327203055426	0.528555330077511	0	1	1	No	-0.651086708039972	0.46563801613732	-0.141927217601758	0.887137495395411	1	No	-0.4433976467303	0.519704852083438	0	1	1	No	0.562016264365099	0.455566885939669	0	1	1	No	1.0054139110954	0.494463723744321	0.850242173302056	0.395190459067905	0.8094849118917	No
arrd-24	14	NA	9.65489	1.96971089028901	0.481173105826544	2.8777811426314	0.00400482875441122	0.0195139457458459	Up	2.95395967242605	0.612443844753335	3.86804389124061	0.00010971192031633	0.0006247363894693	Up	0.249192950869289	0.384180185047233	0	1	1	No	-0.984248782137035	0.677977777834119	-0.588881811749764	0.555940559614961	1	No	1.72051793941972	0.481830844448642	2.35667341039384	0.018439455968595	0.0804812356174416	No	2.70476672155676	0.612960739581261	3.45824224077526	0.00054371227048339	0.00242135438745928	Up
arrd-25	1	NA	323.345	-1.20745786159016	0.121308442681091	-5.1311998392935	2.87901046637326e-07	2.88034334158917e-06	Down	-0.826526992584499	0.123449970856871	-1.95647670799799	0.0504090236472215	0.16885704336624	No	-0.636280695149439	0.122993949617849	-0.416936729886075	0.676724686813214	1	No	-0.380930869005658	0.116724446348112	0	1	1	No	-0.571177166440719	0.116242043668604	0	1	1	No	-0.190246297435061	0.118475186109037	0	1	1	No
arrd-26	2	NA	14.6576	-0.412971802078652	0.411498476410453	0	1	1	No	0.204722009549661	0.438829967174567	0	1	1	No	-0.701902003937158	0.401157281683426	-0.291411895719773	0.770736317692498	1	No	-0.617693811628313	0.425002310111796	-0.0769261974592864	0.938682256734878	1	No	0.288930201858506	0.38598238058027	0	1	1	No	0.906624013486819	0.414997753868062	0.775001817453381	0.438338585649338	0.876474377597242	No
arrd-28	14	NA	3.22052	0.393446732577376	0.83468435559203	0	1	1	No	1.04560291951282	0.93863795814693	0.490714141181919	0.623628643315822	1	No	-1.18529696534917	0.733169210032089	-0.81877001534598	0.412917641408174	1	No	-0.652156186935445	0.960174395898042	-0.0699416556225022	0.944240097898785	1	No	1.57874369792655	0.76054667926154	1.30661762785084	0.191342606734928	0.571798192372069	No	2.23089988486199	0.873369520806759	1.88454010089753	0.0594919558737247	0.167562425147396	No
arrd-3	14	NA	1.99418	0.284840097936768	1.43392893938313	0	1	1	No	0.518239553334793	1.51159343777984	0	1	1	No	-1.6518705705606	1.31682863848853	-0.810181780208827	0.417835707478812	1	No	-0.233399455398026	1.51792275892481	0	1	1	No	1.93671066849737	1.32409015198376	1.02085999693618	0.307320774128176	0.828298181532088	No	2.17011012389539	1.40782669072515	1.12592702946904	0.260196407313513	0.578630755034218	No
arrd-4	5	NA	31.4829	-0.329105847779944	0.301779087923386	0	1	1	No	-0.880062304431213	0.295560186276806	-0.998315463757604	0.318126411403907	0.789629490359044	No	0.178588312753569	0.309301581711609	0	1	1	No	0.550956456651269	0.28706064600309	0	1	1	No	-0.507694160533514	0.3011900692079	0	1	1	No	-1.05865061718478	0.294958748865663	-1.60581986127322	0.108313495442824	0.27973290094855	No
arrd-5	2	NA	2.61022	0.413179691791923	0.84761857849043	0	1	1	No	0.529433451279326	0.88041546871076	0	1	1	No	-0.345752175512241	0.779899692304517	0	1	1	No	-0.116253759487403	0.908163424686604	0	1	1	No	0.758931867304164	0.811093826150367	0.21444111851977	0.830203079419016	1	No	0.875185626791567	0.845308964044714	0.34328942331696	0.731380736879605	1	No
arrd-6	14	NA	20.073	0.441689639138875	0.325512393287052	0	1	1	No	1.08994285466627	0.359849128993156	1.40320710537518	0.160555089401235	0.453616013330372	No	-0.035174895542168	0.310672589580681	0	1	1	No	-0.648253215527391	0.368404487024119	-0.171695019347715	0.863677301652435	1	No	0.476864534681043	0.320543188568644	0	1	1	No	1.12511775020843	0.355360398006142	1.51991542456315	0.128532233287309	0.323068515421779	No
arrd-7	14	NA	81.7433	-0.0947451203631897	0.160213728093481	0	1	1	No	0.284786143693903	0.169937732809246	0	1	1	No	-0.856154812944646	0.149450680338367	-1.81434311527208	0.0696249175961085	0.843572909972607	No	-0.379531264057093	0.167644075138608	0	1	1	No	0.761409692581456	0.146837355860539	1.20139518685561	0.229597942293632	0.659008779254201	No	1.14094095663855	0.157389971835429	3.53225145258844	0.00041203735527185	0.00187850785810651	Up
arrd-8	14	NA	3.50805	1.91243814876013	0.861726873541086	1.54043954008919	0.12345324955303	0.397557366527404	No	2.32182314642352	0.960937424929058	1.80742585455213	0.0706959057431864	0.226835712414292	No	-0.229368252904893	0.682258453022523	0	1	1	No	-0.409384997663397	1.08397117185212	0	1	1	No	2.14180640166502	0.84680002007895	1.83845815393329	0.0659949226397938	0.240710519230054	No	2.55119139932842	0.947574669006938	2.07497252051808	0.0379890816392284	0.112922153263236	No
arrd-9	8	NA	7.28919	-2.00526922549585	0.579220751091344	-2.45203443215707	0.014205106846359	0.0609828376359212	No	-2.03941198138117	0.583216189239132	-2.49377847908956	0.0126391396163747	0.0489373898517103	Down	-1.21100159585959	0.601133701966124	-1.04136832423823	0.297704637731102	1	No	0.0341427558853195	0.427056065573024	0	1	1	No	-0.794267629636266	0.451217774304614	-0.463784100612558	0.642802435649128	1	No	-0.828410385521585	0.456335269137301	-0.533402526571639	0.593754968912364	1	No
art-1	1	NA	2072.48	-0.865726877875423	0.128760465273436	-2.1802257181913	0.0292407341218243	0.11546683679719	No	-0.638846439476284	0.129002800354558	-0.41740519840104	0.676382053187857	1	No	-0.592205719561562	0.128830398135308	-0.0559318271608098	0.955396116099235	1	No	-0.226880438399139	0.128288636521093	0	1	1	No	-0.27352115831386	0.128115273274823	0	1	1	No	-0.0466407199147218	0.128358826430964	0	1	1	No
arv-1	grey	NA	286.467	-0.0659074578796128	0.156847429617703	0	1	1	No	-0.0150880506742865	0.157801591603533	0	1	1	No	-0.0118517956703522	0.156695653926494	0	1	1	No	-0.0508194072053263	0.15711673759321	0	1	1	No	-0.0540556622092606	0.156005945065372	0	1	1	No	-0.00323625500393434	0.156965222319559	0	1	1	No
arx-1	8	NA	856.761	-0.163159776495782	0.0643005070833895	0	1	1	No	-0.15321287757705	0.0648856611940737	0	1	1	No	0.058999765424461	0.0645493126878849	0	1	1	No	-0.00994689891873175	0.0641164554705047	0	1	1	No	-0.222159541920243	0.0637760503820892	0	1	1	No	-0.212212643001511	0.0643659725259223	0	1	1	No
arx-2	17	NA	1384.79	0.119722672028183	0.0660895443013027	0	1	1	No	0.0274175618498021	0.0662841623591269	0	1	1	No	0.145333157841956	0.0660080974578514	0	1	1	No	0.0923051101783813	0.0663001139892934	0	1	1	No	-0.0256104858137731	0.066024115788601	0	1	1	No	-0.117915595992154	0.0662189261411592	0	1	1	No
arx-3	8	NA	933.35	-0.130417449802786	0.0710581505300354	0	1	1	No	-0.281793113931401	0.0711036381949222	0	1	1	No	-0.00203255219468147	0.0710072453386999	0	1	1	No	0.151375664128615	0.0705087443888956	0	1	1	No	-0.128384897608104	0.0704115371332751	0	1	1	No	-0.279760561736719	0.0704574422496832	0	1	1	No
arx-4	8	NA	716.128	-0.026754032321181	0.0715408845063075	0	1	1	No	-0.159110471456155	0.0717090989269493	0	1	1	No	0.188235700735344	0.0717953446558685	0	1	1	No	0.132356439134974	0.0713754625500427	0	1	1	No	-0.214989733056525	0.0714621109361246	0	1	1	No	-0.347346172191499	0.071630510345124	0	1	1	No
arx-5	8	NA	436.896	-0.139971149701086	0.0785356387762079	0	1	1	No	-0.366660468272216	0.0781598813437816	0	1	1	No	0.191005349896466	0.0788081331437704	0	1	1	No	0.226689318571131	0.0775994246555435	0	1	1	No	-0.330976499597552	0.078252319477228	0	1	1	No	-0.557665818168683	0.0778751950027283	0	1	1	No
arx-6	8	NA	483.666	-0.387012110061085	0.208073979355682	0	1	1	No	-0.581557356838477	0.208024752245717	0	1	1	No	-0.0622784779554788	0.20839146109137	0	1	1	No	0.194545246777392	0.207221431595788	0	1	1	No	-0.324733632105606	0.207589559487926	0	1	1	No	-0.519278878882998	0.207540217435256	0	1	1	No
arx-7	5	NA	386.525	0.244401233689013	0.182417421784249	0	1	1	No	0.155415390504807	0.182582163460416	0	1	1	No	0.440538397247021	0.182187946227965	0	1	1	No	0.0889858431842067	0.183303593903709	0	1	1	No	-0.196137163558008	0.182910931561073	0	1	1	No	-0.285123006742214	0.183075229182178	0	1	1	No
asah-1	14	NA	1663.37	3.38986582373409	0.177402943526357	15.8107062260631	2.62507573175402e-56	7.82453607768335e-54	Up	2.71703306864584	0.175683468811637	12.1356498882188	6.83650629147855e-34	3.90064424973865e-32	Up	-0.121296949111117	0.172259954137912	0	1	1	No	0.672832755088249	0.180624329129532	0.486273114544064	0.626773538569403	1	No	3.5111627728452	0.177296246261931	16.5043695765684	3.4127845446003e-61	1.60457753338624e-58	Up	2.83833001775695	0.175575726619398	12.8339495506778	1.05828621575451e-37	8.67092516491183e-36	Up
asah-2	14	NA	773.33	1.28097954491872	0.119389364799594	5.82949365788973	5.559580974248e-09	7.14602497269884e-08	Up	1.44187366158054	0.120745390780299	7.09653309367021	1.2792532519004e-12	1.76220957919156e-11	Up	-0.365768573355644	0.115700746017305	0	1	1	No	-0.160894116661819	0.123582666075675	0	1	1	No	1.64674811827436	0.118658706483354	8.94791583138744	3.62257095374344e-19	2.86521663378792e-17	Up	1.80764223493618	0.120022987742099	10.1867338743754	2.27271734267338e-24	8.50448861907737e-23	Up
asb-1	5	NA	2680.71	0.097381054174826	0.102123438777072	0	1	1	No	-0.0813467945557958	0.10212133089303	0	1	1	No	0.488263209762488	0.102314908524798	0	1	1	No	0.178727848730622	0.102141913081745	0	1	1	No	-0.390882155587662	0.102335451776239	0	1	1	No	-0.569610004318284	0.102333348263706	0	1	1	No
asb-2	2	NA	3183.99	-0.189126256399018	0.0607894413397704	0	1	1	No	0.041411797585066	0.0611856975249062	0	1	1	No	-0.436402272431882	0.0604449483574606	0	1	1	No	-0.230538053984084	0.0610030309114679	0	1	1	No	0.247276016032864	0.0602600363539066	0	1	1	No	0.477814070016948	0.0606597509400698	0	1	1	No
ascc-1	14	NA	490.338	1.05291195606163	0.157217935768345	2.97619959055489	0.00291844854814504	0.0146456134979191	Up	1.05271966356991	0.157840852575698	2.96323579059229	0.00304423277497297	0.0134669130536675	Up	0.49513901834874	0.15551551949962	0	1	1	No	0.00019229249172519	0.160081795434947	0	1	1	No	0.557772937712893	0.15778949055672	0	1	1	No	0.557580645221168	0.158410159882092	0	1	1	No
asd-1	8	NA	563.813	-0.470146918702498	0.211314243141526	0	1	1	No	-0.6261932645693	0.211316387953039	-0.194936440890021	0.84544270569235	1	No	0.0780855568243422	0.21192935723123	0	1	1	No	0.156046345866802	0.210452629538262	0	1	1	No	-0.54823247552684	0.211068107243874	0	1	1	No	-0.704278821393643	0.211070254534707	-0.565114310666779	0.571996015331378	1	No
asd-2	1	NA	287.39	-0.411145203141281	0.179126925122943	0	1	1	No	-0.35077964765251	0.179841771332193	0	1	1	No	-0.639994892753061	0.178188491230123	-0.308633247710919	0.757600526727694	1	No	-0.0603655554887714	0.177641232673422	0	1	1	No	0.22884968961178	0.175967278986048	0	1	1	No	0.289215245100551	0.176694908289456	0	1	1	No
asfl-1	5	NA	633.134	0.405936945993486	0.219450737319258	0	1	1	No	0.199107576814066	0.219380460197674	0	1	1	No	0.771566823217414	0.219744314810097	0.849017747642959	0.395871416814721	1	No	0.20682936917942	0.21987662872564	0	1	1	No	-0.365629877223928	0.220239663591982	0	1	1	No	-0.572459246403348	0.220169638368348	0	1	1	No
asg-1	5	NA	1338.04	-0.138280332802201	0.148777227778379	0	1	1	No	-0.216320854062292	0.148847948604097	0	1	1	No	0.250807199761799	0.148870211281672	0	1	1	No	0.078040521260091	0.148795699633281	0	1	1	No	-0.389087532564	0.148817970126145	0	1	1	No	-0.467128053824091	0.148888671601404	0	1	1	No
asg-2	1	NA	1075.96	-0.00673535202065743	0.191273577851072	0	1	1	No	0.181331616321766	0.191620163768635	0	1	1	No	-0.0680701237843419	0.191019142669758	0	1	1	No	-0.188066968342424	0.191659665765052	0	1	1	No	0.0613347717636845	0.191058768973258	0	1	1	No	0.249401740106108	0.191405743838405	0	1	1	No
ash-2	8	NA	835.692	-0.132814034084775	0.0865731735297901	0	1	1	No	-0.416404312239908	0.0863246620656542	0	1	1	No	0.156334287518161	0.0870277272090232	0	1	1	No	0.283590278155133	0.0857975996427619	0	1	1	No	-0.289148321602936	0.0865049485582969	0	1	1	No	-0.572738599758069	0.0862562405315058	0	1	1	No
asic-1	14	NA	19.6329	1.51604117896399	0.338222685824202	2.75274609890574	0.00590977099614894	0.027717884151227	Up	1.74179528840437	0.362615844575525	3.19013993930271	0.00142203917272746	0.00668958182805777	Up	-0.14360288483502	0.281268747747599	0	1	1	No	-0.225754109440373	0.403324863694	0	1	1	No	1.65964406379902	0.332103626366826	3.23586970595742	0.00121272726347974	0.00728930974234953	Up	1.88539817323939	0.356915232209062	3.64343702898531	0.00026902149092435	0.00126795080019092	Up
asic-2	14	NA	11.2843	2.25516434580289	0.449303610758617	3.71722885329796	0.00020141997528836	0.00126047614287614	Up	2.62398107499187	0.49969009281136	4.08049129715607	4.4940611999294e-05	0.0002707084669839	Up	0.924687401696563	0.372778536042164	0.911231116745793	0.362173611972181	1	No	-0.36881672918898	0.57180048709964	0	1	1	No	1.33047694410632	0.465004846150567	1.60315951602995	0.108899440903775	0.364203109412624	No	1.6992936732953	0.513854034888447	2.16850233264628	0.0301204873343974	0.0919842757528816	No
asm-1	14	NA	169.811	1.60953005807871	0.120804362457948	8.48090281868218	2.23453199880022e-17	8.96301373439867e-16	Up	1.3862241572164	0.120339962195155	6.6580057247904	2.77567967508602e-11	3.38167372959036e-10	Up	0.952509855916199	0.11239468234236	3.26981533518415	0.00107617714195647	0.025021118550488	Up	0.22330590086231	0.132844910339598	0	1	1	No	0.657020202162515	0.125692594795895	0.572986835695965	0.566653607387799	1	No	0.433714301300205	0.125246321070057	0	1	1	No
asm-2	14	NA	472.587	3.46877191731044	0.203430968054792	14.1756780930902	1.29585346355721e-45	2.60496682302059e-43	Up	3.4121716206706	0.205156163909562	13.7805833702218	3.33565751356644e-43	3.13406777687699e-41	Up	-0.375855804994092	0.185823228269637	0	1	1	No	0.0566002966398428	0.220708223441611	0	1	1	No	3.84462772230453	0.202862863025658	16.068134274001	4.26738001061766e-58	1.80574185149286e-55	Up	3.78802742566469	0.204592849335411	15.6556176624415	3.04145969905952e-55	5.10492769682922e-53	Up
asm-3	14	confirmed	539.775	9.166261652114	0.524972431527629	16.3461186469224	4.63584342212995e-60	1.54123963618813e-57	Up	3.59030071500972	0.270415951491784	11.1136221751365	1.07700289991331e-28	4.62015536816408e-27	Up	1.81078667788345	0.264355040789712	4.6368954199687	3.53681243576649e-06	0.0001336251948388	Up	5.57596093710428	0.528699414725112	9.44007274851865	3.72520674381408e-21	7.01143173838552e-19	Up	7.35547497423055	0.525625222972491	12.8808030481157	5.77317148084644e-38	1.28574605901062e-35	Up	1.77951403712626	0.271681078920085	4.39675093265377	1.09883311418692e-05	6.60752239236991e-05	Up
asna-1	17	NA	1143.49	0.572770391887937	0.176601303411709	0	1	1	No	0.461697196970327	0.176669191004851	0	1	1	No	0.492286930950527	0.176411694863697	0	1	1	No	0.111073194917609	0.177108360983929	0	1	1	No	0.0804834609374091	0.176851504292406	0	1	1	No	-0.0305897339802002	0.176919295893988	0	1	1	No
asns-1	2	NA	44.1052	-2.84327611392374	0.392430549860733	-5.75458795123153	8.68533782025916e-09	1.07713142207059e-07	Down	-1.63584114361564	0.410553234710445	-2.55957341161075	0.0104800718599346	0.0413840754487323	Down	-3.46424176000732	0.388066121990934	-7.41946177944023	1.17597228785436e-13	1.19906668338692e-11	Down	-1.20743497030809	0.328414020273018	-1.89527526806148	0.0580559429484322	0.544804862920613	No	0.620965646083586	0.299828498593731	0.119954061245925	0.904519538922012	1	No	1.82840061639168	0.3231862290906	3.84731929912494	0.00011941729393442	0.00060101489884669	Up
asns-2	14	NA	443.333	3.12160764532704	0.180015960003377	14.091015292641	4.31315652544637e-45	8.47339204680873e-43	Up	2.89460985669546	0.179653547208758	12.8559101257917	7.96824543420839e-38	5.64569783059814e-36	Up	1.81663311018471	0.173277430586407	7.10786803576558	1.17849156736194e-12	1.05540467032636e-10	Up	0.226997788631584	0.188793020208142	0	1	1	No	1.30497453514232	0.1827360817306	3.93996920763439	8.1492068415452e-05	0.00064848836389277	Up	1.07797674651074	0.182379074472927	2.70303349183802	0.00687098226995628	0.0244565660866799	Up
asp-1	14	NA	33267.8	2.15537341343869	0.169768019965248	9.25011326491379	2.24254907239915e-20	1.2040120609825e-18	Up	1.94344396790216	0.169758571955364	8.00221133021401	1.22204413717466e-15	2.18929523766585e-14	Up	-0.226998665295157	0.169647570126672	0	1	1	No	0.211929445536525	0.169870847812198	0	1	1	No	2.38237207873385	0.169759919404343	10.5877293358791	3.3973278586049e-26	4.87315011311412e-24	Up	2.17044263319732	0.169750470943129	9.33984232496467	9.6477684614209e-21	2.72533694707589e-19	Up
asp-12	14	NA	265.579	1.49675480068252	0.210598131210619	4.32935845841231	1.49544348869564e-05	0.00011319904811752	Up	2.41623515929326	0.220133687094047	8.31874114074557	8.89024740087413e-17	1.73079501200802e-15	Up	-0.161078318289584	0.204458861589687	0	1	1	No	-0.919480358610735	0.22518850452204	-1.48533496112808	0.137455115056149	1	No	1.6578331189721	0.209891517403928	5.11136958864077	3.19831574451513e-07	4.1642070993587e-06	Up	2.57731347758284	0.219457778113797	9.07834525030941	1.10237999095701e-19	2.87884369843878e-18	Up
asp-13	1	confirmed	1204.39	-3.57216094449255	0.146046892008504	-20.4534372721785	5.59877015767883e-93	3.87166153943806e-90	Down	-1.5023594482574	0.148400933506869	-6.18162855569191	6.34436642496645e-10	6.7830183521843e-09	Down	-2.33003947600114	0.146801210170888	-11.8870918977424	1.38132845782059e-32	1.01653762943788e-29	Down	-2.06980149623516	0.141029393800778	-10.5283122632764	6.39711337405932e-26	1.73697358712368e-23	Down	-1.24212146849141	0.139345068717456	-4.71578560001881	2.40779880996481e-06	2.65674072082558e-05	Down	0.827680027743747	0.141810403365931	1.71129918527577	0.0870258966914269	0.232427576394468	No
asp-14	10	confirmed	1210.36	1.14321692073279	0.104733180479478	5.32989562789195	9.82692253877588e-08	1.04998663071914e-06	Up	-1.39349177858129	0.100403692886573	-8.05241077631136	8.11789149325601e-16	1.47109128024539e-14	Down	0.755659793700635	0.103125223184802	1.65487926648953	0.0979489907709573	1	No	2.53670869931408	0.103248254733799	18.9030672174178	1.07610972863786e-79	2.22795067942861e-76	Up	0.387557127032153	0.105896705352131	0	1	1	No	-2.14915157228193	0.101616803049549	-15.3926469377239	1.83374774102577e-53	2.91326385163443e-51	Down
asp-15	NA	NA	0.206394	-0.538226479427595	4.32387286217705	0	1	NA	Bad_test	0.610869271788354	4.32804458550702	0.00597712691661729	0.995230971111713	NA	Bad_test	0.218222385575045	4.32804458550702	0	1	NA	Bad_test	-1.14909575121595	4.32387286217706	-0.130460762653398	0.896201895645133	NA	Bad_test	-0.75644886500264	4.32387286217705	-0.0396516896929101	0.968370817399343	NA	Bad_test	0.392646886213309	4.32804458550702	0	1	NA	Bad_test
asp-16	19	NA	0.318639	0.815442277656404	3.21449604012768	0.0716884621351878	0.942849838419388	NA	Bad_test	-1.37876735994284	3.1616790284701	-0.251058805399022	0.801768644568548	NA	Bad_test	0.243594091734062	3.21453756017403	0	1	NA	Bad_test	2.19420963759925	3.16163791578305	0.508979737864982	0.610766426744919	NA	Bad_test	0.571848185922343	3.21449604012768	0	1	NA	Bad_test	-1.6223614516769	3.1616790284701	-0.32810460591848	0.74283257158124	NA	Bad_test
asp-17	2	NA	29.4417	-1.32220682784056	0.325940304694867	-2.26178480298933	0.0237107022324232	0.0959753266668539	No	-0.229197118386284	0.359118303004583	0	1	1	No	-2.2150161964264	0.312056289580683	-5.22346849222841	1.75602356067445e-07	8.05486579619939e-06	Down	-1.09300970945428	0.321167116959218	-1.58176127825311	0.113704077758868	0.932394621155443	No	0.892809368585843	0.267509802456396	1.15064706324553	0.249877462844652	0.703848549859972	No	1.98581907804012	0.307067357694338	4.56192767788274	5.06861074396107e-06	3.21210199932548e-05	Up
asp-18	NA	NA	0.0835843	0	4.32794324778021	0	1	NA	Bad_test	0	4.32804458550702	0	1	NA	Bad_test	-0.484512834762412	4.32804458550702	0	1	NA	Bad_test	0	4.32794324778021	0	1	NA	Bad_test	0.576533538960579	4.32794324778021	0	1	NA	Bad_test	0.395798665426135	4.32804458550702	0	1	NA	Bad_test
asp-19	NA	NA	0	NA	NA	NA	NA	NA	Bad_test	NA	NA	NA	NA	NA	Bad_test	NA	NA	NA	NA	NA	Bad_test	NA	NA	NA	NA	NA	Bad_test	NA	NA	NA	NA	NA	Bad_test	NA	NA	NA	NA	NA	Bad_test
asp-2	14	confirmed	7045.7	-0.01874465251164	0.100942131507865	0	1	1	No	0.97250730522934	0.101449940040954	3.81968983986493	0.00013361958691082	0.00075269319599685	Up	-1.07627181298801	0.10071438291317	-4.87787144971692	1.07236773279141e-06	4.35273291252456e-05	Down	-0.99125195774098	0.101419898618045	-4.00564350069954	6.18488715225245e-05	0.00134612727861705	Down	1.05752716047637	0.100684122035158	4.69316463137423	2.69010829928461e-06	2.9375982628188e-05	Up	2.04877911821735	0.10119322531619	14.4651888863469	2.01052302406719e-47	2.33274644564252e-45	Up
asp-3	14	NA	16825.3	2.01272752396638	0.0990716436434237	14.4110612427611	4.40883461464626e-47	9.52749160225057e-45	Up	2.31984625743838	0.0992247931039719	17.4839997461173	1.89712634908829e-68	5.04577235739053e-66	Up	-0.276295431357189	0.0987262387913818	0	1	1	No	-0.307118733472003	0.099538418955671	0	1	1	No	2.28902295532357	0.0990414433937188	17.2051506615224	2.42944109792813e-66	1.37069066745105e-63	Up	2.59614168879557	0.0991946394807175	20.2747013278527	2.15093618183914e-91	1.43020710429366e-88	Up
asp-4	8	NA	2773.2	-0.503424227079445	0.155571089220225	0	1	1	No	-1.03850680779773	0.155443032393852	-2.91751132754968	0.00352836832714425	0.015403644353452	Down	-0.0242764948125654	0.155751069854673	0	1	1	No	0.535082580718289	0.155150528011119	0	1	1	No	-0.47914773226688	0.15545914504649	0	1	1	No	-1.01423031298517	0.155330995926554	-2.76332685839549	0.00572154387122666	0.0206846613228286	Down
asp-5	14	NA	10795.2	2.04165317036712	0.18911296891769	7.70255566661384	1.33371485527357e-14	3.9346864194487e-13	Up	1.81945258365749	0.189092790506269	6.52829005459392	6.65247752712499e-11	7.8664864219519e-10	Up	-0.110589521156513	0.188834875609454	0	1	1	No	0.22220058670963	0.189353205827568	0	1	1	No	2.15224269152363	0.189095646140144	8.28809506466428	1.15076589722979e-16	6.78671204756496e-15	Up	1.930042104814	0.189075465878769	7.11378442762329	1.12903454876188e-12	1.63802338562578e-11	Up
asp-6	14	NA	22023.1	2.61855647096779	0.230316431337212	8.82940248405645	1.05236389822713e-18	4.89066319154587e-17	Up	2.26083871006257	0.230289337893309	7.2771007350717	3.41070582398458e-13	4.95082135054958e-12	Up	0.104043446682625	0.230159234092126	0	1	1	No	0.357717760905223	0.230444522684813	0	1	1	No	2.51451302428517	0.23031450656077	8.37773118635954	5.39577072005009e-17	3.34537784643106e-15	Up	2.15679526337995	0.230287412890211	6.82536333034101	8.77030616515879e-12	1.15038735192159e-10	Up
asp-7	NA	NA	0.0609153	0	4.32794324778021	0	1	NA	Bad_test	-0.810239258124513	4.32804458550702	-0.0520418063341477	0.958495381890787	NA	Bad_test	0	4.32804458550702	0	1	NA	Bad_test	0.90225996016476	4.32794324778021	0.0733050185737722	0.941563398202607	NA	Bad_test	0	4.32794324778021	0	1	NA	Bad_test	-1.04706718761327	4.32804458550702	-0.106761189374194	0.914978437836701	NA	Bad_test
asp-8	2	NA	64.2493	0.484604359803019	0.25371455792885	0	1	1	No	-0.236246922558917	0.245984353828046	0	1	1	No	-0.451191533295301	0.240867248580657	0	1	1	No	0.720851282361936	0.252017822149715	0.539054266889235	0.589849410505676	1	No	0.93579589309832	0.247025731711096	1.42007834839079	0.155584872891206	0.487762466856188	No	0.214944610736384	0.239079353142926	0	1	1	No
asp-9	grey	NA	1.47769	0.619310546097508	1.23365549617184	0.0278120968163132	0.977812017831353	1	No	0.61477913834046	1.2537815916098	0.0237514560269024	0.981050861591124	1	No	1.05013545745054	1.26444419063629	0.367857641242731	0.712979386310839	1	No	0.00453140775704826	1.29635620213254	0	1	1	No	-0.430824911353031	1.30667139978727	0	1	1	No	-0.435356319110079	1.32568968771234	0	1	1	No
aspm-1	8	NA	1457.06	-0.00319597248361119	0.0602574935147766	0	1	1	No	-0.244051731796924	0.0601635392042213	0	1	1	No	0.348946364866993	0.0608350540000766	0	1	1	No	0.240855759313313	0.0599053158055425	0	1	1	No	-0.352142337350604	0.0605796930232494	0	1	1	No	-0.592998096663917	0.0604862391950927	-0.132230020750994	0.894802356475296	1	No
asps-1	8	NA	823.756	-0.0500283788618814	0.0988695675123929	0	1	1	No	-0.201100281630332	0.0989392965058866	0	1	1	No	0.220280701873587	0.0992591399076523	0	1	1	No	0.151071902768451	0.098620362083342	0	1	1	No	-0.270309080735469	0.0989412364908852	0	1	1	No	-0.42138098350392	0.0990109150125014	0	1	1	No
ast-1	2	NA	16.3149	-0.106994067394825	0.368939611703988	0	1	1	No	-0.143645820356987	0.373125104973252	0	1	1	No	-0.333949044597	0.357877531121232	0	1	1	No	0.036651752962162	0.36780509833987	0	1	1	No	0.226954977202175	0.352327371391116	0	1	1	No	0.190303224240013	0.356707836108187	0	1	1	No
atad-3	8	NA	1217.24	0.0942993390282132	0.0698615297522367	0	1	1	No	-0.152253998608936	0.0697498831526339	0	1	1	No	0.533772569224681	0.0706275623008764	0	1	1	No	0.24655333763715	0.0697714808673073	0	1	1	No	-0.439473230196468	0.0706488916966978	0	1	1	No	-0.686026567833617	0.0705384913330002	-1.43221900446791	0.152081154506857	0.372299490104014	No
atat-2	14	NA	23.974	0.136330259893497	0.281351646139039	0	1	1	No	0.274246056129799	0.290629829012404	0	1	1	No	-0.0747033184457811	0.271940879605725	0	1	1	No	-0.137915796236303	0.292983611489551	0	1	1	No	0.211033578339278	0.274454992273469	0	1	1	No	0.34894937457558	0.28395860771082	0	1	1	No
ate-1	5	NA	631.444	0.172715232700449	0.0779250897242363	0	1	1	No	0.0824897892762087	0.0783169035597618	0	1	1	No	0.254187448227659	0.077815433029814	0	1	1	No	0.0902254434242404	0.0786246973498909	0	1	1	No	-0.0814722155272102	0.0781252025197299	0	1	1	No	-0.171697658951451	0.0785160177530027	0	1	1	No
atf-2	2	NA	22.3924	-0.864291661165557	0.463755645080963	-0.602238838767769	0.547015166130935	1	No	-1.66686857994137	0.45266143507435	-2.39001712121483	0.0168475873840417	0.0633865268107319	No	-1.69135329037542	0.44823968950173	-2.46821804558464	0.0135787578504734	0.228690602365286	No	0.802576918775815	0.42169017328399	0.515963929349823	0.605879602301971	1	No	0.827061629209867	0.416940101433111	0.580566916873311	0.561532374665083	1	No	0.0244847104340518	0.404564097690882	0	1	1	No
atf-4	1	confirmed	374.646	-1.54048816804504	0.0934255094852223	-10.2272727578347	1.49675107701559e-24	1.11055075619938e-22	Down	-0.626779169408936	0.0983430889266797	-0.424830762028275	0.67096005090615	1	No	-0.740852667499461	0.0960340204974236	-1.62289016634102	0.104612886072559	1	No	-0.913708998636107	0.0891055979240342	-3.68898258127781	0.00022515263176063	0.00416670730709661	Down	-0.799635500545581	0.0865504335109831	-2.4798893759249	0.0131423149536752	0.0599903261783244	No	0.114073498090525	0.091836892590569	0	1	1	No
atf-6	8	NA	178.165	-0.561172367961403	0.226841058461047	0	1	1	No	-0.672100264237222	0.227130204065654	-0.383481644792806	0.701362677318647	1	No	-0.528731702544019	0.226584981334466	0	1	1	No	0.110927896275819	0.223709018630147	0	1	1	No	-0.0324406654173845	0.223155437326976	0	1	1	No	-0.143368561693204	0.22344935184109	0	1	1	No
atf-7	8	NA	2082.28	-0.454642969623228	0.0862015506289787	0	1	1	No	-0.555517218545075	0.0862752324730989	0	1	1	No	-0.083119377744612	0.0864623404724948	0	1	1	No	0.100874248921847	0.0856969140719449	0	1	1	No	-0.371523591878616	0.0858852819910069	0	1	1	No	-0.472397840800463	0.0859592349275145	0	1	1	No
atf-8	2	NA	8.39602	-1.28161910385052	0.918425213631276	-0.75849300902381	0.448155896614786	1	No	-2.10011449998365	0.893136868600289	-1.69639677103255	0.0898107648166227	0.27770497266138	No	-3.70005241116252	0.858682339454155	-3.6277122144409	0.00028594372512038	0.00755052026737534	Down	0.818495396133129	0.764195305113389	0.305544138482353	0.759951758450796	1	No	2.418433307312	0.723627275897324	2.53367081145259	0.0112874713115237	0.0525011649955622	No	1.59993791117887	0.691248598212413	1.46826758680383	0.142031551773021	0.351782445136388	No
atfs-1	8	NA	800.862	-0.470938316398926	0.0999552770582224	0	1	1	No	-0.312044399908118	0.100617132232509	0	1	1	No	-0.0644283844547267	0.100699802754386	0	1	1	No	-0.158893916490809	0.0990375079630283	0	1	1	No	-0.4065099319442	0.0991214959495807	0	1	1	No	-0.247616015453391	0.0997888813594929	0	1	1	No
atg-10	5	NA	14.5424	-0.784121225152648	0.379563712885087	-0.524605536285636	0.59985743729758	1	No	-0.648946251301329	0.387235264195843	-0.165135402722486	0.868837408177484	1	No	0.600406044845152	0.420653941865126	0.0366240353694146	0.970784778930293	1	No	-0.135174973851319	0.361826966917069	0	1	1	No	-1.3845272699978	0.397388143012151	-2.0119555252391	0.0442246254453808	0.170978988188332	No	-1.24935229614648	0.404721975394892	-1.6415028996097	0.100693065671233	0.263315946048143	No
atg-13	8	NA	522.347	0.148052209878463	0.116973529816547	0	1	1	No	0.0918669083864135	0.11736356120301	0	1	1	No	0.232940867280882	0.117045357453493	0	1	1	No	0.0561853014920492	0.117478170582076	0	1	1	No	-0.084888657402419	0.117160278117286	0	1	1	No	-0.141073958894468	0.117549689877212	0	1	1	No
atg-16.1	8	NA	179.731	-0.54831420650354	0.119256073870776	0	1	1	No	-0.73612146574924	0.119260147626868	-1.26715813082889	0.205098753377533	0.55515065733377	No	0.221327286807987	0.124850291730275	0	1	1	No	0.1878072592457	0.113342432774851	0	1	1	No	-0.769641493311527	0.119210400407916	-1.54887067470386	0.121412811723072	0.398585919139098	No	-0.957448752557227	0.119214475723573	-3.12419066809333	0.00178294880897239	0.00714667725701707	Down
atg-16.2	17	NA	327.527	0.644358470580875	0.101815035488878	0.583002994556337	0.559891284336629	1	No	0.484291788629699	0.102071919472927	0	1	1	No	0.652689829585709	0.101529407601107	0.666701709239276	0.504962686795509	1	No	0.160066681951176	0.104594433890201	0	1	1	No	-0.00833135900483417	0.104065073229019	0	1	1	No	-0.168398040956011	0.104316416586913	0	1	1	No
atg-18	8	NA	1402.31	-0.145979602037379	0.119298957624101	0	1	1	No	-0.292890982546438	0.119328574027816	0	1	1	No	0.0670498889251371	0.119436947943	0	1	1	No	0.146911380509059	0.11903730445042	0	1	1	No	-0.213029490962516	0.119145943298612	0	1	1	No	-0.359940871471575	0.119175597723685	0	1	1	No
atg-2	14	NA	724.075	0.865763119743012	0.112542583145245	2.49472787896353	0.0126053758084863	0.0546855048876063	No	0.742855480939559	0.112734110302808	1.40024594610765	0.16143968137178	0.455891736614722	No	0.10537983562674	0.110607224492293	0	1	1	No	0.122907638803454	0.114483630150885	0	1	1	No	0.760383284116273	0.112389857500836	1.56049031483974	0.118644056945961	0.391456005432228	No	0.637475645312819	0.112581644476006	0.466111909779421	0.641135398814089	1	No
atg-3	5	NA	537.733	0.240668145947884	0.10534931227438	0	1	1	No	-0.0120490576166231	0.104977779134064	0	1	1	No	0.326324980932032	0.104810209996108	0	1	1	No	0.252717203564507	0.105868567670135	0	1	1	No	-0.0856568349841484	0.1057024107049	0	1	1	No	-0.338374038548655	0.105332123047744	0	1	1	No
atg-4.1	14	NA	439.243	0.718386981288236	0.110482028537217	1.20731835805588	0.227309563378913	0.653538621602304	No	0.594625104181455	0.110760554873986	0.0869001080069145	0.930750913669264	1	No	0.366286032853365	0.108586628862679	0	1	1	No	0.123761877106781	0.113111727193512	0	1	1	No	0.352100948434871	0.110983865010237	0	1	1	No	0.22833907132809	0.111261135090989	0	1	1	No
atg-4.2	8	NA	111.854	-0.536209516351374	0.136423205219503	0	1	1	No	-0.777766613144974	0.135838702567393	-1.41908461654615	0.155874348283506	0.442779450069874	No	0.240450870211714	0.144242510689467	0	1	1	No	0.2415570967936	0.127912090269005	0	1	1	No	-0.776660386563088	0.136803697077322	-1.40098835526909	0.161217555327066	0.500967200562863	No	-1.01821748335669	0.136220827079741	-3.18025879481036	0.00147143579130794	0.00598263921922193	Down
atg-5	17	NA	376.89	0.318637896942181	0.104435061252777	0	1	1	No	0.168836980105392	0.104598466805031	0	1	1	No	0.269723058266309	0.103495077798016	0	1	1	No	0.14980091683679	0.105967080964213	0	1	1	No	0.0489148386758728	0.104878091724016	0	1	1	No	-0.100886078160917	0.105040808093042	0	1	1	No
atg-7	17	NA	684.122	0.0524706777061855	0.0803662904503983	0	1	1	No	-0.23790554795314	0.0800179421562334	0	1	1	No	0.242218451041951	0.0807089938045725	0	1	1	No	0.290376225659326	0.0797574054691807	0	1	1	No	-0.189747773335765	0.0804506950857355	0	1	1	No	-0.480123998995091	0.0801027138498611	0	1	1	No
atg-9	8	NA	756.425	-0.275642527791757	0.265113687646393	0	1	1	No	-0.264504522375368	0.265194095060324	0	1	1	No	0.133681972261375	0.265462129204111	0	1	1	No	-0.0111380054163891	0.265035004698357	0	1	1	No	-0.409324500053132	0.265303199532543	0	1	1	No	-0.398186494636743	0.265383549553684	0	1	1	No
atgl-1	14	NA	1426.06	0.637933689638272	0.0849945512348307	0.622789212593433	0.533423048095082	1	No	0.539799614030335	0.0851410375890663	0	1	1	No	0.12888995405411	0.0840796636545815	0	1	1	No	0.0981340756079368	0.0859695167197681	0	1	1	No	0.509043735584162	0.0849184983746247	0	1	1	No	0.410909659976225	0.0850651156946449	0	1	1	No
atgp-1	14	NA	291.226	0.182039976610658	0.129606914691464	0	1	1	No	0.214241302203888	0.130723025018599	0	1	1	No	-0.199261190150385	0.127437861740554	0	1	1	No	-0.03220132559323	0.130193507334498	0	1	1	No	0.381301166761044	0.126894636274777	0	1	1	No	0.413502492354274	0.128034392357288	0	1	1	No
atgp-2	1	NA	194.268	-0.791083852192912	0.179829754586182	-1.14599418025757	0.251797560092169	0.709663550517348	No	-0.597485059976764	0.181719891281078	-0.0687049716393068	0.945224460761945	1	No	-0.658040478326086	0.180249581294089	-0.405218574166425	0.685316853043701	1	No	-0.193598792216147	0.176561300970082	0	1	1	No	-0.133043373866826	0.175047666943007	0	1	1	No	0.0605554183493214	0.176988880586839	0	1	1	No
ath-1	8	NA	739.931	-0.585212877465978	0.220923060308563	-0.000963581917076	0.999231172984271	1	No	-0.610948784656858	0.221061902525489	-0.117382436143044	0.906557001774131	1	No	-0.255356297195584	0.221143657482438	0	1	1	No	0.0257359071908796	0.220284510166719	0	1	1	No	-0.329856580270395	0.220366553524821	0	1	1	No	-0.355592487461274	0.2205057460945	0	1	1	No
athp-1	5	NA	1038.3	-0.0737727626791499	0.0718739406575565	0	1	1	No	-0.229747258762218	0.0718958392324735	0	1	1	No	0.455658754267359	0.0728368822297102	0	1	1	No	0.155974496083068	0.0715912731260588	0	1	1	No	-0.529431516946509	0.0725362674833609	0	1	1	No	-0.685406013029577	0.0725579661697684	-1.38380412696038	0.166418439040038	0.401261084257207	No
athp-2	8	NA	1532.97	-0.00511998756777415	0.0840254536691269	0	1	1	No	-0.188756700241319	0.0840231588136331	0	1	1	No	0.363466417156449	0.0844566855418015	0	1	1	No	0.183636712673545	0.0838869157942294	0	1	1	No	-0.368586404724223	0.0843211429958456	0	1	1	No	-0.552223117397768	0.0843188561921049	0	1	1	No
athp-3	8	NA	42.4449	-1.42916995911997	0.237100457442802	-3.56038941562827	0.00037030523381728	0.00221210673193961	Down	-2.24789738528524	0.228865363978407	-7.26583243693501	3.70747938827795e-13	5.3680823839656e-12	Down	0.468383903015223	0.281396750961793	0	1	1	No	0.818727426165272	0.187556150725289	1.24617308076241	0.212700859535237	1	No	-1.8975538621352	0.248962013580822	-5.27210494186131	1.3486791986749e-07	1.89284777087656e-06	Down	-2.71628128830047	0.241132354870669	-8.83863672895983	9.68936091556297e-19	2.35929114800356e-17	Down
atic-1	2	NA	410.791	-0.80728878429788	0.169088525393185	-1.3146296224477	0.188634409552806	0.561848214703905	No	-0.169167393299429	0.171239630663022	0	1	1	No	-0.683027769430198	0.169148564467991	-0.57953651417922	0.562227216046689	1	No	-0.638121390998452	0.168569564744011	-0.315130380025135	0.752662662852317	1	No	-0.124261014867682	0.166444957716862	0	1	1	No	0.51386037613077	0.168629788561284	0	1	1	No
atl-1	5	NA	1480.01	0.0188562567100286	0.0804995872752012	0	1	1	No	-0.2343729019005	0.0803220420868563	0	1	1	No	0.452186833857993	0.081074543359976	0	1	1	No	0.253229158610529	0.0800739412925514	0	1	1	No	-0.433330577147964	0.0808287523631566	0	1	1	No	-0.686559735758493	0.0806519317982743	-1.25923500521368	0.207945461258257	0.482350883433885	No
atln-1	8	NA	1459.96	-0.325685277473238	0.0976653722020788	0	1	1	No	-0.491847951139101	0.0976905990157959	0	1	1	No	-0.165897067383634	0.0977752205820894	0	1	1	No	0.166162673665863	0.0970622927547201	0	1	1	No	-0.159788210089604	0.0971474616153336	0	1	1	No	-0.325950883755467	0.0971728228729466	0	1	1	No
atln-2	14	NA	50.7882	1.39344459830015	0.233627470488585	3.46040042555549	0.00053937267342318	0.00312803581957061	Up	2.21143250180444	0.25962034562388	6.26465733221351	3.73646140094141e-10	4.09872745555045e-09	Up	0.386988761951621	0.213648803325764	0	1	1	No	-0.817987903504288	0.276308083526086	-0.843217833264339	0.399106626510002	1	No	1.00645583634853	0.233643418667749	1.80384210585389	0.0712560629527274	0.256935972723804	No	1.82444373985282	0.259634697185618	4.77379854575723	1.8078322571713e-06	1.22298596065068e-05	Up
atm-1	5	NA	944.332	0.352451489985928	0.106175782206376	0	1	1	No	0.323787711970811	0.10642022578219	0	1	1	No	0.437586939917608	0.106056945739718	0	1	1	No	0.0286637780151172	0.106838643654294	0	1	1	No	-0.0851354499316795	0.106476791197653	0	1	1	No	-0.113799227946797	0.106720545320944	0	1	1	No
atn-1	1	NA	1561.84	-1.23193224406321	0.103139298597152	-6.27241267744154	3.55495837915013e-10	5.48733218381674e-09	Down	-0.802313082348267	0.103749331238014	-2.09459742781112	0.0362067940692815	0.125895321277173	No	-0.874505522297995	0.103389964146063	-2.80013176026446	0.00510817516159812	0.0970345551578546	No	-0.429619161714938	0.101931411457308	0	1	1	No	-0.357426721765211	0.101565612275988	0	1	1	No	0.0721924399497274	0.102185040038188	0	1	1	No
atp-1	1	NA	19429.6	-0.423733231759445	0.0692596932677197	0	1	1	No	-0.249331613050661	0.0693018500634822	0	1	1	No	-0.20439085953837	0.0692657702350217	0	1	1	No	-0.174401618708783	0.0692379575423762	0	1	1	No	-0.219342372221074	0.0692018444025678	0	1	1	No	-0.0449407535122912	0.0692440364170321	0	1	1	No
atp-2	8	NA	22494.5	-0.295284469213943	0.0411627050836049	0	1	1	No	-0.216778460328371	0.0412047125873161	0	1	1	No	-0.0671880153255624	0.0411760427982741	0	1	1	No	-0.0785060088855716	0.0411373764815865	0	1	1	No	-0.22809645388838	0.0411086597314695	0	1	1	No	-0.149590445002809	0.0411507224056421	0	1	1	No
atp-3	14	NA	4795.67	-0.20280114641751	0.112145283116504	0	1	1	No	-0.0429890278745709	0.112262069884829	0	1	1	No	-0.344709258513574	0.112046896981532	0	1	1	No	-0.159812118542939	0.112184385359056	0	1	1	No	0.141908112096064	0.111969063173562	0	1	1	No	0.301720230639003	0.112086033547978	0	1	1	No
atp-4	1	NA	2346.2	0.29037929227984	0.224905532500731	0	1	1	No	0.422454176506255	0.225019190575008	0	1	1	No	0.291929286759068	0.224816905102504	0	1	1	No	-0.132074884226415	0.225133700487664	0	1	1	No	-0.00154999447922798	0.224931518016753	0	1	1	No	0.130524889747187	0.225045162969788	0	1	1	No
atp-5	2	NA	5107.2	-0.185749194214605	0.0387507157677069	0	1	1	No	-0.0711734462049995	0.0390115338800326	0	1	1	No	-0.194259939447771	0.0385903136255016	0	1	1	No	-0.114575748009606	0.0388302686446298	0	1	1	No	0.00851074523316542	0.0384070604596734	0	1	1	No	0.123086493242771	0.0386701964856329	0	1	1	No
atrn-1	8	NA	512.329	-1.04006356774793	0.232101860810914	-1.96062007498791	0.0499233587890045	0.184496585451969	No	-1.22527057721414	0.232076957206432	-2.75887181959482	0.00580012805024171	0.0242732059386538	Down	-0.717066643666235	0.232396701693938	-0.568281058653596	0.569844138469262	1	No	0.18520700946621	0.229861285279301	0	1	1	No	-0.322996924081692	0.23018410750219	0	1	1	No	-0.508203933547902	0.230158996189987	0	1	1	No
attf-2	8	NA	3482.66	-0.208461483994534	0.0745594867767968	0	1	1	No	-0.417305671941247	0.074525217631214	0	1	1	No	0.338238094168631	0.0748510876978891	0	1	1	No	0.208844187946713	0.0743725206107857	0	1	1	No	-0.546699578163165	0.0746990568082357	0	1	1	No	-0.755543766109878	0.074664851723091	-2.28412381695168	0.0223642552192528	0.0705663887991316	No
attf-3	8	NA	556.659	-0.592727946538684	0.200310897757679	-0.0385797608876597	0.969225438749887	1	No	-0.535151289206044	0.200601168661373	0	1	1	No	0.49395289537704	0.201901133784612	0	1	1	No	-0.05757665733264	0.199635360104009	0	1	1	No	-1.08668084191572	0.200941573392556	-2.49665031205686	0.0125372521663644	0.057539460457669	No	-1.02910418458308	0.201230934613467	-2.20693794140616	0.027318395252782	0.0843357887732312	No
attf-4	8	NA	239.271	-0.432683082347274	0.165863272056553	0	1	1	No	-0.578318095818543	0.16592415202268	0	1	1	No	-0.503650288193554	0.165001742048316	0	1	1	No	0.145635013471269	0.16331377395089	0	1	1	No	0.07096720584628	0.162376535967752	0	1	1	No	-0.0746678076249893	0.162438722535675	0	1	1	No
attf-5	8	NA	184.553	-0.768354769051346	0.128734625100965	-1.42428479445638	0.154364047333589	0.478524523472061	No	-0.861867085058629	0.129250772519949	-2.14209230367188	0.032186055108235	0.113465032771445	No	0.21649957940816	0.135309881800572	0	1	1	No	0.0935123160072827	0.122338930718734	0	1	1	No	-0.984854348459507	0.128723796703358	-3.10629703830882	0.0018944630929403	0.0108440029537657	Down	-1.07836666446679	0.129239987367542	-3.81744593539551	0.00013484032276325	0.00067101885432677	Down
attf-6	17	NA	905.551	0.253757015656537	0.0924743931253524	0	1	1	No	0.246634084271096	0.0928578960366485	0	1	1	No	0.269481676100558	0.0922016004104387	0	1	1	No	0.00712293138544094	0.0932710356314572	0	1	1	No	-0.0157246604440207	0.0926176676004835	0	1	1	No	-0.0228475918294616	0.0930005797006776	0	1	1	No
atx-2	8	NA	2803.65	-0.502234865560635	0.118747847137914	0	1	1	No	-0.638082286951037	0.118747477100792	-0.447018229330301	0.654861897919929	1	No	-0.120911031505796	0.118832545089127	0	1	1	No	0.135847421390401	0.118455627835123	0	1	1	No	-0.381323834054839	0.118540905259754	0	1	1	No	-0.51717125544524	0.118540534570829	0	1	1	No
atx-3	5	NA	531.255	-0.188036993333214	0.14555078782544	0	1	1	No	-0.355274702112919	0.145561330556787	0	1	1	No	0.380811468459419	0.146565048369823	0	1	1	No	0.167237708779704	0.145033634658242	0	1	1	No	-0.568848461792633	0.14604097924909	0	1	1	No	-0.736086170572338	0.146051486616541	-1.03447198020665	0.300915569288969	0.651990019033425	No
atz-1	8	NA	159.208	-1.01155261314999	0.717507084985158	-0.5944925451974	NA	NA	Bad_test	-1.44448532539975	0.717234066482699	-1.19833310430255	NA	NA	Bad_test	1.8120165797329	0.726963154330531	1.68786625900301	NA	NA	Bad_test	0.432932712249758	0.715451966108691	0	NA	NA	Bad_test	-2.82356919288289	0.725204952440564	-3.08680902598546	NA	NA	Bad_test	-3.25650190513265	0.72493484089396	-3.68516141649126	NA	NA	Bad_test
ave-1	5	NA	138.029	0.137139119796378	0.146657092975805	0	1	1	No	-0.230290510340751	0.144580763027119	0	1	1	No	0.230574999591652	0.14475733166563	0	1	1	No	0.367429630137129	0.146786938986839	0	1	1	No	-0.093435879795274	0.146960856993663	0	1	1	No	-0.460865509932403	0.144888880213953	0	1	1	No
avr-14	grey	NA	51.0867	-0.0740176685190507	0.206933371861127	0	1	1	No	0.533638932915658	0.219309740484828	0	1	1	No	0.0813425989695443	0.206190884364502	0	1	1	No	-0.607656601434709	0.21670592510234	-0.10454998599604	0.91673290250247	1	No	-0.155360267488595	0.203419214833172	0	1	1	No	0.452296333946114	0.21599703406488	0	1	1	No
avr-15	14	NA	145.833	0.205386926542584	0.189961034293687	0	1	1	No	0.447543978055669	0.19327442521391	0	1	1	No	-0.530527000589822	0.185424100100249	0	1	1	No	-0.242157051513085	0.193605550592117	0	1	1	No	0.735913927132406	0.185769219440719	0.812373156256733	0.416577544514061	1	No	0.978070978645492	0.189156051104327	2.07802487073859	0.0377070685026359	0.11221893618068	No
axl-1	14	NA	20.3078	0.0671085985553608	0.292873783488244	0	1	1	No	1.11836142411294	0.336930077345794	1.5830032994221	0.113420712368572	0.338538894238239	No	-0.0169167081681845	0.28698261486327	0	1	1	No	-1.05125282555757	0.33785174498166	-1.38005155362712	0.167570772209519	1	No	0.0840253067235453	0.288064144220387	0	1	1	No	1.13527813228112	0.332757831865974	1.65368949904313	0.0981906173527706	0.257864103417089	No
azyx-1	8	NA	54.913	-2.29464772547819	0.242224969356956	-7.05809863457453	1.68796234142683e-12	3.64313270394345e-11	Down	-2.05169385863668	0.245701011721675	-5.96942539373065	2.38090600648197e-09	2.40990064637355e-08	Down	-1.21210896607924	0.250040444399243	-2.50803012123083	0.0121406317483591	0.207988191267941	No	-0.242953866841511	0.198670754088157	0	1	1	No	-1.08253875939894	0.20401300213896	-2.4387600504994	0.014737750504382	0.0662905035974408	No	-0.839584892557434	0.208128218016227	-1.22321180176339	0.221249709194434	0.507491703934375	No
B0001.2	8	NA	1328.14	-0.452943353511839	0.081803601233614	0	1	1	No	-0.634387956186014	0.0818043027858222	-0.603732988414068	0.546021178157228	1	No	0.300380019233727	0.083010297496247	0	1	1	No	0.181444602674175	0.080865294231815	0	1	1	No	-0.753323372745565	0.082085086006774	-2.05059628897355	0.0403062780794738	0.157885689139823	No	-0.934767975419741	0.0820857851569268	-4.26100541952635	2.03509297551435e-05	0.00011688600452057	Down
B0001.3	8	NA	672.218	0.0619741175583086	0.0774200051334217	0	1	1	No	-0.108759812620646	0.0774298514853186	0	1	1	No	0.414354547865388	0.0782062116484891	0	1	1	No	0.170733930178955	0.0773989992510074	0	1	1	No	-0.35238043030708	0.0781756657981236	0	1	1	No	-0.523114360486034	0.0781854169942689	0	1	1	No
B0001.4	17	NA	750.403	0.0753562201578511	0.070698747383794	0	1	1	No	-0.0204964626715502	0.070999686655671	0	1	1	No	0.300550159400586	0.0711431192155014	0	1	1	No	0.0958526828294013	0.0708864518470474	0	1	1	No	-0.225193939242735	0.0710301130631804	0	1	1	No	-0.321046622072136	0.0713296543227438	0	1	1	No
B0001.5	8	NA	368.504	-0.122192184964119	0.166198369989218	0	1	1	No	-0.287410924246914	0.166197526087351	0	1	1	No	0.346116004728326	0.167161735850306	0	1	1	No	0.165218739282795	0.165645126836416	0	1	1	No	-0.468308189692445	0.166612533387933	0	1	1	No	-0.63352692897524	0.166611691606538	-0.291257645290816	0.770854277991166	1	No
B0001.7	8	NA	873.938	-0.392595487696421	0.145369944572043	0	1	1	No	-0.654106342551786	0.145272688019534	-0.475700859493239	0.634287508522382	1	No	0.317907021738799	0.146354177540476	0	1	1	No	0.261510854855365	0.144521018742178	0	1	1	No	-0.71050250943522	0.14560809127316	-0.861919886030086	0.388731605117515	0.984980710811236	No	-0.972013364290585	0.14551099390305	-2.65968470085801	0.00782138324327898	0.027457373802592	Down
B0001.8	5	NA	509.052	-0.216227024697877	0.111315652068513	0	1	1	No	-0.332697921615323	0.111510896247584	0	1	1	No	0.356262705060108	0.112861418017632	0	1	1	No	0.116470896917446	0.110526533386717	0	1	1	No	-0.572489729757985	0.111888937210607	0	1	1	No	-0.688960626675431	0.112083182769475	-0.927531000696597	0.353650903748632	0.73946744363889	No
B0019.2	5	NA	689.714	0.0555336176172322	0.071253065275625	0	1	1	No	-0.0415679682870324	0.0715587257313425	0	1	1	No	0.238559391721479	0.0715647893622603	0	1	1	No	0.0971015859042645	0.0713994346574276	0	1	1	No	-0.183025774104247	0.0714055118150041	0	1	1	No	-0.280127360008511	0.0717105224838276	0	1	1	No
B0024.11	14	NA	995.31	0.505235594261429	0.0595317040884399	0	1	1	No	0.41815808058727	0.0598914318234393	0	1	1	No	0.420679044776444	0.0589450928013123	0	1	1	No	0.0870775136741597	0.061077149600799	0	1	1	No	0.0845565494849854	0.0601494685236819	0	1	1	No	-0.00252096418917423	0.0605055235364075	0	1	1	No
B0024.13	8	NA	433.71	-0.168118140693032	0.112706229133579	0	1	1	No	-0.346349225245487	0.112692623630857	0	1	1	No	0.110774265619232	0.113506558113574	0	1	1	No	0.178231084552455	0.111445608916262	0	1	1	No	-0.278892406312264	0.112268584457657	0	1	1	No	-0.457123490864719	0.112254925900714	0	1	1	No
B0024.15	11	NA	4.56765	-0.280427241251932	0.660441812911915	0	1	1	No	-0.558651874100783	0.655303865380165	0	1	1	No	-0.956418242765483	0.621426615798011	-0.597686409502308	0.55004919535923	1	No	0.278224632848851	0.62569555778064	0	1	1	No	0.675991001513551	0.59012104547898	0.154190402478693	0.877459609408006	1	No	0.3977663686647	0.584365079390725	0	1	1	No
B0024.3	2	NA	10.7927	-0.480853915505122	0.411540771680658	0	1	1	No	0.144864187848065	0.447191747980634	0	1	1	No	-0.703301915373133	0.402160923823073	-0.294165614720883	0.768631354264754	1	No	-0.625718103353187	0.423271611092377	-0.0961985219091401	0.923362904717751	1	No	0.222447999868011	0.375382228279058	0	1	1	No	0.848166103221198	0.414157532300038	0.635425128597073	0.525151183512279	1	No
B0024.4	14	NA	114.867	2.67646580812276	0.471665089200161	4.43421795679096	9.24071048591738e-06	7.29467593061825e-05	Up	3.14246985121615	0.47940315613467	5.33469548226697	9.57050340136814e-08	8.19895256703926e-07	Up	0.726879625503598	0.461176622105269	0.307647046062131	0.758350917635581	1	No	-0.466004043093388	0.490632097423749	0	1	1	No	1.94958618261917	0.472838612729765	2.88594489934148	0.00390240471750021	0.0204612504090392	Up	2.41559022571255	0.480557784191672	3.80930303478846	0.00013935907234232	0.00069171393702383	Up
B0025.4	5	NA	300.109	0.210215457495888	0.168690730309082	0	1	1	No	0.0669507423006514	0.168725360465933	0	1	1	No	0.757314337640377	0.170493820363681	1.01067790769667	0.312170614164915	1	No	0.143264715195237	0.169500766477333	0	1	1	No	-0.547098880144489	0.171261219544271	0	1	1	No	-0.690363595339726	0.171295330181911	-0.615099052775299	0.538489307591621	1	No
B0025.5	14	NA	71.7724	2.17368330284886	0.325868673006386	4.87522561832057	1.08684165253022e-06	9.98128958443621e-06	Up	4.54461917978506	0.433832224787072	9.12707483112503	7.03750740779764e-20	1.69685394792198e-18	Up	0.188420023082332	0.305244540538963	0	1	1	No	-2.3709358769362	0.44852514833929	-3.9817965247853	6.83963222266563e-05	0.00147123153901313	Down	1.98526327976653	0.325789290195316	4.29806418414506	1.7229627610795e-05	0.00015988414305938	Up	4.35619915670273	0.433772600345386	8.69395428318884	3.5003857933232e-18	8.02581824866995e-17	Up
B0034.1	2	NA	24.029	-0.288001295578483	0.348901388261228	0	1	1	No	0.687668346500152	0.385081701420328	0.266614451222877	0.789766027817593	1	No	-1.07828596611181	0.33420002807672	-1.47602012169361	0.139938490582262	1	No	-0.975669642078635	0.377083735156631	-1.03602888604135	0.300188666599583	1	No	0.790284670533324	0.324952140755478	0.631738169368757	0.527557982193249	1	No	1.76595431261196	0.363523903048178	3.24862905220141	0.00115962593356836	0.00480556093924983	Up
B0034.2	NA	NA	0	NA	NA	NA	NA	NA	Bad_test	NA	NA	NA	NA	NA	Bad_test	NA	NA	NA	NA	NA	Bad_test	NA	NA	NA	NA	NA	Bad_test	NA	NA	NA	NA	NA	Bad_test	NA	NA	NA	NA	NA	Bad_test
B0034.4	14	NA	6.4196	2.011124312773	0.654294876453128	2.17963545810398	0.0292844942585687	0.11561323058738	No	4.48745553084789	1.12617214611009	3.46523890182097	0.00052976065258332	0.00271122029658392	Up	0.343648859800292	0.559993886972966	0	1	1	No	-2.47633121807489	1.17832797294029	-1.60509744443683	0.108472361628233	0.901921549020296	No	1.66747545297271	0.658625317970771	1.64353756747132	0.100271759232016	0.340734751407569	No	4.1438066710476	1.12869359572392	3.1530316859511	0.00161584266599942	0.00651591846715559	Up
B0034.5	14	NA	5.83096	-0.407604723464857	0.596586822658489	0	1	1	No	1.41871005998697	0.728150981413767	1.14496866895414	0.252222136257714	0.654815481547282	No	0.0804127343452466	0.613811003698788	0	1	1	No	-1.82631478345183	0.708329135503186	-1.75245478582498	0.0796956380051497	0.704375054578065	No	-0.488017457810104	0.590161301015318	0	1	1	No	1.33829732564172	0.72289582305223	1.04205516427129	0.29738610399649	0.645475325284535	No
B0034.7	11	NA	3.62318	0.116253548649367	0.928705132503149	0	1	1	No	0.605918472214207	0.977494904194771	0.0214000831354089	0.98292650724922	1	No	-0.602853167106026	0.897809905872619	-0.0198852418415612	0.984134918122974	1	No	-0.48966492356484	0.979397484268354	0	1	1	No	0.719106715755393	0.899881120166365	0.149027146753118	0.881532212139813	1	No	1.20877163932023	0.95015209503999	0.656496620463674	0.51150464130442	0.984731875152652	No
B0035.13	14	NA	792.722	1.94336118825381	0.111287352991176	12.2058899932818	2.89129602571844e-34	3.49543536312031e-32	Up	1.89386408981539	0.111837501476422	11.7032665477719	1.22639899822632e-31	6.21759116754739e-30	Up	0.640438371133388	0.107547700232941	0.51547704891236	0.606219703567584	1	No	0.0494970984384189	0.116068735743865	0	1	1	No	1.30292281712043	0.111941201222836	6.41339211369808	1.42316841700554e-10	3.50124253288311e-09	Up	1.25342571868201	0.112488151979728	5.94218774971491	2.81243031069529e-09	2.80399626362746e-08	Up
B0035.15	5	NA	397.352	-0.0953565036797237	0.101162794408867	0	1	1	No	-0.107973922767206	0.10189612346405	0	1	1	No	0.449316514998596	0.103083979396767	0	1	1	No	0.0126174190874821	0.101322366821814	0	1	1	No	-0.544673018678319	0.102516871024819	0	1	1	No	-0.557290437765802	0.103240582401933	0	1	1	No
B0035.18	14	NA	91.3257	0.386159981367946	0.156611192393352	0	1	1	No	0.414563097638964	0.159359654527225	0	1	1	No	0.133471583620285	0.150065517682264	0	1	1	No	-0.0284031162710176	0.164452733407552	0	1	1	No	0.252688397747661	0.155463377623099	0	1	1	No	0.281091514018679	0.15823177832344	0	1	1	No
B0035.21	14	NA	2.6823	1.40723501987366	1.02351055193593	0.803347868098123	0.421773697791441	1	No	1.6565107866135	1.07138830243062	1.00011432286745	0.317255185451273	0.787919500945497	No	0.60650101139701	0.938791852690828	0.0229028525709741	0.98172776497093	1	No	-0.249275766739839	1.16193908544941	0	1	1	No	0.80073400847665	1.04094205056907	0.207248816933383	0.835815544421805	1	No	1.05000977521649	1.08805307189333	0.427377843258439	0.6691041428847	1	No
B0035.22	NA	NA	0	NA	NA	NA	NA	NA	Bad_test	NA	NA	NA	NA	NA	Bad_test	NA	NA	NA	NA	NA	Bad_test	NA	NA	NA	NA	NA	Bad_test	NA	NA	NA	NA	NA	Bad_test	NA	NA	NA	NA	NA	Bad_test
B0035.3	8	NA	501.851	-0.165393690205474	0.099308300304122	0	1	1	No	-0.251337268006525	0.0995910639768822	0	1	1	No	0.285721240977155	0.100413402155225	0	1	1	No	0.0859435778010511	0.0987877675605945	0	1	1	No	-0.451114931182629	0.0996167371717917	0	1	1	No	-0.53705850898368	0.0998986278218987	0	1	1	No
B0041.1	14	NA	10.0446	2.59762216592591	0.634629358394247	3.1713347945615	0.00151740150382124	0.00805676818122284	Up	5.44219969424313	1.10913039927104	4.37928641883359	1.19068553642868e-05	7.82385843929268e-05	Up	-0.657802244836544	0.458322016165295	-0.1588451836673	0.873790849295938	1	No	-2.84457752831721	1.18622465456651	-1.90484788831416	0.056799846846205	0.536054622970765	No	3.25542441076246	0.622108464629672	4.29253829933355	1.7664206898892e-05	0.00016364770989088	Up	6.10000193907967	1.10201394890035	5.00447561900904	5.60143006288933e-07	4.06880348433743e-06	Up
B0041.11	5	NA	49.156	-1.0315039277368	0.354357300633024	-1.26003874320964	0.207655386268154	0.609077313075245	No	-1.304110157819	0.353465700180272	-2.03445527374294	0.0419057137449724	0.143458609747145	No	0.270558188599998	0.368101522639878	0	1	1	No	0.272606230082199	0.341036741795864	0	1	1	No	-1.3020621163368	0.356183641610225	-2.01318093412466	0.0440955982434166	0.170636053010533	No	-1.57466834641899	0.355296624732384	-2.785470723693	0.00534500664239887	0.0194331177358132	Down
B0041.12	NA	NA	0	NA	NA	NA	NA	NA	Bad_test	NA	NA	NA	NA	NA	Bad_test	NA	NA	NA	NA	NA	Bad_test	NA	NA	NA	NA	NA	Bad_test	NA	NA	NA	NA	NA	Bad_test	NA	NA	NA	NA	NA	Bad_test
B0041.5	8	NA	755.485	-0.146063921235613	0.0802084226531648	0	1	1	No	-0.310660822949523	0.0802942326462792	0	1	1	No	0.360311420443978	0.081573739590192	0	1	1	No	0.16459690171391	0.0793908379740393	0	1	1	No	-0.506375341679591	0.0806846723119621	0	1	1	No	-0.670972243393501	0.0807699763451655	-1.06440842604812	0.287143718341541	0.628054226048654	No
B0041.8	8	NA	696.118	-0.819790601562507	0.182446654466392	-1.28690001057683	0.198129141616219	0.585513948762596	No	-1.1093369047404	0.182313525400956	-2.8760175833759	0.00402727276900425	0.0173711306463437	Down	0.161413549226167	0.18377919344951	0	1	1	No	0.289546303177892	0.180927513838301	0	1	1	No	-0.981204150788675	0.182404319108279	-2.17212044498508	0.0298465792410632	0.122113415575111	No	-1.27075045396657	0.182271159118738	-3.76225430990892	0.00016838869633009	0.00082304319540704	Down
B0198.2	8	NA	19.0301	-0.670604102383718	0.340833664738368	-0.251160936374727	0.801689684944926	1	No	-0.561034113936747	0.347671139983134	0	1	1	No	-0.361127120300902	0.342645725334039	0	1	1	No	-0.109569988446971	0.322511272225872	0	1	1	No	-0.309476982082817	0.317087358490176	0	1	1	No	-0.199906993635846	0.324425683893109	0	1	1	No
B0198.3	14	NA	43.5059	0.0175792484663957	0.245985241641119	0	1	1	No	0.255992346694733	0.255133921780931	0	1	1	No	-0.852961695270418	0.231841328157161	-1.15579779239692	0.247763876243346	1	No	-0.238413098228337	0.253263096351295	0	1	1	No	0.870540943736814	0.229780940730336	1.24266591837099	0.213990967951012	0.624123253519662	No	1.10895404196515	0.239549282492523	2.18724947331665	0.0287243170474478	0.0881565760902321	No
B0205.1	8	NA	875.66	-0.216247554929064	0.100680440519243	0	1	1	No	-0.436540779894182	0.100635143268451	0	1	1	No	0.387992974730546	0.101919918573087	0	1	1	No	0.220293224965118	0.0999131578275174	0	1	1	No	-0.60424052965961	0.101207098778441	-0.190110475370219	0.849222561619702	1	No	-0.824533754624728	0.101162037359805	-2.36782256344614	0.0178931149220144	0.0580259183589916	No
B0205.10	14	NA	312.602	2.45806767089633	0.244354237311033	7.66537831104662	1.78304850320764e-14	5.13755708724228e-13	Up	5.7529373522959	0.333455090370848	15.4981510300186	3.57019212383316e-54	5.56049382313763e-52	Up	-0.0638191347038998	0.235143509378409	0	1	1	No	-3.29486968139956	0.339786157765621	-7.97522094254584	1.52108465301782e-15	1.64664869986498e-13	Down	2.52188680560023	0.244038547917458	7.9368067960122	2.07452816687565e-15	1.08041426930884e-13	Up	5.8167564869998	0.333223823956675	15.7004274930835	1.50226308141356e-55	2.59711241514777e-53	Up
B0205.12	14	NA	54.4816	-0.011649416709218	0.264219825690416	0	1	1	No	0.347985021808172	0.271949934080035	0	1	1	No	-0.0343550404133409	0.260686601502216	0	1	1	No	-0.35963443851739	0.272976363846382	0	1	1	No	0.022705623704123	0.261757203568089	0	1	1	No	0.382340062221513	0.269557941444406	0	1	1	No
B0205.13	1	NA	15.7238	-1.50001558689078	0.42120521677847	-2.17237477230018	0.0298274062820747	0.117408060064778	No	0.574530882263155	0.483368646641514	0	1	1	No	0.826273423409554	0.476267786454545	0.506591943170571	0.612441162607901	1	No	-2.07454646915393	0.455139050241678	-3.27272834172982	0.00106514797438577	0.0165187695690557	Down	-2.32628901030033	0.447590563986747	-3.89036130429213	0.00010009507508618	0.00077930507861488	Down	-0.251742541146399	0.506526143258036	0	1	1	No
B0205.14	2	NA	4.20101	-0.264494109198634	0.688040550710234	0	1	1	No	1.72014885331987	0.93538323227345	1.21356553565846	0.224913674434923	0.598470054117008	No	-1.09326815873581	0.643541479093575	-0.789798599232016	0.429645397254903	1	No	-1.9846429625185	0.919881270946604	-1.52154740695851	0.128122524135599	1	No	0.828774049537171	0.620794496199236	0.392680751890776	0.694555288801632	1	No	2.81341701205568	0.887089465633968	2.51205441884389	0.0120030577704181	0.0405290747529272	Up
B0205.4	2	NA	5.11194	0.675045278541162	1.07759898697591	0.0835610274596287	0.933405454103278	1	No	-1.26704625088431	0.888469688867965	-0.76766406263486	0.442686791879867	1	No	-3.25060227497504	0.815328896760854	-3.26935827439082	0.00107791721345537	0.0250271971947128	Down	1.94209152942547	0.983925436986866	1.37926257255974	0.167813811760117	1	No	3.9256475535162	0.918418434793435	3.63739165826692	0.00027541297886702	0.00193911816984331	Up	1.98355602409072	0.686768069432542	2.03643134609667	0.0417070604798502	0.122749687023434	No
B0205.5	NA	NA	0	NA	NA	NA	NA	NA	Bad_test	NA	NA	NA	NA	NA	Bad_test	NA	NA	NA	NA	NA	Bad_test	NA	NA	NA	NA	NA	Bad_test	NA	NA	NA	NA	NA	Bad_test	NA	NA	NA	NA	NA	Bad_test
B0205.8	5	NA	284.364	-0.0763729979891514	0.105889567385374	0	1	1	No	-0.110376422337784	0.106443652099786	0	1	1	No	0.163555677507451	0.105479349964267	0	1	1	No	0.0340034243486323	0.106890063319812	0	1	1	No	-0.239928675496602	0.105929825062063	0	1	1	No	-0.273932099845235	0.106483700297983	0	1	1	No
B0205.9	8	NA	704.672	-0.269956626935437	0.10160723437162	0	1	1	No	-0.360692635927909	0.101818039376082	0	1	1	No	0.331172605871929	0.102929927512036	0	1	1	No	0.0907360089924726	0.100900951107655	0	1	1	No	-0.601129232807366	0.102022834527653	-0.158094341154517	0.874382459641481	1	No	-0.691865241799838	0.102232782572485	-1.04531285474958	0.295878398384446	0.642848529756228	No
B0207.1	14	NA	32.8486	2.33079497063838	0.354119183943006	4.92996440124903	8.22446022590398e-07	7.72321935825247e-06	Up	5.72418618261634	0.777516017401286	6.60974959691915	3.84970633248873e-11	4.64436308974635e-10	Up	-0.0532994916378076	0.297992798759498	0	1	1	No	-3.39339121197796	0.799752864068514	-3.51157381005311	0.0004454617438439	0.00762208973480023	Down	2.38409446227618	0.351956474448011	5.11169588540112	3.19279521962213e-07	4.16021954482866e-06	Up	5.77748567425414	0.776533399342791	6.6867512442462	2.28179248214022e-11	2.86683346157268e-10	Up
B0207.10	grey	NA	3.87595	1.95783897776753	0.85464194369518	1.60633232185147	0.108200912271827	0.35569069620752	No	0.776861338822972	0.743345137975587	0.258105325536242	0.796325621618206	1	No	0.244181088810746	0.679957236343692	0	1	1	No	1.18097763894456	0.907234614590495	0.656916776939304	0.511234430070215	1	No	1.71365788895679	0.856069317066696	1.31841880844896	0.187363487959005	0.563288525256504	No	0.532680250012226	0.744985786938311	0	1	1	No
B0207.11	14	NA	24.6063	1.97945884708312	0.340841737555848	4.09122091995743	4.29108114425792e-05	0.0003018072043203	Up	7.13299597318764	1.0557020846588	6.20250359295627	5.55719156947742e-10	5.99241553284271e-09	Up	0.249275206879732	0.292958236121405	0	1	1	No	-5.15353712610452	1.07025799496275	-4.26863162677288	1.9667575788752e-05	0.00047624862249868	Down	1.73018364020339	0.341716424857117	3.35126893792779	0.00080442138455043	0.00505969392601286	Up	6.88372076630791	1.0559848089275	5.96478350167286	2.44958613195114e-09	2.46355119541427e-08	Up
B0207.2	8	NA	7.18966	-0.776135509821707	0.515615153418837	-0.370694128274477	0.710865364205245	1	No	-0.850346434856779	0.520033648698315	-0.510248587799966	0.609877316261243	1	No	-0.224386023144035	0.532798396308805	0	1	1	No	0.0742109250350719	0.474013686957443	0	1	1	No	-0.551749486677672	0.487983713701064	0	1	1	No	-0.625960411712744	0.49265008065864	-0.083143012293802	0.933737825355672	1	No
B0207.5	8	NA	6.98353	-0.454669573846242	0.548689759901692	0	1	1	No	-0.58407391192242	0.551236941681066	0	1	1	No	0.528722270076006	0.593386356410848	0	1	1	No	0.129404338076178	0.52510980940902	0	1	1	No	-0.983391843922248	0.569197230933397	-0.699918801904474	0.483978014736649	1	No	-1.11279618199843	0.571653053406904	-0.923280613744469	0.355860987942497	0.743638916904375	No
B0207.6	17	NA	353.734	0.0848539954202179	0.100962426526207	0	1	1	No	-0.111451406150512	0.100915661503792	0	1	1	No	0.19891567504276	0.101016819277398	0	1	1	No	0.19630540157073	0.100915950078561	0	1	1	No	-0.114061679622542	0.10101710756113	0	1	1	No	-0.310367081193272	0.100970367865677	0	1	1	No
B0207.7	14	NA	38.3393	2.56512958129431	0.32796171186895	6.03768522249192	1.56340660868717e-09	2.18674542483688e-08	Up	5.78825597248938	0.69795730353192	7.45497746947986	8.98831890543527e-14	1.38493812154336e-12	Up	0.231991731078081	0.275120267396282	0	1	1	No	-3.22312639119507	0.720589117725939	-3.66106887586724	0.0002511652213214	0.00458155237967672	Down	2.33313785021623	0.328322334746771	5.32445607626584	1.01255564666083e-07	1.45488258704424e-06	Up	5.5562642414113	0.698126828492657	7.12086119386771	1.07254766641645e-12	1.5607915872902e-11	Up
B0207.9	14	NA	16.7788	2.39762800609905	0.433260309308336	4.18369272964967	2.86811716294684e-05	0.00020798661708483	Up	6.49519907476548	1.0665228667292	5.54155870365051	2.99791038071401e-08	2.71066290072091e-07	Up	0.0479095956586323	0.335260093770528	0	1	1	No	-4.09757106866643	1.10080843939988	-3.19090128940267	0.001418297281055	0.0212976045930316	Down	2.34971841044042	0.432097283789744	4.08407661108817	4.42524305807272e-05	0.00037413418581887	Up	6.44728947910685	1.06605093300713	5.4990707269215	3.81797982483353e-08	3.24828913443514e-07	Up
B0212.3	8	NA	121.152	-1.64901337762255	0.145669400847994	-7.30430256065134	2.78708591139116e-13	6.78635792058175e-12	Down	-2.06877530360881	0.144088384289775	-10.2976746593591	7.21851010100547e-25	2.39987697358043e-23	Down	-0.0688769939934479	0.163016435357856	0	1	1	No	0.419761925986261	0.115951128467932	0	1	1	No	-1.58013638362911	0.138771609996065	-7.17103724354947	7.44316498794489e-13	2.64670190306629e-11	Down	-1.99989830961537	0.137111078437045	-10.3193580398029	5.76070287080353e-25	2.2634325279648e-23	Down
B0218.5	14	NA	33.9838	2.90178740833237	0.360723709532271	6.42260918012959	1.33958104142405e-10	2.19930456259629e-09	Up	6.87556506081772	1.03743908096194	6.06355127376247	1.33148307648065e-09	1.38084459665252e-08	Up	0.0619068613380268	0.282705294441078	0	1	1	No	-3.97377765248535	1.06102443201524	-3.19387334563911	0.00140377690416891	0.0211370516943179	Down	2.83988054699434	0.359743853391348	6.26801688406157	3.65675142207384e-10	8.36407764459754e-09	Up	6.81365819947969	1.03709878598313	6.00584851092576	1.9033384479982e-09	1.94818917045547e-08	Up
B0218.7	14	NA	140.515	2.24045394785712	0.212241411291509	7.7998630794223	6.19743805920192e-15	1.88961744563462e-13	Up	5.2525181394266	0.341145810764732	13.6818861382575	1.30269227727991e-42	1.16688829479871e-40	Up	0.276285259122269	0.195681561571314	0	1	1	No	-3.01206419156948	0.351085916616943	-6.91302065020615	4.74440850779277e-12	3.43151258142234e-10	Down	1.96416868873485	0.21253738093178	6.48906410104648	8.63712156408628e-11	2.21978323002195e-09	Up	4.97623288030433	0.341330024817203	12.8650647790391	7.07825589164129e-38	5.8270898978426e-36	Up
B0222.1	14	NA	8.35717	0.921915226108141	0.668456888743	0.504019379232808	0.614247758910522	1	No	1.1173350083123	0.687452707472967	0.774358734099883	0.438718679509882	1	No	-0.322548427219314	0.623464919663191	0	1	1	No	-0.195419782204162	0.717724966431253	0	1	1	No	1.24446365332746	0.656693604794021	1.00421817498025	0.315273463523057	0.845022746411919	No	1.43988343553162	0.676020035372086	1.26458298689488	0.206020854953038	0.478850301213782	No
B0222.11	14	NA	10.3373	0.62134115426016	0.471724402938288	0.0770389533248592	0.93859255676007	1	No	0.607487870041115	0.480654914549081	0.0467858943296387	0.962683871416855	1	No	-0.236910518079844	0.436408544685566	0	1	1	No	0.013853284219045	0.500935537385386	0	1	1	No	0.858251672340004	0.458649870036083	0.595774010180154	0.551326208312973	1	No	0.844398388120959	0.467830024623092	0.554471441481216	0.579256245140827	1	No
B0222.15	14	NA	1.49685	2.6016175826947	1.35920481040047	1.48367454798849	0.137895281673987	0.436053492922382	No	1.43736314357552	1.1859723313897	0.718704071769305	0.472323273979947	1	No	1.06450283638587	1.09483441726163	0.437968361996864	0.661409218164618	1	No	1.16425443911919	1.48178656850379	0.390916243561366	0.695859146839356	1	No	1.53711474630884	1.40990232325922	0.675305466628259	0.499481711505549	1	No	0.372860307189647	1.24375156507756	0	1	1	No
B0222.5	8	NA	189.153	-0.785255560954741	0.130856884516072	-1.53034027743603	0.125932523481804	0.404368771536668	No	-0.658969192958377	0.132803951395356	-0.556980362264766	0.577540846459173	1	No	-0.355700995960653	0.132778047434278	0	1	1	No	-0.126286367996363	0.125838901187594	0	1	1	No	-0.429554564994088	0.125811563167108	0	1	1	No	-0.303268196997724	0.127835498465157	0	1	1	No
B0228.1	14	NA	95.4444	0.42189186044918	0.166373170519223	0	1	1	No	0.634702604878694	0.172880806348392	0.287496373533407	0.773732278294983	1	No	-0.518329466638052	0.156343401339899	0	1	1	No	-0.212810744429514	0.176297635858043	0	1	1	No	0.940221327087231	0.160113530541281	2.21855908046226	0.0265167360073641	0.110167470216162	No	1.15303207151675	0.166865466407613	3.40413198575897	0.00066374673150928	0.00290723422709208	Up
B0228.6	10	NA	59.5273	0.542892244723551	0.196929328300231	0	1	1	No	-0.445571464747009	0.183966353596935	0	1	1	No	0.447291849832976	0.19300522612001	0	1	1	No	0.98846370947056	0.192430872126623	2.09666829969504	0.0360229485747691	0.365145714347553	No	0.0956003948905755	0.201089627567657	0	1	1	No	-0.892863314579984	0.188413102955331	-1.63398038539269	0.102262969229088	0.266856182948297	No
B0228.7	14	NA	277.978	0.341128114995791	0.1284424284156	0	1	1	No	0.940285984236284	0.133492128545929	2.66147516041775	0.00777990810049106	0.0317214743493607	Up	0.162081134649503	0.1270439970485	0	1	1	No	-0.599157869240493	0.134695088138661	-0.105110508750833	0.916288120721066	1	No	0.179046980346288	0.128307426236881	0	1	1	No	0.778204849586781	0.133362238256535	1.44872230784799	0.147415148056153	0.362571216331593	No
B0228.8	NA	NA	0.070699	0	4.32794324778021	0	1	NA	Bad_test	-0.802751165939656	4.32804458550702	-0.0503116734676953	0.959874021469739	NA	Bad_test	0	4.32804458550702	0	1	NA	Bad_test	0.894771955644303	4.32794324778021	0.0715748654521254	0.942940243223304	NA	Bad_test	0	4.32794324778021	0	1	NA	Bad_test	-1.03957909542841	4.32804458550702	-0.105031056507742	0.916351165473968	NA	Bad_test
B0228.9	grey	NA	0.240752	2.07668612273729	3.32184770887759	0.44905313351686	0.653393327743193	NA	Bad_test	1.89594954043301	3.32189519942082	0.394639042394107	0.69310929569648	NA	Bad_test	1.50886711531911	3.32189519942082	0.278114467753284	0.780924490032513	NA	Bad_test	0	3.37167028685236	0	1	NA	Bad_test	0.567819007418176	3.37167028685236	0	1	NA	Bad_test	0.387082425113903	3.37171820007146	0	1	NA	Bad_test
B0238.12	11	NA	42.133	-0.173166060204147	0.232644184073222	0	1	1	No	-0.272548165038508	0.234527766467555	0	1	1	No	-0.352740261527561	0.227810934637357	0	1	1	No	0.099382104834361	0.228818728628064	0	1	1	No	0.179574201323414	0.221929176961423	0	1	1	No	0.0801920964890531	0.223902916342028	0	1	1	No
B0238.15	8	NA	1.59663	-1.76563923669042	1.20810331025995	-0.97726678394448	0.328437092818352	0.876914356856165	No	-2.0214699568998	1.20100414039979	-1.19605745607308	0.231674138317654	0.611736706619206	No	0.682229474135247	1.47619675285508	0.0658648475870155	0.947485427348134	1	No	0.255830720209382	0.984157799848857	0	1	1	No	-2.44786871082567	1.30587558002495	-1.42652848350995	0.15371585108085	0.482707698588955	No	-2.70369943103505	1.29931091431374	-1.63063313614516	0.102967752903639	0.268330797738635	No
B0238.9	8	NA	973.408	0.0445310434279611	0.15350310389959	0	1	1	No	-0.0960631485058605	0.153532777604896	0	1	1	No	0.166430920164432	0.153499642527725	0	1	1	No	0.140594191933822	0.153511771316594	0	1	1	No	-0.121899876736471	0.153478631705858	0	1	1	No	-0.262494068670293	0.153508310140574	0	1	1	No
B0244.10	14	NA	18.4866	0.484928885314635	0.420999312447129	0	1	1	No	1.29096463007577	0.45244118283324	1.56034564681963	0.118678221822419	0.352224738002743	No	0.120794715764532	0.414321726829475	0	1	1	No	-0.806035744761135	0.458125681797049	-0.482478397399809	0.629466140875234	1	No	0.364134169550103	0.420521844588022	0	1	1	No	1.17016991431124	0.451996929714914	1.29463249823471	0.195447035971302	0.458465177458869	No
B0244.15	19	NA	0.349404	2.18011129607193	2.62844772150925	0.606864379694043	0.543940918868036	1	No	1.28463856620007	2.62847182857066	0.266176931628189	0.790102948251191	1	No	1.00375602256898	2.61923834947166	0.159877020223626	0.872977950856049	NA	Bad_test	0.895472729871859	2.69494701955157	0.115205504085762	0.908282236098128	NA	Bad_test	1.17635527350295	2.6859422033565	0.22016679017291	0.825741259646826	NA	Bad_test	0.280882543631094	2.68596662059639	0	1	1	No
B0244.16	2	NA	2.11242	-1.51029960969908	1.01575676591746	-0.910946046087448	0.362323802476749	0.943351490544886	No	0.00497643034212769	1.1808764189431	0	1	1	No	-1.44578300990674	1.01581337057943	-0.847383028061288	0.396781661297735	1	No	-1.51527604004121	1.02259557399244	-0.909720385752511	0.362969990410959	1	No	-0.0645165997923385	0.826504622055745	0	1	1	No	1.45075944024887	1.02265180943057	0.846582807818959	0.397227699944794	0.812694967650366	No
B0244.17	14	NA	10.2227	0.466694787170375	0.475370529758334	0	1	1	No	0.572688267682695	0.490859976722191	0	1	1	No	-0.600635989219691	0.436399083439622	-0.035829564756303	0.971418258929873	1	No	-0.10599348051232	0.503605939667276	0	1	1	No	1.06733077639007	0.450687929559924	1.07021010494122	0.284524746933349	0.779140246981698	No	1.17332425690239	0.466996761365614	1.25980371937052	0.207740177729519	0.482004052152454	No
B0244.4	13	NA	3.41402	1.03406204764924	0.768966540199893	0.583981258186476	0.559232921446231	1	No	0.768696648798942	0.749393371409756	0.245127133234943	0.806357994412912	1	No	0.110281527357021	0.676608086212617	0	1	1	No	0.265365398850293	0.823075356526219	0	1	1	No	0.923780520292214	0.757404295296742	0.447291522369152	0.654664587243299	1	No	0.658415121441921	0.737524322811818	0.0995426444541182	0.92070743063471	1	No
B0244.5	14	NA	3.99349	1.00957340432109	0.702005984750631	0.604800263165716	0.54531171876752	1	No	0.768333537095869	0.697927735923662	0.26268269286252	0.792795157548577	1	No	-0.143394626482118	0.618740647934649	0	1	1	No	0.24123986722522	0.756567106682331	0	1	1	No	1.15296803080321	0.684200827461198	0.830118889085116	0.406471568396004	1	No	0.911728163577987	0.680015783425129	0.480471441313186	0.630892205527151	1	No
B0244.6	14	NA	20.225	0.22110940728135	0.35720424417526	0	1	1	No	0.51527112619525	0.372050279813375	0	1	1	No	-0.35657758186512	0.343598138876548	0	1	1	No	-0.294161718913901	0.373421244109059	0	1	1	No	0.57768698914647	0.345082165751725	0	1	1	No	0.87184870806037	0.36042785350527	0.795856106210105	0.426115676365864	0.858088271754579	No
B0244.7	14	NA	4.84976	0.0107823304604732	0.901478698296963	0	1	1	No	0.504532027066611	0.94905427564693	0	1	1	No	-1.57243322244493	0.843348720768331	-1.17084807046998	0.24165985161891	1	No	-0.493749696606138	0.942609083168245	0	1	1	No	1.5832155529054	0.836089249838635	1.19391028302069	0.232513064652869	0.665266472667274	No	2.07696524951154	0.88717823825802	1.68169730181955	0.0926275515197186	0.245341674685597	No
B0244.9	14	NA	40.9175	2.79879999203131	0.320827173311306	6.90028830532758	5.18971053133965e-12	1.05552606665647e-10	Up	7.13748189719027	1.0316147948508	6.35167499525626	2.12982940093681e-10	2.40185849206755e-09	Up	0.0603695478812955	0.250798246244421	0	1	1	No	-4.33868190515896	1.0505391351929	-3.57310049612738	0.00035277929258195	0.00618970701592686	Down	2.73843044415002	0.319849081571565	6.73264538878533	1.66605769641719e-11	4.82871448108859e-10	Up	7.07711234930897	1.03131103195105	6.29500911769276	3.07381791617545e-10	3.43726805529373e-09	Up
B0250.18	19	NA	14.9797	0.132433471246313	0.435494877845471	0	1	1	No	-0.133332494249738	0.433837790278505	0	1	1	No	0.376781377874203	0.440776354644297	0	1	1	No	0.265765965496051	0.434043760807878	0	1	1	No	-0.24434790662789	0.440979081739686	0	1	1	No	-0.510113872123941	0.43934268174291	0	1	1	No
B0250.5	17	NA	988.903	0.0762085763908474	0.0689974740996032	0	1	1	No	-0.0412661912852571	0.0691158824973074	0	1	1	No	0.166941147932825	0.0686955054244121	0	1	1	No	0.117474767676104	0.0692287743503944	0	1	1	No	-0.090732571541978	0.0688090869779934	0	1	1	No	-0.208207339218082	0.0689278189975082	0	1	1	No
B0250.7	NA	NA	0	NA	NA	NA	NA	NA	Bad_test	NA	NA	NA	NA	NA	Bad_test	NA	NA	NA	NA	NA	Bad_test	NA	NA	NA	NA	NA	Bad_test	NA	NA	NA	NA	NA	Bad_test	NA	NA	NA	NA	NA	Bad_test
B0250.8	8	NA	2.80706	-0.294936241984241	0.886558957887234	0	1	1	No	-1.14369849375641	0.839729251125824	-0.665331704245587	0.505838356649466	1	No	-0.323536646334467	0.866972380292975	0	1	1	No	0.848762251772174	0.808708264405482	0.326152536559124	0.744308949851974	1	No	0.0286004043502264	0.8369616966009	0	1	1	No	-0.820161847421948	0.78718688081674	-0.298737000263467	0.765140723323166	1	No
B0252.1	16	NA	50.4217	0.361369613168469	0.207223134829635	0	1	1	No	1.43331373523295	0.236391502487881	3.58859657096363	0.00033246284354284	0.00176253224138877	Up	0.408536895904574	0.207264760550662	0	1	1	No	-1.07194412206448	0.238981077326982	-2.03758442932378	0.0415915105239238	0.41448868159311	No	-0.0471672827361052	0.210213450995949	0	1	1	No	1.02477683932838	0.239017174968162	1.83993823618305	0.0657773056034666	0.182295296452826	No
B0252.11	14	NA	7.55266	3.09387878026274	0.821882914872074	3.05259877637589	0.00226869051355247	0.0116556082015736	Up	6.00700618599931	1.17082088758029	4.63094418925586	3.64001988991623e-06	2.58433937810561e-05	Up	-0.163656454689544	0.599569525416909	0	1	1	No	-2.91312740573657	1.29554491900169	-1.79702561570042	0.0723315532441677	0.653330241705054	No	3.25753523495228	0.816762322025024	3.27210886555857	0.00106748463139574	0.00650873374315719	Up	6.17066264068886	1.16723206742153	4.78539169423938	1.70654191662248e-06	1.15817598932816e-05	Up
B0252.3	14	NA	156.128	0.671775430462067	0.136429173686639	0.636047467833967	0.524745483638819	1	No	0.475541250017783	0.136184988571554	0	1	1	No	0.510105289187382	0.134504782723506	0	1	1	No	0.196234180444284	0.13987835333139	0	1	1	No	0.161670141274685	0.138243043990731	0	1	1	No	-0.0345640391695984	0.138002068501892	0	1	1	No
B0252.5	14	NA	107.925	2.51871147471542	0.2658057096789	7.27490570857709	3.46662503331063e-13	8.31220715338059e-12	Up	5.63716967245041	0.433693399408059	11.6491735390625	2.31694907436624e-31	1.16102653906213e-29	Up	0.423377449601584	0.24495830721758	0	1	1	No	-3.11845819773499	0.446276516257971	-5.67687992856546	1.37173686011113e-08	6.17393413424475e-07	Down	2.09533402511383	0.266603371103624	5.66509725237793	1.46941171644603e-08	2.50578649337595e-07	Up	5.21379222284883	0.434182734508692	10.6609311125341	1.55037418707285e-26	6.73438918244107e-25	Up
B0252.8	14	NA	18.9812	-0.319639674852045	0.401614924178959	0	1	1	No	0.106025821325744	0.420875293317706	0	1	1	No	-1.27030613270326	0.377443442236783	-1.81565250847131	0.0694236934613928	0.843469480816809	No	-0.425665496177789	0.41498226605734	0	1	1	No	0.950666457851217	0.370860932895013	0.985993469295223	0.324136317590743	0.861748084932533	No	1.37633195402901	0.391636680253688	2.0205767077701	0.0433236021135581	0.12675214644427	No
B0261.5	14	NA	13.123	2.09799972661098	0.521079552295017	2.90358683227388	0.00368914653916342	0.018118740161664	Up	2.83828822987605	0.600527817345457	3.75217960732673	0.00017530379578712	0.00096887852351909	Up	-0.0930495313013101	0.436031377156802	0	1	1	No	-0.740288503265077	0.662026429223411	-0.234565413721077	0.814546056472879	1	No	2.19104925791229	0.517463829193781	3.10369376042098	0.00191121043442577	0.0109250752492707	Up	2.93133776117736	0.597393146501773	3.92762751785335	8.57879378045435e-05	0.00044351132439143	Up
B0261.6	14	NA	124.059	2.22705782029048	0.197976173940975	8.29421938813733	1.09300568188074e-16	4.02897275657874e-15	Up	5.26785039327975	0.346264667296312	13.5239047918004	1.1301421415481e-41	9.43859775028192e-40	Up	0.351688802295403	0.177641424980883	0	1	1	No	-3.04079257298927	0.35741558599397	-6.87097224974038	6.37657986921345e-12	4.51347403306763e-10	Down	1.87536901799508	0.198502305967297	6.50052407052472	8.0040680537875e-11	2.06834894470851e-09	Up	4.91616159098435	0.346565751140356	12.4973733749884	7.71587245140786e-36	5.82497829432049e-34	Up
B0261.7	8	NA	1379.55	-0.280609329137134	0.0936588681895311	0	1	1	No	-0.502677310447902	0.0935946760436572	0	1	1	No	0.249572972284916	0.0942295819375427	0	1	1	No	0.222067981310768	0.0931034324454556	0	1	1	No	-0.53018230142205	0.0937416655466618	0	1	1	No	-0.752250282732818	0.0936775301387945	-1.7853831381444	0.0741991917991989	0.20251904449393	No
B0261.8	4	NA	103.059	-0.214855905375789	0.259802112575414	0	1	1	No	-0.272341151187661	0.260581051603671	0	1	1	No	-0.125917582087495	0.259398196656104	0	1	1	No	0.0574852458118723	0.259289512176557	0	1	1	No	-0.0889383232882942	0.258100738434675	0	1	1	No	-0.146423569100166	0.258884796423013	0	1	1	No
B0261.9	grey	NA	1.04974	0.740713113571973	1.42943488234903	0.108933338268676	0.913255363865249	1	No	0.0770660310747235	1.35744092474688	0	1	1	No	0.0820194792867304	1.32119106961068	0	1	1	No	0.663647082497249	1.45901638879362	0.0539041803103239	0.957011506104296	1	No	0.658693634285242	1.42535232604975	0.0517020479346873	0.958766105408255	1	No	-0.00495344821200682	1.35314115316164	0	1	1	No
B0272.3	8	NA	548.115	-1.31039859087655	0.147102441331441	-4.9312478046651	8.17060049479555e-07	7.67681203011008e-06	Down	-1.3491224548831	0.147310500249955	-5.18715538665974	2.13530559103459e-07	1.74622341806083e-06	Down	-0.654573584212816	0.148120346343881	-0.469709840208526	0.638562336550209	1	No	0.0387238640065489	0.143366389184937	0	1	1	No	-0.655825006663731	0.144198387838631	-0.491163651170562	0.62331070537267	1	No	-0.694548870670279	0.144410630698749	-0.758592841401036	0.448096156274177	0.891140728133898	No
B0272.4	8	NA	72.8937	-1.20656863533953	0.188558343662914	-3.29642604652231	0.00097923391576327	0.00539999870357749	Down	-1.11705057363796	0.191422130279855	-2.7794621910231	0.00544489916617071	0.0228974499598052	Down	-0.696216739451185	0.19253261421166	-0.577651427559796	0.563499478569001	1	No	-0.0895180617015769	0.170474889194362	0	1	1	No	-0.510351895888348	0.171720888060461	0	1	1	No	-0.420833834186771	0.174860647525008	0	1	1	No
B0273.1	14	NA	46.5554	1.49084554023806	0.282978423271385	3.20111169525219	0.00136898453520729	0.00734543905793407	Up	3.21628822192168	0.415632688783952	6.33080191459493	2.43890287729196e-10	2.73612932787952e-09	Up	-0.215435761956411	0.259187207330763	0	1	1	No	-1.72544268168362	0.428853919106721	-2.65928007387481	0.00783078363177674	0.0970576808194889	No	1.70628130219447	0.279898516710305	4.00602802534674	6.17483258750888e-05	0.00050393064790827	Up	3.43172398387809	0.413541924463399	6.88376151359242	5.82924340701808e-12	7.79396442540824e-11	Up
B0273.115	8	NA	0.659497	0.254711157126598	2.24158095745544	0	1	1	No	1.14354609449445	2.29018493157706	0.243886896116215	0.807318418180931	1	No	-0.360692238443804	2.16320130592536	0	1	1	No	-0.888834937367857	2.31554571079376	-0.131215262109295	0.895605022926905	NA	Bad_test	0.615403395570402	2.19003438856394	0.0138826110353172	0.988923634778	1	No	1.50423833293826	2.23975670688666	0.410418832595454	0.681498733700686	1	No
B0280.11	14	NA	65.3702	2.84930386813626	0.298131582321655	7.59498155312273	3.078362850299e-14	8.54233337977033e-13	Up	5.93548839624387	0.567524266387727	9.42777025253835	4.18898902032479e-21	1.08574575987069e-19	Up	0.375754565094322	0.258084982266842	0	1	1	No	-3.08618452810761	0.587324107944212	-4.25861035546864	2.05701663878628e-05	0.00049377342881474	Down	2.47354930304194	0.299121597353388	6.31365076862294	2.72528562966848e-10	6.38010851559732e-09	Up	5.55973383114955	0.568044965382766	8.75764091632679	1.99379139226216e-18	4.67055089287644e-17	Up
B0280.17	14	NA	124.194	2.07620232743705	0.207694802892852	7.17977680070477	6.98253178253165e-13	1.60737695680968e-11	Up	5.00349334705892	0.346602506975969	12.7480132374382	3.19791620398606e-37	2.19387203708377e-35	Up	-0.0984933594123203	0.187113974763161	0	1	1	No	-2.92729101962188	0.357494961130618	-6.55195534005323	5.67885272285936e-11	3.6037868830927e-09	Down	2.17469568684937	0.206593798534447	7.69478899234387	1.41727867356623e-14	6.57229009007725e-13	Up	5.10198670647124	0.345943874407205	13.0569928842109	5.79728583657235e-39	4.93711712032821e-37	Up
B0280.2	grey	NA	6.18	-0.201598209051455	0.589097277846004	0	1	1	No	-0.527046610893613	0.582029293382504	0	1	1	No	-0.538246644592525	0.569082578719493	0	1	1	No	0.325448401842158	0.563829661229458	0	1	1	No	0.33664843554107	0.550455065969116	0	1	1	No	0.0112000336989119	0.542884192543956	0	1	1	No
B0280.7	2	confirmed	8.62603	-4.02879505097804	1.15616749995615	-2.97862987076584	0.00289540298675347	0.0145427795155876	Down	-0.0857927215907499	1.51018579612201	0	1	1	No	-6.48441825092792	1.12128982458109	-5.2612786824601	1.43057012217856e-07	6.63392599671075e-06	Down	-3.94300232938729	1.15616749995615	-2.90442546561347	0.00367927795298519	0.0495849314363659	Down	2.45562319994987	0.559780156658179	3.34171045132659	0.00083263869183253	0.00521199796522094	Up	6.39862552933717	1.12128982458109	5.18476615223822	2.16286072571603e-07	1.6566919019131e-06	Up
B0280.9	5	NA	784.625	0.126321463285239	0.0706191745758468	0	1	1	No	0.0251052675709541	0.0708770806301428	0	1	1	No	0.293033896812014	0.0707062225996374	0	1	1	No	0.101216195714284	0.0710359138911129	0	1	1	No	-0.166712433526775	0.0708654388136113	0	1	1	No	-0.26792862924106	0.0711224518662893	0	1	1	No
B0281.1	12	NA	0.349537	1.4567822276305	3.21372660728645	0.271268323090682	0.786184667847464	1	No	-0.15228528003256	3.20899391986568	0	1	1	No	0.215526011850499	3.20052790923513	0	1	NA	Bad_test	1.60906750766306	3.21217724962461	0.318807907559503	0.749872181574068	NA	Bad_test	1.24125621578	3.20371982641688	0.204841949776231	0.837695610705094	NA	Bad_test	-0.36781129188306	3.1989721268477	0	1	1	No
B0281.3	14	NA	123.033	1.34087231011625	0.201942961968636	3.74299902679273	0.0001818369334791	0.00114981598609612	Up	0.865373226861864	0.197916593070166	1.41662314671344	0.156593137412557	0.444456108945705	No	-0.48808538134111	0.185155781818849	0	1	1	No	0.475499083254383	0.210653105033702	0	1	1	No	1.82895769145736	0.198711894053583	6.26010686165529	3.84713755802795e-10	8.72877349962214e-09	Up	1.35345860820297	0.19461869037464	3.94853447386629	7.8631093782012e-05	0.00041056307740967	Up
B0281.4	3	NA	19.2214	-0.492263014190687	0.33870425123686	0	1	1	No	-0.0372194187780976	0.355024867676996	0	1	1	No	0.0903221487640969	0.348165011681822	0	1	1	No	-0.45504359541259	0.342057077617779	0	1	1	No	-0.582585162954784	0.334931730444152	0	1	1	No	-0.127541567542195	0.351427589105245	0	1	1	No
B0281.5	8	NA	100.425	-2.48920749435558	0.382071564926688	-4.9839026746755	6.23144321081356e-07	5.94204027736044e-06	Down	-2.99299986902956	0.381123687449691	-6.31815850949284	2.64698443100862e-10	2.96379966601535e-09	Down	0.0707308895485601	0.402061213363836	0	1	1	No	0.50379237467398	0.357446032252091	0	1	1	No	-2.55993838390414	0.379691474641096	-5.20142935990583	1.97761638521611e-07	2.68154296262621e-06	Down	-3.06373075857812	0.37873763987611	-6.54471723325134	5.96080609493343e-11	7.09225160145968e-10	Down
B0281.6	14	NA	2.80469	1.74519327380719	0.826247153670641	1.40417218825261	0.160267581496749	0.492803003559328	No	1.82779251225272	0.869404896994338	1.42947493917879	0.152867772889548	0.435311819752018	No	0.495793158866913	0.685967399014073	0	1	1	No	-0.0825992384455293	0.99542954253549	0	1	1	No	1.24940011494028	0.839980294656005	0.790971072973052	0.428960871934147	1	No	1.33199935338581	0.882466686837541	0.846490144645346	0.397279369450399	0.81270450113105	No
B0284.3	8	NA	13.7248	-0.6669861286299	0.447818166194602	-0.183079059357035	0.85473598627889	1	No	-1.06426062143637	0.44320791714092	-1.08134490134568	0.279543721111987	0.713005584329305	No	-0.523316055554881	0.45039449446129	0	1	1	No	0.39727449280647	0.412289055830409	0	1	1	No	-0.143670073075019	0.420005007287037	0	1	1	No	-0.54094456588149	0.415085949635349	0	1	1	No
B0285.3	5	NA	248.283	0.0731538487035224	0.0868159453197045	0	1	1	No	0.010111625060444	0.0874956159865366	0	1	1	No	0.343698428111074	0.0871529141883761	0	1	1	No	0.0630422236430784	0.0884680436687777	0	1	1	No	-0.270544579407551	0.0881291233711445	0	1	1	No	-0.33358680305063	0.0887987434867049	0	1	1	No
B0285.6	14	NA	20.0362	0.534550543196846	0.304038727924294	0	1	1	No	0.765565265899032	0.320620957039465	0.563173622729864	0.57331666243919	1	No	-0.0991325008407805	0.283802239275949	0	1	1	No	-0.231014722702186	0.331947961799025	0	1	1	No	0.633683044037626	0.29653898008689	0.164170808247069	0.869596680927556	1	No	0.864697766739812	0.313518126791317	0.892126300964996	0.372325239042329	0.772071336519586	No
B0286.1	14	NA	59.8871	0.974131239637051	0.214417071427738	1.81483329217186	0.0695495324811127	0.245231963600546	No	0.810976103078396	0.214962550437607	1.05123475051058	0.293150786560107	0.739313026703302	No	-0.0439687648225925	0.196725198945771	0	1	1	No	0.163155136558655	0.229438035793648	0	1	1	No	1.01810000445964	0.212446978951037	2.03862632736924	0.0414873356053307	0.162024606011958	No	0.854944867900988	0.212997503150318	1.26736165404944	0.205026004393905	0.476858544862348	No
B0294.1	2	NA	7.99508	-0.366821263015756	0.52282014162718	0	1	1	No	0.572080332875365	0.585052006790503	0	1	1	No	-0.835183195230754	0.497992899445288	-0.502383057086622	0.615398094780667	1	No	-0.938901595891121	0.570717009752988	-0.620099961703074	0.535191977398724	1	No	0.468361932214998	0.481070712984542	0	1	1	No	1.40726352810612	0.548063827967408	1.5003061434571	0.133535118815507	0.33394403791154	No
B0294.3	NA	NA	0	NA	NA	NA	NA	NA	Bad_test	NA	NA	NA	NA	NA	Bad_test	NA	NA	NA	NA	NA	Bad_test	NA	NA	NA	NA	NA	Bad_test	NA	NA	NA	NA	NA	Bad_test	NA	NA	NA	NA	NA	Bad_test
B0302.2	NA	NA	0.250164	-0.627756844748741	4.22102625811756	-0.0101294903500102	0.991917974252658	NA	Bad_test	-1.61135700821023	4.21327389106875	-0.243600827941874	0.807539987005858	NA	Bad_test	-0.489080870721484	4.22112026937304	0	1	NA	Bad_test	0.983600163461489	4.2131799845989	0.094607912531284	0.92462626473911	NA	Bad_test	-0.138675974027257	4.22102625811756	0	1	NA	Bad_test	-1.12227613748875	4.21327389106875	-0.127519869673713	0.898528947834859	NA	Bad_test
B0302.4	7	NA	0.442104	-2.77306554899558	2.45724633974531	-0.890454291702138	0.373222001278065	0.964957287236199	No	-0.8084236233477	2.58470646269324	-0.0864406177538994	0.93111615944755	1	No	-0.489685179170393	2.58470646269324	0	1	NA	Bad_test	-1.96464192564788	2.45724633974531	-0.561458533209527	0.574484991010008	NA	Bad_test	-2.28338036982519	2.45724633974531	-0.691172204574826	0.489457329097168	NA	Bad_test	-0.318738444177308	2.58470646269324	0	1	1	No
B0302.5	14	NA	165.789	0.427040254026613	0.140716658136764	0	1	1	No	0.814663055369299	0.14697377931846	1.56261243627457	0.118143781363183	0.350819253213107	No	-0.372142574952286	0.133768555668383	0	1	1	No	-0.387622801342686	0.150388007168219	0	1	1	No	0.799182828978899	0.137511045130296	1.55756818498437	0.119335645419424	0.393246010612569	No	1.18680563032159	0.143907614203233	4.18188873225072	2.89097450039509e-05	0.00016190206401953	Up
B0303.11	14	NA	263.107	0.43082077833107	0.136914784516877	0	1	1	No	0.781567906858265	0.140493859488327	1.39912098346616	0.161776706301702	0.456482084020802	No	-0.151886804725177	0.133970707338833	0	1	1	No	-0.350747128527195	0.141901453102277	0	1	1	No	0.582707583056247	0.135446108589454	0	1	1	No	0.933454711583442	0.139062988071356	2.5057329517804	0.0122197873265885	0.0411563770313776	Up
B0303.14	8	NA	59.925	-0.811515987320867	0.18132643178468	-1.24921659292258	0.211585864643285	0.617783554797013	No	-1.03034889180471	0.181069150478581	-2.4595514510761	0.0139110756346321	0.0533720984401953	No	0.183107842427804	0.196360283429995	0	1	1	No	0.218832904483843	0.163604598804049	0	1	1	No	-0.994623829748671	0.180382338640663	-2.27086439191077	0.0231551884263969	0.097956690653635	No	-1.21345673423251	0.180123708784827	-3.48902839316538	0.00048477965301069	0.00217854708636571	Down
B0303.16	grey	NA	0.70969	-1.52773075967418	1.74148974710104	-0.541335808174289	0.588276143470686	1	No	-0.767380714126425	1.86734324512537	-0.0976685537608167	0.922195486602648	1	No	-1.82840062698329	1.70720020187848	-0.728327366418503	0.466413213907609	1	No	-0.760350045547757	1.73158980142327	-0.101265348989483	0.919339822258053	NA	Bad_test	0.300669867309108	1.5575518891557	0	1	1	No	1.06101991285686	1.69710019016825	0.280490165291697	0.779101469728587	1	No
B0303.4	8	NA	1069.17	-0.325232386408724	0.105177974899525	0	1	1	No	-0.407006568694118	0.105304022463188	0	1	1	No	0.145453579630507	0.10578628345939	0	1	1	No	0.0817741822853936	0.104653705903191	0	1	1	No	-0.470685966039232	0.105138949862883	0	1	1	No	-0.552460148324625	0.10526504415547	0	1	1	No
B0303.7	8	NA	235.096	-0.552025585307825	0.114418028717147	0	1	1	No	-0.587074143021463	0.115276706325546	-0.0179927332032294	0.98564465053777	1	No	-0.257315958872083	0.115525575818832	0	1	1	No	0.0350485577136372	0.110426251464585	0	1	1	No	-0.294709626435742	0.110686027384435	0	1	1	No	-0.329758184149379	0.111573430366462	0	1	1	No
B0304.2	8	NA	350.573	-0.129416356442463	0.121233746529117	0	1	1	No	-0.385841660513991	0.120800439419893	0	1	1	No	0.22969572115631	0.121889329545145	0	1	1	No	0.256425304071528	0.120191462625358	0	1	1	No	-0.359112077598773	0.121285820165665	0	1	1	No	-0.615537381670301	0.120852699763715	-0.252682660213683	0.800513448300379	1	No
B0304.4	14	NA	173.249	0.449884783890539	0.149996865205173	0	1	1	No	0.445526199694258	0.151404454569605	0	1	1	No	0.169320863398448	0.146635552014745	0	1	1	No	0.00435858419628012	0.154591796100577	0	1	1	No	0.28056392049209	0.14992431337005	0	1	1	No	0.27620533629581	0.151332577558833	0	1	1	No
B0310.1	1	NA	73.414	-1.36794550161753	0.191254824271435	-4.09372942408158	4.24489645537878e-05	0.0002989237063975	Down	-0.621586204241585	0.202152642908197	-0.180983061686708	0.85638087127706	1	No	-0.999980174819611	0.193523850196447	-2.14433608259842	0.0320059676509822	0.465406364656808	No	-0.746359297375942	0.182580748485982	-0.883769503159481	0.376820652338685	1	No	-0.367965326797916	0.172978378637748	0	1	1	No	0.378393970578026	0.184956217297691	0	1	1	No
B0310.2	8	NA	69.8962	-1.34759299056278	0.184040195366778	-4.14362193564829	3.41863164284376e-05	0.00024401859554699	Down	-1.44788875083707	0.18505793145332	-4.66280339383739	3.11930728493764e-06	2.2292924490286e-05	Down	-0.741518240866671	0.188842023381033	-0.828831623726351	0.407199690963253	1	No	0.100295760274288	0.159244147040729	0	1	1	No	-0.606074749696106	0.163626312361107	-0.128798048382318	0.897517449833425	1	No	-0.706370509970394	0.164770186093886	-0.736604799980242	0.461362715127844	0.911130753841691	No
B0310.3	14	NA	22.9549	1.63352623280371	0.352016665204796	2.97862668573857	0.00289543308032465	0.0145427795155876	Up	2.65178746466318	0.415878206534568	4.96969408877017	6.70586158671331e-07	5.17087132520516e-06	Up	0.493378143540488	0.320323055182656	0	1	1	No	-1.01826123185948	0.444133099395302	-0.975521149964663	0.329301815739244	1	No	1.14014808926322	0.356239256459576	1.55835742186435	0.119148543940096	0.392737732177228	No	2.15840932112269	0.419458411309039	3.75104963615445	0.0001760958310281	0.00085635576000391	Up
B0310.6	2	NA	3.69965	-0.506669652580608	0.728683809395839	0	1	1	No	0.513766876925681	0.838275182766879	0	1	1	No	-1.21603164776781	0.693641810884734	-0.909737039874991	0.362961205256847	1	No	-1.02043652950629	0.788349081987452	-0.552339743211903	0.580715606059215	1	No	0.709361995187198	0.63239873034563	0.196651241091565	0.844100468875331	1	No	1.72979852469349	0.756077525273349	1.51412849400543	0.129993253070521	0.326171750229777	No
B0334.10	NA	NA	0.301503	2.12496070586649	4.02492542021209	0.382606022495032	0.702011904148198	NA	Bad_test	1.94424521394652	4.02500909266847	0.337699911392095	0.735589341541045	NA	Bad_test	0.776291040717638	4.00992186004664	0.0477044310073943	0.961951802692217	NA	Bad_test	0	4.06906280480295	0	1	NA	Bad_test	1.34866966514886	4.0541400137849	0.188367856697654	0.850588295274761	NA	Bad_test	1.16795417322888	4.05422404725852	0.143789333404768	0.885666826053022	NA	Bad_test
B0334.13	2	NA	4.7928	-4.45753828420691	1.16899246699954	-3.3127144900656	0.0009239524812232	0.00512457186249176	Down	-2.39569267562259	1.28192398278723	-1.41248053701724	0.157808517500034	0.447244860744359	No	-5.02039262060474	1.15608614484443	-3.83655892805601	0.00012477026783116	0.00351391273429325	Down	-2.06184560858432	0.822904921240126	-1.79467344338967	0.0727057440942609	0.655896099909174	No	0.562854336397826	0.608587571127141	0	1	1	No	2.62469994498215	0.804464880381985	2.5354741949874	0.0112295201614091	0.0381256764631657	Up
B0334.20	NA	NA	0	NA	NA	NA	NA	NA	Bad_test	NA	NA	NA	NA	NA	Bad_test	NA	NA	NA	NA	NA	Bad_test	NA	NA	NA	NA	NA	Bad_test	NA	NA	NA	NA	NA	Bad_test	NA	NA	NA	NA	NA	Bad_test
B0334.4	5	NA	709.204	-0.187718336173094	0.125385340361622	0	1	1	No	-0.478979558262695	0.125181117768729	0	1	1	No	0.352561401661264	0.126380089683089	0	1	1	No	0.2912612220896	0.124659080890622	0	1	1	No	-0.540279737834358	0.125863025792196	0	1	1	No	-0.831540959923959	0.125659579553403	-1.96197505037157	0.0497653890694066	0.143366779908666	No
B0334.5	5	NA	513.191	-0.143141434502004	0.12060024374201	0	1	1	No	-0.395126203863212	0.120427541280847	0	1	1	No	0.478032567682332	0.12220525978481	0	1	1	No	0.251984769361208	0.119692923028467	0	1	1	No	-0.621174002184336	0.121481392117585	-0.297774017516383	0.765875646471531	1	No	-0.873158771545544	0.121309944131857	-2.37539283038769	0.0175302822516071	0.0569828276795668	No
B0336.12	NA	NA	0.0646211	0.813361468449337	4.32794324778021	0.052764432289278	0.957919600925743	NA	Bad_test	0.632626594914893	4.32804458550702	0.0110041830609546	0.991220109427591	NA	Bad_test	0.958168693739928	4.32804458550702	0.0862210835326253	0.931290670881474	NA	Bad_test	0	4.32794324778021	0	1	NA	Bad_test	0	4.32794324778021	0	1	NA	Bad_test	0	4.32804458550702	0	1	NA	Bad_test
B0336.13	8	NA	325.969	-0.242796569316727	0.137367902179939	0	1	1	No	-0.335960651860015	0.137639881865822	0	1	1	No	0.190369912137998	0.138422401086682	0	1	1	No	0.0931640825432872	0.136575426934008	0	1	1	No	-0.433166481454725	0.13736401012181	0	1	1	No	-0.526330563998012	0.137635997498566	0	1	1	No
B0336.7	5	NA	442.128	0.215859903020807	0.122827379405949	0	1	1	No	0.127175745975901	0.123140544946505	0	1	1	No	0.450904353663601	0.123255133198367	0	1	1	No	0.088684157044906	0.123539471577816	0	1	1	No	-0.235044450642794	0.123653690146689	0	1	1	No	-0.3237286076877	0.123964768265295	0	1	1	No
B0348.1	NA	NA	0.0597776	0.75973806824303	4.32794324778021	0.0403743899212756	0.967794647478746	NA	Bad_test	0.579002566922749	4.32804458550702	0	1	NA	Bad_test	0.904544665747784	4.32804458550702	0.0738311862169392	0.941144711724214	NA	Bad_test	0	4.32794324778021	0	1	NA	Bad_test	0	4.32794324778021	0	1	NA	Bad_test	0	4.32804458550702	0	1	NA	Bad_test
B0348.10	NA	NA	0.0646211	0.813361468449337	4.32794324778021	0.052764432289278	0.957919600925743	NA	Bad_test	0.632626594914893	4.32804458550702	0.0110041830609546	0.991220109427591	NA	Bad_test	0.958168693739928	4.32804458550702	0.0862210835326253	0.931290670881474	NA	Bad_test	0	4.32794324778021	0	1	NA	Bad_test	0	4.32794324778021	0	1	NA	Bad_test	0	4.32804458550702	0	1	NA	Bad_test
B0348.2	14	NA	12.1409	2.77913639769187	0.650862357342833	3.37112197830814	0.00074862702724277	0.00422535554912607	Up	5.47003186754254	1.10788615296398	4.40932658511289	1.036925529028e-05	6.8974099830073e-05	Up	-1.00993552257581	0.449036511976159	-0.946327328051152	0.343981658876784	1	No	-2.69089546985067	1.19581784103529	-1.76105038542281	0.0782298754188783	0.694364675222465	No	3.78907192026768	0.635770127298988	5.0396704448507	4.66334154835087e-07	5.89923161789139e-06	Up	6.47996739011835	1.09908759895208	5.3635100566496	8.1620105225588e-08	6.60912589761108e-07	Up
B0353.1	14	NA	208.052	0.323966492702042	0.171426115137389	0	1	1	No	0.511610759916481	0.173265397218426	0	1	1	No	-0.306301777477992	0.168616652840252	0	1	1	No	-0.187644267214439	0.173766656947545	0	1	1	No	0.630268270180035	0.169131691005798	0.267651023358378	0.788967952336476	1	No	0.817912537394474	0.170995654267719	1.36209623801207	0.173167515413005	0.415160172855364	No
B0361.11	14	NA	21.5207	2.49750990496771	0.431895615667887	4.42817624348927	9.50332344484394e-06	7.48148705439262e-05	Up	4.88682934203837	0.730309676164059	5.89041810952535	3.85219727053354e-09	3.82081390780172e-08	Up	0.107786671037524	0.360267390047113	0	1	1	No	-2.38931943707066	0.767700592142054	-2.35029053714314	0.0187587624120893	0.207549353260812	No	2.38972323393019	0.43105076751056	4.18679972280985	2.82915257635598e-05	0.00025150334300105	Up	4.77904267100084	0.729810361726586	5.74675681649487	9.0971417835969e-09	8.4192391410505e-08	Up
B0361.14	NA	NA	0	NA	NA	NA	NA	NA	Bad_test	NA	NA	NA	NA	NA	Bad_test	NA	NA	NA	NA	NA	Bad_test	NA	NA	NA	NA	NA	Bad_test	NA	NA	NA	NA	NA	Bad_test	NA	NA	NA	NA	NA	Bad_test
B0361.3	5	NA	637.296	0.117093263494373	0.138510872352763	0	1	1	No	-0.0136411959362815	0.138624293988653	0	1	1	No	0.46002111453129	0.13913876743717	0	1	1	No	0.130734459430655	0.138638949681621	0	1	1	No	-0.342927851036917	0.139153368925876	0	1	1	No	-0.473662310467571	0.139266267323415	0	1	1	No
B0361.4	14	NA	13.716	0.6542560099216	0.408651935467861	0.169474322548625	0.865423567842668	1	No	0.636900380706506	0.416499533084091	0.124610897693437	0.90083160053741	1	No	-0.127838336017763	0.378948776857638	0	1	1	No	0.017355629215094	0.435609288605494	0	1	1	No	0.782094345939363	0.399857196622814	0.492911838536403	0.622074882008161	1	No	0.764738716724269	0.407874039112836	0.440672118076495	0.659450384529925	1	No
B0361.9	8	NA	139.569	0.10187306289166	0.235467177819751	0	1	1	No	-0.566689283730321	0.232730265723752	0	1	1	No	-0.23675777441385	0.232951284854353	0	1	1	No	0.668562346621982	0.23266567031827	0.359152024910569	0.719481364047248	1	No	0.33863083730551	0.232886750728092	0	1	1	No	-0.329931509316471	0.23011915019006	0	1	1	No
B0365.9	2	NA	24.1684	-0.206460818546762	0.418840243131718	0	1	1	No	-0.716855781997089	0.41109322454554	-0.320744235429456	0.748404221888033	1	No	-1.57411451751224	0.394603012884042	-2.50660660262851	0.0121896294496383	0.208616449003617	No	0.510394963450327	0.402116046658238	0	1	1	No	1.36765369896548	0.385241765593329	2.03159098744155	0.0421950798489835	0.164295818155945	No	0.857258735515153	0.376804589772823	0.722546229278413	0.469958713625441	0.92447650327518	No
B0379.1	14	NA	218.017	-0.0382593226182473	0.138675943483076	0	1	1	No	0.15224434273695	0.141159525353082	0	1	1	No	-0.193652682192796	0.137087817102244	0	1	1	No	-0.190503665355197	0.140284259574498	0	1	1	No	0.155393359574548	0.136186385249529	0	1	1	No	0.345897024929745	0.138714547897246	0	1	1	No
B0379.2	14	NA	88.7966	2.94025282794094	0.274214772106619	8.58908077725727	8.76678700288536e-18	3.60857651680672e-16	Up	6.10525963495344	0.513007122673808	10.7605906252952	5.28304737340561e-27	2.02962939980969e-25	Up	0.458575278858223	0.240978989217312	0	1	1	No	-3.1650068070125	0.530105467445489	-4.86696886837486	1.13322871655445e-06	3.64459557908569e-05	Down	2.48167754908272	0.275511179641355	6.88421265355441	5.81080172512997e-12	1.82474267160575e-10	Up	5.64668435609521	0.513701252590009	9.85336191137343	6.62887690670096e-23	2.21235567496228e-21	Up
B0379.6	NA	NA	0	NA	NA	NA	NA	NA	Bad_test	NA	NA	NA	NA	NA	Bad_test	NA	NA	NA	NA	NA	Bad_test	NA	NA	NA	NA	NA	Bad_test	NA	NA	NA	NA	NA	Bad_test	NA	NA	NA	NA	NA	Bad_test
B0379.7	14	NA	220.959	2.4206002652904	0.230157368191704	7.97541386448893	1.51871042655616e-15	4.86212330635238e-14	Up	5.52083960596271	0.329180721040191	14.9943155551934	7.99829448907178e-51	1.0974167867228e-48	Up	0.244980336933209	0.218678080834882	0	1	1	No	-3.10023934067231	0.336990911741153	-7.46381950681299	8.40497181624046e-14	7.56584501045602e-12	Down	2.17561992835719	0.230267317639901	6.90771032841339	4.92538398433782e-12	1.55535539774071e-10	Up	5.2758592690295	0.329257605152218	14.2467757634964	4.69460940689431e-46	5.20259021964031e-44	Up
B0391.14	grey	NA	1.12388	-1.02371923260125	2.01660619057572	-0.217553250927984	0.82777721232806	1	No	-2.0898063895563	1.96182309180319	-0.767044896068166	0.443054822638809	1	No	-0.241859350467541	2.07761604407231	0	1	1	No	1.06608715695506	1.82157515757066	0.26410502742948	0.79169899006647	1	No	-0.781859882133705	1.94573156673087	-0.101175252280283	0.919411341713188	1	No	-1.84794703908876	1.88889350131976	-0.668617388013854	0.503739577844871	0.972490209020896	No
B0393.3	8	NA	1753.59	-0.667017888914564	0.213862658347801	-0.383507291774048	0.70134366474525	1	No	-0.910845057629486	0.213839687855544	-1.52378195505787	0.127563188703732	0.374036769183494	No	0.238805059185972	0.214304391946893	0	1	1	No	0.243827168714922	0.21342922240482	0	1	1	No	-0.905822948100536	0.213894818225611	-1.49990986580208	0.133637752045296	0.429947270693532	No	-1.14965011681546	0.213871851190354	-2.64013292853999	0.00828735145472142	0.0288970818776168	Down
B0393.4	14	NA	70.0071	2.80082785239836	0.347014731815614	6.38539995349749	1.70950077956203e-10	2.76204200720264e-09	Up	5.61956725203927	0.590034981121494	8.53265893230592	1.43021868493022e-17	2.96470271283857e-16	Up	-0.505412849916025	0.300808974430521	0	1	1	No	-2.81873939964091	0.613300348357773	-3.6421622874048	0.0002703575356587	0.00485675907062371	Down	3.30624070231439	0.344212367480715	7.90570287241887	2.6642598206551e-15	1.36239461403046e-13	Up	6.1249801019553	0.588391203368708	9.41547064306422	4.7096766699417e-21	1.36612231996564e-19	Up
B0393.5	2	NA	65.6088	-0.154291147496679	0.275857436188948	0	1	1	No	-0.570206960562196	0.272826831616688	0	1	1	No	-1.48622328047352	0.263153167347948	-3.42470998755602	0.00061545601859198	0.0151193157774862	Down	0.415915813065517	0.268616846457468	0	1	1	No	1.33193213297684	0.258785858194544	2.88629424415969	0.00389807533446548	0.0204522080319785	Up	0.916016319911322	0.255552879074461	1.29529481769162	0.195218546250253	0.458053505371115	No
B0393.7	grey	NA	3.02215	0.130608651431274	0.966827267714728	0	1	1	No	-0.188038703314577	0.958242967079296	0	1	1	No	-0.541463054185201	0.921824426421973	0	1	1	No	0.318647354745851	0.961254296805	0	1	1	No	0.672071705616475	0.924954399477757	0.094136214353526	0.925000953204648	1	No	0.353424350870624	0.915977680112942	0	1	1	No
B0393.8	14	NA	72.8286	1.43483684854878	0.212194454296178	4.00499085316617	6.20198809297192e-05	0.00042329242065258	Up	1.18117833627068	0.211298406275201	2.82149944611602	0.00477997200543839	0.0202887689737341	Up	0.493712099258175	0.198436355164272	0	1	1	No	0.253658512278099	0.226739374280007	0	1	1	No	0.941124749290603	0.214803898826819	1.6579063566147	0.0973363689448933	0.332227340343066	No	0.687466237012504	0.213918781613494	0.478995982679251	0.631941486603039	1	No
B0393.9	2	NA	94.7944	-0.0177200896766648	0.191547507088372	0	1	1	No	0.205794453995933	0.195210427422803	0	1	1	No	-0.443918373924696	0.186665190710226	0	1	1	No	-0.223514543672597	0.195936592626332	0	1	1	No	0.426198284248031	0.187424467505233	0	1	1	No	0.649712827920629	0.191166405016408	0.338515692205826	0.734974603708586	1	No
B0395.3	8	NA	448.217	-0.891688900909333	0.0893271278074027	-3.43332320692748	0.00059623089530447	0.00343473499434314	Down	-1.05750781450355	0.0893263322944052	-5.28968113172091	1.22529786082152e-07	1.03381890765654e-06	Down	-0.818229234892983	0.0889970506707755	-2.62064004520511	0.00877648743980387	0.156369290953811	No	0.165818913594215	0.0836442649742486	0	1	1	No	-0.0734596660163495	0.0832925233789328	0	1	1	No	-0.239278579610564	0.0832916701423624	0	1	1	No
B0403.3	8	NA	28.8633	-0.584040435898833	0.293072731210223	0	1	1	No	-0.800922438127595	0.292642643585143	-0.737836548639479	0.46061378059763	1	No	-0.274950181041671	0.296981954919619	0	1	1	No	0.216882002228762	0.275302915719985	0	1	1	No	-0.309090254857162	0.279911163975605	0	1	1	No	-0.525972257085924	0.279460819501971	0	1	1	No
B0403.5	14	NA	54.5728	-0.754381491804587	0.322065560182183	-0.525922398249516	0.598942125872536	1	No	1.27552105668218	0.366050776884154	1.8864078436329	0.0592400164047874	0.194150029119614	No	-1.51122972708726	0.315796315078699	-2.93299726077057	0.00335706853844603	0.0667705547376469	No	-2.02990254848677	0.357810853587922	-4.03817417498132	5.38688502992316e-05	0.00118490008964963	Down	0.756848235282675	0.306207045975247	0.561215809830081	0.574650426507292	1	No	2.78675078376945	0.352178504822234	6.25180342815302	4.05739881762998e-10	4.49067290391723e-09	Up
B0403.6	14	NA	31.9286	0.216945416644635	0.307107783278566	0	1	1	No	0.435752496450884	0.316746190990436	0	1	1	No	-0.465439841033075	0.294841234784274	0	1	1	No	-0.218807079806249	0.318577326104552	0	1	1	No	0.68238525767771	0.296807546211861	0.328109102752383	0.742829171650145	1	No	0.901192337483959	0.306769746319837	1.03071551636744	0.302674246265336	0.654697110028667	No
B0410.1	NA	NA	0	NA	NA	NA	NA	NA	Bad_test	NA	NA	NA	NA	NA	Bad_test	NA	NA	NA	NA	NA	Bad_test	NA	NA	NA	NA	NA	Bad_test	NA	NA	NA	NA	NA	Bad_test	NA	NA	NA	NA	NA	Bad_test
B0410.3	14	NA	169.744	-0.130041535639667	0.234503638087448	0	1	1	No	1.84606280768071	0.252083805807946	5.00255382783881	5.65757777057736e-07	4.4018093833367e-06	Up	-0.340462417944544	0.233620646092045	0	1	1	No	-1.97610434332038	0.25115558106434	-5.53881517354781	3.0452481506901e-08	1.30331899534574e-06	Down	0.210420882304876	0.232618761082443	0	1	1	No	2.18652522562526	0.250331334007322	6.39762190369031	1.57815476750107e-10	1.81042731390568e-09	Up
B0416.10	5	NA	10.6289	-1.25778379768972	0.538424921187353	-1.24954059742642	0.211467414442088	0.617542003526152	No	-1.59754049357373	0.534894833725794	-1.89297115943504	0.0583617049457993	0.191707610697887	No	-0.207841125710623	0.568456913015926	0	1	1	No	0.339756695884012	0.478998608424121	0	1	1	No	-1.04994267197909	0.516207737648334	-0.900689079356331	0.367753656704384	0.944695461128911	No	-1.3896993678631	0.512524638304728	-1.57006962733499	0.116398913707221	0.297238466790315	No
B0416.11	14	NA	10.3762	1.24297855142564	0.499470854324826	1.31735124427846	0.187720915645866	0.56002047744426	No	1.63708266081246	0.53412574723353	1.96972841369594	0.048869504736584	0.164177224618357	No	0.45621360626609	0.462061757696308	0	1	1	No	-0.394104109386821	0.5741656982999	0	1	1	No	0.786764945159547	0.507815956190816	0.397319033992173	0.691132213034503	1	No	1.18086905454637	0.541937477796017	1.09951623380926	0.271542957012418	0.599315031383975	No
B0416.2	14	NA	19.7084	3.13610335743449	0.40856282085939	6.24409081587106	4.26272280915299e-10	6.47005723657918e-09	Up	3.2925608546304	0.442718163304945	6.11576637023006	9.60940224602388e-10	1.00778628640089e-08	Up	0.400909150161795	0.268447930881853	0	1	1	No	-0.156457497195917	0.540987019598567	0	1	1	No	2.73519420727269	0.410769935834177	5.23454620140628	1.6539069933533e-07	2.27408852717287e-06	Up	2.89165170446861	0.444755814655721	5.18633287853506	2.14475309675355e-07	1.64573863900024e-06	Up
B0416.3	14	NA	28.2804	1.49760440899796	0.284962075925674	3.2025468864004	0.00136218123811471	0.00731120436030023	Up	2.06598579149534	0.315074054873229	4.70043714672482	2.59605152877015e-06	1.87141198898748e-05	Up	0.989510682415196	0.268440789441412	1.50688978100879	0.131838911241257	1	No	-0.568381382497376	0.339804796994566	0	1	1	No	0.508093726582768	0.29707928696373	0	1	1	No	1.07647510908014	0.326074193175608	1.50724932965013	0.131746760216677	0.330092462409552	No
B0416.4	8	NA	73.0569	-1.63887923509498	0.291741089323996	-3.61237848784675	0.00030340129035378	0.00184042158162674	Down	-1.88875126314546	0.291273368801945	-4.47604004618753	7.60402279379008e-06	5.14917140850149e-05	Down	0.182438626688836	0.309467147673755	0	1	1	No	0.249872028050477	0.272323923223215	0	1	1	No	-1.82131786178382	0.291702001447903	-4.23829063786735	2.25228080019351e-05	0.00020364372235083	Down	-2.07118988983429	0.291234218145121	-5.10307442339668	3.34179504092186e-07	2.49883013267548e-06	Down
B0416.5	8	NA	1128.28	-1.15463353585073	0.0803041596165432	-7.0934499354798	1.30809291029279e-12	2.86619901560732e-11	Down	-1.28707965148403	0.0803751840439778	-8.7350300946108	2.43591269058195e-18	5.25743552993517e-17	Down	-0.462802995822563	0.0814491062439943	0	1	1	No	0.132446115633299	0.0771541019946761	0	1	1	No	-0.691830540028166	0.0782722310297975	-1.36485875798655	0.172297446818215	0.529050740266538	No	-0.824276655661465	0.0783450975169299	-3.05413693064533	0.00225709033728257	0.00885824693551444	Down
B0416.7	14	NA	58.3388	1.32971352355133	0.232252422460158	3.20648334111167	0.00134368084738403	0.00721854297026048	Up	2.47693381264993	0.275725681455886	6.86165250425765	6.80684829233963e-12	8.8081432094287e-11	Up	-0.10639524159711	0.209955807371178	0	1	1	No	-1.1472202890986	0.291203496669144	-1.9306783590493	0.0535228407826097	0.50918943818631	No	1.43610876514844	0.229904915375051	3.70200334238177	0.00021390379967095	0.00154525638635538	Up	2.58332905424704	0.273751225847898	7.29979947325369	2.88196921791697e-13	4.41306322757738e-12	Up
B0432.1	8	NA	5.01617	-0.774031810762752	0.685806526958315	-0.275634312786647	0.782828952389577	1	No	-1.60849829354851	0.655990667645897	-1.56023300944426	0.118704827665209	0.352243230462775	No	-0.749765252893593	0.68057571673385	-0.242096873047892	0.808705101092825	1	No	0.834466482785756	0.576521900660851	0.432709464288867	0.665225853271411	1	No	-0.0242665578691596	0.604348432312103	0	1	1	No	-0.858733040654916	0.570289499278594	-0.479989621062957	0.631234773150288	1	No
B0432.10	5	NA	220.767	0.413207560170798	0.141595995393196	0	1	1	No	0.258598818337621	0.141771944005808	0	1	1	No	0.656005231588167	0.142066770504296	0.499801827944138	0.617214623383678	1	No	0.154608741833176	0.143781743506151	0	1	1	No	-0.24279767141737	0.144072457244788	0	1	1	No	-0.397406413250546	0.14424538523477	0	1	1	No
B0432.11	14	NA	11.861	2.79320582783269	0.530736322693485	4.16064575461135	3.1734900547267e-05	0.00022812181316472	Up	6.84923198803732	1.08176879470644	5.79073090173326	7.00807812228751e-09	6.73086969878369e-08	Up	0.24891846141145	0.390515971263026	0	1	1	No	-4.05602616020463	1.14044078843716	-3.04358296844265	0.00233778966816833	0.0334665603058531	Down	2.54428736642124	0.531869372378305	3.68377550611741	0.00022980465034985	0.0016467711735062	Up	6.60031352662587	1.08232514118482	5.55776937791623	2.73244084459908e-08	2.37666267540821e-07	Up
B0432.14	14	NA	34.3693	1.67053511008104	0.27838083074513	3.89946070343794	9.64071819391139e-05	0.0006363964425702	Up	1.55162333058265	0.280166115096068	3.4501792989891	0.00056021434319404	0.00285104079044411	Up	-0.443974760972925	0.218707238364593	0	1	1	No	0.11891177949839	0.322319433718253	0	1	1	No	2.11450987105397	0.270609733244978	5.65208742757723	1.58510925171449e-08	2.69373084282323e-07	Up	1.99559809155558	0.272445943208298	5.17753384375816	2.24838166497269e-07	1.71687377314699e-06	Up
B0432.7	8	NA	289.647	-0.335790366548699	0.119269193875965	0	1	1	No	-0.524998350154	0.119295921632836	0	1	1	No	0.363165196009336	0.122574756036044	0	1	1	No	0.189207983605301	0.116938973480921	0	1	1	No	-0.698955562558035	0.120282074292722	-0.947402705083962	0.34343361323586	0.900909511116967	No	-0.888163546163336	0.120308577055828	-2.51988306721188	0.0117393825678469	0.0397085591533822	Down
B0432.8	5	NA	243.875	0.4146661784051	0.133074956820948	0	1	1	No	0.140901619863128	0.132482921913357	0	1	1	No	0.547004438563499	0.133041187440785	0	1	1	No	0.273764558541972	0.134542732293896	0	1	1	No	-0.132338260158399	0.135092485966642	0	1	1	No	-0.406102818700371	0.134509331461458	0	1	1	No
B0432.9	1	NA	25.5609	-0.0466802614730963	0.284298027842438	0	1	1	No	0.286235111698931	0.297273853527755	0	1	1	No	0.167762788793893	0.283902090983148	0	1	1	No	-0.332915373172027	0.296360717827019	0	1	1	No	-0.214443050266989	0.282945806811353	0	1	1	No	0.118472322905037	0.295980919697721	0	1	1	No
B0454.26	14	NA	10.4538	2.99691655633585	0.651151433331282	3.70407931684419	0.000212159872912	0.00132078497763869	Up	2.63863723118344	0.6313573540769	3.25273352392646	0.00114300632449798	0.00547679970563222	Up	-0.274339398401341	0.456409909229992	0	1	1	No	0.358279325152409	0.778007568848061	0	1	1	No	3.27125595473719	0.644200212606092	4.16990851938721	3.0472193159563e-05	0.00026835189459873	Up	2.91297662958478	0.624185727153099	3.72962169481613	0.00019176747125381	0.00092838869869391	Up
B0454.5	8	NA	53.2572	-2.4224265053043	0.279726218551214	-6.56866029513029	5.07699597522166e-11	8.87473270168171e-10	Down	-2.795934491461	0.277779408663289	-7.95931743861184	1.7299090387219e-15	3.07049973936594e-14	Down	-1.11666481542297	0.292868374866436	-1.81537120785213	0.0694668826810015	0.843469480816809	No	0.373507986156704	0.216021879323171	0	1	1	No	-1.30576168988133	0.235108350858875	-3.06565754575841	0.0021719191951322	0.0122254420674451	Down	-1.67926967603803	0.232788695993155	-4.70069936759389	2.59271983712336e-06	1.71472611110132e-05	Down
B0454.6	14	NA	118.344	-0.374640027574403	0.179799103438407	0	1	1	No	0.282459273608005	0.188310467672044	0	1	1	No	-0.85518547660461	0.175678777060566	-1.53795171576964	0.124060421029925	1	No	-0.657099301182408	0.184196736659411	-0.391425507802146	0.695482740846103	1	No	0.480545449030207	0.171261900473485	0	1	1	No	1.13764475021262	0.180177004655996	3.06723242107258	0.00216050795917694	0.00851398714343537	Up
B0454.8	grey	NA	0.967754	0.541952979398095	1.76244798287832	0	1	1	No	-1.15966538667119	1.57889749260536	-0.363966241863444	0.715883218057882	1	No	-0.113383307250182	1.6471366689181	0	1	1	No	1.70161836606928	1.65261957132467	0.675665703979438	0.499252915367668	1	No	0.655336286648277	1.71793244597781	0.040942405397229	0.967341811154061	1	No	-1.04628207942101	1.52904717141475	-0.301679430199793	0.762896450449304	1	No
B0457.2	14	NA	146.491	0.856377909274398	0.168543602551666	1.61013473763389	0.107368444976737	0.353357258092104	No	1.06610438014205	0.172608613354441	2.7872559242112	0.00531564804934721	0.0224029555039284	Up	0.199544768909733	0.162876964518393	0	1	1	No	-0.209726470867648	0.178092579410088	0	1	1	No	0.656833140364665	0.168677619160241	0.425860530414676	0.670209476836343	1	No	0.866559611232313	0.172739476239097	1.62996679949748	0.103108514085023	0.268657120045498	No
B0457.4	14	NA	3.74037	1.27942512992846	0.726624943465228	0.955685785594958	0.339231006041756	0.897967483149577	No	4.65810640816739	1.15347480015323	3.53116202246145	0.00041373823056012	0.00215833027456955	Up	-0.604651144228968	0.590689395048931	-0.0332681514069509	0.973460751189835	1	No	-3.37868127823893	1.21002487818383	-2.30878003304532	0.0209557905606442	0.228199052633761	No	1.88407627415743	0.694673557566235	1.87005286153211	0.0614764775192867	0.226403581046877	No	5.26275755239636	1.13361880612966	4.12639374638368	3.68496139770869e-05	0.00020281952449407	Up
B0457.6	7	NA	96.24	-0.466569521330791	0.221841097654747	0	1	1	No	-0.564660140330575	0.222241286399385	0	1	1	No	-0.0860499792733043	0.223288733096077	0	1	1	No	0.0980906189997833	0.217809499192714	0	1	1	No	-0.380519542057487	0.218878155240915	0	1	1	No	-0.47861016105727	0.219283751085258	0	1	1	No
B0462.4	14	NA	8.09402	1.41561307911969	0.514301551832154	1.61503125191963	0.106303927236687	0.350620971636394	No	2.54127833335173	0.646287089690077	3.02694942318878	0.00247035288194226	0.0111362348430294	Up	0.13398996663504	0.443455712892364	0	1	1	No	-1.12566525423204	0.695465982690129	-0.777414377825776	0.436914332423551	1	No	1.28162311248465	0.512483215506711	1.35930912741382	0.174048652958388	0.532817417249714	No	2.40728836671669	0.644841035469301	2.82594975580372	0.00471406577002279	0.0173471198450732	Up
B0462.5	14	NA	15.1706	1.93305693895151	0.400006888191759	3.37008431291129	0.00075145187645693	0.00423991515671915	Up	3.69788897036937	0.614842336776297	5.06290602350299	4.12913424863379e-07	3.26105403793426e-06	Up	-0.0690422178474659	0.313904269513052	0	1	1	No	-1.76483203141786	0.660547496727133	-1.78614261239906	0.0740761701191599	0.664279158464345	No	2.00209915679897	0.396015036058934	3.57839735304415	0.0003457075909905	0.00237863686386396	Up	3.76693118821683	0.612252803904658	5.19708716387084	2.02435458120042e-07	1.55680791814025e-06	Up
B0464.6	8	NA	1545.11	-0.165010338964485	0.0715163197809513	0	1	1	No	-0.318761588572939	0.0715598894370068	0	1	1	No	0.401549899224815	0.0723643565248775	0	1	1	No	0.153751249608455	0.0710889643905607	0	1	1	No	-0.5665602381893	0.0718987007947748	0	1	1	No	-0.720311487797755	0.0719420388768313	-1.88084032521535	0.0599936428388814	0.168563318283534	No
B0464.9	5	NA	532.221	0.168714451880205	0.126492201165939	0	1	1	No	0.192023393213495	0.127045262778236	0	1	1	No	0.585327465562854	0.127336557869125	0.00257165395652537	0.997948119274014	1	No	-0.0233089413332908	0.127274022624737	0	1	1	No	-0.41661301368265	0.127564795332679	0	1	1	No	-0.393304072349359	0.128113226700473	0	1	1	No
B0478.3	14	NA	7.79694	0.753520099963667	0.560145551252399	0.300850554979652	0.763528455855821	1	No	1.76314968493071	0.646663556176616	1.82188971943385	0.0684717205250069	0.220558804627598	No	-0.11034527370438	0.521754173496369	0	1	1	No	-1.00962958496704	0.671074855067741	-0.632760386952929	0.526890128788943	1	No	0.863865373668047	0.551720241384029	0.50544705948887	0.613244873053205	1	No	1.87349495863509	0.639379335426744	2.01522771732231	0.0438807946018231	0.128078875076197	No
B0491.6	8	NA	407.986	-0.171866728800632	0.0808232506561957	0	1	1	No	-0.450683854036795	0.0804425498164778	0	1	1	No	0.246305248813734	0.082497586058095	0	1	1	No	0.278817125236163	0.0787228408349284	0	1	1	No	-0.418171977614366	0.0808216156072516	0	1	1	No	-0.696989102850529	0.0804409070293548	-1.39219095092577	0.163864582264466	0.395821000166004	No
B0495.5	14	NA	433.68	0.824071836735498	0.0959312722181449	2.49211577421652	0.0126984638305863	0.0550617112373155	No	0.883176339015349	0.0973643033068873	3.06248110332092	0.00219510334570716	0.00998131158353116	Up	0.524728913842073	0.0941732311560717	0	1	1	No	-0.0591045022798513	0.100229301771553	0	1	1	No	0.299342922893425	0.0971323985778897	0	1	1	No	0.358447425173277	0.0985479651087148	0	1	1	No
B0495.7	8	NA	1642.94	-0.576125177955212	0.123456035810528	0	1	1	No	-0.500998767553762	0.123665449376147	0	1	1	No	-0.290418495528093	0.123654545634942	0	1	1	No	-0.0751264104014502	0.122961417586298	0	1	1	No	-0.285706682427119	0.122950451409064	0	1	1	No	-0.210580272025669	0.123160724621498	0	1	1	No
B0495.9	14	NA	426.714	0.355024793642377	0.0840133191176376	0	1	1	No	0.285330051003458	0.084672068162875	0	1	1	No	0.282892284260823	0.08292946627241	0	1	1	No	0.0696947426389188	0.086046375737773	0	1	1	No	0.072132509381554	0.0843321767246299	0	1	1	No	0.00243776674263521	0.0849884543318308	0	1	1	No
B0496.1	14	NA	10.8689	2.15107035051002	0.523664590917298	2.99059813795458	0.00278431645186441	0.0140417919544434	Up	5.03911490775442	1.07506890348076	4.143097147851	3.42646709714754e-05	0.00021050733182475	Up	-0.145317372508892	0.420175129712124	0	1	1	No	-2.8880445572444	1.11705625966906	-2.06170865371338	0.0392354821933194	0.393852903980576	No	2.29638772301891	0.518256111377396	3.30220461553357	0.00095928064796039	0.00591288574194379	Up	5.18443228026331	1.07244484068076	4.28873551887641	1.79693191211957e-05	0.00010431618165454	Up
B0496.11	grey	NA	1.86873	-0.122786026570678	1.05155990856818	0	1	1	No	-0.249308410465227	1.05174910334525	0	1	1	No	-0.592790601863371	0.997714507600817	-0.00780844801195139	0.993769823198408	1	No	0.126522383894549	1.03128625056596	0	1	1	No	0.470004575292693	0.976119679326269	0	1	1	No	0.343482191398144	0.976323326663753	0	1	1	No
B0496.2	14	NA	3.93774	4.28117189120057	1.17153137434453	3.15499180998766	0.00160502610851221	0.0084855325272046	Up	5.5072987929784	1.2006603439799	4.09965967282818	4.1375812566234e-05	0.00025063246238439	Up	0.694009675135677	0.695380789070362	0.156762563546527	0.875431977958997	1	No	-1.22612690177782	1.53462534678656	-0.417774216436809	0.676112203907814	1	No	3.5871622160649	1.18196806864492	2.53996896845679	0.0110862304745945	0.0517214820873724	No	4.81328911784272	1.21084603816058	3.49201218370091	0.00047939637966857	0.00215659760908411	Up
B0496.6	14	NA	10.3969	2.69194619650324	0.63508436790171	3.31758472258496	0.00090799373510892	0.00503767512598299	Up	5.26389868428544	1.11853149681812	4.18307280357817	2.87595241968175e-05	0.00017871842354945	Up	0.265497545917933	0.524803542347055	0	1	1	No	-2.5719524877822	1.17516391164735	-1.69078753022366	0.0908773896401832	0.781111678573095	No	2.42644865058531	0.636645355331886	2.89242454242889	0.0038228099756193	0.0201134229553411	Up	4.99840113836751	1.11941853906562	3.94258356847598	8.06085490519012e-05	0.00042012680012338	Up
B0507.1	2	NA	27.2776	-0.422122419535984	0.336185921322285	0	1	1	No	0.121754757390034	0.352000679372364	0	1	1	No	-0.683533090398561	0.330514737572195	-0.298120111442953	0.765611492378528	1	No	-0.543877176926018	0.34136145814827	0	1	1	No	0.261410670862577	0.319160087857738	0	1	1	No	0.805287847788595	0.335777700133787	0.656052643462695	0.511790253007814	0.985172018037978	No
B0507.2	14	NA	183.62	0.410909983051016	0.102787891806225	0	1	1	No	0.672873881612237	0.108376436645459	0.810820915802079	0.41746852128781	0.974243492983755	No	-0.211912947322086	0.0963645620544624	0	1	1	No	-0.261963898561221	0.111116540363334	0	1	1	No	0.622822930373102	0.0994362227622469	0.380373764433279	0.703667986621499	1	No	0.884786828934323	0.10520296431225	2.84960438989659	0.00437736384828913	0.0162169556537139	Up
B0507.3	14	NA	64.2519	1.63026742924748	0.286174166037489	3.65255691567403	0.00025964202331458	0.00159399548972392	Up	1.48737780422758	0.286708805770841	3.14736689653273	0.00164748094638856	0.00766253715393206	Up	0.0125786680422117	0.265536613073623	0	1	1	No	0.1428896250199	0.304739299908508	0	1	1	No	1.61768876120527	0.284910155398611	3.62461197552069	0.00028939561613748	0.00202242369890301	Up	1.47479913618537	0.285447162387227	3.11721135618892	0.00182570630774497	0.00730282523097989	Up
B0507.4	NA	NA	0.143603	0	4.32794324777173	0	1	NA	Bad_test	0	4.32804458550702	0	1	NA	Bad_test	-1.63691894894811	4.29571813604905	-0.244876157055222	0.806552323641436	NA	Bad_test	0	4.32794324777173	0	1	NA	Bad_test	1.72892886808027	4.29561725131195	0.266301395388729	0.790007098526787	NA	Bad_test	1.54820477961184	4.29571813604905	0.224224390219824	0.822582705948415	NA	Bad_test
B0507.5	NA	NA	0.0344486	0	4.32794324778021	0	1	NA	Bad_test	0	4.32804458550702	0	1	NA	Bad_test	-0.392090700892726	4.32804458550702	0	1	NA	Bad_test	0	4.32794324778021	0	1	NA	Bad_test	0.484112487092913	4.32794324778021	0	1	NA	Bad_test	0.303376531556448	4.32804458550702	0	1	NA	Bad_test
B0507.6	14	NA	4.86452	0.997350774433285	0.758411390633669	0.543703298138439	0.586645662481249	1	No	2.82128600782158	0.981481974704692	2.27847893843841	0.0226980579515759	0.0827507435400347	No	0.230004691677826	0.720344190051589	0	1	1	No	-1.8239352333883	1.0112966208389	-1.22509579074888	0.22053913094711	1	No	0.767346082755459	0.760467162236964	0.239781665547631	0.810499521160564	1	No	2.59128131614376	0.983071379926772	2.04082974757459	0.041267752642427	0.121580931779529	No
B0507.7	14	NA	2.2629	1.91366347301815	0.997168678395861	1.33243602793016	0.182716949806614	0.548757074775439	No	1.65862857803167	0.987527423394877	1.08718862139626	0.27695345845804	0.707651698170646	No	0.0783563447002528	0.776453345768541	0	1	1	No	0.255034894986479	1.16598597309471	0	1	1	No	1.8353071283179	0.993576218660982	1.25839075536943	0.20825047358938	0.611189910943709	No	1.58027223333142	0.983899751678141	1.01155857762326	0.311749159803146	0.670088210204748	No
B0507.8	14	NA	7.27851	4.36641731528757	0.958005885899741	3.94717545157474	7.90786071734943e-05	0.00053091687798655	Up	3.79866014838036	0.874230717588297	3.67598630856366	0.00023693223009046	0.00128524769181175	Up	0.363635012354159	0.526706881543908	0	1	1	No	0.567757166907203	1.18727254979404	0	1	1	No	4.00278230293341	0.960603154804911	3.55795448498972	0.00037375405536973	0.00254266926896629	Up	3.4350251360262	0.877076112293599	3.24946158728829	0.00115623692796564	0.00479698200400046	Up
B0507.9	2	NA	2.10867	-0.157477823758665	1.11698553005176	0	1	1	No	0.165923785950358	1.18120606737801	0	1	1	No	-1.83747301711932	0.992012254774692	-1.262558008826	0.206748066700465	1	No	-0.323401609709023	1.16077084630646	0	1	1	No	1.67999519336066	0.967590039359411	1.13167265972022	0.25777207999979	0.721046145443141	No	2.00339680306968	1.04106716220997	1.36244505115186	0.17305747426596	0.41495389946046	No
B0511.11	14	NA	112.581	1.33630004721481	0.211628400915358	3.55009083830529	0.00038509824638222	0.00229255457419282	Up	2.85338501987743	0.247477014731858	9.16604324783547	4.9070007985651e-20	1.1981953362372e-18	Up	-0.00779298218910967	0.200499546946298	0	1	1	No	-1.51708497266262	0.255976212971783	-3.64129526662448	0.00027126980293413	0.00486786754712681	Down	1.34409302940392	0.210900495915973	3.5992946631399	0.00031908147106023	0.00221797658281951	Up	2.86117800206654	0.246854839721693	9.22071450830262	2.95126986076671e-20	7.98459363895695e-19	Up
B0511.12	8	NA	2067	-0.0741707750494124	0.180308659504787	0	1	1	No	-0.390314085866696	0.180246304335247	0	1	1	No	0.11124612695692	0.180369706683718	0	1	1	No	0.316143310817284	0.180141147878791	0	1	1	No	-0.185416902006333	0.180264622205396	0	1	1	No	-0.501560212823617	0.180202251794822	0	1	1	No
B0511.17	NA	NA	0.061425	0.793846979449847	4.32794324778021	0.0482554801422048	0.961512634890752	NA	Bad_test	0.613111877453207	4.32804458550702	0.00649528370094492	0.994817549857155	NA	Bad_test	0.938653976278241	4.32804458550702	0.0817121841726155	0.934875589193779	NA	Bad_test	0	4.32794324778021	0	1	NA	Bad_test	0	4.32794324778021	0	1	NA	Bad_test	0	4.32804458550702	0	1	NA	Bad_test
B0511.19	8	NA	358.19	-0.115167603469418	0.119539118127499	0	1	1	No	-0.151102947659205	0.120104604088477	0	1	1	No	0.093518649547268	0.119789934983303	0	1	1	No	0.0359353441897874	0.119450469755483	0	1	1	No	-0.208686253016686	0.11913407290525	0	1	1	No	-0.244621597206473	0.119701472358574	0	1	1	No
B0511.6	14	NA	2878.34	1.62767054767217	0.120115226147889	8.68058597657226	3.93734958931658e-18	1.6848737549531e-16	Up	1.60294133286376	0.120272355417373	8.46363513320464	2.59169793355187e-17	5.24038290938535e-16	Up	0.543129864956068	0.119384401161623	0	1	1	No	0.024729214808413	0.121132221080077	0	1	1	No	1.0845406827161	0.120250616435417	4.15416317623943	3.26480139683042e-05	0.0002855815423398	Up	1.05981146790769	0.120407569027594	3.94336894052628	8.03449073521639e-05	0.00041887899828233	Up
B0513.4	8	NA	727.093	-0.693022284189651	0.187520311964672	-0.576056444541337	0.564577030173124	1	No	-0.982380487358097	0.187393528935304	-2.12056675391011	0.0339582783879872	0.118984741948018	No	0.0295628268003164	0.188245053857649	0	1	1	No	0.289358203168446	0.186346658032255	0	1	1	No	-0.722585110989968	0.187202944828835	-0.734951638264911	0.462368947918079	1	No	-1.01194331415841	0.18707594669496	-2.28219245553023	0.0224779803266163	0.0708605623425497	No
B0513.90	12	NA	0.249707	0.808444948327935	3.34495364511665	0.0668006113191272	0.946740436735963	NA	Bad_test	1.33508238391446	3.34500051427226	0.22423984113427	0.822570683966317	NA	Bad_test	0.913987271031714	3.34500051427226	0.0983519343653341	0.921652840380762	NA	Bad_test	-0.526637435586527	3.34751191044115	0	1	NA	Bad_test	-0.105542322703779	3.34751191044115	0	1	NA	Bad_test	0.421095112882748	3.34755880109223	0	1	NA	Bad_test
B0524.2	14	NA	17.7139	1.64137796129942	0.35013091433414	3.0170942297637	0.0025521046506604	0.0129958130193275	Up	4.42700439220684	0.697407578035798	5.5089799899043	3.60918926491353e-08	3.22791846931325e-07	Up	0.0270256717485978	0.290974224266812	0	1	1	No	-2.78562643090741	0.722401270327545	-3.04626600380925	0.00231702749782441	0.0332555688444244	Down	1.61435228955082	0.346630050140373	2.96959911333127	0.00298188602657178	0.0161767316941519	Up	4.39997872045824	0.695656570168374	5.48399725389624	4.15821227648498e-08	3.5187065020006e-07	Up
B0524.3	14	NA	1.23413	3.52652734797158	1.42546770584544	2.06355242978092	0.039060171868047	0.149099635958224	No	2.62314383289673	1.42547309927267	1.42980168053446	0.152773946636492	0.435116307982154	No	-0.343212573837435	1.08053099331888	0	1	1	No	0.903383515074844	1.67667664599431	0.18988963425684	0.84939561535137	1	No	3.86973992180901	1.39528603025689	2.35416957568496	0.0185641400699789	0.0809419461165539	No	2.96635640673417	1.39529136881805	1.70670905013296	0.0878761442409738	0.234372536506935	No
B0524.5	14	NA	20.9253	2.04739926221045	0.442067559772716	3.30808997376402	0.0009393462547925	0.00519661377691291	Up	5.09512679606271	0.810328949893097	5.56579744146832	2.60956238023366e-08	2.37442707523576e-07	Up	0.177135424608401	0.389245850792753	0	1	1	No	-3.04772753385226	0.837013910987881	-2.94227790186383	0.0032580740025691	0.044708765289604	Down	1.87026383760205	0.442121990345192	2.90703440604383	0.00364873063224862	0.0193055375684402	Up	4.91799137145431	0.810358645293107	5.34700455979841	8.94217643622793e-08	7.19034168509342e-07	Up
B0524.6	5	NA	521.941	0.0440483961784181	0.10724957800026	0	1	1	No	-0.0309687601374631	0.107589957071358	0	1	1	No	0.8101463330632	0.109530674238018	2.05555507285512	0.0398254220692945	0.55402423939693	No	0.0750171563158812	0.107650522226355	0	1	1	No	-0.766097936884782	0.109590166814001	-1.65250169928244	0.0984323190121989	0.335562020463339	No	-0.841115093200663	0.109923298510335	-2.32994366682494	0.0198091286894025	0.0633833456935758	No
B0545.4	5	NA	4.24336	1.24991623134044	0.701445643811839	0.947922675415184	0.343168820308705	0.906448061955217	No	-0.0461851356900615	0.614290469864914	0	1	1	No	1.05782840728284	0.661697430862118	0.714568902990594	0.474875465776381	1	No	1.29610136703051	0.704518511131502	1.00934376569954	0.312809797529762	1	No	0.192087824057606	0.746215094491871	0	1	1	No	-1.1040135429729	0.664954010886098	-0.780525471650705	0.435081640663048	0.871877988151474	No
B0546.3	14	NA	262.049	0.842208712576608	0.172627240923098	1.48996595902954	0.13623318678632	0.431513252686313	No	0.9736007021625	0.174139170215511	2.23155250872952	0.0256445534247357	0.092401633932228	No	0.558734637355268	0.170507137599676	0	1	1	No	-0.131391989585893	0.177471783617349	0	1	1	No	0.283474075221339	0.173909365552723	0	1	1	No	0.414866064807232	0.175410244139554	0	1	1	No
B0546.4	14	NA	219.052	1.1249333708573	0.14877371945712	3.62922546285415	0.00028427287819668	0.00173412474180109	Up	1.01283969222407	0.149031461826771	2.87080115151378	0.00409432990781958	0.0176427655649015	Up	0.352427629211671	0.142345079213822	0	1	1	No	0.112093678633225	0.155705417919953	0	1	1	No	0.772505741645629	0.149318191209111	1.25574613600186	0.209208026238346	0.613275900954321	No	0.660412063012404	0.149574995393361	0.504175599765727	0.61413798529673	1	No
B0546.5	NA	NA	0.375279	0.81066892303151	3.86798421114135	0.058342772543252	0.953475597956021	1	No	0.62994953818136	3.86805655094562	0.0116207034693874	0.990728228794399	1	No	-1.97498947715223	3.78733307998574	-0.367010095969026	0.713611487224993	NA	Bad_test	0	3.86798421114135	0	1	NA	Bad_test	2.78565840018374	3.78726163954952	0.581068489486642	0.561194294707822	NA	Bad_test	2.60493901533359	3.78733307998574	0.533340736786002	0.593797733230581	1	No
B0547.2	NA	NA	0	NA	NA	NA	NA	NA	Bad_test	NA	NA	NA	NA	NA	Bad_test	NA	NA	NA	NA	NA	Bad_test	NA	NA	NA	NA	NA	Bad_test	NA	NA	NA	NA	NA	Bad_test	NA	NA	NA	NA	NA	Bad_test
B0554.1	NA	NA	0.0484731	0	4.32794324778021	0	1	NA	Bad_test	0	4.32804458550702	0	1	NA	Bad_test	-0.477028972860289	4.32804458550702	0	1	NA	Bad_test	0	4.32794324778021	0	1	NA	Bad_test	0.56904976467333	4.32794324778021	0	1	NA	Bad_test	0.388314803524011	4.32804458550702	0	1	NA	Bad_test
B0554.2	NA	NA	0.0623853	-0.629286280605088	4.32794324778021	-0.0102326389394783	0.991835677850979	NA	Bad_test	0	4.32804458550702	0	1	NA	Bad_test	0	4.32804458550702	0	1	NA	Bad_test	-0.540572111268811	4.32794324778021	0	1	NA	Bad_test	-0.866114210093845	4.32794324778021	-0.0649533032204219	0.948211180326332	NA	Bad_test	0	4.32804458550702	0	1	NA	Bad_test
B0554.4	13	NA	0.268618	-1.31819515372697	2.76056169885551	-0.265596365417569	0.790550085070802	NA	Bad_test	-0.813112148511889	2.76985148280798	-0.0823553717330132	0.934364123641132	NA	Bad_test	-1.14208575877052	2.75670380591669	-0.202084009741942	0.83985104835374	NA	Bad_test	-0.505083005215084	2.76056169885551	0	1	NA	Bad_test	-0.176109394956456	2.74736976578472	0	1	NA	Bad_test	0.328973610258627	2.75670380591669	0	1	NA	Bad_test
B0554.5	1	NA	6.04602	-2.14897801330142	0.648768350663885	-2.4106879006983	0.0159224671678397	0.0674675520582385	No	-1.2208271408088	0.686152127732195	-0.926656225508297	0.354105052270325	0.857985980180855	No	-0.521620387962642	0.706748258283433	0	1	1	No	-0.928150872492615	0.552209022822873	-0.621414823572494	0.534326721214645	1	No	-1.62735762533878	0.577601201911333	-1.80463202273389	0.0711322835787635	0.256549122491829	No	-0.699206752846161	0.619295949850252	-0.18441385394782	0.853688802326816	1	No
B0554.7	5	NA	2.79411	0.627096163703254	1.03252948718358	0.0407699385109857	0.967479305017553	1	No	0.328578380349551	1.07515739485991	0	1	1	No	0.944403867684286	1.11971090985691	0.320979160353288	0.748226183619178	1	No	0.298517783353703	1.07420667027896	0	1	1	No	-0.317307703981032	1.1187979532928	0	1	1	No	-0.615825487334734	1.1582553850853	-0.0266137224412423	0.978767828211501	1	No
B0563.1	8	NA	3.53855	-2.80215123987044	0.895922425435792	-2.47471340924632	0.0133343129018353	0.0576164962376725	No	-2.3276522293294	0.918784720722755	-1.89669265283227	0.0578685139652568	0.190305462893109	No	-0.0446951592212333	1.07436221064095	0	1	1	No	-0.474499010541044	0.628868656216236	0	1	1	No	-2.75745608064921	0.839978787741419	-2.58632255046658	0.00970061052094716	0.0461085463851591	Down	-2.28295707010816	0.86432208448985	-1.96449575983049	0.049472627521705	0.1427074780567	No
B0563.10	14	NA	0.351755	1.53306413530861	2.65560286109888	0.357005239449209	0.721087883351104	1	No	0.610051175596646	2.65562640925312	0.00943324539527079	0.992473470767118	1	No	-0.217435843463959	2.5997611715977	0	1	NA	Bad_test	0.923012959711965	2.66210866769643	0.126971886540024	0.898962649715383	NA	Bad_test	1.75049997877257	2.60638317285575	0.447171387120168	0.654751318891019	NA	Bad_test	0.827487019060605	2.60640646148187	0.093034997665997	0.92587575766854	1	No
B0563.18	grey	NA	0.364713	1.42549573089855	2.24365739847583	0.374609658083056	0.70795078915544	1	No	1.96543710201258	2.24367275386057	0.615257773058632	0.538384499619852	1	No	0.845610081657439	2.21970986602413	0.117407272746071	0.906537321115364	NA	Bad_test	-0.539941371114036	2.3231846604501	0	1	NA	Bad_test	0.57988564924111	2.3000505611789	0	1	NA	Bad_test	1.11982702035515	2.30006614134889	0.232526800312574	0.816128873940907	1	No
B0563.5	14	NA	38.1941	3.24933871402591	0.35646781419875	7.474275679039	7.76302465941751e-14	2.05209740538241e-12	Up	3.80845724748175	0.408637623715389	7.88830264373025	3.06324173543345e-15	5.33466606250642e-14	Up	0.627340235839801	0.275657160912318	0.15359744582608	0.877927150976327	1	No	-0.559118533455843	0.469352579007027	0	1	1	No	2.62199847818611	0.359574803197855	5.66502007390451	1.47007325293768e-08	2.50578649337595e-07	Up	3.18111701164195	0.411350756476127	6.31120028532783	2.76879587992603e-10	3.10824306312736e-09	Up
B0563.6	14	NA	20.7654	-0.0814533608877753	0.331948002412675	0	1	1	No	0.147707569804417	0.340869637332772	0	1	1	No	0.130611639020494	0.332377238759256	0	1	1	No	-0.229160930692193	0.337186842124389	0	1	1	No	-0.212064999908269	0.328599280162218	0	1	1	No	0.0170959307839233	0.337609418998211	0	1	1	No
B0563.7	14	NA	11.3238	1.57550544103591	0.523586003611261	1.89177219063196	0.0585213400575551	0.212011091138938	No	1.9919610663699	0.563918677606344	2.49497156636485	0.0125967223648257	0.0488278332383648	Up	0.170974217312313	0.466273932087214	0	1	1	No	-0.416455625333988	0.611644928683387	0	1	1	No	1.4045312237236	0.522988231240501	1.56701656895741	0.117110818798016	0.387303188545372	No	1.82098684905758	0.56336370257457	2.19394122022617	0.0282396355398369	0.0868540863214198	No
B0563.8	8	NA	3.02651	-1.3561877106276	0.959170588442382	-0.804015177195906	0.421388209816387	1	No	-2.09316363739369	0.933805643181916	-1.61507231018081	0.106295036547397	0.320311764307372	No	0.867894954742184	1.1530363870581	0.245347812018294	0.806187134138863	1	No	0.736975926766091	0.816277579687775	0.186181674650701	0.852302294213709	1	No	-2.22408266536979	1.06009828041294	-1.54616104530545	0.122065678803736	0.400326231240464	No	-2.96105859213588	1.03720461664995	-2.29082917101765	0.0219732957787304	0.0694722636105871	No
B0563.9	19	NA	0.990711	4.23750578082245	2.08166952057833	1.75460405444555	0.0793270574760765	0.274116763870959	No	4.05675963269888	2.08168367624146	1.66776521924178	0.0953623428181303	0.292153851256395	No	3.02169152380332	2.06671099581924	1.17901899623726	0.238390611699609	1	No	0	2.28583167107576	0	1	1	No	1.21581425701913	2.27220476407487	0.27762209946601	0.781302465855927	1	No	1.03506810889556	2.27221964035641	0.198074209421483	0.842987002949132	1	No
B0564.2	5	NA	154.497	0.494921713741894	0.271676594639948	0	1	1	No	0.441649505601303	0.272190085956674	0	1	1	No	0.894118595876004	0.272607733477354	1.13393186588261	0.256823129156093	1	No	0.0532722081405916	0.274143454473123	0	1	1	No	-0.39919688213411	0.274558130556977	0	1	1	No	-0.452469090274702	0.275066243128074	0	1	1	No
B0564.6	14	NA	33.2188	1.10961012870128	0.2417930575278	2.16966580457326	0.0300321723437821	0.118133377810991	No	1.68785927281085	0.271315044799149	4.06486589649786	4.80600873927455e-05	0.00028769487217651	Up	0.202518000985613	0.218469021615276	0	1	1	No	-0.578249144109569	0.289994993810305	0	1	1	No	0.90709212771567	0.241275692674274	1.33495473226348	0.181891162646764	0.550257340296538	No	1.48534127182524	0.270854076407775	3.32408241281095	0.00088709976640081	0.00378577653950562	Up
B0564.9	14	NA	33.2188	1.10961012870128	0.2417930575278	2.16966580457326	0.0300321723437821	0.118133377810991	No	1.68785927281085	0.271315044799149	4.06486589649786	4.80600873927455e-05	0.00028769487217651	Up	0.202518000985613	0.218469021615276	0	1	1	No	-0.578249144109569	0.289994993810305	0	1	1	No	0.90709212771567	0.241275692674274	1.33495473226348	0.181891162646764	0.550257340296538	No	1.48534127182524	0.270854076407775	3.32408241281095	0.00088709976640081	0.00378577653950562	Up
baf-1	8	NA	793.202	-0.272499639405489	0.0882673209419301	0	1	1	No	-0.411453623563035	0.0883516602335282	0	1	1	No	0.203395335337958	0.0890310131547936	0	1	1	No	0.138953984157546	0.0876078776294868	0	1	1	No	-0.475894974743447	0.0882929536160455	0	1	1	No	-0.614848958900993	0.0883772684465277	-0.337744755248381	0.735555544709541	1	No
bag-1	5	NA	525.446	0.042595497580916	0.216231981811865	0	1	1	No	0.0437086666112835	0.216523466228971	0	1	1	No	0.635100543406188	0.216998542226261	0.230879631227886	0.817408315189934	1	No	-0.00111316903036748	0.216560662825449	0	1	1	No	-0.592505045825272	0.217035657357601	-0.0345797824958613	0.972414823088258	1	No	-0.591391876794905	0.217326063937901	-0.0294114598087555	0.976536433153735	1	No
bah-1	2	NA	9.36441	-5.31992022561601	1.20161675013011	-3.94045790815027	8.13262202854889e-05	0.00054537148808981	Down	-3.08937254918743	1.31567901305987	-1.90348293491664	0.0569775583481503	0.1879465805615	No	-7.1789498053757	1.18087409402339	-5.58395669677982	2.35107268364379e-08	1.22821778528873e-06	Down	-2.23054767642858	0.870074926078719	-1.89127123090971	0.058588147012181	0.548866221132779	No	1.85902957975969	0.648446646849069	1.96474079394265	0.0494442458492231	0.188659446628483	No	4.08957725618826	0.841195900621914	4.16618442100973	3.09740163031002e-05	0.00017267939176007	Up
bam-2	14	NA	211.668	-0.124605317138421	0.170297073411988	0	1	1	No	-0.147097855206875	0.171157157563415	0	1	1	No	-0.735826902586634	0.167187686298554	-0.902141215814762	0.366981856921847	1	No	0.0224925380684544	0.169808241559854	0	1	1	No	0.611221585448213	0.165806480099512	0.158145721641735	0.8743419732401	1	No	0.588729047379759	0.166689736124739	0.0223711877314882	0.982151863457576	1	No
bar-1	14	NA	149.751	0.672705648012048	0.161153089300922	0.544238080650593	0.586277650046229	1	No	0.517120811163269	0.161462835373998	0	1	1	No	-0.347835295877993	0.152772396957866	0	1	1	No	0.155584836848779	0.166331618367194	0	1	1	No	1.02054094389004	0.157909358444803	2.75817056176746	0.0058125860731024	0.0292983418324393	Up	0.864956107041261	0.158225454472943	1.76934936274198	0.0768355904533495	0.208595114283528	No
bas-1	9	NA	178.376	-0.775364553003675	0.142197673089549	-1.33873184326858	0.180657985900666	0.543829925169896	No	-1.14936584110351	0.140879391943719	-4.00602127335255	6.17500900534754e-05	0.00036434660643156	Down	-0.906922966232164	0.140392441501119	-2.29302206578976	0.0218467346094293	0.338624386446154	No	0.374001288099836	0.132573057695755	0	1	1	No	0.131558413228489	0.132055481476279	0	1	1	No	-0.242442874871347	0.130634891703678	0	1	1	No
basl-1	14	NA	86.5982	2.71703431008782	0.274286099977112	7.77303082535254	7.66300835843522e-15	2.31605049826273e-13	Up	5.6732043218823	0.478509081035405	10.6334540420265	2.08253732802701e-26	7.67652565606204e-25	Up	0.165173608668651	0.242038356500728	0	1	1	No	-2.95617001179448	0.495531218859185	-4.78510721736847	1.70896080908662e-06	5.30065877919507e-05	Down	2.55186070141917	0.274158431451759	7.17417549773682	7.27442463890647e-13	2.59761416536141e-11	Up	5.50803071321365	0.478435911607736	10.2898436212079	7.83034386895204e-25	3.00824410680984e-23	Up
bath-1	5	NA	121.757	0.118120830134803	0.221993261479932	0	1	1	No	0.130418726924128	0.223358971973369	0	1	1	No	0.475696770993753	0.223512737338898	0	1	1	No	-0.0122978967893252	0.223676244857728	0	1	1	No	-0.357575940858951	0.223829792249802	0	1	1	No	-0.345278044069626	0.22518436490579	0	1	1	No
bath-10	8	NA	22.3488	-1.56399021519617	0.458119940977904	-2.13697359059816	0.0326001396958182	0.127078064275379	No	-2.11481595373247	0.453781119183975	-3.37126400605541	0.00074824115154868	0.00371392277576046	Down	0.233558824987696	0.499002477557684	0	1	1	No	0.550825738536302	0.410239813988969	0	1	1	No	-1.79754904018387	0.459763916177721	-2.63732971970588	0.00835615664288305	0.040398831001839	Down	-2.34837477872017	0.455440756789717	-3.87179836769493	0.00010803530643913	0.00054916623867089	Down
bath-13	20	NA	19.0306	0.0323232927745753	0.340786833188172	0	1	1	No	0.344341555632494	0.355530425378249	0	1	1	No	0.192346900880155	0.34177503027992	0	1	1	No	-0.312018262857919	0.353879260534437	0	1	1	No	-0.160023608105579	0.340057085200428	0	1	1	No	0.15199465475234	0.354831000302944	0	1	1	No
bath-15	5	NA	254.878	0.192748802410135	0.190810163415434	0	1	1	No	-0.211939950767133	0.189994448300847	0	1	1	No	0.546672797103626	0.191953101852375	0	1	1	No	0.404688753177268	0.190381620825565	0	1	1	No	-0.353923994693491	0.192336331510922	0	1	1	No	-0.758612747870759	0.19152711657713	-0.906465627288048	0.364689450232309	0.759059862222028	No
bath-19	8	NA	91.0782	-0.0384414345727103	0.156829393648393	0	1	1	No	-0.179548797435104	0.157412463257359	0	1	1	No	0.488823327271263	0.161705395693083	0	1	1	No	0.141107362862393	0.155945192227743	0	1	1	No	-0.527264761843973	0.160277429229213	0	1	1	No	-0.668372124706366	0.160848000453011	-0.518328636175507	0.604228996475179	1	No
bath-2	5	NA	264.154	0.480806394700157	0.252429508892908	0	1	1	No	0.410417315628596	0.252805322088957	0	1	1	No	0.641336430785574	0.252692759507302	0.222944380738959	0.823578794695981	1	No	0.0703890790715609	0.253746550322647	0	1	1	No	-0.160530036085417	0.253634405471464	0	1	1	No	-0.230919115156978	0.254008436146791	0	1	1	No
bath-20	8	NA	11.6202	-0.681756910159393	0.392364580365146	-0.246599502099165	0.805218189916844	1	No	-0.151869952296024	0.417802003106716	0	1	1	No	-0.0103754750264575	0.410016765239266	0	1	1	No	-0.529886957863369	0.389417050923245	0	1	1	No	-0.671381435132935	0.381052326086656	-0.226691793276945	0.820663409022282	1	No	-0.141494477269567	0.407197031912079	0	1	1	No
bath-21	5	NA	45.7138	-0.280779006562968	0.248362589107303	0	1	1	No	0.221372276624087	0.258725959439805	0	1	1	No	0.561216361027468	0.258919964868495	0	1	1	No	-0.502151283187056	0.254168267832287	0	1	1	No	-0.841995367590436	0.254365749424722	-1.01033794121913	0.31233340929376	0.839148748991972	No	-0.33984408440338	0.264494009872766	0	1	1	No
bath-24	4	NA	49.472	-0.041086699155186	0.242542869258158	0	1	1	No	0.113114697425891	0.247871333343193	0	1	1	No	0.180047960440802	0.243771113859446	0	1	1	No	-0.154201396581077	0.246171915365203	0	1	1	No	-0.221134659595988	0.242042909847205	0	1	1	No	-0.0669332630149114	0.247382142937919	0	1	1	No
bath-25	14	NA	5.90468	6.6386955532833	1.19883182458119	5.04966203695681	4.42592380901435e-07	4.29861633765394e-06	Up	5.73711950326493	1.1988360086404	4.29760156195837	1.72656158101598e-05	0.00011026522575768	Up	1.72068196336969	0.695137786543708	1.63375086976124	0.102311172233175	1	No	0.90157605001837	1.56455038160352	0.202343148383569	0.839648470010236	1	No	4.91801358991362	1.22222392941927	3.54518798529203	0.00039233317226359	0.00265731543566773	Up	4.01643753989524	1.22222814682364	2.8075261961631	0.00499236192080305	0.0182276563646976	Up
bath-26	14	confirmed	24.0249	0.354702511794043	0.353496428985702	0	1	1	No	1.6002231518239	0.416668592354739	2.43652430361146	0.0148291729125401	0.0565930996273716	No	-1.08147021158101	0.325348810046829	-1.52596289351588	0.127019105869921	1	No	-1.24552064002985	0.422758389766788	-1.5624069350681	0.118192154386835	0.959616006426056	No	1.43617272337505	0.333112302519377	2.55521251222938	0.010612298477694	0.0497710623534079	Up	2.6816933634049	0.399520704091853	5.24802179694511	1.53741111323705e-07	1.20048614840299e-06	Up
bath-27	5	NA	222.531	-0.101429169423055	0.167428371951351	0	1	1	No	-0.428183306706324	0.166753090207615	0	1	1	No	0.487975584838497	0.16991257570635	0	1	1	No	0.326754137283269	0.165909263817553	0	1	1	No	-0.589404754261552	0.169084517478157	-0.0260506066862165	0.97921697383051	1	No	-0.916158891544821	0.168415876452498	-1.96631635045538	0.049262079278965	0.142153701648264	No
bath-28	8	NA	172.646	0.0336002368072286	0.12769314344004	0	1	1	No	0.0343292662118567	0.129223400304973	0	1	1	No	0.220240704582272	0.1278416463608	0	1	1	No	-0.00072902940462814	0.128864860961312	0	1	1	No	-0.186640467775044	0.127479220894845	0	1	1	No	-0.185911438370415	0.129012015188382	0	1	1	No
bath-29	8	NA	167.633	-0.00389694730813898	0.160094588503198	0	1	1	No	-0.153107043547803	0.16031385099095	0	1	1	No	0.189720916927866	0.16029781533388	0	1	1	No	0.149210096239664	0.159921371250234	0	1	1	No	-0.193617864236005	0.159905296235251	0	1	1	No	-0.342827960475669	0.160124817915693	0	1	1	No
bath-3	14	NA	75.8093	0.663707557705343	0.188687070521305	0.417132755773301	0.676581307108944	1	No	0.707255564810791	0.192458893256783	0.635229491046043	0.525278751820126	1	No	0.238178863498492	0.181574752915094	0	1	1	No	-0.0435480071054479	0.199482830999169	0	1	1	No	0.425528694206851	0.189003612341908	0	1	1	No	0.469076701312299	0.192769241579603	0	1	1	No
bath-30	5	NA	406.1	0.0133222952834087	0.136344737261925	0	1	1	No	-0.249676746119784	0.136081864728701	0	1	1	No	0.316693250926506	0.136951822622606	0	1	1	No	0.262999041403193	0.135899484174493	0	1	1	No	-0.303370955643097	0.13677060211061	0	1	1	No	-0.56636999704629	0.136508549677406	0	1	1	No
bath-31	8	NA	20.016	-2.53644735369244	0.55058219168077	-3.54433431225813	0.0003936058096811	0.00233917402467065	Down	-2.84711760710644	0.549304333879052	-4.11814993545004	3.81926186231344e-05	0.00023257273362337	Down	0.591389280572735	0.643329057849735	0.00993159020997851	0.992075867775542	1	No	0.310670253414004	0.468237326715984	0	1	1	No	-3.12783663426517	0.575658900825104	-4.41726277596068	9.99586801830112e-06	9.76284258959981e-05	Down	-3.43850688767918	0.574436840727479	-4.96748586679336	6.78264998644727e-07	4.87561134992517e-06	Down
bath-33	8	NA	3.00459	-2.73813378053447	1.23906332257065	-1.73771085086066	0.0822617757889613	0.282507266555336	No	-3.87903874193841	1.20898911866772	-2.72462232378764	0.00643750788300146	0.0266950434831685	Down	0.231497750955438	1.52434135460301	0	1	1	No	1.14090496140394	0.775950636516326	0.716417946249394	0.473733316856532	1	No	-2.96963153148991	1.20998351299053	-1.97079671407769	0.0487471327182736	0.186377675263045	No	-4.11053649289385	1.17916783248972	-2.98985131357421	0.00279113275276129	0.0107539788343519	Down
bath-34	5	NA	28.7211	-0.0446614947977948	0.250659118097409	0	1	1	No	0.0864020651942124	0.258343588065964	0	1	1	No	0.548397671946797	0.262318084856036	0	1	1	No	-0.131063559992007	0.255270345410178	0	1	1	No	-0.593059166744592	0.259291953481148	-0.0310814378787822	0.975204592944283	1	No	-0.461995606752585	0.266727826986225	0	1	1	No
bath-35	5	NA	26.5489	0.411094804525732	0.29825142733251	0	1	1	No	0.468884419447152	0.30445050601858	0	1	1	No	1.0261382572298	0.312085010552134	1.41351952934024	0.157503023313973	1	No	-0.0577896149214201	0.309599344525572	0	1	1	No	-0.615043452704065	0.317109912269947	-0.0947414493889725	0.924520194179825	1	No	-0.557253837782644	0.322947202042233	0	1	1	No
bath-36	14	NA	57.6503	0.431448112052673	0.187589953099015	0	1	1	No	0.653601991078097	0.196532969578855	0.349060980583065	0.727043529306246	1	No	-0.077740588892071	0.178176010974385	0	1	1	No	-0.222153879025424	0.20135550703105	0	1	1	No	0.509188700944744	0.183481670685384	0	1	1	No	0.731342579970168	0.192615526352758	0.759765231501405	0.447394929045877	0.890463220509454	No
bath-37	2	NA	3.6979	1.65983719111921	0.968590486273552	1.10969207972961	0.267131737032634	0.744506443627305	No	-0.160562358244925	0.805902279242087	0	1	1	No	-0.663091573973685	0.770571176261688	-0.10134245398658	0.919278616241245	1	No	1.82039954936414	0.966707506336815	1.27794554326519	0.201268628143718	1	No	2.3229287650929	0.937456661968062	1.85387638234322	0.0637568475017481	0.233379844466823	No	0.50252921572876	0.768202968933668	0	1	1	No
bath-38	14	NA	219.39	0.841162973064042	0.129977394862904	1.97082710677679	0.0487436550526432	0.180677596172833	No	0.94073911904636	0.132567384001131	2.68345884417034	0.00728649429053264	0.0299071494052061	Up	0.280631087647129	0.125900828172345	0	1	1	No	-0.0995761459823176	0.136853861172622	0	1	1	No	0.560531885416913	0.130406620283001	0	1	1	No	0.660108031399231	0.132988250395383	0.564771934181628	0.572228899044485	1	No
bath-39	8	NA	40.1268	-1.25729451071251	0.249851336787831	-2.6907781217253	0.00712855881461228	0.0327239842769562	Down	-1.13041502012859	0.254236141113984	-2.14530875798675	0.0319281687278876	0.112647792034229	No	-0.421229402687481	0.261880442171408	0	1	1	No	-0.126879490583928	0.223828153492828	0	1	1	No	-0.836065108025033	0.232474498518645	-1.07996838201544	0.280156260127702	0.769293455373376	No	-0.709185617441105	0.237180767796674	-0.523590587022488	0.60056332991806	1	No
bath-4	14	NA	111.559	0.231038288897568	0.162754753654996	0	1	1	No	0.202113540287749	0.164493230021994	0	1	1	No	0.0696270646204273	0.159864155132501	0	1	1	No	0.028924748609819	0.166109786584173	0	1	1	No	0.161411224277141	0.161527046197687	0	1	1	No	0.132486475667322	0.163278594793078	0	1	1	No
bath-40	8	NA	1271.7	-0.105374992145422	0.11248829041392	0	1	1	No	-0.246979426808049	0.112523149217209	0	1	1	No	0.203522941990043	0.112692808847133	0	1	1	No	0.141604434662627	0.112299220203806	0	1	1	No	-0.308897934135465	0.112469217626504	0	1	1	No	-0.450502368798092	0.112504082338916	0	1	1	No
bath-41	8	NA	1049.61	-0.582149799394466	0.130422737163539	0	1	1	No	-0.792215937650682	0.130400794613769	-1.58906959320632	0.112044681729549	0.33506806049826	No	0.253568483774566	0.131508832751192	0	1	1	No	0.210066138256216	0.129386771976622	0	1	1	No	-0.835718283169033	0.130503419911086	-1.92116255144771	0.0547112177018044	0.205970211481481	No	-1.04578442142525	0.130481490932112	-3.53141597427782	0.00041334116257553	0.00188395518550116	Down
bath-42	8	NA	2121.63	-0.385020164592821	0.0989303796765739	0	1	1	No	-0.593870729479456	0.0989118052967003	-0.0896832228756434	0.928538948416821	1	No	0.202417152062281	0.0994144303211952	0	1	1	No	0.208850564886636	0.0984557942466174	0	1	1	No	-0.587437316655101	0.0989607353844664	-0.024629128367249	0.980350785265663	1	No	-0.796287881541737	0.0989421667038485	-2.13546851237005	0.0327227595493612	0.0990737420471727	No
bath-44	8	NA	851.894	-0.0312380661830314	0.175813319986586	0	1	1	No	-0.198988913185463	0.17582637976204	0	1	1	No	0.152089442797686	0.175958928504634	0	1	1	No	0.167750847002432	0.175647651166159	0	1	1	No	-0.183327508980717	0.175780334672527	0	1	1	No	-0.351078355983149	0.17579339689644	0	1	1	No
bath-45	5	NA	13.4304	-0.0904645571434418	0.368049250057118	0	1	1	No	0.399717099260339	0.392996312729898	0	1	1	No	0.544767161136302	0.386880702008809	0	1	1	No	-0.490181656403781	0.38568042531266	0	1	1	No	-0.635231718279744	0.37944692313245	-0.132381408880762	0.894682618815634	1	No	-0.145050061875963	0.403690253830174	0	1	1	No
bath-46	14	NA	15.5959	3.08527390542906	0.546931264577189	4.57145909799455	4.84339837205941e-06	3.99869489284446e-05	Up	4.48147604002329	0.803728156987764	4.848002407464	1.24710887902863e-06	9.33334125569129e-06	Up	-0.424686317718117	0.372260986084464	0	1	1	No	-1.39620213459423	0.893695998399515	-0.907693596085226	0.364040128308547	1	No	3.50996022314717	0.539715005829194	5.41945321430038	5.97815916560299e-08	8.93824990439413e-07	Up	4.9061623577414	0.79883504091508	5.40933000734599	6.3260965533875e-08	5.207883676903e-07	Up
bath-47	14	NA	52.9711	1.85322113259628	0.244034934581711	5.19688353132753	2.02657243023766e-07	2.07555593447563e-06	Up	2.90350694410277	0.291095739580861	7.96475739370529	1.65548247826601e-15	2.94444249838095e-14	Up	0.389589408488081	0.215462151361758	0	1	1	No	-1.05028581150649	0.313990471005153	-1.48184691725517	0.138381032041493	1	No	1.4636317241082	0.245514216643662	3.57874071864215	0.00034525377964412	0.00237691254746465	Up	2.51391753561469	0.292336981899825	6.59826725677722	4.15990883447147e-11	5.06454253030582e-10	Up
bath-5	14	NA	297.568	0.644318864942961	0.209458475658772	0.283201072462673	0.777022706287724	1	No	0.541533508591133	0.209745934293047	0	1	1	No	0.47436319055482	0.208692075873081	0	1	1	No	0.102785356351828	0.211278427505622	0	1	1	No	0.16995567438814	0.210232251446498	0	1	1	No	0.0671703180363123	0.21051865357812	0	1	1	No
bath-7	14	NA	69.6691	0.803299445544261	0.214926708880341	1.01569249667243	0.309775842214519	0.837043569897563	No	0.844589322533643	0.218717143642376	1.18687231467368	0.235277989148218	0.619382652108176	No	0.400047891460459	0.208640750662948	0	1	1	No	-0.0412898769893813	0.226637643929387	0	1	1	No	0.403251554083803	0.216929472382619	0	1	1	No	0.444541431073184	0.220685511094758	0	1	1	No
bath-9	8	NA	48.6241	-2.07959159577465	0.348417822447682	-4.28965311038035	1.78952408014007e-05	0.00013381181789559	Down	-2.42233670047102	0.34737402258517	-5.28921733063829	1.22840862507165e-07	1.03593796635311e-06	Down	0.133640828283023	0.380315999118169	0	1	1	No	0.342745104696369	0.309419051876563	0	1	1	No	-2.21323242405767	0.345993775460687	-4.70595871815815	2.52675650210616e-06	2.77893960718966e-05	Down	-2.55597752875404	0.344942640015114	-5.71392834665983	1.10397497958937e-08	1.00981584376407e-07	Down
baz-2	8	NA	421.38	-1.61325488827832	0.141069132340611	-7.28901405443964	3.12231484107012e-13	7.5494516045343e-12	Down	-1.91843693859023	0.140813302344929	-9.46953815005283	2.81083721534957e-21	7.43023758088124e-20	Down	0.0808989033621133	0.147112625643966	0	1	1	No	0.305182050311911	0.133662783990653	0	1	1	No	-1.69415379164043	0.140283563775803	-7.90651279299583	2.64699109494839e-15	1.35766579615444e-13	Down	-1.99933584195234	0.140026298514465	-10.100501526906	5.49603869929008e-24	1.99193956044711e-22	Down
bbln-1	2	confirmed	366.779	-0.391971725704482	0.178958361719177	0	1	1	No	-0.550935548294653	0.178996014198436	0	1	1	No	-0.843131520145151	0.177587188336492	-1.45354809974267	0.146071634989198	1	No	0.158963822590171	0.177561658636908	0	1	1	No	0.451159794440669	0.176141360877812	0	1	1	No	0.292195971850498	0.176179615218541	0	1	1	No
bbs-1	14	NA	6.13125	0.448072847981902	0.569006881251964	0	1	1	No	0.747719500594126	0.602231953309169	0.270194066754525	0.787010957047784	1	No	-0.294435406413294	0.52679346506964	0	1	1	No	-0.299646652612224	0.620376213571236	0	1	1	No	0.742508254395196	0.547443818623791	0.287715833181116	0.773564269154012	1	No	1.04215490700742	0.581901377010651	0.785622658870341	0.43208858569329	0.867488964053605	No
bbs-2	14	NA	6.87782	1.94959973339187	0.611833358686436	2.23034542660697	0.0257245195809619	0.103136710230907	No	1.01451118770852	0.547131181326289	0.785024144789823	0.432439412358426	0.999199754190386	No	-0.00217643329554902	0.481870653343672	0	1	1	No	0.935088545683358	0.65966244188866	0.530708622247812	0.595620710160583	1	No	1.95177616668742	0.606631191687574	2.25305949548228	0.0242553979111365	0.102021059900699	No	1.01668762100406	0.541307553096222	0.797490481215082	0.425166228911369	0.856775121275177	No
bbs-4	grey	NA	7.66743	0.350659240671051	0.522300734494611	0	1	1	No	0.240190011091587	0.519250772743208	0	1	1	No	0.129673479927704	0.508886214387072	0	1	1	No	0.110469229579464	0.511218503666844	0	1	1	No	0.220985760743347	0.500687705389027	0	1	1	No	0.110516531163883	0.497505250596881	0	1	1	No
bbs-5	14	NA	16.3338	1.04649257969241	0.410462518515468	1.1243233154674	0.260875890723526	0.729777087189048	No	1.29510936249788	0.428880052357162	1.65572951830019	0.0977766067035589	0.298756093441344	No	0.0956575595312128	0.378659461925546	0	1	1	No	-0.248616782805475	0.455247261462271	0	1	1	No	0.950835020161197	0.40828295754417	0.896033041304741	0.370235116610251	0.949628668547524	No	1.19945180296667	0.426794555893499	1.43968988001806	0.149955157784838	0.367980804511608	No
bbs-8	14	NA	9.41416	0.868026722431824	0.479453411418542	0.590311207911614	0.554982026664266	1	No	1.88747600811788	0.565972481560417	2.30130624818876	0.0213743268377728	0.0784542170639949	No	0.0038227991478867	0.441922979494346	0	1	1	No	-1.01944928568606	0.590778588807195	-0.735384277489186	0.462105494423554	1	No	0.864203923283937	0.473276320527512	0.589938501408094	0.555231880534429	1	No	1.88365320897	0.560749274356565	2.31592490326473	0.0205623693379292	0.0655508466004278	No
bbs-9	14	NA	7.47527	0.586651115407294	0.485778050871416	0.00339890903743349	0.997288068177096	1	No	0.936644855479323	0.519829438518966	0.676461988149779	0.498747372118967	1	No	0.293808811066033	0.468365365739767	0	1	1	No	-0.349993740072029	0.538717440050366	0	1	1	No	0.29284230434126	0.489244291662106	0	1	1	No	0.642836044413289	0.523070080483181	0.110570354855441	0.91195705670186	1	No
bca-1	8	confirmed	161.961	-1.81619802609689	0.147151232579561	-8.36688897886878	5.91593890730377e-17	2.25772079093747e-15	Down	-1.45160173102564	0.150383216979702	-5.7626226412127	8.28168226509663e-09	7.88835939388378e-08	Down	-1.13986783956282	0.150371362172528	-3.68998346191876	0.00022426863137238	0.00603492981654851	Down	-0.364596295071253	0.129732486103751	0	1	1	No	-0.676330186534064	0.12971874407051	-0.704063142057711	0.481393452342847	1	No	-0.311733891462811	0.133373832176807	0	1	1	No
bca-2	grey	NA	283.99	0.154041391112864	0.140250526420954	0	1	1	No	0.284774682437698	0.141809580092664	0	1	1	No	0.211322248238303	0.139893704652652	0	1	1	No	-0.130733291324834	0.142633617259072	0	1	1	No	-0.0572808571254392	0.140728960734025	0	1	1	No	0.0734524341993949	0.142282772110095	0	1	1	No
bcas-2	5	NA	588.147	-0.0540924711177307	0.176136367692354	0	1	1	No	-0.239849655663656	0.176120149257026	0	1	1	No	0.541479343444707	0.177051398276868	0	1	1	No	0.185757184545926	0.175980356764373	0	1	1	No	-0.595571814562438	0.176912341581978	-0.0597573604413526	0.952348886290683	1	No	-0.781328999108364	0.176896194338518	-1.10985428399131	0.267061822970382	0.591994460252849	No
bcat-1	14	NA	3228.38	0.346488987947709	0.159408067018032	0	1	1	No	1.13969807880376	0.159948802992188	3.46797267892559	0.00052440060039342	0.00268776684838469	Up	-0.476349984741028	0.159130297381724	0	1	1	No	-0.79320909085605	0.160051199364928	-1.30089053804163	0.193295925319455	1	No	0.822838972688737	0.159233220144555	1.49365171710288	0.135266674473169	0.434197559668661	No	1.61604806354479	0.159774547857216	6.45314336590201	1.09553627261364e-10	1.27619158692614e-09	Up
bcc-1	14	NA	49.989	0.671281514479076	0.243635310054799	0.354142075956353	0.723232410674113	1	No	0.257040507612269	0.238912596274615	0	1	1	No	-0.558725215278772	0.223719385376286	0	1	1	No	0.414241006866807	0.2490683579399	0	1	1	No	1.23000672975785	0.2345339688946	2.75016336779648	0.00595655594690698	0.0299259916762682	Up	0.815765722891041	0.229624141498331	1.00497152165823	0.314910562998201	0.675539621927398	No
bcf-1	14	NA	12143.1	0.235424892270745	0.20538010785229	0	1	1	No	0.467534207215633	0.205419634613669	0	1	1	No	-0.786887383553289	0.205307614462793	-0.983340944667574	0.325439664837246	1	No	-0.232109314944889	0.205432689448223	0	1	1	No	1.02231227582403	0.205320676429339	2.12989886566312	0.0331799638224476	0.133588027511595	No	1.25442159076892	0.205360214624783	3.25974333437483	0.00111513077634473	0.00464763280169906	Up
bckd-1A	8	NA	1324.87	-0.712552193186872	0.075307579126623	-1.69374974824784	0.0903128467530847	0.30608282585127	No	-0.618641919580913	0.0756923797631428	-0.444455831434885	0.656713055525207	1	No	-0.347607999847805	0.0756561693007344	0	1	1	No	-0.0939102736059591	0.0741336338557713	0	1	1	No	-0.364944193339067	0.0740966616506757	0	1	1	No	-0.271033919733108	0.0744877180889737	0	1	1	No
bckd-1B	8	NA	1292.37	-0.546456335074541	0.0733528450022363	0	1	1	No	-0.482208409564493	0.0737894724426914	0	1	1	No	-0.384920260384982	0.0734876884187222	0	1	1	No	-0.0642479255100482	0.072430326965097	0	1	1	No	-0.161536074689559	0.07212285608937	0	1	1	No	-0.097288149179511	0.0725668846105587	0	1	1	No
bcl-11	14	NA	383.081	0.448331228905514	0.228870250441996	0	1	1	No	1.07661561241119	0.231593911370973	2.12274843281054	0.0337749381102837	0.118438363093425	No	-0.641615596785774	0.226796680006601	-0.249631505999672	0.802872331516632	1	No	-0.628284383505681	0.232344542384599	-0.18629395406255	0.852214248434427	1	No	1.08994682569129	0.227563136043002	2.21893068654085	0.0264914404544645	0.110116434462737	No	1.71823120919697	0.230302255893275	4.92062574377092	8.62679541302398e-07	6.12484760165743e-06	Up
bcl-7	8	NA	340.3	-0.881562442015977	0.187479484042457	-1.58183943982274	0.113686228882641	0.370551946629545	No	-1.07834360247233	0.187403027460504	-2.63252738847193	0.00847521894081713	0.0342015838115888	Down	-0.0455175539651353	0.189414876094321	0	1	1	No	0.196781160456357	0.184646175917902	0	1	1	No	-0.836044888050842	0.18668773610988	-1.34473154628156	0.178711943353599	0.543358784480514	No	-1.0328260485072	0.186610955086113	-2.39978434438935	0.0164047333613846	0.0537424980408157	No
bcmo-1	14	NA	4.75524	0.1996925170703	0.721337757803576	0	1	1	No	0.691252439170465	0.764868789470015	0.13891590379062	0.889516603413819	1	No	-0.107450170564983	0.701120779997753	0	1	1	No	-0.491559922100164	0.770829026078194	0	1	1	No	0.307142687635283	0.707618237080098	0	1	1	No	0.798702609735448	0.751943916100131	0.284200197860222	0.776256963844073	1	No
bcmo-2	14	NA	97.3829	1.31585934639884	0.197429441075282	3.70187618633919	0.00021401105368021	0.00133039305862045	Up	1.00940635275979	0.194953873238155	2.17695778858079	0.0294837170574508	0.10483638430465	No	-0.501680877112599	0.175671345412255	0	1	1	No	0.306452993639047	0.210597172042786	0	1	1	No	1.81754022351144	0.192884883877964	6.39003015026961	1.65853050012656e-10	4.03337460418709e-09	Up	1.51108722987239	0.190350221316103	4.86517548269355	1.14355299560838e-06	7.96203954413117e-06	Up
bcs-1	5	NA	666.857	0.199452503556881	0.0867566974700703	0	1	1	No	0.0759138707674756	0.0869502739761316	0	1	1	No	0.396120866659796	0.0870465197359028	0	1	1	No	0.123538632789405	0.0872416916814119	0	1	1	No	-0.196668363102915	0.0873376162989883	0	1	1	No	-0.32020699589232	0.0875299080939369	0	1	1	No
BE0003N10.1	8	NA	331.942	-0.29202473991121	0.0963852021538722	0	1	1	No	-0.425282205680199	0.0964536457720838	0	1	1	No	0.103407525898473	0.097313012536266	0	1	1	No	0.133257465768989	0.09471465373644	0	1	1	No	-0.395432265809683	0.0955896555888102	0	1	1	No	-0.528689731578672	0.0956586684066585	0	1	1	No
BE0003N10.6	14	NA	16.2684	0.71025048171227	0.58636259440727	0.213605852260888	0.830854435286571	1	No	0.726588837113216	0.583414040538476	0.242690143320056	0.808245443709437	1	No	-0.403463267091617	0.556961892205906	0	1	1	No	-0.0163383554009456	0.603280921328873	0	1	1	No	1.11371374880389	0.577739127008842	0.915142707299789	0.360116717194838	0.931154224754021	No	1.13005210420483	0.574746328459811	0.948335077955954	0.342958898656514	0.721825351835138	No
BE10.1	14	NA	80.8474	2.74800933563119	0.277038385687299	7.80761601055763	5.82798245120375e-15	1.78010884481291e-13	Up	6.07548004996391	0.536823986917034	10.2277099827368	1.49001044107572e-24	4.82383904593953e-23	Up	0.42312470252829	0.24449649766147	0	1	1	No	-3.32747071433272	0.552837585379484	-4.96071683051399	7.02335136211325e-07	2.34059896600969e-05	Down	2.3248846331029	0.277899232237441	6.26084721103627	3.82891535092972e-10	8.69909009796463e-09	Up	5.65235534743562	0.53726874946663	9.43169568761668	4.035120680968e-21	1.17637717255607e-19	Up
BE10.3	8	NA	11.442	-2.326860534631	0.584524143154201	-2.97996336854728	0.00288282855235301	0.0144963176303313	Down	-2.76385666316336	0.58049971286859	-3.75341557430984	0.0001744413012585	0.0009647284760579	Down	0.251979890664172	0.689551860574602	0	1	1	No	0.436996128532354	0.453493758148639	0	1	1	No	-2.57884042529518	0.586650136107315	-3.39868739914593	0.00067710058329297	0.0043231250368981	Down	-3.01583655382753	0.582640391624692	-4.17210442113212	3.01799261524962e-05	0.00016841528835518	Down
BE10.4	14	NA	5.80549	1.03067532677281	0.73312767071749	0.607909569606944	0.54324745229871	1	No	1.06591974424076	0.748667052073148	0.642367983082777	0.520634282900315	1	No	-0.519284810120391	0.654368753395528	0	1	1	No	-0.0352444174679459	0.798608881624364	0	1	1	No	1.5499601368932	0.710965835351975	1.35725247109164	0.174701003612191	0.534427830677742	No	1.58520455436115	0.726979059517705	1.37583681574639	0.168872160521305	0.406327336268937	No
BE10.5	14	NA	8.04942	2.40474990684058	0.600020724858128	3.03281175374542	0.00242286689384081	0.0124071453971327	Up	4.40102277589314	0.945358410157184	4.03658838266289	5.42340999816346e-05	0.00032286471090995	Up	0.869015075084083	0.494718228474164	0.574094623438593	0.565903771467443	1	No	-1.99627286905256	1.01323305179401	-1.39284132762329	0.163667777972234	1	No	1.5357348317565	0.614561192236262	1.54701410334253	0.121859844867072	0.399806112467544	No	3.53200770080906	0.954653408211898	3.08699227956345	0.00202192848013541	0.00801906390561618	Up
bec-1	5	NA	375.899	0.428547670027015	0.109316515064885	0	1	1	No	0.196456609061753	0.109098366785411	0	1	1	No	0.42539878597952	0.108835775515156	0	1	1	No	0.232091060965262	0.110504520260227	0	1	1	No	0.00314888404749535	0.110245278339199	0	1	1	No	-0.228942176917767	0.110028971504781	0	1	1	No
bed-1	5	NA	243.262	0.168285847092683	0.172733998694345	0	1	1	No	0.0542522613544327	0.172887501155313	0	1	1	No	0.408714125500679	0.172731530673842	0	1	1	No	0.11403358573825	0.173724938380793	0	1	1	No	-0.240428278407997	0.173569720434927	0	1	1	No	-0.354461864146247	0.173722484497797	0	1	1	No
bed-2	8	NA	324.267	-0.484927535961088	0.107638861085689	0	1	1	No	-0.614486710574201	0.107649664233201	-0.273913632562044	0.784150994847492	1	No	-0.325072741677653	0.107846531721038	0	1	1	No	0.129559174613113	0.10432481497985	0	1	1	No	-0.159854794283435	0.104527944657841	0	1	1	No	-0.289413968896548	0.104539069221633	0	1	1	No
bed-3	2	confirmed	34.1212	-2.53533743833981	0.420290491706701	-4.64045101382131	3.47649582691192e-06	2.94405391107037e-05	Down	-2.68464319334965	0.420879244674503	-4.98870690326738	6.07847868918099e-07	4.71314374265845e-06	Down	-3.48513255278548	0.410819503206307	-7.05938381734783	1.67242540444291e-12	1.48206661757072e-10	Down	0.14930575500984	0.305586153574193	0	1	1	No	0.949795114445667	0.29157541807822	1.25111752166914	0.210891603792037	0.617355808679353	No	0.800489359435827	0.292423406354555	0.736908724654389	0.461177857995252	0.910973812731023	No
ben-1	grey	NA	380.346	-0.0386913435796303	0.11316278489821	0	1	1	No	0.199242695792266	0.114953778944579	0	1	1	No	0.246733572811062	0.113810753319581	0	1	1	No	-0.237934039371896	0.114558490465685	0	1	1	No	-0.285424916390692	0.113411480997109	0	1	1	No	-0.0474908770187963	0.115198608633573	0	1	1	No
best-1	14	NA	40.9064	0.721769263034524	0.282221801635145	0.484616221149842	0.627948605016724	1	No	1.17896128050674	0.299348531223055	1.98417970544226	0.0472358101257181	0.15955699207765	No	-0.5622517044582	0.261935110244895	0	1	1	No	-0.457192017472211	0.309702407886702	0	1	1	No	1.28402096749272	0.273707953655837	2.5538935137109	0.0106525829676147	0.0499323232649809	Up	1.74121298496493	0.291335615584517	3.96866336663022	7.22768995288822e-05	0.00038002525518714	Up
best-10	14	NA	13.3322	3.97642598320645	0.611181381307375	5.54896809184839	2.8736061246367e-08	3.31856397346154e-07	Up	4.40358052158891	0.8608981874277	4.43557737413589	9.18258418899346e-06	6.14827712855612e-05	Up	0.465904301633003	0.427201595576787	0	1	1	No	-0.427154538382461	0.963782758380816	0	1	1	No	3.51052168157344	0.608468032526018	4.80801213077426	1.52438517735247e-06	1.74808560378509e-05	Up	3.9376762199559	0.858974010753932	3.90311718164001	9.49616974012471e-05	0.00048830988241307	Up
best-11	14	NA	24.8884	2.589076715126	0.4187644239856	4.78568999737886	1.70400899448798e-06	1.51771805753262e-05	Up	4.20116617871879	0.599909873991975	6.02784907448808	1.66156099404476e-09	1.70779229875421e-08	Up	-0.290757944716284	0.330634499731706	0	1	1	No	-1.61208946359279	0.649787926589571	-1.58065335098405	0.11395732003956	0.933469382697937	No	2.87983465984229	0.414308802901634	5.53894738361891	3.04295041689628e-08	4.85438065564435e-07	Up	4.49192412343507	0.596808173967373	6.54636496927179	5.89544040600341e-11	7.01930948615612e-10	Up
best-12	14	NA	16.2719	2.02176316956634	0.436953866436141	3.28813469779954	0.00100853573879991	0.00555272797846268	Up	5.64014825610147	1.05892888093184	4.77383169647145	1.80753454472875e-06	1.3302961774913e-05	Up	-0.105812344608321	0.364492495762163	0	1	1	No	-3.61838508653513	1.08424410487392	-2.79769571529084	0.00514685747092186	0.0668607061104931	No	2.12757551417466	0.432562328765037	3.56613466220858	0.00036228526394359	0.00247459256558086	Up	5.74596060070979	1.05712433510549	4.88207529551837	1.04975154963328e-06	7.36530226869327e-06	Up
best-13	1	NA	91.9813	-0.721554619795561	0.179675658916326	-0.760006227995264	0.447250862132154	1	No	-0.524119808265801	0.183681139348838	0	1	1	No	-0.769164170576377	0.178590137757599	-1.0312113137308	0.302441736280871	1	No	-0.19743481152976	0.172885788421189	0	1	1	No	0.0476095507808165	0.167466928958198	0	1	1	No	0.245044362310576	0.171757359665153	0	1	1	No
best-14	8	NA	383.311	-0.930335825009432	0.128709426654147	-2.68306552197903	0.00729506962345417	0.0334085201722585	Down	-0.944545078459351	0.129249233143702	-2.78179660887891	0.00540589072462039	0.0227477951613013	Down	-0.842598070157936	0.128889495200333	-1.99859631506471	0.0456520494185827	0.618660198926286	No	0.0142092534499192	0.124414193500237	0	1	1	No	-0.0877377548514955	0.124040433939602	0	1	1	No	-0.101947008301415	0.124600469398459	0	1	1	No
best-15	1	NA	57.812	-0.498364545053746	0.211215995512561	0	1	1	No	-0.12904743526672	0.219460048398559	0	1	1	No	-0.377538184400117	0.211564736281451	0	1	1	No	-0.369317109787026	0.21036962795835	0	1	1	No	-0.120826360653629	0.202119532552201	0	1	1	No	0.248490749133397	0.210719769399466	0	1	1	No
best-16	2	NA	14.3685	-0.0798965736704099	0.394936526151641	0	1	1	No	-0.0997210067033941	0.401677657611647	0	1	1	No	-0.796724323647434	0.373392576798919	-0.567028743481026	0.570694653270759	1	No	0.0198244330329842	0.393271974077683	0	1	1	No	0.716827749977024	0.364334911757007	0.361831231987305	0.71747815150322	1	No	0.69700331694404	0.371631540538502	0.301382699600106	0.763122685115796	1	No
best-17	1	NA	83.9723	-1.50886449744648	0.205453279140451	-4.4967133224236	6.90119368146082e-06	5.55695558291079e-05	Down	-0.754280335817776	0.213696192517145	-0.792154197151617	0.42827077177128	0.991841963961981	No	-0.790334358184148	0.2100639854281	-0.977484825710067	0.328329186487374	1	No	-0.754584161628703	0.194585747805883	-0.871513785263853	0.383473682250556	1	No	-0.718530139262331	0.19058968658537	-0.700615766019004	0.483542836613242	1	No	0.036054022366372	0.199447840335185	0	1	1	No
best-18	14	NA	93.4418	1.09889205017397	0.292724164057804	1.75555049180186	0.0791651920330357	0.273697451025358	No	1.52181361839324	0.299621809990225	3.1266536251944	0.00176808102017959	0.00816197187633236	Up	0.174647670787202	0.285693868104539	0	1	1	No	-0.422921568219277	0.305481381632745	0	1	1	No	0.924244379386766	0.291833228453968	1.16245974176404	0.245048768402823	0.693710562633582	No	1.34716594760604	0.298751445076669	2.55117074801244	0.0107361712757186	0.0366094153510408	Up
best-19	5	NA	80.0686	0.215238770882372	0.192526007091048	0	1	1	No	0.21445801467434	0.194651208508758	0	1	1	No	0.445880468266393	0.194018979859783	0	1	1	No	0.00078075620803196	0.196061509448801	0	1	1	No	-0.230641697384021	0.195433843225119	0	1	1	No	-0.231422453592053	0.1975277619225	0	1	1	No
best-2	15	NA	0.38421	-1.35488159877106	3.11512629994684	-0.247142980618219	0.804797571473111	1	No	-0.733622520337535	3.17637787315136	-0.046789936925887	0.962680649420305	1	No	0.956303914217891	3.17989690634429	0.1167660226585	0.907045469510825	NA	Bad_test	-0.621259078433529	3.11153408121726	-0.0116531194861102	0.990702366306313	NA	Bad_test	-2.31118551298895	3.11512629994684	-0.554130185032438	0.579489753573817	NA	Bad_test	-1.68992643455543	3.17637787315136	-0.347857364167822	0.727947306334704	1	No
best-20	14	NA	129.436	0.634610073630702	0.152437694410324	0.325444922416397	0.744844361117193	1	No	1.20429564043959	0.162453138716166	3.81214943173003	0.00013776354350296	0.00077376742692631	Up	-0.0221568383346456	0.14559176184695	0	1	1	No	-0.569685566808892	0.167151601705106	0	1	1	No	0.656766911965348	0.150816434943364	0.475856043091712	0.634176940048581	1	No	1.22645247877424	0.160932807799568	3.9858403488065	6.72417150560248e-05	0.00035571443387042	Up
best-21	14	NA	110.224	1.09516856024736	0.237008389168384	2.15253376489093	0.0313553388983917	0.122668273110522	No	1.03752385980008	0.238186830956213	1.89986935038935	0.0574502671214693	0.189253090319352	No	0.26362188016848	0.229845804449187	0	1	1	No	0.0576447004472779	0.245378922688993	0	1	1	No	0.831546680078878	0.237290841685219	1.03900630267871	0.298801805044008	0.809591700364157	No	0.7739019796316	0.238467887709087	0.792148500355092	0.428274093086221	0.861631853982846	No
best-22	2	NA	163.589	-0.140409810936312	0.11639381438259	0	1	1	No	0.0573817150398835	0.120292626127919	0	1	1	No	-0.354041806613347	0.113652963022764	0	1	1	No	-0.197791525976195	0.118010782282368	0	1	1	No	0.213631995677035	0.111234998442023	0	1	1	No	0.41142352165323	0.11530837229828	0	1	1	No
best-23	14	NA	19.8752	0.473085562226656	0.374751541547151	0	1	1	No	0.661924605830224	0.388422520774631	0.198043629593909	0.843010928226762	1	No	-0.736031940272793	0.346690253125644	-0.435639418504383	0.663098366356248	1	No	-0.188839043603568	0.397630013210225	0	1	1	No	1.20911750249945	0.356975788301917	1.74834687099729	0.0804039816896773	0.283583620354132	No	1.39795654610302	0.371301826476888	2.18947629161102	0.0285622398985971	0.087725859883466	No
best-24	14	NA	221.474	0.886414288162297	0.121680323290983	2.47709966583095	0.0132454908982302	0.0573330111789193	No	0.746067731738894	0.122101695110707	1.31912772867614	0.187126414463293	0.514969986189336	No	-0.248835930861627	0.113245374182406	0	1	1	No	0.140346556423404	0.127975101999485	0	1	1	No	1.13525021902392	0.119554663750217	4.60249898886043	4.17451590526847e-06	4.3428307444729e-05	Up	0.994903662600521	0.119983500867604	3.41633357617086	0.00063470446140284	0.00278779744124297	Up
best-25	14	NA	26.7786	2.38519028705211	0.372671004077315	4.83050805497775	1.36185104603572e-06	1.23007737115285e-05	Up	4.75488934146809	0.65175471777164	6.39794270415872	1.57484355445487e-10	1.79946433373534e-09	Up	-0.209632530055446	0.296654107282155	0	1	1	No	-2.36969905441598	0.687448413796693	-2.59612069589237	0.00942829397541274	0.113986009572818	No	2.59482281710756	0.368517156459683	5.45381071648272	4.93016812051968e-08	7.51107341205366e-07	Up	4.96452187152354	0.649388503373137	6.7440705352418	1.54009712683553e-11	1.96206331088671e-10	Up
best-26	14	NA	30.7229	1.94292656336767	0.301484202445859	4.5041383672882	6.66427765301081e-06	5.37620308283952e-05	Up	2.09459635566047	0.316584096309307	4.76838973675285	1.85704265814873e-06	1.36382979923854e-05	Up	0.368069859693708	0.257206574371016	0	1	1	No	-0.151669792292799	0.355299520527826	0	1	1	No	1.57485670367397	0.303590989848129	3.26049433867962	0.00111218187450506	0.00675449960813514	Up	1.72652649596677	0.318591046839965	3.58304637650467	0.000339610283828	0.00156983491626166	Up
best-3	14	NA	62.0452	0.855057560455608	0.209190299548002	1.29096598187929	0.196715473784745	0.58213233666393	No	1.15784230082342	0.219803826170609	2.60615254430914	0.00915656718361562	0.0366941894924309	Up	-0.0559765828815857	0.195553509815011	0	1	1	No	-0.302784740367809	0.229760336562334	0	1	1	No	0.911034143337194	0.206681558032398	1.57747089987626	0.114687212819883	0.380552002389599	No	1.213818883705	0.217417586465089	2.89221720252135	0.00382533388277096	0.0143304562642588	Up
best-4	14	NA	13.6627	1.19387076486782	0.428698841039818	1.4202762092638	0.155527284499213	0.481539370420841	No	0.892372786560048	0.422879966823586	0.726855870872397	0.467314252747334	1	No	-0.456739246265395	0.366497361988213	0	1	1	No	0.30149797830777	0.464722387135709	0	1	1	No	1.65061001113321	0.414077005850304	2.57345855016747	0.0100687706707328	0.0475911791043907	Up	1.34911203282544	0.408049667762352	1.8725956499748	0.061124242487674	0.171266759177781	No
best-5	14	confirmed	46.3012	4.44272145349089	0.396408861964904	9.73167308714817	2.20928842743146e-22	1.4093792742965e-20	Up	2.54423034374754	0.284076600858493	6.8968381690947	5.31726955905741e-12	6.96929159491923e-11	Up	0.528982855471525	0.232196655448946	0	1	1	No	1.89849110974335	0.430791724522026	3.04901657802434	0.00229591811731985	0.0329811723999729	Up	3.91373859801936	0.39849378363927	8.35330119235347	6.63810961927719e-17	4.02432101855526e-15	Up	2.01524748827601	0.286978789771389	4.98380904531434	6.23446087605453e-07	4.51345727073831e-06	Up
best-6	14	NA	7.07955	2.49139810278171	0.685709550264801	2.78018309945591	0.00543282565428698	0.0257322438113187	Up	5.88047949287179	1.12984137428834	4.68692297288837	2.77343289605734e-06	1.99198620303445e-05	Up	-0.259534268583621	0.519340796164476	0	1	1	No	-3.38908139009008	1.21034731162878	-2.3167576472877	0.0205169373416217	0.224731263176331	No	2.75093237136533	0.676842132601244	3.20005547385357	0.00137401139018823	0.00815445890263884	Up	6.14001376145541	1.12448174741915	4.94006574513548	7.80962343215533e-07	5.56983374154708e-06	Up
best-7	14	NA	168.669	-0.0341950970680379	0.132477087341138	0	1	1	No	1.2645343378398	0.148309707410191	4.58186014729544	4.60858074563769e-06	3.2039951950104e-05	Up	0.0352411940327223	0.132615994496513	0	1	1	No	-1.29872943490784	0.147397928823947	-4.84219446367068	1.28412997711549e-06	4.09020092518534e-05	Down	-0.0694362911007602	0.131595525220898	0	1	1	No	1.22929314380708	0.147522787703538	4.36741437602069	1.25726059441745e-05	7.48984188707403e-05	Up
best-8	2	NA	20.3885	0.015415362111699	0.334043852317208	0	1	1	No	0.201779012238942	0.345268963423632	0	1	1	No	-0.640417296348014	0.31459077988643	-0.176156772197903	0.860170780438283	1	No	-0.186363650127243	0.344402704265005	0	1	1	No	0.655832658459714	0.313639807557162	0.225840778985952	0.821325259273821	1	No	0.842196308586957	0.325569175112925	0.789989741804479	0.429533759215276	0.863108301646444	No
best-9	14	NA	29.532	1.04048791012849	0.32290930768133	1.41057535132433	0.158369863790285	0.48856142134305	No	1.59876735504116	0.347361222313438	2.91848165517565	0.0035174057109865	0.0153635447022574	Up	0.0921980066463957	0.304196463069823	0	1	1	No	-0.55827944491267	0.362669868408495	0	1	1	No	0.948289903482094	0.321566648309514	1.12974994574817	0.258581605002488	0.722849783022297	No	1.50656934839476	0.346113430663418	2.66262232768122	0.00775343820265391	0.0272497336140437	Up
bet-1	8	NA	1490.37	-0.237188950735538	0.0751642093770016	0	1	1	No	-0.420548788154028	0.0751535170790002	0	1	1	No	0.293384272499086	0.0758228524929329	0	1	1	No	0.183359837418491	0.0746893213859933	0	1	1	No	-0.530573223234624	0.0753627796647251	0	1	1	No	-0.713933060653114	0.0753521155456257	-1.71107419771174	0.0870674166331203	0.232482025854568	No
bet-2	8	NA	750.27	-1.46107925538185	0.143678456103875	-6.09749909024964	1.07740732579548e-09	1.53050269912509e-08	Down	-1.68517523283117	0.143605585986876	-7.66108940171526	1.84362458279423e-14	3.00118472573886e-13	Down	-0.304044912246234	0.145471644633276	0	1	1	No	0.224095977449313	0.140223497201511	0	1	1	No	-1.15703434313562	0.142133965721999	-4.02461396352273	5.70688527790681e-05	0.00047096411610848	Down	-1.38113032058493	0.142060303296611	-5.60417162367077	2.092532921225e-08	1.85421369257497e-07	Down
bgal-1	8	NA	207.266	-0.471389647428979	0.148442706948057	0	1	1	No	-0.523589937496592	0.149122012258328	0	1	1	No	-0.372550043152293	0.148594908154714	0	1	1	No	0.0522002900676126	0.145381686914286	0	1	1	No	-0.0988396042766862	0.144840971710868	0	1	1	No	-0.151039894344299	0.145537089210376	0	1	1	No
bgal-2	14	NA	283.759	0.99275137420281	0.125641831757764	3.2453472581405	0.00117307476757766	0.00638140861607382	Up	1.24543212221977	0.129457263205699	5.1015455283524	3.36890953638315e-07	2.68271340695495e-06	Up	-0.281191228535834	0.11862984768088	0	1	1	No	-0.252680748016964	0.134313764498478	0	1	1	No	1.27394260273864	0.123911440914549	5.55995957801626	2.69837139300635e-08	4.36223822330712e-07	Up	1.52662335075561	0.12777855173715	7.3691815876314	1.71678685776998e-13	2.68352723301332e-12	Up
bgnt-1.1	2	NA	1.73605	0.471426270103735	1.29243667641001	0	1	1	No	-0.91238141225095	1.13385699775631	-0.28873254113947	0.772786058530604	1	No	-1.61704322360182	1.06714551241045	-0.967106370780361	0.333490861041739	1	No	1.38380768235469	1.20259573665965	0.664236249974963	0.50653911574283	1	No	2.08846949370555	1.13991442522205	1.3189318956225	0.187191881800851	0.563103194076415	No	0.704661811350867	0.956369524344538	0.125120895537611	0.900427841043246	1	No
bgnt-1.2	NA	NA	0.332686	0.811656396092312	3.92903171924528	0.0576875964075571	0.953997473875593	NA	Bad_test	-1.76956165381037	3.86472406299054	-0.306506139766614	0.759219305794929	NA	Bad_test	0.956476904883592	3.92910753863066	0.0945448556017523	0.924676352378691	NA	Bad_test	2.58121804990269	3.86464898490192	0.516532822955291	0.60548232049264	NA	Bad_test	0	3.92903171924527	0	1	NA	Bad_test	-2.72603855869397	3.86472406299054	-0.5539951944298	0.579582134550803	NA	Bad_test
bgnt-1.3	NA	NA	0.394757	-0.629470068795631	3.77009365154277	-0.0117954812017558	0.990588785898051	1	No	-2.85749022060318	3.68627834083282	-0.616472770227592	0.537582538106428	1	No	0	3.77016063676619	0	1	NA	Bad_test	2.22802015180755	3.68621224303598	0.445720442416617	0.655799196154131	NA	Bad_test	-0.866298533275773	3.77009365154277	-0.0746131420795509	0.940522517404869	NA	Bad_test	-3.09431868508332	3.68627834083282	-0.680718723078411	0.49604948687702	0.961940945499711	No
bgnt-1.4	14	NA	5.52239	2.04462972632564	0.773844335458705	1.88620586782538	0.0592672181137327	0.214219457819404	No	3.87095853677613	1.15793640691181	2.83777115665592	0.00454297409971131	0.0194019111254469	Up	-0.447006647024811	0.620092133182868	0	1	1	No	-1.82632881045049	1.23769968036336	-1.00293215724679	0.315893595787577	1	No	2.49163637335045	0.758682766881806	2.51308775759696	0.0119679559675207	0.0552412388072688	No	4.31796518380094	1.14785938641685	3.25211016956853	0.00114551611684071	0.00475821302929896	Up
bgnt-1.5	8	NA	4.83468	-1.45743617111784	0.717156742137765	-1.21652090799175	0.223786551343766	0.645556799537964	No	-1.50579606839771	0.722923556505462	-1.27371152884925	0.202765669104611	0.550559586536911	No	-0.767816253172358	0.744352524669661	-0.245604397262561	0.805988484963404	1	No	0.0483598972798666	0.606318849268172	0	1	1	No	-0.689619917945481	0.631715708854822	-0.165612341879445	0.868462034009981	1	No	-0.737979815225348	0.638254909694032	-0.239684509906369	0.81057484426443	1	No
bgnt-1.6	14	NA	3.02025	1.06347544507983	1.14239223001891	0.418836396560493	0.67533570305625	1	No	3.3103416135123	1.42368303579233	1.91428958904153	0.055583163948836	0.183943671199747	No	-1.0321552820693	1.0278043501667	-0.435058756072374	0.663519779544868	1	No	-2.24686616843248	1.47703800740069	-1.12513432972321	0.260532115912312	1	No	2.09563072714913	1.10052374106253	1.37264710499625	0.169862080449197	0.5223629312651	No	4.3424968955816	1.39031133551378	2.70262983520382	0.00687933111983868	0.0244812425689113	Up
bgnt-1.7	NA	NA	0	NA	NA	NA	NA	NA	Bad_test	NA	NA	NA	NA	NA	Bad_test	NA	NA	NA	NA	NA	Bad_test	NA	NA	NA	NA	NA	Bad_test	NA	NA	NA	NA	NA	Bad_test	NA	NA	NA	NA	NA	Bad_test
bgnt-1.8	2	NA	1.12779	-2.41517597158992	1.71362067034062	-1.06801697905881	0.285512852896216	0.784604387358097	No	0	1.8658126723369	0	1	1	No	-4.13024665087229	1.60713575710994	-2.20594099483394	0.0273881313741637	0.408793220140295	No	-2.32646112576262	1.71362067034062	-1.01624656839396	0.309511985622931	1	No	1.71507067928238	1.42763038378793	0.791570908069329	0.428610915550197	1	No	4.041531805045	1.60713575710994	2.1507404024541	0.0314966954816036	0.0956968139694136	No
bicd-1	14	NA	519.042	0.227878216521756	0.144987904374751	0	1	1	No	0.219005679719041	0.14545214258882	0	1	1	No	0.0960131162365601	0.144581312568819	0	1	1	No	0.00887253680271476	0.145785784457871	0	1	1	No	0.131865100285196	0.144916959397818	0	1	1	No	0.122992563482481	0.145381424153626	0	1	1	No
bigr-1	6	NA	51.5005	0.307839347462897	0.265169259833426	0	1	1	No	-0.243530522036175	0.25993668749845	0	1	1	No	0.0243716102576781	0.259526213782007	0	1	1	No	0.551369869499071	0.263769666811222	0	1	1	No	0.283467737205219	0.263365167197377	0	1	1	No	-0.267902132293853	0.258096021476582	0	1	1	No
bir-1	8	NA	386.238	-0.383227992516384	0.145918102915177	0	1	1	No	-0.736033893437825	0.1453467664419	-1.03912799118375	0.298745214442417	0.750517559410864	No	0.212563688825939	0.147024451922598	0	1	1	No	0.352805900921441	0.144236068393863	0	1	1	No	-0.595791681342323	0.145926523816512	-0.0739528432534461	0.941047908089565	1	No	-0.948597582263764	0.145355220442976	-2.50144151104918	0.0123688871395616	0.0416099087115668	Down
bir-2	5	NA	493.43	0.134886637683659	0.140525989065574	0	1	1	No	0.112353701875452	0.140942905227499	0	1	1	No	0.402145182583292	0.140844155371505	0	1	1	No	0.0225329358082069	0.141214849646799	0	1	1	No	-0.267258544899632	0.141116290095141	0	1	1	No	-0.289791480707839	0.141531467412437	0	1	1	No
bkip-1	grey	NA	5.4175	-0.026005266607643	0.603295674699668	0	1	1	No	-0.115768505837006	0.607210807352554	0	1	1	No	-0.0459645070525495	0.588578869187856	0	1	1	No	0.0897632392293631	0.611785035197051	0	1	1	No	0.0199592404449065	0.593296777714555	0	1	1	No	-0.0698039987844567	0.597277448978305	0	1	1	No
bli-1	2	NA	192.679	-6.10989791952822	0.766643752757327	-7.2066039795632	5.73645231659798e-13	1.33295413507185e-11	Down	-2.13504780830194	0.82865237620438	-1.87056460925375	0.061405453859056	0.20027915406516	No	-9.07341488270061	0.763117414899859	-11.1233405462441	9.65864320275411e-29	5.10881858905675e-26	Down	-3.97485011122628	0.521730076722969	-6.49732546093225	8.17604611312695e-11	5.0356236933791e-09	Down	2.96351696317238	0.409738620883668	5.80496160709167	6.4380754451348e-09	1.15435238330881e-07	Up	6.93836707439867	0.516534324982338	12.2999900822001	9.05852609418582e-35	6.52515829651185e-33	Up
bli-2	2	confirmed	125.738	-7.45647742302719	1.18317705102342	-5.80764934299858	6.33560321206611e-09	8.07742686800877e-08	Down	-1.36995071480435	1.45026946600811	-0.541244736376434	0.588338906064151	1	No	-10.4689358722755	1.17949294230895	-8.3798177316152	5.30097286572746e-17	7.47702222710858e-15	Down	-6.08652670822283	1.03552496168267	-5.31279004543083	1.07959398517012e-07	4.20736827679359e-06	Down	3.01245844924832	0.600195425354522	4.04444676967418	5.24468223437837e-05	0.00043686757627504	Up	9.09898515747115	1.03131342056094	8.25547790587301	1.51295612953755e-16	3.05204032292241e-15	Up
bli-3	2	NA	260.758	-0.673903577483963	0.134418118813649	-0.661395787030871	0.508358527009761	1	No	-0.608732696663751	0.135646812515959	-0.174959486504399	0.861111467582562	1	No	-0.824942907061464	0.133514084238171	-1.79713554888665	0.0723141033755034	0.869435504613461	No	-0.0651708808202119	0.1306589655296	0	1	1	No	0.151039329577501	0.128443443727976	0	1	1	No	0.216210210397713	0.129728737234511	0	1	1	No
bli-4	8	NA	2285.42	-0.292920677013539	0.0796355365150429	0	1	1	No	-0.396942160621615	0.0797090602302534	0	1	1	No	0.0478856009540421	0.0798619825115588	0	1	1	No	0.104021483608076	0.0792908473548514	0	1	1	No	-0.340806277967582	0.0794445746532163	0	1	1	No	-0.444827761575657	0.0795182749322483	0	1	1	No
bli-5	2	NA	7.15061	-1.66516573328711	0.717666222514504	-1.50510878093511	0.132296111831292	0.421358729060314	No	-0.919282551196721	0.752688739952251	-0.444117911499416	0.656957337262829	1	No	-2.04495800225491	0.704747295192469	-2.07160497417191	0.0383022956702395	0.535788972326012	No	-0.74588318209039	0.659457615621504	-0.243962884466451	0.807259565404349	1	No	0.379792268967803	0.604162901217404	0	1	1	No	1.12567545105819	0.645374487006322	0.83777010393796	0.402159832287457	0.820358605378828	No
bli-6	2	confirmed	469.461	-6.09198902022933	0.521382151572151	-10.5622891071814	4.45659191130025e-26	3.58666595343317e-24	Down	-3.75163248080298	0.526863979788361	-6.01034157255351	1.85132848287463e-09	1.89159378321139e-08	Down	-7.76698220365441	0.520451381268084	-13.7995256850995	2.56534948175492e-43	1.08552763320459e-39	Down	-2.34035653942635	0.444428505023912	-3.94969386433012	7.82512108744286e-05	0.00165105070791485	Down	1.67499318342508	0.436807378279124	2.49536348886617	0.0125828160602361	0.0577329207469657	No	4.01534972285144	0.443336170256657	7.73758144043498	1.01325777822606e-14	1.78746943571144e-13	Up
blmp-1	1	NA	110.098	-2.00341024049433	0.218718939504805	-6.48508192160087	8.86835851733151e-11	1.50457489742519e-09	Down	-1.95298516315325	0.220111191244161	-6.21497323884726	5.13333978146128e-10	5.55699299573592e-09	Down	-1.96431894023482	0.218515153701949	-6.3122347208752	2.75034654536796e-10	1.90788383716795e-08	Down	-0.0504250773410743	0.19025514642954	0	1	1	No	-0.0390913002595031	0.188406360506257	0	1	1	No	0.0113337770815712	0.190020835209442	0	1	1	No
blos-1	5	NA	203.687	-0.203850951670595	0.147046647779996	0	1	1	No	-0.26066658060405	0.147708474248892	0	1	1	No	0.219411711774816	0.148234175390824	0	1	1	No	0.0568156289334549	0.146673893430626	0	1	1	No	-0.423262663445411	0.147203289352947	0	1	1	No	-0.480078292378866	0.147864414717991	0	1	1	No
blos-2	5	NA	396.557	0.100814171273742	0.150429877002874	0	1	1	No	-0.0750018176726353	0.150424273683724	0	1	1	No	0.60931339735228	0.151516174210007	0.16046733940484	0.872512947582551	1	No	0.175815988946377	0.15072106254673	0	1	1	No	-0.508499226078538	0.151810828382551	0	1	1	No	-0.684315215024915	0.151805276098484	-0.654227689428161	0.512965124824499	0.986884161803465	No
blos-4	5	NA	148.83	-0.185351058993699	0.166564767840501	0	1	1	No	-0.525028630048774	0.165600985978986	0	1	1	No	0.152157844482041	0.168719117310623	0	1	1	No	0.339677571055075	0.163273940563358	0	1	1	No	-0.33750890347574	0.166435674059689	0	1	1	No	-0.677186474530815	0.165471140289888	-0.557115122125311	0.577448776203246	1	No
blos-7	8	NA	113.254	-0.234710949688939	0.153597708260328	0	1	1	No	-0.34426612906969	0.153946143113873	0	1	1	No	0.346919855004051	0.156506777194905	0	1	1	No	0.10955517938075	0.152221772162032	0	1	1	No	-0.581630804692991	0.154810930530689	0	1	1	No	-0.691185984073741	0.155156640933768	-0.684379240454613	0.49373572136321	0.958744597430885	No
blos-8	8	NA	36.6033	-1.52144435987703	0.255231482367209	-3.66900020009968	0.00024350088868524	0.00150290730581595	Down	-1.89773461573777	0.252305143296496	-5.20296415121078	1.96134715302046e-07	1.61388717665006e-06	Down	-0.0515389505541316	0.281594499866355	0	1	1	No	0.376290255860738	0.209400552954578	0	1	1	No	-1.4699054093229	0.243897862190258	-3.62818026109882	0.00028542595307807	0.00199963562988388	Down	-1.84619566518363	0.240833848141367	-5.23678741554354	1.63395709384572e-07	1.27185277975708e-06	Down
blos-9	8	NA	178.279	-0.319307317901023	0.157862813658623	0	1	1	No	-0.406162055282699	0.158359762411864	0	1	1	No	0.480016011818298	0.161734375692522	0	1	1	No	0.0868547373816759	0.156434842823709	0	1	1	No	-0.799323329719321	0.159850098299178	-1.34077696541787	0.179992877090679	0.546272088512969	No	-0.886178067100997	0.160340888022631	-1.87836097713572	0.0603318000556297	0.169376916046614	No
bmk-1	5	NA	1390.33	0.115987597894188	0.0704915279832939	0	1	1	No	-0.0746063151476221	0.070455766101314	0	1	1	No	0.512255238066649	0.071049991932601	0	1	1	No	0.19059391304181	0.0705091413736078	0	1	1	No	-0.396267640172462	0.071102921129206	0	1	1	No	-0.586861553214271	0.0710674669132881	-0.0261941686558597	0.979102467026704	1	No
bmy-1	5	NA	497.424	0.0570029258860375	0.185143111667848	0	1	1	No	-0.109779286314305	0.185147525714206	0	1	1	No	0.537057475180529	0.185758679639244	0	1	1	No	0.166782212200343	0.185317390090647	0	1	1	No	-0.480054549294491	0.185927985622559	0	1	1	No	-0.646836761494834	0.185932381089753	-0.33257661270408	0.739453899695287	1	No
bnc-1	14	NA	1.3237	2.08891414682496	1.51952900135913	0.989723885151122	0.322309097077097	0.864290316467948	No	2.54541375349244	1.5369583700055	1.27551519400323	0.202126949731782	0.549084020578731	No	-0.454973778261379	1.2224992669594	0	1	1	No	-0.456499606667479	1.75540617473517	0	1	1	No	2.54388792508634	1.48785735883755	1.31658314787434	0.187978390643574	0.564551294447828	No	3.00038753175382	1.50565320991834	1.60421238824631	0.108667244970273	0.280561429367695	No
bpl-1	17	NA	414.063	0.0406383142995724	0.0852294218658205	0	1	1	No	-0.260003938108548	0.08501260201714	0	1	1	No	0.0859505392759311	0.0845496066651124	0	1	1	No	0.300642252408121	0.0848037411084173	0	1	1	No	-0.0453122249763587	0.0843395991964571	0	1	1	No	-0.345954477384479	0.0841204858555886	0	1	1	No
bpnt-1	grey	NA	532.05	0.292609022082995	0.144324482398792	0	1	1	No	0.200382352388616	0.144505179230446	0	1	1	No	0.255735927724317	0.143818501122218	0	1	1	No	0.092226669694379	0.145127101966334	0	1	1	No	0.0368730943586784	0.144443380513211	0	1	1	No	-0.0553535753357006	0.144623928795586	0	1	1	No
bra-1	8	NA	60.0384	-0.830381811919335	0.243517083654654	-1.00765748438137	0.313618922090557	0.84505048707942	No	-1.16502545059856	0.241847007342079	-2.39831560031732	0.0164706671892969	0.0621035756529039	No	0.102464651245877	0.25324018112229	0	1	1	No	0.33464363867923	0.229631960196275	0	1	1	No	-0.932846463165212	0.241601843772147	-1.43975086338027	0.149937897428177	0.472949841943594	No	-1.26749010184444	0.239918435605228	-2.84467552534163	0.00444566842672198	0.0164399392002502	Down
bra-2	8	NA	613.243	-0.165353814179242	0.10366110675473	0	1	1	No	-0.292229967412302	0.103734213428723	0	1	1	No	0.346486767564728	0.104652288796466	0	1	1	No	0.12687615323306	0.10324003241133	0	1	1	No	-0.51184058174397	0.104162463502372	0	1	1	No	-0.638716734977031	0.104235218554774	-0.515341510497275	0.606314396596983	1	No
brap-2	5	NA	740.715	0.134457484699253	0.138523854178028	0	1	1	No	0.00743106233449791	0.138623474280023	0	1	1	No	0.502988463826792	0.13911056615015	0	1	1	No	0.127026422364755	0.138680145294919	0	1	1	No	-0.368530979127539	0.13916703879502	0	1	1	No	-0.495557401492294	0.139266198838639	0	1	1	No
brc-1	8	NA	511.979	-0.431679794144413	0.17593277007015	0	1	1	No	-0.683417843254151	0.176045412686099	-0.55904804193698	0.576128933283195	1	No	0.187332849894891	0.17738399109411	0	1	1	No	0.251738049109739	0.175233920165294	0	1	1	No	-0.619012644039303	0.176578650227416	-0.192620364894048	0.847256294720007	1	No	-0.870750693149042	0.176690881126795	-1.61723509060994	0.10582754443417	0.274445012593856	No
brc-2	5	NA	447.509	0.0149196516289563	0.1087407385359	0	1	1	No	-0.101795692360781	0.109022497099008	0	1	1	No	0.351004640374029	0.10960571973455	0	1	1	No	0.116715343989737	0.108791281214833	0	1	1	No	-0.336084988745073	0.109375736752662	0	1	1	No	-0.45280033273481	0.10965586372748	0	1	1	No
brd-1	8	NA	509.713	-0.360545434172288	0.0866549738484838	0	1	1	No	-0.570527202426458	0.0865767720847282	0	1	1	No	0.271282949776534	0.0888115700044583	0	1	1	No	0.20998176825417	0.0846362224998006	0	1	1	No	-0.631828383948823	0.0869209276035154	-0.538746942076222	0.590061478494429	1	No	-0.841810152202992	0.0868429653342613	-2.95717852579678	0.00310468303801534	0.0118537456628112	Down
bre-1	14	NA	264.674	0.478960283025824	0.178045488334606	0	1	1	No	0.736065932497712	0.18044181358232	0.837200255853079	0.402480013696235	0.947649151400635	No	-0.30694841525474	0.175116122646162	0	1	1	No	-0.257105649471888	0.181832990770459	0	1	1	No	0.785908698280563	0.17654927067604	1.13797523779762	0.25513082232755	0.715795772956972	No	1.04301434775245	0.17896563109893	2.55923075810722	0.0104904081282015	0.0358769882730656	Up
bre-2	17	NA	27.1387	0.67491041741656	0.260812444892702	0.344732083062787	0.730295796183693	1	No	0.362646957433957	0.259378907612007	0	1	1	No	0.668733129632265	0.2572057409466	0.325549225006023	0.744765433541803	1	No	0.312263459982602	0.273107045650931	0	1	1	No	0.0061772877842944	0.27104397063062	0	1	1	No	-0.306086172198308	0.26966483111111	0	1	1	No
bre-3	8	NA	759.858	-0.152225565791442	0.108358489335028	0	1	1	No	-0.281159065895411	0.108494835933075	0	1	1	No	-0.142512521962489	0.108294027234201	0	1	1	No	0.128933500103969	0.107803467212125	0	1	1	No	-0.00971304382895286	0.10760136827393	0	1	1	No	-0.138646543932922	0.10773867301859	0	1	1	No
bre-4	grey	NA	209.567	0.057854033532593	0.161819172976281	0	1	1	No	0.135136263593505	0.163152640802543	0	1	1	No	0.133283698552512	0.161569169671604	0	1	1	No	-0.0772822300609122	0.162585274216283	0	1	1	No	-0.0754296650199192	0.160996222956473	0	1	1	No	0.00185256504099305	0.162336450776009	0	1	1	No
bre-5	5	NA	181.351	0.262284411730944	0.154452961431467	0	1	1	No	-0.0311381503462819	0.154268656054572	0	1	1	No	0.584226343429217	0.156184313337938	0	1	1	No	0.293422562077226	0.155250121807412	0	1	1	No	-0.321941931698273	0.157153815685268	0	1	1	No	-0.615364493775499	0.156972681607464	-0.193438077661375	0.846615896875572	1	No
brf-1	5	NA	1054.75	-0.00484066227052886	0.063021397001908	0	1	1	No	-0.205494150200871	0.0630000630478291	0	1	1	No	0.499471012271879	0.0642402114631807	0	1	1	No	0.200653487930342	0.0626826077091433	0	1	1	No	-0.504311674542408	0.0639289146848376	0	1	1	No	-0.70496516247275	0.0639078836893035	-1.87715748898799	0.0604965120302392	0.169720482312629	No
bris-1	8	NA	809.216	-0.0719684315867907	0.105089479077387	0	1	1	No	-0.244417186803881	0.105027392442055	0	1	1	No	0.0802345531386919	0.104951137752289	0	1	1	No	0.172448755217091	0.104741846820374	0	1	1	No	-0.152202984725483	0.104665384096257	0	1	1	No	-0.324651739942573	0.104603045732348	0	1	1	No
bro-1	11	NA	2.72199	0.417870170433397	1.01789296586892	0	1	1	No	-0.812719984700535	0.926772636882851	-0.245712891854963	0.805904491843113	1	No	-1.01944443582013	0.899006495736995	-0.483249495838159	0.628918595204817	1	No	1.23059015513393	0.970698157620113	0.665078170866979	0.506000495865882	1	No	1.43731460625353	0.944224647851832	0.902660832030383	0.366705930199015	0.943292488533212	No	0.206724451119599	0.845198966216755	0	1	1	No
brp-1	14	NA	4919.7	1.33338355731518	0.164268693569988	4.55585018088866	5.21741153658834e-06	4.2788714727011e-05	Up	0.932883012880314	0.164169931616408	2.11904219886722	0.0340869008352933	0.119338667808941	No	0.111655964476724	0.163897354874671	0	1	1	No	0.400500544434861	0.164527800970288	0	1	1	No	1.22172759283845	0.164255818115961	3.8764385952462	0.00010599654416293	0.00082184952198891	Up	0.82122704840359	0.164157048415411	1.43903079815251	0.150141796982267	0.368386515218482	No
btb-10	8	NA	41.7878	-1.94922636473173	0.624034458735312	-2.18613947617013	0.0288054026324766	0.114034302887624	No	-2.02061954458396	0.624485895622903	-2.29888225602273	0.0215116262495858	0.0788911740778191	No	0.580768252096505	0.649704968593702	0	1	1	No	0.0713931798522298	0.605556839808629	0	1	1	No	-2.52999461682823	0.631532243904984	-3.07980255260072	0.00207137865693329	0.0117375812344335	Down	-2.60138779668046	0.631978330426067	-3.19059641700223	0.00141979458016334	0.00578628210793584	Down
btb-11	8	NA	44.2281	-1.65763011946234	0.575437836583689	-1.8640243155202	0.0623182897631243	0.223936519107232	No	-2.04013536140668	0.574448429029677	-2.53310007978367	0.0113058668282772	0.0442307820156723	Down	1.10362936762206	0.610080075865762	0.850100483753837	0.395269222701462	1	No	0.382505241944342	0.55845456046457	0	1	1	No	-2.7612594870844	0.595044679864622	-3.65730433482662	0.00025488168981673	0.00181265860581428	Down	-3.14376472902874	0.594087938982563	-4.30704709038681	1.65448397883367e-05	9.67288435105732e-05	Down
btb-12	8	NA	5.94389	-0.535267106315435	0.744993522306028	0	1	1	No	-1.24919730899452	0.728799928206964	-0.911357539000613	0.362107018436961	0.872245525252639	No	1.32249949058617	0.854268159845023	0.863311457985229	0.387966246107386	1	No	0.713930202679087	0.699378709040527	0.18434962490632	0.853739185930705	1	No	-1.8577665969016	0.829310031557426	-1.53472953234555	0.124850278467206	0.407327643279864	No	-2.57169679958069	0.814793993417219	-2.43828110618311	0.0147572932027152	0.0487249971139307	Down
btb-14	8	NA	163.209	-0.0784717015566642	0.131910867275845	0	1	1	No	-0.173424896835834	0.132694933455687	0	1	1	No	-0.0448677157163211	0.131379486085778	0	1	1	No	0.0949531952791695	0.131114960953478	0	1	1	No	-0.0336039858403431	0.129783500480552	0	1	1	No	-0.128557181119513	0.130580340930091	0	1	1	No
btb-16	14	NA	96.7338	2.37320239631004	0.256336969685578	6.97598320875621	3.03739006425667e-12	6.36489690071144e-11	Up	1.99917068902155	0.252623973000254	5.59792751347526	2.16929411681522e-08	1.99801580668629e-07	Up	0.142686197171669	0.23023786004433	0	1	1	No	0.374031707288486	0.276482462987	0	1	1	No	2.23051619913837	0.256189684601407	6.42303846737055	1.33580718302487e-10	3.31037662955769e-09	Up	1.85648449184988	0.252474521865456	5.03609030509407	4.75136469590642e-07	3.48057596876399e-06	Up
btb-17	14	NA	70.0568	1.70838620395768	0.25183908441978	4.46073017834339	8.16808765722474e-06	6.51337174437736e-05	Up	2.12629061078138	0.266779403439354	5.77739732119819	7.58649900384565e-09	7.25016002092226e-08	Up	-0.00289322203598234	0.229218179115399	0	1	1	No	-0.417904406823698	0.285377719731846	0	1	1	No	1.71127942599366	0.250619570669729	4.49398035031308	6.99040815588131e-06	7.00116262996728e-05	Up	2.12918383281736	0.265628490133181	5.81332157572079	6.12452461001486e-09	5.8080516433317e-08	Up
btb-18	14	NA	1.94814	2.20089734962746	1.14534399185887	1.41084020269307	0.158291737296359	0.488494743730713	No	2.62564277856244	1.28010678683786	1.59411917782522	0.110909344280755	0.332247573024725	No	0.104444094456635	0.884180594239524	0	1	1	No	-0.424745428934983	1.46809880265891	0	1	1	No	2.09645325517083	1.13948197243452	1.32643893605582	0.18469434901905	0.557144279361334	No	2.52119868410581	1.27486455850986	1.51874853778111	0.12882580398798	0.323759339925017	No
btb-19	5	NA	292.914	0.076072035278398	0.149533298369862	0	1	1	No	-0.172675386607863	0.149263842960595	0	1	1	No	0.445263893214569	0.150692748834157	0	1	1	No	0.248747421886261	0.149238777467493	0	1	1	No	-0.369191857936171	0.150667920994019	0	1	1	No	-0.617939279822433	0.150400498422985	-0.219010443235333	0.826641912720194	1	No
btb-2	14	NA	50.8592	2.96495252698442	0.331551691542218	7.17822465605299	7.06224471374259e-13	1.62356498153167e-11	Up	7.51857367617667	1.0339691430389	6.70578394225425	2.00327944325342e-11	2.46320732681117e-10	Up	0.207057959701211	0.277168336883152	0	1	1	No	-4.55362114919225	1.04993445273725	-3.77987515205906	0.00015690701575084	0.00301490823884139	Down	2.75789456728321	0.331802256530818	6.54876368232714	5.80153501706137e-11	1.54155073310488e-09	Up	7.31151571647546	1.03404951626053	6.50502283565759	7.76815787384972e-11	9.14822297841375e-10	Up
btb-20	14	NA	221.497	1.05670407568954	0.172105478301686	2.74078478119497	0.00612926406804699	0.0285844934470991	Up	1.01086341184311	0.172998173875882	2.46166420316466	0.0138294077502975	0.0530784418167284	No	0.829486372890397	0.170316117544201	1.43548582727026	0.151148704150322	1	No	0.0458406638464289	0.177188904386688	0	1	1	No	0.227217702799146	0.174571245129161	0	1	1	No	0.181377038952717	0.175451395497535	0	1	1	No
btb-22	1	NA	0.757762	-1.93823596590853	1.70727267564922	-0.792630248940137	0.427993279640843	1	No	-0.761180922782354	1.87339729382398	-0.0940435450414972	0.92507456605193	1	No	-1.61252529184484	1.72280289878138	-0.596426493461125	0.55089034600039	1	No	-1.17705504312618	1.69729476974119	-0.348822758239251	0.727222376698762	NA	Bad_test	-0.325710674063695	1.52945886475257	0	1	1	No	0.851344369062484	1.7129154150479	0.155491839656913	0.876433586711736	1	No
btb-4	14	NA	56.3203	0.604733839044617	0.268378013189245	0.0735300139162359	0.941384361060657	1	No	0.783109748565386	0.2735999408145	0.724085494958873	0.469013249038664	1	No	0.768161640310801	0.268815611664534	0.681365338778674	0.49564034922361	1	No	-0.178375909520769	0.27901442266262	0	1	1	No	-0.163427801266185	0.274324541198918	0	1	1	No	0.0149481082545844	0.279435366477635	0	1	1	No
btb-5	grey	NA	1.19216	0.638416666535968	1.34832910548428	0.0396169350039967	0.968398525857179	1	No	0.514517509514169	1.35675464501969	0	1	1	No	0.642603576364208	1.33109521702503	0.0432753236789106	0.965482061641416	1	No	0.123899157021798	1.41098041183999	0	1	1	No	-0.00418690982824031	1.38632510763997	0	1	1	No	-0.128086066850039	1.39452124514193	0	1	1	No
btb-6	8	NA	155.111	-1.6745216915891	0.422684527813408	-2.57762378297902	0.00994822435771931	0.0442234257383007	Down	-1.89511327284215	0.422573374465014	-3.10032139270673	0.00193310760855311	0.00888345676147427	Down	1.21457081722689	0.437052518156336	1.44049236893239	0.149728147461486	1	No	0.220591581253056	0.416580321025085	0	1	1	No	-2.88909250881599	0.431260717389268	-5.34269043274871	9.15770822023007e-08	1.328220816929e-06	Down	-3.10968409006904	0.431151777985724	-5.85567361420608	4.75080425639145e-09	4.58325357056336e-08	Down
btb-7	5	NA	49.7082	-0.479290192198189	0.329157014615666	0	1	1	No	-0.764755657598666	0.328051197364057	-0.547950012202458	0.583726226987514	1	No	1.11308136616754	0.349447763351612	1.51118828491738	0.130740486320922	1	No	0.285465465400476	0.322658858584152	0	1	1	No	-1.59237155836573	0.344390602663397	-2.92508433904719	0.00344362879514588	0.0183407366226052	Down	-1.8778370237662	0.343333856727663	-3.76553898904208	0.00016619018640896	0.00081390819904766	Down
btb-8	8	NA	45.8271	-2.41787141072255	0.647249983767562	-2.83178286085638	0.00462892712749471	0.022272444247183	Down	-2.61777990979388	0.647143088240489	-3.14115988678916	0.00168280136793189	0.00781210259097919	Down	0.83079167535732	0.686268158784674	0.358156898598643	0.720225900471736	1	No	0.199908499071336	0.622102776057583	0	1	1	No	-3.24866308607987	0.662707803400313	-4.01936279067905	5.83557544975203e-05	0.00047934493904388	Down	-3.4485715851512	0.662603413466085	-4.32169760516601	1.54833296641325e-05	9.09224875113871e-05	Down
btb-9	14	NA	59.1293	1.31782188856068	0.278381828531856	2.63243435257779	0.00847754044715795	0.038216354432977	Up	1.23971848638978	0.280110213738386	2.33736027562804	0.0194204588378159	0.0721713010292695	No	0.358620057917456	0.264205004628583	0	1	1	No	0.0781034021708945	0.294751889435122	0	1	1	No	0.95920183064322	0.27968058646138	1.33796140582283	0.180909018118327	0.548364262297778	No	0.881098428472325	0.281400994937374	1.05222950095902	0.292694267560337	0.637292002214497	No
btbd-10	8	NA	1289.92	-0.0042760667243002	0.124901163516159	0	1	1	No	-0.194629829011801	0.124866268451193	0	1	1	No	0.0444825768754522	0.124851258475161	0	1	1	No	0.190353762287501	0.1246934302163	0	1	1	No	-0.0487586435997524	0.12467839943282	0	1	1	No	-0.239112405887254	0.1246434419961	0	1	1	No
btf-1	8	NA	1144.45	0.0219075056448388	0.0674751650058138	0	1	1	No	-0.110286964280591	0.0675803170928554	0	1	1	No	0.342505883048622	0.0679559895316872	0	1	1	No	0.13219446992543	0.0674062221517676	0	1	1	No	-0.320598377403783	0.067782859479164	0	1	1	No	-0.452792847329213	0.0678875349777718	0	1	1	No
bub-1	5	NA	2625.72	-0.0818041275687921	0.0746987978790633	0	1	1	No	-0.297893483512732	0.0746660036334392	0	1	1	No	0.398144703663235	0.0750595381306276	0	1	1	No	0.21608935594394	0.074511382094584	0	1	1	No	-0.479948831232028	0.0749057289316687	0	1	1	No	-0.696038187175967	0.0748730253238127	-1.48301990864863	0.138069121376856	0.343673498745976	No
bub-3	8	NA	1181.82	-0.296522962090788	0.107063039433378	0	1	1	No	-0.425686026023351	0.107091585070962	0	1	1	No	0.22438570090591	0.107538943838847	0	1	1	No	0.129163063932563	0.106635342487272	0	1	1	No	-0.520908662996698	0.107084607269947	0	1	1	No	-0.650071726929261	0.107113147160197	-0.607504574876704	0.543516107493998	1	No
bud-13	5	NA	887.214	0.121387821174792	0.18425599479054	0	1	1	No	0.00054868819806542	0.184307988608708	0	1	1	No	0.721664093706736	0.184800835597493	0.739520972753599	0.459590709308137	1	No	0.120839132976727	0.184431181686069	0	1	1	No	-0.600276272531943	0.184923700315279	-0.0826085164091934	0.934162829308773	1	No	-0.72111540550867	0.184975506496919	-0.735856374102901	0.461818109169009	0.911717651172071	No
bud-31	5	NA	561.55	0.0546570946984876	0.146384583987031	0	1	1	No	-0.0907005974675592	0.146462984864879	0	1	1	No	0.480720319049797	0.147088769588237	0	1	1	No	0.145357692166047	0.146456772574708	0	1	1	No	-0.426063224351309	0.147082583702419	0	1	1	No	-0.571420916517356	0.14716061274618	0	1	1	No
bus-1	2	NA	3.63978	-0.507817725660853	1.10282913571672	0	1	1	No	1.96322303934036	1.41221222673076	0.975931955022733	0.329098185400496	0.810001342426507	No	-3.01279837512169	1.00036748782931	-2.42690651651401	0.0152281791908932	0.252946183498585	No	-2.47104076500121	1.35591086463124	-1.39097695445795	0.164232415186274	1	No	2.50498064946084	0.919177957429309	2.08880188427332	0.0367255607315651	0.14598798519081	No	4.97602141446205	1.27396962311818	3.44672379527743	0.00056742837901147	0.00251983093150535	Up
bus-12	2	NA	6.3475	-0.712223577516558	0.989695027123677	-0.128548263889235	0.897715105957297	1	No	-1.01688048178397	0.984872728545765	-0.438514002130686	0.661013722180434	1	No	-2.80963991409965	0.931998575655935	-2.38695634543644	0.0169885084237458	0.275428633697625	No	0.304656904267414	0.924479166286139	0	1	1	No	2.09741633658309	0.86793372884349	1.74254817657377	0.0814125691303713	0.286424681999723	No	1.79275943231568	0.862430641528688	1.40041340620144	0.161389557763294	0.390880172963271	No
bus-17	8	NA	6.57223	-3.55020445208239	0.94558360044137	-3.13584589527391	0.00171359221250397	0.00901813764680934	Down	-3.42166476401704	0.952889328364525	-2.97690894375499	0.00291170474029338	0.0129502319398487	Down	-3.2672436246103	0.94897006680397	-2.82647864083197	0.00470628825834147	0.0908308267510692	No	-0.12853968806535	0.519904068637312	0	1	1	No	-0.282960827472089	0.512685439609295	0	1	1	No	-0.154421139406739	0.526037796088708	0	1	1	No
bus-18	2	NA	5.7345	-0.525287878653476	0.66383673620959	0	1	1	No	-1.18336824380046	0.638912438595169	-0.936541860283932	0.348994270444984	0.848104153423233	No	-1.6647357109495	0.611365059595716	-1.76610634514101	0.0773780091625355	0.914144617553672	No	0.658080365146987	0.582191354952222	0.125526366074234	0.900106853009003	1	No	1.13944783229603	0.551819654659526	1.00476274741994	0.315011105760939	0.844638908220563	No	0.48136746714904	0.521569479517099	0	1	1	No
bus-19	14	NA	58.7761	-0.160719552562561	0.332382410737455	0	1	1	No	0.933849746531098	0.353400588847607	0.987122708733031	0.323582486452512	0.800070655862561	No	-1.38878566343123	0.323299497296643	-2.48619521574362	0.0129117116065614	0.218543630652659	No	-1.09456929909366	0.349980795404695	-1.45599217381178	0.145394783098419	1	No	1.22806611086867	0.319557741745187	2.01236279664739	0.0441817072342395	0.170861329117569	No	2.32263540996233	0.34136645665956	5.09023477867729	3.57620450151251e-07	2.66144741378167e-06	Up
bus-2	14	NA	4.57452	0.317753240263046	0.685422868752337	0	1	1	No	0.147279573642059	0.692258890583246	0	1	1	No	-0.588185757858444	0.626684469121404	-0.00508351174381266	0.995943961934377	1	No	0.170473666620987	0.712116840257237	0	1	1	No	0.905938998121489	0.648553415313113	0.494853608883617	0.620703459452039	1	No	0.735465331500502	0.655773852895231	0.229446982120742	0.818521523533147	1	No
bus-4	2	NA	13.4427	-3.05939633068775	0.8562609610874	-2.88976894093761	0.00385525078188816	0.0188458491156319	Down	-0.939184098334111	0.941031967148527	-0.37637839170049	0.706635607924739	1	No	-4.49611910245878	0.841149479669986	-4.64973134619694	3.32367680289759e-06	0.000126135770327	Down	-2.12021223235364	0.761961671814947	-2.01481555981269	0.0439239780875908	0.434076878916925	No	1.43672277177103	0.634489578894184	1.34237472151307	0.179474526751593	0.545089868974962	No	3.55693500412467	0.744939643386482	3.98949771368632	6.62133574316682e-05	0.00035081107057268	Up
bus-5	2	NA	62.4047	-2.31787428753317	0.51237505179387	-3.38204266867839	0.00071948968158469	0.00407420164272394	Down	-1.15079721012807	0.531906980213153	-1.06371458013454	0.287458017453436	0.727929428114106	No	-4.60614379982243	0.501722097657451	-8.01468346440633	1.10421020896729e-15	1.39476582067017e-13	Down	-1.1670770774051	0.475081582546832	-1.22521499209607	0.220494227263236	1	No	2.28826951228926	0.441024433069859	3.8620751699248	0.00011242795980496	0.0008657669006637	Up	3.45534658969437	0.463572394056379	6.19179792950587	5.94817778770843e-10	6.43907937344417e-09	Up
bus-8A	2	NA	1.15254	-2.39372724908803	1.64442991577426	-1.09991142324628	0.271370717050195	0.753768791189553	No	-2.54639541138703	1.64707709230155	-1.19083400561796	0.233718756294696	0.616216235904027	No	-3.6494279141329	1.53807200870959	-1.99238260418242	0.0463290945367326	0.626330873904741	No	0.152668162298998	1.47918794458217	0	1	1	No	1.25570066504487	1.35676123348267	0.49433949651056	0.621066435783753	1	No	1.10303250274587	1.35996708848622	0.380915470037216	0.70326597292365	1	No
bus-8B	2	NA	23.5758	-1.70743179255334	0.664176700576424	-1.68995960198424	0.0910356835964507	0.308109807755568	No	-1.81784663023574	0.667228384933608	-1.84771310404969	0.064643857275346	0.209477601607532	No	-3.71198989874271	0.643204899401777	-4.86157661679975	1.16454490078412e-06	4.68196840633538e-05	Down	0.110414837682397	0.604719382253046	0	1	1	No	2.00455810618937	0.578104124699409	2.45554052555409	0.0140672890594792	0.0637095142862979	No	1.89414326850698	0.581607539267614	2.25090491460188	0.0243915604084299	0.0762533989766611	No
byn-1	14	NA	1462.02	0.715417406583338	0.0673381349327645	1.93675406533841	0.0527754133735257	0.193835000297751	No	0.741379351037077	0.067860917382873	2.30440962291713	0.0211996603347254	0.0779123571145264	No	0.156659772367504	0.0660813164367893	0	1	1	No	-0.0259619444537389	0.0690290079256666	0	1	1	No	0.558757634215834	0.067280310726197	0	1	1	No	0.584719578669573	0.067803539016503	0	1	1	No
C01A2.1	8	NA	6.40976	-0.868180805336048	0.731405476693466	-0.38717348223348	0.698627780295432	1	No	-1.6319462399882	0.721451112811852	-1.45116726746423	0.146733289075522	0.421242959405119	No	-0.164325243468317	0.753653191570743	0	1	1	No	0.763765434652154	0.67584010755571	0.264508472719515	0.791388136951344	1	No	-0.703855561867731	0.710113534021652	-0.167375435297797	0.867074652306494	1	No	-1.46762099651988	0.699856370346601	-1.26114590638472	0.207256283679773	0.481204221361255	No
C01A2.2	14	NA	63.3445	1.81607960244868	0.53500624482058	2.30105650983857	0.0213884371311743	0.0876631818690709	No	1.46623191062329	0.533251787304019	1.65256250725116	0.098419933860439	0.300456262860546	No	0.434789193564071	0.525224797017037	0	1	1	No	0.349847691825389	0.541197263957024	0	1	1	No	1.38129040888461	0.533289885767735	1.49316615622337	0.135393698748019	0.434522894389262	No	1.03144271705922	0.531529761957984	0.839920450389593	0.400952990492956	0.818476242725497	No
C01A2.4	14	NA	344.933	0.637646328627193	0.102200333331371	0.515128736972849	0.606463062773153	1	No	0.410808346077253	0.101845354809095	0	1	1	No	0.289093865951312	0.0992597478353117	0	1	1	No	0.22683798254994	0.105101323664609	0	1	1	No	0.348552462675881	0.102597804517226	0	1	1	No	0.121714480125941	0.102244205981133	0	1	1	No
C01A2.6	14	NA	1.15751	3.50012022064198	1.64408179278383	1.77309926637285	0.0762122595433101	0.265529533048115	No	1.84063071719815	1.62992792769075	0.77035965570398	0.44108657823756	1	No	0.120775386665301	1.38086458670158	0	1	1	No	1.65948950344383	1.85467753159582	0.579340335524152	0.562359554138773	1	No	3.37934483397668	1.64010851226212	1.70375607045815	0.0884266681006296	0.306765686466747	No	1.71985533053285	1.6259200315865	0.697977334977235	0.485191368464174	0.946191582403682	No
C01A2.9	NA	NA	0.115389	-0.634555877747994	4.32794324778021	-0.011450214319102	0.990864250404749	NA	Bad_test	0	4.32804458550702	0	1	NA	Bad_test	-0.467573950396364	4.32804458550702	0	1	NA	Bad_test	-0.545841708411716	4.32794324778021	0	1	NA	Bad_test	-0.16698192735163	4.32794324778021	0	1	NA	Bad_test	0.378859781060086	4.32804458550702	0	1	NA	Bad_test
C01B10.11	8	NA	229.009	-1.38559292789922	0.1785827956519	-4.48303502572422	7.35888450613504e-06	5.90623933807162e-05	Down	-1.61138682097882	0.178423739477561	-5.75252387369617	8.79208473786239e-09	8.35610560462699e-08	Down	-1.32373569380817	0.178530542269209	-4.13786730504757	3.50548995868829e-05	0.00109674534271272	Down	0.225793893079595	0.168227057199334	0	1	1	No	-0.0618572340910496	0.168340329349704	0	1	1	No	-0.287651127170645	0.16817158556174	0	1	1	No
C01B10.3	8	NA	251.627	-0.49782424357796	0.150896916016018	0	1	1	No	-0.474733033919712	0.151845743321095	0	1	1	No	-0.323269400396182	0.15147714627285	0	1	1	No	-0.023091209658248	0.14867489083795	0	1	1	No	-0.174554843181778	0.148298412832995	0	1	1	No	-0.15146363352353	0.14926375888491	0	1	1	No
C01B10.44	14	NA	7.25488	2.27970463872617	0.583298436916874	2.90538175909372	0.00366805409953477	0.0180371659785359	Up	6.05420098469954	1.09692375012035	4.98594454181477	6.16598307099809e-07	4.77801503054303e-06	Up	0.100173694751273	0.447383666844387	0	1	1	No	-3.77449634597338	1.1579612819371	-2.75440672820928	0.00587986467765177	0.0751452150123042	No	2.17953094397489	0.581193359340784	2.74354639182987	0.00607794594225759	0.0304988214351183	Up	5.95402728994827	1.09580580654941	4.89961565987212	9.60243100569322e-07	6.77302436664318e-06	Up
[truncated: 19,001 more rows]
