# Supplementary material for: ‘Re‐Wilding’ an Animal Model With Microbiota Shifts Immunity and Stress Gene Expression During Infection
Source: Mol Ecol. 2024 Nov 12;34(1):e17586. doi: 10.1111/mec.17586 (PMC11665493; doi:10.1111/mec.17586)
Supplement: Supplementary file 2 — Data S2 Excel with tabs for every enrichment analysis, containing outputs from the Cytoscape‐StringApp. [file MEC-34-e17586-s003.xlsx]

## Sheet: Tabs
Tab name	Description
“Top candidates”	“Top candidates” passing two tests
Boruta_confirmed	Boruta confirmed
AMAP_AP_Up	PathogenàCo-colonization, upregulated DEGs
AM_Con_Up	ControlàMicrobiota, upregulated DEGs
AMAP_AP_Down	PathogenàCo-colonization, downregulated DEGs
AM_Con_Down	ControlàMicrobiota, downregulated DEGs
DownShared_AM+AMAP	PathogenàCo-colonization, downregulated DEGs also down from ControlàMicrobiota
WGCNA_Red17_AMAP_AP	Network 17 (positive correlation to co-colonization)
WGCNA_Yellow2_AMAP_AP	Network 2 (negative correlation to co-colonization)
AMAP_AM_Down	MicrobiotaàCo-colonization, downregulated DEGs
AMAP_AM_Up	MicrobiotaàCo-colonization, upregulated DEGs
WGCNA_Blue8_AMAP_AM	Network 8 (negative correlation to co-colonization)
WGCNA_Turquoise14_AMAP_AM	Network 14 (positive correlation to co-colonization)

## Sheet: “Top candidates”
# background genes	# genes	category	chart color	description	FDR value	genes	network.SUID	nodes.SUID	p-value	PMID	term name	transferred FDR value	year	Back % of 17405 total	Hit % of 5340	term name	Fold Enrich
467	229	COMPARTMENTS		Extracellular region	9e-06	nlp-29|clec-51|clec-52|asm-1|wrt-9|daf-7|sqt-1|B0495.5|scl-23|nlp-38|cht-1|C05C9.1|let-756|C06E8.5|C06G1.1|C07E3.9|svh-1|mlt-10|col-79|col-39|col-80|bli-1|gpx-5|clec-48|hex-2|col-7|col-62|nas-37|col-124|C25E10.8|flp-21|spp-8|C29E4.14|let-653|col-125|C30B5.17|cup-16|col-113|col-107|col-175|scl-5|col-131|ost-1|C44E12.1|sym-1|ilys-2|ilys-3|col-14|C49C8.5|col-161|cpr-1|col-119|lam-2|ilys-4|zmp-1|egl-…	2168634	2116496|2074541|2115194|2078288|2096891|2090750|2111909|2076032|2108036|2105219|2109689|2084093|2070395|2082491|2110778|2069576|2089277|2108063|2115944|2111246|2112521|2107745|2090123|2068160|2066603|2093912|2092130|2072975|2092229|2088188|2066696|2090714|2090654|2101895|2078807|2076734|2109152|2083178|2091152|2111798|2101538|2099960|2102753|2086229|2068202|2091065|2089091|2082764|2086730|2083880…	5.84e-09		GOCC:0005576	0.504576	0	0.0268314	0.0428839	GOCC:0005576	1.59827
60	50	COMPARTMENTS		Pseudopodium	0.00025	dyn-1|msp-36|C07G1.7|msp-55|spe-9|msp-40|msp-50|msp-49|msd-4|ssp-19|ssp-9|msp-74|msp-3|msp-77|msp-19|fer-1|msd-1|msd-2|msd-3|msp-45|F58A6.9|spe-41|msp-142|msp-63|msp-81|msp-10|msp-56|ssp-10|msp-38|M01G12.14|msp-31|msp-33|msp-57|msp-53|gsp-4|msp-79|msp-78|ssp-16|ssp-11|gsp-3|Y50E8A.2|Y59E9AR.1|Y59E9AR.7|msp-64|msp-76|msp-65|msp-59|msp-113|msp-51|msp-152	2168634	2073728|2109149|2072591|2066981|2085269|2066246|2099864|2083415|2085422|2107697|2081240|2106707|2067650|2071748|2115623|2108360|2109095|2108519|2099255|2110379|2108678|2112395|2103818|2083064|2101004|2103257|2091710|2112980|2092070|2080994|2107049|2104589|2073353|2075966|2068496|2067902|2066786|2082197|2106221|2080427|2110874|2073218|2069705|2082569|2116259|2102348|2079677|2109083|2107451|2099027	3.26e-07		GOCC:0031143	0.360206	0	0.00344729	0.0093633	GOCC:0031143	2.71614
77	55	COMPARTMENTS		Collagen trimer	0.0013	col-149|col-150|col-144|col-145|col-10|sqt-1|col-79|col-39|col-80|col-7|col-62|dpy-8|col-178|col-179|col-107|col-131|col-161|col-68|col-138|let-2|col-130|col-20|col-73|col-12|col-13|sqt-3|col-99|ram-2|col-172|col-173|skpo-1|col-126|col-159|col-160|col-156|col-101|col-77|M70.1|M70.3|col-147|col-146|dpy-2|col-143|col-142|col-141|col-50|col-181|col-162|col-109|col-115|col-137|col-42|col-176|rol-8|co…	2168634	2114165|2067335|2086949|2085443|2071160|2111909|2115944|2111246|2112521|2093912|2092130|2071190|2093750|2092199|2091152|2099960|2083880|2080718|2092601|2102579|2103671|2075261|2073773|2103275|2091716|2094320|2093486|2112899|2065613|2066150|2076764|2098367|2107775|2106161|2116427|2092607|2093117|2092832|2110130|2065715|2068310|2096843|2067158|2065601|2115629|2101892|2110820|2084306|2098832|2109599…	2.62e-06		GOCC:0005581	0.288606	0	0.00442402	0.0102996	GOCC:0005581	2.32812
137	75	COMPARTMENTS		Extracellular matrix	0.022	daf-7|sqt-1|col-79|col-39|col-80|bli-1|col-7|col-62|col-113|col-107|col-175|col-131|ost-1|col-161|lam-2|zmp-1|let-2|col-130|col-8|col-98|col-184|him-4|sqt-3|gon-1|col-140|dpy-5|col-111|hpo-34|dpy-13|col-152|col-172|col-173|col-139|elks-1|dpy-7|clec-78|skpo-1|noah-2|F53F1.4|cut-2|nid-1|col-156|mig-17|cutl-16|epi-1|K11D12.7|M70.1|M70.3|suro-1|rol-6|qua-1|col-147|col-146|col-143|col-142|col-141|adt-…	2168634	2090750|2111909|2115944|2111246|2112521|2107745|2093912|2092130|2083178|2091152|2111798|2099960|2102753|2083880|2083181|2082209|2102579|2103671|2090645|2089925|2094488|2094674|2094320|2095919|2067968|2102780|2097437|2099447|2095055|2112866|2065613|2066150|2094224|2075639|2112344|2074661|2076764|2098121|2104661|2077313|2084150|2116427|2114492|2084210|2075330|2096387|2092832|2110130|2087723|2083235…	5.73e-05		GOCC:0031012	0.165758	0	0.0078713	0.0140449	GOCC:0031012	1.78432
120	68	COMPARTMENTS		Collagen-containing extracellular matrix	0.022	daf-7|sqt-1|col-79|col-39|col-80|bli-1|col-7|col-62|col-113|col-107|col-175|col-131|ost-1|col-161|lam-2|zmp-1|let-2|col-130|col-8|col-98|col-184|him-4|sqt-3|col-140|dpy-5|col-111|hpo-34|dpy-13|col-152|col-172|col-173|col-139|elks-1|dpy-7|skpo-1|F53F1.4|cut-2|nid-1|col-156|mig-17|cutl-16|epi-1|K11D12.7|M70.1|M70.3|suro-1|rol-6|qua-1|col-147|col-146|col-143|col-142|col-141|lam-3|col-50|VC5.2|lam-1|…	2168634	2090750|2111909|2115944|2111246|2112521|2107745|2093912|2092130|2083178|2091152|2111798|2099960|2102753|2083880|2083181|2082209|2102579|2103671|2090645|2089925|2094488|2094674|2094320|2067968|2102780|2097437|2099447|2095055|2112866|2065613|2066150|2094224|2075639|2112344|2076764|2104661|2077313|2084150|2116427|2114492|2084210|2075330|2096387|2092832|2110130|2087723|2083235|2113847|2065715|2068310…	5.7e-05		GOCC:0062023	0.165758	0	0.00689457	0.0127341	GOCC:0062023	1.84697
420	210	GO Biological Process		Biological process involved in interspecies interaction between organisms	4.37e-05	nlp-27|nlp-29|nlp-31|clec-52|spl-2|daf-7|lys-7|tsp-1|ikb-1|cht-1|dcar-1|C08E8.4|C10C5.2|C14C11.4|C14C6.5|ins-11|lys-8|C17H12.8|C18D11.6|C18H7.4|clec-87|C25A8.5|clec-266|C29F3.7|pals-23|lgg-1|dod-24|C32H11.4|C33H5.13|C34F11.5|col-179|C34H4.1|mig-2|C35E7.10|fipr-22|C37A5.3|fipr-23|fipr-24|C42D8.1|ilys-2|ilys-3|C49C8.5|irg-2|abf-2|C50F4.8|C50F4.9|C55A6.7|acdh-1|C55C3.4|ilys-4|cebp-1|F01D5.5|F08G2.5|…	2168634	2107100|2116496|2113112|2115194|2090048|2090750|2101346|2080361|2097377|2109689|2104367|2081354|2067833|2071307|2102192|2066063|2088527|2075030|2106113|2082959|2114327|2066240|2110160|2087144|2114615|2068106|2109101|2098838|2068151|2098457|2092199|2080079|2071016|2072831|2090441|2088746|2088587|2081843|2111645|2091065|2089091|2086730|2108666|2086193|2074346|2076050|2082212|2085722|2069492|2112068…	7.76e-09		GO:0044419	0.435952	0	0.024131	0.0393258	GO:0044419	1.62968
281	151	GO Biological Process		Innate immune response	4.37e-05	lys-7|tsp-1|C08E8.4|C10C5.2|C14C11.4|C14C6.5|ins-11|lys-8|C17H12.8|C18D11.6|C18H7.4|C25A8.5|C29F3.7|pals-23|dod-24|C32H11.4|C33H5.13|C34F11.5|col-179|C34H4.1|mig-2|C35E7.10|fipr-22|C37A5.3|fipr-23|fipr-24|C42D8.1|C49C8.5|irg-2|C50F4.9|C55A6.7|acdh-1|C55C3.4|F01D5.5|F08G2.5|irg-4|F13A7.11|F18G5.6|F19B10.10|F20C5.4|F20G2.5|asp-12|F22B3.8|kin-14|F23C8.7|tli-1|gpx-1|F26E4.5|spp-18|thn-1|F31F7.1|aqp-1…	2168634	2101346|2080361|2081354|2067833|2071307|2102192|2066063|2088527|2075030|2106113|2082959|2066240|2087144|2114615|2109101|2098838|2068151|2098457|2092199|2080079|2071016|2072831|2090441|2088746|2088587|2081843|2111645|2086730|2108666|2076050|2082212|2085722|2069492|2111489|2075258|2080826|2092346|2089214|2087474|2103452|2110799|2101094|2086286|2101844|2115593|2114024|2065751|2077913|2078786|2068424…	3.55e-08		GO:0045087	0.435952	0	0.0161448	0.0282772	GO:0045087	1.75147
398	200	GO Biological Process		Response to other organism	4.37e-05	nlp-27|nlp-29|nlp-31|clec-52|spl-2|daf-7|lys-7|tsp-1|ikb-1|cht-1|dcar-1|C08E8.4|C10C5.2|C14C11.4|C14C6.5|ins-11|lys-8|C17H12.8|C18D11.6|C18H7.4|C25A8.5|C29F3.7|pals-23|lgg-1|dod-24|C32H11.4|C33H5.13|C34F11.5|col-179|C34H4.1|mig-2|C35E7.10|fipr-22|C37A5.3|fipr-23|fipr-24|C42D8.1|ilys-2|ilys-3|C49C8.5|irg-2|abf-2|C50F4.8|C50F4.9|C55A6.7|acdh-1|C55C3.4|ilys-4|cebp-1|F01D5.5|F08G2.5|irg-4|ttr-21|clec…	2168634	2107100|2116496|2113112|2115194|2090048|2090750|2101346|2080361|2097377|2109689|2104367|2081354|2067833|2071307|2102192|2066063|2088527|2075030|2106113|2082959|2066240|2087144|2114615|2068106|2109101|2098838|2068151|2098457|2092199|2080079|2071016|2072831|2090441|2088746|2088587|2081843|2111645|2091065|2089091|2086730|2108666|2086193|2074346|2076050|2082212|2085722|2069492|2112068|2108405|2111489…	1.31e-08		GO:0051707	0.435952	0	0.022867	0.0374532	GO:0051707	1.63787
396	199	GO Biological Process		Defense response to other organism	4.37e-05	nlp-27|nlp-29|nlp-31|clec-52|spl-2|daf-7|lys-7|tsp-1|ikb-1|dcar-1|C08E8.4|C10C5.2|C14C11.4|C14C6.5|ins-11|lys-8|C17H12.8|C18D11.6|C18H7.4|C25A8.5|C29F3.7|pals-23|lgg-1|dod-24|C32H11.4|C33H5.13|C34F11.5|col-179|C34H4.1|mig-2|C35E7.10|fipr-22|C37A5.3|fipr-23|fipr-24|C42D8.1|ilys-2|ilys-3|C49C8.5|irg-2|abf-2|C50F4.8|C50F4.9|C55A6.7|acdh-1|C55C3.4|ilys-4|cebp-1|F01D5.5|F08G2.5|irg-4|ttr-21|clec-7|F13…	2168634	2107100|2116496|2113112|2115194|2090048|2090750|2101346|2080361|2097377|2104367|2081354|2067833|2071307|2102192|2066063|2088527|2075030|2106113|2082959|2066240|2087144|2114615|2068106|2109101|2098838|2068151|2098457|2092199|2080079|2071016|2072831|2090441|2088746|2088587|2081843|2111645|2091065|2089091|2086730|2108666|2086193|2074346|2076050|2082212|2085722|2069492|2112068|2108405|2111489|2075258…	1.43e-08		GO:0098542	0.435952	0	0.0227521	0.0372659	GO:0098542	1.63791
287	152	GO Biological Process		Immune response	4.49e-05	lys-7|tsp-1|C08E8.4|C10C5.2|C14C11.4|C14C6.5|ins-11|lys-8|C17H12.8|C18D11.6|C18H7.4|C25A8.5|C29F3.7|pals-23|dod-24|C32H11.4|C33H5.13|C34F11.5|col-179|C34H4.1|mig-2|C35E7.10|fipr-22|C37A5.3|fipr-23|fipr-24|C42D8.1|C49C8.5|irg-2|C50F4.9|C55A6.7|acdh-1|C55C3.4|F01D5.5|F08G2.5|irg-4|F13A7.11|F18G5.6|F19B10.10|F20C5.4|F20G2.5|asp-12|F22B3.8|kin-14|F23C8.7|tli-1|gpx-1|F26E4.5|spp-18|thn-1|F31F7.1|aqp-1…	2168634	2101346|2080361|2081354|2067833|2071307|2102192|2066063|2088527|2075030|2106113|2082959|2066240|2087144|2114615|2109101|2098838|2068151|2098457|2092199|2080079|2071016|2072831|2090441|2088746|2088587|2081843|2111645|2086730|2108666|2076050|2082212|2085722|2069492|2111489|2075258|2080826|2092346|2089214|2087474|2103452|2110799|2101094|2086286|2101844|2115593|2114024|2065751|2077913|2078786|2068424…	6.38e-08		GO:0006955	0.434775	0	0.0164895	0.0284644	GO:0006955	1.72621
97	69	GO Biological Process		Peptidyl-tyrosine dephosphorylation	0.0001	B0207.1|ida-1|B0280.11|C02B10.6|C07E3.4|ptp-3|C15H7.3|C17H12.3|C17H12.5|C24D10.1|pph-2|C33F10.8|C33H5.16|C43E11.5|C46A5.1|C48B6.4|eya-1|C50F2.5|C55B7.3|F10G8.1|cdc-25.2|F20H11.4|F25H5.7|F35C11.2|F36H1.3|F36H12.10|F38H4.4|F40G12.10|F42C5.5|F47B3.1|F47B3.7|F54F12.1|F55F8.7|F55H12.5|F57H12.5|K07F5.6|K07F5.8|K09F6.3|M04G7.2|M05B5.1|M05D6.3|cdc-25.4|R10F2.6|egg-5|moa-1|R155.3|T04F3.3|T22C1.8|T27A3.5|T…	2168634	2107232|2101547|2073302|2074940|2088524|2114711|2078120|2070914|2074001|2103923|2091464|2067788|2113244|2081297|2103785|2089643|2115575|2101130|2069675|2079425|2084582|2104070|2102612|2108960|2112803|2091161|2077697|2101217|2074058|2067107|2072855|2067254|2083163|2109020|2116118|2096438|2111480|2079884|2079698|2068034|2098886|2081510|2088095|2100548|2092856|2091164|2116703|2077097|2078336|2114171…	1.67e-07		GO:0035335	0.4	0	0.00557311	0.0129213	GO:0035335	2.31852
185	105	GO Biological Process		Protein dephosphorylation	0.00032	B0207.1|ida-1|B0280.11|C02B10.6|C06A1.3|C07E3.4|ptp-3|C09H5.7|C15H7.3|C17H12.3|C17H12.5|C23G10.1|C24D10.1|C24H11.2|C25A6.1|C27B7.6|pph-2|C33F10.8|C33H5.16|C34D4.2|C43E11.5|C46A5.1|C47A4.3|C48B6.4|eya-1|C50F2.5|C55B7.3|F10G8.1|F13D11.3|cdc-25.2|F20D6.6|F20H11.4|F22D6.9|F23B12.1|pef-1|F25B3.4|F25H5.7|F26B1.5|F35C11.2|F36H1.3|F36H12.10|F38H4.4|F40E3.5|F40G12.10|F42C5.5|F42G8.8|F47B3.1|F47B3.6|F47B3.…	2168634	2107232|2101547|2073302|2074940|2086493|2088524|2114711|2099081|2078120|2070914|2074001|2080577|2103923|2114432|2102879|2090111|2091464|2067788|2113244|2106245|2081297|2103785|2089511|2089643|2115575|2101130|2069675|2079425|2094692|2084582|2100848|2104070|2089526|2112842|2093789|2111240|2102612|2086379|2108960|2112803|2091161|2077697|2109347|2101217|2074058|2080745|2067107|2074421|2072855|2076365…	6.26e-07		GO:0006470	0.349485	0	0.0106291	0.0196629	GO:0006470	1.84991
263	128	GO Biological Process		Dephosphorylation	0.0078	B0207.1|ida-1|B0280.11|C02B10.6|pho-11|C06A1.3|C07E3.4|ptp-3|C09H5.7|C15H7.3|C17H12.3|C17H12.5|C23G10.1|C24D10.1|C24H11.2|C25A6.1|C27B7.6|pph-2|C33F10.8|C33H5.16|C34D4.2|C43E11.5|C45E5.1|C46A5.1|C47A4.3|C48B6.4|eya-1|C50F2.5|C55B7.3|pho-1|pho-13|F09C3.2|F10G8.1|acp-5|F13D11.3|ttx-7|acp-3|acp-4|cdc-25.2|papl-1|F20D6.6|F20H11.4|F21A3.11|F22D6.9|F23B12.1|pef-1|F25B3.4|F25H5.7|F26B1.5|F35C11.2|F36H1.…	2168634	2107232|2101547|2073302|2074940|2087306|2086493|2088524|2114711|2099081|2078120|2070914|2074001|2080577|2103923|2114432|2102879|2090111|2091464|2067788|2113244|2106245|2081297|2074703|2103785|2089511|2089643|2115575|2101130|2069675|2084681|2086151|2097707|2079425|2084699|2094692|2071376|2089031|2078255|2084582|2085827|2100848|2104070|2099273|2089526|2112842|2093789|2111240|2102612|2086379|2108960…	1.66e-05		GO:0016311	0.210791	0	0.0151106	0.02397	GO:0016311	1.58631
148	82	GO Biological Process		Peptidyl-serine phosphorylation	0.0084	B0207.7|B0218.5|C03C10.2|ttbk-5|C05C12.1|C08F8.6|C09B9.4|C09D4.3|C14A4.13|C25H3.1|C27D8.1|C28A5.6|C34B2.3|C38C3.4|C39H7.1|mak-2|C49C8.1|C50F4.10|tag-191|C55B7.10|C56C10.6|D2024.1|D2045.5|F10G8.2|cdk-4|prde-1|F22H10.1|F25F2.1|F26A1.3|F26A1.4|F28C10.3|ttbk-3|F33D11.7|F35C11.3|ttbk-2|F36H12.9|F38E1.3|F41G3.5|F53C3.1|F54H5.2|F59A6.4|H05L14.1|pdk-1|K04C1.5|K06H7.8|K08H2.5|K09C6.7|K09C6.8|K09E4.1|K11C4…	2168634	2096648|2105681|2094272|2105843|2069600|2093585|2076815|2099039|2071112|2109818|2114972|2100413|2067128|2115779|2089973|2094524|2092922|2071529|2071115|2093558|2107247|2094845|2071286|2108774|2084498|2070224|2101292|2114681|2074445|2072879|2086487|2070851|2070314|2072030|2065820|2067533|2080880|2082137|2066456|2073467|2094665|2112965|2107475|2099168|2100551|2087348|2076431|2071478|2087150|2094014…	1.93e-05		GO:0018105	0.207572	0	0.0085033	0.0153558	GO:0018105	1.80586
572	265	GO Cellular Component		Extracellular region	2.33e-05	crm-1|nlp-28|nlp-29|nlp-30|nlp-31|asm-1|ttr-18|daf-7|scl-23|nlp-38|adt-1|snet-1|flp-5|vit-5|cht-1|ttr-39|C05C9.1|let-756|srp-2|C06E8.5|C06G1.1|C07A4.3|nas-7|C07E3.9|svh-1|ule-4|C08F11.12|C08G9.2|mlt-10|C09F9.2|bli-1|C10G8.4|gpx-5|C13C12.2|zig-3|hrg-7|ins-11|nas-37|flp-24|C25E10.8|flp-27|flp-21|C27B7.7|C27D9.2|spp-8|let-653|C31H1.5|ttr-9|col-178|col-179|flp-9|nas-9|C39D10.7|scl-5|vit-2|dyf-7|ost-1…	2168634	2088803|2105399|2116496|2114780|2113112|2078288|2084285|2090750|2108036|2105219|2111048|2093102|2097047|2106755|2109689|2101634|2084093|2070395|2107916|2082491|2110778|2104181|2075837|2069576|2089277|2094722|2096141|2105282|2108063|2111066|2107745|2110322|2090123|2085317|2107262|2111753|2066063|2072975|2113358|2088188|2077232|2066696|2087654|2104046|2090714|2101895|2088971|2069561|2093750|2092199…	2.18e-08		GO:0005576	0.463264	0	0.0328641	0.0496255	GO:0005576	1.51002
247	117	GO Cellular Component		Extracellular space	0.0478	nlp-29|asm-1|daf-7|scl-23|C05C9.1|let-756|srp-2|C06E8.5|C06G1.1|C07A4.3|svh-1|C08G9.2|mlt-10|bli-1|gpx-5|flp-21|spp-8|let-653|col-178|col-179|scl-5|ost-1|sym-1|ilys-3|col-14|C49C8.5|C50B6.7|egl-3|cpr-1|D2062.1|zmp-1|egl-21|F01G10.10|let-2|scl-24|spp-13|scl-14|F10D11.6|col-128|F15D3.4|F15D4.4|asp-6|F26E4.3|col-99|aex-5|cpr-2|mom-2|tag-196|cpr-4|F44G3.7|F47B7.2|lon-1|scl-2|let-268|nrf-5|sod-4|mig-1…	2168634	2116496|2078288|2090750|2108036|2084093|2070395|2107916|2082491|2110778|2104181|2089277|2105282|2108063|2107745|2090123|2066696|2090714|2101895|2093750|2092199|2101538|2102753|2068202|2089091|2082764|2086730|2079401|2099114|2112527|2110196|2082209|2074874|2077901|2102579|2102894|2109728|2066231|2102150|2099111|2101676|2084966|2097443|2072006|2093486|2098280|2070782|2082092|2086019|2078738|2096993…	8.94e-05		GO:0005615	0.132057	0	0.0141913	0.0219101	GO:0005615	1.54391
160	121	GO Molecular Function		Structural constituent of cuticle	5.76e-10	col-149|col-150|col-144|col-145|col-10|sqt-1|sqt-2|col-79|col-39|col-80|bli-1|col-7|col-62|col-124|col-90|let-653|col-125|dpy-8|col-113|col-178|col-179|col-107|col-175|col-180|col-14|col-161|col-68|col-138|col-119|col-186|cut-4|dpy-3|col-130|col-91|col-20|col-73|col-8|col-98|col-184|col-12|col-13|col-110|col-60|sqt-3|col-58|col-140|dpy-5|col-111|col-99|dpy-13|col-152|col-54|col-33|col-81|ram-2|co…	2168634	2114165|2067335|2086949|2085443|2071160|2111909|2078609|2115944|2111246|2112521|2107745|2093912|2092130|2092229|2074877|2101895|2078807|2071190|2083178|2093750|2092199|2091152|2111798|2085122|2082764|2083880|2080718|2092601|2091947|2076149|2080997|2079743|2103671|2098523|2075261|2073773|2090645|2089925|2094488|2103275|2091716|2067383|2069789|2094320|2088173|2067968|2102780|2097437|2093486|2095055…	2.49e-13		GO:0042302	0.923958	0	0.00919276	0.0226592	GO:0042302	2.46489
175	105	GO Molecular Function		Phosphoprotein phosphatase activity	9.88e-05	B0207.1|ida-1|B0280.11|C02B10.6|C06A1.3|C07E3.4|ptp-3|C09H5.7|C15H7.3|C17H12.3|C17H12.5|C23G10.1|C24D10.1|C24H11.2|C25A6.1|C27B7.6|pph-2|C33F10.8|C33H5.16|C34D4.2|C43E11.5|C46A5.1|C47A4.3|C48B6.4|eya-1|C50F2.5|C55B7.3|F10G8.1|F13D11.3|cdc-25.2|F20D6.6|F20H11.4|F22D6.9|F23B12.1|pef-1|F25B3.4|F25H5.7|F26B1.5|F35C11.2|F36H1.3|F36H12.10|F38H4.4|F40E3.5|F40G12.10|F42C5.5|F42G8.8|F47B3.1|F47B3.6|F47B3.…	2168634	2107232|2101547|2073302|2074940|2086493|2088524|2114711|2099081|2078120|2070914|2074001|2080577|2103923|2114432|2102879|2090111|2091464|2067788|2113244|2106245|2081297|2103785|2089511|2089643|2115575|2101130|2069675|2079425|2094692|2084582|2100848|2104070|2089526|2112842|2093789|2111240|2102612|2086379|2108960|2112803|2091161|2077697|2109347|2101217|2074058|2080745|2067107|2074421|2072855|2076365…	8.56e-08		GO:0004721	0.400524	0	0.0100546	0.0196629	GO:0004721	1.95562
100	70	GO Molecular Function		Protein tyrosine phosphatase activity	0.00016	B0207.1|ida-1|B0280.11|C02B10.6|C07E3.4|ptp-3|C15H7.3|C17H12.3|C17H12.5|C24D10.1|pph-2|C33F10.8|C33H5.16|C43E11.5|C46A5.1|C48B6.4|eya-1|C50F2.5|C55B7.3|F10G8.1|cdc-25.2|F20H11.4|F25H5.7|F35C11.2|F36H1.3|F36H12.10|F38H4.4|F40G12.10|F42C5.5|F47B3.1|F47B3.6|F47B3.7|F54F12.1|F55F8.7|F55H12.5|F57H12.5|K07F5.6|K07F5.8|K09F6.3|M04G7.2|M05B5.1|M05D6.3|cdc-25.4|R10F2.6|egg-5|moa-1|R155.3|T04F3.3|T22C1.8|T…	2168634	2107232|2101547|2073302|2074940|2088524|2114711|2078120|2070914|2074001|2103923|2091464|2067788|2113244|2081297|2103785|2089643|2115575|2101130|2069675|2079425|2084582|2104070|2102612|2108960|2112803|2091161|2077697|2101217|2074058|2067107|2074421|2072855|2067254|2083163|2109020|2116118|2096438|2111480|2079884|2079698|2068034|2098886|2081510|2088095|2100548|2092856|2091164|2116703|2077097|2078336…	2.11e-07		GO:0004725	0.379588	0	0.00574548	0.0131086	GO:0004725	2.28155
256	129	GO Molecular Function		Phosphatase activity	0.0025	B0207.1|ida-1|B0280.11|C02B10.6|pho-11|C06A1.3|C07E3.4|ptp-3|C09H5.7|C15H7.3|C17H12.3|C17H12.5|C23G10.1|C24D10.1|C24H11.2|C25A6.1|C27B7.6|pph-2|C33F10.8|C33H5.16|C34D4.2|C43E11.5|C45E5.1|C46A5.1|C47A4.3|C48B6.4|eya-1|C50F2.5|C55B7.3|pho-1|pho-13|F09C3.2|F10G8.1|acp-5|F13D11.3|ttx-7|acp-3|acp-4|cdc-25.2|papl-1|F20D6.6|F20H11.4|F21A3.11|F22D6.9|F23B12.1|pef-1|F25B3.4|F25H5.7|F26B1.5|F35C11.2|F36H1.…	2168634	2107232|2101547|2073302|2074940|2087306|2086493|2088524|2114711|2099081|2078120|2070914|2074001|2080577|2103923|2114432|2102879|2090111|2091464|2067788|2113244|2106245|2081297|2074703|2103785|2089511|2089643|2115575|2101130|2069675|2084681|2086151|2097707|2079425|2084699|2094692|2071376|2089031|2078255|2084582|2085827|2100848|2104070|2099273|2089526|2112842|2093789|2111240|2102612|2086379|2108960…	4.26e-06		GO:0016791	0.260206	0	0.0147084	0.0241573	GO:0016791	1.64241
293	140	GO Molecular Function		Phosphoric ester hydrolase activity	0.0064	B0207.1|ida-1|asm-1|B0280.11|C02B10.6|pho-11|C06A1.3|C07E3.4|ptp-3|C09H5.7|C15H7.3|C17H12.3|C17H12.5|C23G10.1|C24D10.1|C24H11.2|C25A6.1|C27B7.6|pph-2|C33F10.8|C33H5.16|C34D4.2|C43E11.5|C45E5.1|C46A5.1|C47A4.3|C48B6.4|eya-1|C50F2.5|C55B7.3|pho-1|pho-13|F09C3.2|F10G8.1|acp-5|F13D11.3|ttx-7|acp-3|acp-4|cdc-25.2|papl-1|F20D6.6|F20H11.4|F21A3.11|F22D6.9|F23B12.1|pef-1|F25B3.4|F25H5.7|F26B1.5|F35C11.2|…	2168634	2107232|2101547|2078288|2073302|2074940|2087306|2086493|2088524|2114711|2099081|2078120|2070914|2074001|2080577|2103923|2114432|2102879|2090111|2091464|2067788|2113244|2106245|2081297|2074703|2103785|2089511|2089643|2115575|2101130|2069675|2084681|2086151|2097707|2079425|2084699|2094692|2071376|2089031|2078255|2084582|2085827|2100848|2104070|2099273|2089526|2112842|2093789|2111240|2102612|2086379…	1.39e-05		GO:0042578	0.219382	0	0.0168342	0.0262172	GO:0042578	1.55737
43	35	GO Molecular Function		Non-membrane spanning protein tyrosine kinase activity	0.0099	C18H7.4|C25A8.5|C34F11.5|C35E7.10|C55C3.4|F22B3.8|kin-14|F23C8.7|F26E4.5|spe-8|F57B9.8|F59A3.8|kin-24|K09B11.5|M176.9|R05H5.4|R11E3.1|frk-1|T06C10.3|kin-26|kin-5|T21G5.1|T25B9.4|T25B9.5|W01B6.5|kin-21|Y116A8C.24|Y116A8C.38|Y43C5B.2|Y47G6A.5|Y52D5A.2|Y69E1A.3|src-1|ZC581.7|ZK622.1	2168634	2082959|2066240|2098457|2072831|2069492|2086286|2101844|2115593|2077913|2081579|2088137|2085023|2093225|2066750|2101103|2078459|2099441|2075453|2104895|2076863|2114966|2080013|2089628|2099930|2077349|2109815|2111534|2096681|2109338|2095979|2084519|2083025|2076047|2115554|2094824	2.57e-05		GO:0004715	0.200436	0	0.00247055	0.00655431	GO:0004715	2.65297
430	183	GO Molecular Function		Protein kinase activity	0.0451	AC3.12|gcy-1|B0207.7|B0218.5|B0252.1|tag-344|C01C4.3|cam-1|C03C10.2|gck-4|ttbk-5|C05C12.1|ckk-1|C08F8.6|pak-1|C09B9.4|unc-89|C09D4.3|C14A4.13|C18H7.4|C25A8.5|C25H3.1|C26E6.1|C27D6.11|C27D8.1|C28A5.6|pat-4|gcy-11|C34B2.3|C34F11.5|C35E7.10|gska-3|C38C3.4|C39H7.1|mak-2|C49C8.1|C50F4.10|C50H2.7|tag-191|C55B7.10|C55C3.4|C55C3.8|C56C10.6|D2024.1|D2045.5|D2045.7|kin-33|madd-3|F09C12.2|F10G8.2|F14H3.12|c…	2168634	2083736|2094590|2096648|2105681|2079872|2077880|2087039|2116682|2094272|2075015|2105843|2069600|2085734|2093585|2086589|2076815|2099702|2099039|2071112|2082959|2066240|2109818|2080901|2071445|2114972|2100413|2089904|2086184|2067128|2098457|2072831|2092829|2115779|2089973|2094524|2092922|2071529|2073044|2071115|2093558|2069492|2076254|2107247|2094845|2071286|2074676|2072891|2073335|2070095|2108774…	0.00014		GO:0004672	0.134582	0	0.0247055	0.0342697	GO:0004672	1.38712
148	115	InterPro Domains		Nematode cuticle collagen, N-terminal	1.02e-09	col-149|col-150|col-144|col-145|col-10|sqt-1|sqt-2|col-79|col-39|col-80|bli-1|col-7|col-62|col-124|col-90|col-125|dpy-8|col-113|col-178|col-179|col-107|col-175|col-180|col-14|col-161|col-68|col-138|col-119|col-186|dpy-3|col-130|col-91|col-20|col-73|col-8|col-98|col-184|col-12|col-13|col-110|col-60|sqt-3|col-58|col-140|dpy-5|col-111|dpy-13|col-152|col-54|col-33|col-81|ram-2|col-172|col-173|col-139…	2168634	2114165|2067335|2086949|2085443|2071160|2111909|2078609|2115944|2111246|2112521|2107745|2093912|2092130|2092229|2074877|2078807|2071190|2083178|2093750|2092199|2091152|2111798|2085122|2082764|2083880|2080718|2092601|2091947|2076149|2079743|2103671|2098523|2075261|2073773|2090645|2089925|2094488|2103275|2091716|2067383|2069789|2094320|2088173|2067968|2102780|2097437|2095055|2112866|2077133|2070287…	2.77e-13		IPR002486	0.89914	0	0.0085033	0.0215356	IPR002486	2.53261
133	95	InterPro Domains		Collagen triple helix repeat	1.39e-06	col-149|col-150|sqt-1|sqt-2|col-39|col-80|bli-1|col-7|col-62|col-125|dpy-8|col-113|col-178|col-179|col-107|col-175|col-131|col-180|col-14|col-68|col-138|dpy-3|let-2|col-130|col-91|col-20|col-73|col-128|col-184|col-12|col-13|col-110|sqt-3|col-58|col-140|col-111|col-99|dpy-13|col-33|col-81|ram-2|col-172|col-173|col-174|dpy-7|col-133|col-38|col-154|col-155|col-159|col-160|col-156|col-104|bli-2|col-1…	2168634	2114165|2067335|2111909|2078609|2111246|2112521|2107745|2093912|2092130|2078807|2071190|2083178|2093750|2092199|2091152|2111798|2099960|2085122|2082764|2080718|2092601|2079743|2102579|2103671|2098523|2075261|2073773|2099111|2094488|2103275|2091716|2067383|2094320|2088173|2067968|2097437|2093486|2095055|2070287|2114543|2112899|2065613|2066150|2094188|2112344|2108780|2079695|2115899|2111156|2107775…	7.51e-10		IPR008160	0.585699	0	0.00764148	0.0177903	IPR008160	2.32812
79	66	InterPro Domains		PapD-like superfamily	5.29e-06	hpo-28|C01G10.14|msp-36|msp-55|C10H11.7|C14A4.8|C15H11.1|C25D7.1|msp-40|C34D4.3|msp-49|C35A5.4|msd-4|C35E7.9|C36H8.1|ssp-19|ssp-9|F13A7.1|F13H8.12|F21H7.5|msp-3|msp-77|ssp-32|F36D3.4|F36H12.3|F38H4.6|F42A9.7|F42G2.5|F52F12.8|F53B6.4|F54H5.3|ssp-35|F58E6.5|msp-63|K05F1.9|K06A5.3|ssp-10|msp-38|msp-33|ssp-33|T05D4.5|msp-78|ssp-36|osm-10|T22B3.3|ssp-16|W03D8.5|dct-9|W08E3.4|spe-47|Y38F2AR.10|Y41C4A.7…	2168634	2102804|2094134|2109149|2066981|2080661|2089574|2105831|2105495|2066246|2104343|2083415|2067431|2085422|2109812|2104628|2107697|2081240|2106635|2066729|2091893|2067650|2071748|2076575|2090408|2112017|2074610|2101190|2071217|2073377|2074727|2072633|2088632|2104829|2083064|2086769|2069300|2112980|2092070|2104589|2101025|2101796|2066786|2071637|2087930|2097800|2082197|2075753|2097776|2069909|2099162…	4.3e-09		IPR008962	0.527654	0	0.00453893	0.0123596	IPR008962	2.72301
75	63	InterPro Domains		Major sperm protein (MSP) domain	7.66e-06	hpo-28|C01G10.14|msp-36|msp-55|C10H11.7|C14A4.8|C15H11.1|C25D7.1|msp-40|C34D4.3|msp-49|C35A5.4|msd-4|C35E7.9|C36H8.1|ssp-19|ssp-9|F13A7.1|F13H8.12|F21H7.5|msp-3|msp-77|ssp-32|F36D3.4|F36H12.3|F38H4.6|F42A9.7|F42G2.5|F52F12.8|F53B6.4|F54H5.3|ssp-35|F58E6.5|msp-63|K05F1.9|K06A5.3|ssp-10|msp-38|msp-33|ssp-33|T05D4.5|msp-78|ssp-36|osm-10|T22B3.3|ssp-16|W03D8.5|dct-9|spe-47|Y38F2AR.10|Y48B6A.5|Y50E8A.…	2168634	2102804|2094134|2109149|2066981|2080661|2089574|2105831|2105495|2066246|2104343|2083415|2067431|2085422|2109812|2104628|2107697|2081240|2106635|2066729|2091893|2067650|2071748|2076575|2090408|2112017|2074610|2101190|2071217|2073377|2074727|2072633|2088632|2104829|2083064|2086769|2069300|2112980|2092070|2104589|2101025|2101796|2066786|2071637|2087930|2097800|2082197|2075753|2097776|2099162|2086136…	8.3e-09		IPR000535	0.511577	0	0.00430911	0.0117978	IPR000535	2.73787
83	65	InterPro Domains		Tyrosine-specific protein phosphatase, PTPase domain	2.32e-05	B0207.1|ida-1|B0280.11|C02B10.6|C07E3.4|ptp-3|C15H7.3|C17H12.3|C17H12.5|C24D10.1|pph-2|C33F10.8|C33H5.16|C43E11.5|C46A5.1|C48B6.4|C50F2.5|C55B7.3|F10G8.1|F20H11.4|F25H5.7|F35C11.2|F36H1.3|F36H12.10|F38H4.4|F40G12.10|F42C5.5|F47B3.1|F47B3.7|F54F12.1|F55F8.7|F55H12.5|F57H12.5|K07F5.6|K07F5.8|K09F6.3|M04G7.2|M05B5.1|M05D6.3|R10F2.6|egg-5|moa-1|R155.3|T04F3.3|T22C1.8|T27A3.5|T28F4.3|W01B6.6|W03F11.4|…	2168634	2107232|2101547|2073302|2074940|2088524|2114711|2078120|2070914|2074001|2103923|2091464|2067788|2113244|2081297|2103785|2089643|2101130|2069675|2079425|2104070|2102612|2108960|2112803|2091161|2077697|2101217|2074058|2067107|2072855|2067254|2083163|2109020|2116118|2096438|2111480|2079884|2079698|2068034|2098886|2088095|2100548|2092856|2091164|2116703|2077097|2078336|2114171|2078780|2095739|2107034…	3.14e-08		IPR000242	0.463451	0	0.00476874	0.0121723	IPR000242	2.55251
87	63	InterPro Domains		Protein-tyrosine phosphatase, catalytic	0.00022	B0207.1|ida-1|B0280.11|C02B10.6|C07E3.4|ptp-3|C15H7.3|C17H12.3|C17H12.5|C24D10.1|pph-2|C33F10.8|C33H5.16|C43E11.5|C46A5.1|C50F2.5|C55B7.3|F10G8.1|F20H11.4|F25H5.7|F35C11.2|F36H1.3|F36H12.10|F38H4.4|F40G12.10|F42C5.5|F47B3.1|F47B3.7|F54F12.1|F55F8.7|F55H12.5|F57H12.5|K07F5.6|K07F5.8|K09F6.3|M04G7.2|M05B5.1|M05D6.3|R10F2.6|egg-5|moa-1|R155.3|T04F3.3|T22C1.8|T27A3.5|T28F4.3|W01B6.6|W03F11.4|Y113G7C.…	2168634	2107232|2101547|2073302|2074940|2088524|2114711|2078120|2070914|2074001|2103923|2091464|2067788|2113244|2081297|2103785|2101130|2069675|2079425|2104070|2102612|2108960|2112803|2091161|2077697|2101217|2074058|2067107|2072855|2067254|2083163|2109020|2116118|2096438|2111480|2079884|2079698|2068034|2098886|2088095|2100548|2092856|2091164|2116703|2077097|2078336|2114171|2078780|2095739|2107034|2106866…	3.63e-07		IPR003595	0.365758	0	0.00499856	0.0117978	IPR003595	2.36023
193	108	InterPro Domains		Immunoglobulin-like fold	0.00038	hpo-28|C01F6.2|C01G10.14|cam-1|msp-36|C05D9.9|msp-55|unc-89|ptp-3|C10H11.7|C14A4.8|zig-3|C15H11.1|dim-1|C18E9.7|C25D7.1|C27B7.7|msp-40|C34D4.3|msp-49|C35A5.4|msd-4|C35E7.9|C36H8.1|ssp-19|ssp-9|F13A7.1|F13H8.12|him-4|F21C10.7|F21H7.5|F22D6.15|msp-3|spe-45|igeg-1|msp-77|ssp-32|F36D3.4|F36H12.3|F38H4.6|F42A9.7|F42G2.5|F46H5.7|F52F12.8|F53B6.4|zig-7|ketn-1|F54H5.3|ssp-35|egl-15|F58E6.5|ver-3|let-805|…	2168634	2102804|2088344|2094134|2116682|2109149|2111051|2066981|2099702|2114711|2080661|2089574|2107262|2105831|2108222|2103659|2105495|2087654|2066246|2104343|2083415|2067431|2085422|2109812|2104628|2107697|2081240|2106635|2066729|2094674|2068505|2091893|2080961|2067650|2072870|2113661|2071748|2076575|2090408|2112017|2074610|2101190|2071217|2086829|2073377|2074727|2093063|2114087|2072633|2088632|2109959…	7.23e-07		IPR013783	0.342022	0	0.0110888	0.0202247	IPR013783	1.82389
98	66	InterPro Domains		Tyrosine-specific protein phosphatases domain	0.00057	B0207.1|ida-1|B0280.11|C02B10.6|C07E3.4|ptp-3|C15H7.3|C17H12.3|C17H12.5|C24D10.1|pph-2|C33F10.8|C33H5.16|C43E11.5|C46A5.1|C48B6.4|C50F2.5|C55B7.3|F10G8.1|F13D11.3|F20H11.4|F25H5.7|F35C11.2|F36H1.3|F36H12.10|F38H4.4|F40G12.10|F42C5.5|F47B3.1|F47B3.7|F54F12.1|F55F8.7|F55H12.5|F57H12.5|K07F5.6|K07F5.8|K09F6.3|M04G7.2|M05B5.1|M05D6.3|R10F2.6|egg-5|moa-1|R155.3|T04F3.3|T22C1.8|T27A3.5|T28F4.3|W01B6.6|…	2168634	2107232|2101547|2073302|2074940|2088524|2114711|2078120|2070914|2074001|2103923|2091464|2067788|2113244|2081297|2103785|2089643|2101130|2069675|2079425|2094692|2104070|2102612|2108960|2112803|2091161|2077697|2101217|2074058|2067107|2072855|2067254|2083163|2109020|2116118|2096438|2111480|2079884|2079698|2068034|2098886|2088095|2100548|2092856|2091164|2116703|2077097|2078336|2114171|2078780|2095739…	1.23e-06		IPR000387	0.324413	0	0.00563057	0.0123596	IPR000387	2.19508
109	67	InterPro Domains		Protein-tyrosine phosphatase-like	0.004	B0207.1|ida-1|B0280.11|C02B10.6|C07E3.4|ptp-3|C15H7.3|C17H12.3|C17H12.5|C24D10.1|pph-2|C33F10.8|C33H5.16|C43E11.5|C46A5.1|C48B6.4|C50F2.5|C55B7.3|F10G8.1|F13D11.3|F20H11.4|F25H5.7|F35C11.2|F36H1.3|F36H12.10|F38H4.4|F40G12.10|F42C5.5|F47B3.1|F47B3.7|F54F12.1|F55F8.7|F55H12.5|F57H12.5|mtm-5|K07F5.6|K07F5.8|K09F6.3|M04G7.2|M05B5.1|M05D6.3|R10F2.6|egg-5|moa-1|R155.3|T04F3.3|T22C1.8|T27A3.5|T28F4.3|W0…	2168634	2107232|2101547|2073302|2074940|2088524|2114711|2078120|2070914|2074001|2103923|2091464|2067788|2113244|2081297|2103785|2089643|2101130|2069675|2079425|2094692|2104070|2102612|2108960|2112803|2091161|2077697|2101217|2074058|2067107|2072855|2067254|2083163|2109020|2116118|2089943|2096438|2111480|2079884|2079698|2068034|2098886|2088095|2100548|2092856|2091164|2116703|2077097|2078336|2114171|2078780…	9.73e-06		IPR029021	0.239794	0	0.00626257	0.0125468	IPR029021	2.00346
155	86	InterPro Domains		F-box associated domain, type 2	0.0044	fbxb-13|C08F8.15|fbxb-98|sdz-5|fbxb-87|C52A10.3|fbxb-95|fbxb-96|fbxb-78|fbxb-35|sdz-9|fbxb-111|fbxb-105|sdz-10|F08F3.6|fbxb-90|sdz-11|fbxb-91|fbxb-92|fbxb-102|F15A4.2|F22E5.17|F34D6.1|fbxb-3|fbxb-71|fbxb-48|fbxb-5|fbxb-11|hecw-1|fbxb-67|fbxb-103|fbxb-63|fbxb-57|fbxb-62|F56G4.7|fbxb-47|fbxb-26|fbxb-17|fbxb-49|K05F6.12|fbxb-50|fbxb-51|K05F6.4|fbxb-44|fbxb-54|fbxb-46|K06H7.2|fbxb-45|fbxb-41|fbxb-40|…	2168634	2074334|2115983|2081654|2097404|2068562|2092697|2066033|2108516|2102102|2105405|2083403|2084066|2104685|2106191|2103212|2073167|2081009|2079272|2103446|2095394|2080004|2089163|2074934|2106557|2092445|2083241|2081792|2086994|2065829|2070509|2067773|2112233|2079416|2085323|2106077|2079887|2108990|2112095|2096630|2081780|2095493|2100449|2098604|2103419|2081249|2084162|2083874|2113763|2086979|2082605…	1.18e-05		IPR012885	0.235655	0	0.00890549	0.0161049	IPR012885	1.80842
36	31	InterPro Domains		Domain of unknown function WSN	0.0118	C01G10.1|C01G5.4|C06C6.7|C09B9.7|C18H2.1|C18H2.5|F07E5.8|F26D2.10|F36D3.5|F37A4.4|H04J21.1|H20J04.1|K02F6.3|K09F6.3|M162.7|M70.1|M70.3|moa-1|T16A1.2|W03F11.4|Y113G7C.1|Y116A8C.33|Y22D7AR.2|Y39B6A.30|Y48G1C.5|Y51A2B.6|Y53H1C.3|Y57G7A.6|Y67A10A.3|Y69A2AR.19|Y80D3A.8	2168634	2097794|2082974|2071268|2070119|2082626|2090177|2112767|2115971|2085548|2068418|2072063|2095469|2087489|2079884|2067941|2092832|2110130|2092856|2115737|2095739|2107034|2098946|2097806|2069453|2084252|2093873|2082794|2084258|2085623|2086067|2104532	3.52e-05		IPR003125	0.192812	0	0.00206837	0.00580524	IPR003125	2.80667
45	34	InterPro Domains		Serine/threonine-specific protein phosphatase/bis(5-nucleosyl)-tetraphosphatase	0.0288	C06A1.3|C09H5.7|C23G10.1|C24H11.2|C25A6.1|C27B7.6|C34D4.2|C47A4.3|F20D6.6|F22D6.9|F23B12.1|pef-1|F25B3.4|F26B1.5|F40E3.5|F42G8.8|F49E11.7|F52H3.6|F58G1.3|R03D7.8|R08A2.2|R08C7.8|R13A5.11|gsp-4|T16G12.7|T25B9.2|W03D8.2|gsp-3|Y40H4A.2|pph-4.2|Y69E1A.4|Y71G12B.30|ZC477.2|ZK938.1	2168634	2086493|2099081|2080577|2114432|2102879|2090111|2106245|2089511|2100848|2089526|2112842|2093789|2111240|2086379|2109347|2080745|2076365|2093747|2098682|2086562|2092862|2066186|2067992|2068496|2074913|2086109|2092037|2080427|2096795|2100887|2078297|2076611|2097827|2097917	9.36e-05		IPR006186	0.154061	0	0.00258546	0.00636704	IPR006186	2.46263
64	42	InterPro Domains		Calcineurin-like phosphoesterase domain, ApaH type	0.0425	asm-1|C06A1.3|C09H5.7|C23G10.1|C24H11.2|C25A6.1|C27B7.6|C34D4.2|C47A4.3|papl-1|F20D6.6|F21A3.11|F22D6.9|F23B12.1|pef-1|F25B3.4|F26B1.5|F40E3.5|F42G8.8|F49E11.7|F52H3.6|F58G1.3|H25K10.1|R03D7.8|R08A2.2|R08C7.8|R13A5.11|gsp-4|T16G12.7|T25B9.2|W03D8.2|asm-3|gsp-3|Y105C5B.15|Y40H4A.2|pph-4.2|Y69E1A.4|Y71G12B.30|ZC477.2|asm-2|ZK856.5|ZK938.1	2168634	2078288|2086493|2099081|2080577|2114432|2102879|2090111|2106245|2089511|2085827|2100848|2099273|2089526|2112842|2093789|2111240|2086379|2109347|2080745|2076365|2093747|2098682|2090648|2086562|2092862|2066186|2067992|2068496|2074913|2086109|2092037|2101490|2080427|2112152|2096795|2100887|2078297|2076611|2097827|2068055|2094650|2097917	0.00015		IPR004843	0.137161	0	0.0036771	0.00786517	IPR004843	2.13896
132	95	Pfam		Collagen triple helix repeat (20 copies)	6.64e-07	col-149|col-150|sqt-1|sqt-2|col-39|col-80|bli-1|col-7|col-62|col-125|dpy-8|col-113|col-178|col-179|col-107|col-175|col-131|col-180|col-14|col-68|col-138|dpy-3|let-2|col-130|col-91|col-20|col-73|col-128|col-184|col-12|col-13|col-110|sqt-3|col-58|col-140|col-111|col-99|dpy-13|col-33|col-81|ram-2|col-172|col-173|col-174|dpy-7|col-133|col-38|col-154|col-155|col-159|col-160|col-156|col-104|bli-2|col-1…	2168634	2114165|2067335|2111909|2078609|2111246|2112521|2107745|2093912|2092130|2078807|2071190|2083178|2093750|2092199|2091152|2111798|2099960|2085122|2082764|2080718|2092601|2079743|2102579|2103671|2098523|2075261|2073773|2099111|2094488|2103275|2091716|2067383|2094320|2088173|2067968|2097437|2093486|2095055|2070287|2114543|2112899|2065613|2066150|2094188|2112344|2108780|2079695|2115899|2111156|2107775…	5.68e-10		PF01391	0.617783	0	0.00758403	0.0177903	PF01391	2.34575
72	60	Pfam		MSP (Major sperm protein) domain	1.33e-05	hpo-28|C01G10.14|C10H11.7|C14A4.8|C15H11.1|C25D7.1|C34D4.3|msp-49|C35A5.4|C35E7.9|C36H8.1|ssp-19|F13A7.1|F13H8.12|F21H7.5|msp-3|ssp-32|F36D3.4|F36H12.3|F38H4.6|F42A9.7|F42G2.5|msd-3|F52F12.8|F53B6.4|F54H5.3|ssp-35|F58E6.5|msp-63|K05F1.9|K06A5.3|ssp-10|msp-38|msp-33|ssp-33|msp-57|T05D4.5|msp-79|ssp-36|osm-10|T22B3.3|ssp-16|ssp-11|W03D8.5|dct-9|spe-47|Y38F2AR.10|Y48B6A.5|Y50E8A.2|Y53F4B.19|Y59E9AR.…	2168634	2102804|2094134|2080661|2089574|2105831|2105495|2104343|2083415|2067431|2109812|2104628|2107697|2106635|2066729|2091893|2067650|2076575|2090408|2112017|2074610|2101190|2071217|2099255|2073377|2074727|2072633|2088632|2104829|2083064|2086769|2069300|2112980|2092070|2104589|2101025|2073353|2101796|2067902|2071637|2087930|2097800|2082197|2106221|2075753|2097776|2099162|2086136|2068883|2110874|2067695…	2.27e-08		PF00635	0.487615	0	0.00413674	0.011236	PF00635	2.71614
159	87	Pfam		F-box associated	0.0061	fbxb-13|C08F8.15|fbxb-98|sdz-5|fbxb-87|C52A10.3|fbxb-95|fbxb-96|fbxb-78|fbxb-35|sdz-9|fbxb-111|fbxb-105|sdz-10|F08F3.6|fbxb-90|sdz-11|fbxb-91|fbxb-92|fbxb-102|F18A12.7|F22E5.17|F34D6.1|fbxb-3|fbxb-71|fbxb-48|fbxb-5|fbxb-11|hecw-1|fbxb-67|fbxb-103|fbxb-63|fbxb-57|fbxb-62|F56G4.7|fbxb-47|fbxb-26|fbxb-17|fbxb-49|K05F6.12|fbxb-50|fbxb-51|K05F6.4|fbxb-44|fbxb-54|fbxb-46|K06H7.2|fbxb-45|fbxb-41|fbxb-40…	2168634	2074334|2115983|2081654|2097404|2068562|2092697|2066033|2108516|2102102|2105405|2083403|2084066|2104685|2106191|2103212|2073167|2081009|2079272|2103446|2095394|2105891|2089163|2074934|2106557|2092445|2083241|2081792|2086994|2065829|2070509|2067773|2112233|2079416|2085323|2106077|2079887|2108990|2112095|2096630|2081780|2095493|2100449|2098604|2103419|2081249|2084162|2083874|2113763|2086979|2082605…	1.56e-05		PF07735	0.221467	0	0.00913531	0.0162921	PF07735	1.78343
128	94	Reactome Pathways		Collagen chain trimerization	4.16e-07	col-149|col-150|col-144|col-145|col-10|sqt-1|col-79|col-39|col-80|bli-1|col-7|col-62|col-124|col-90|col-125|col-113|col-178|col-179|col-107|col-175|col-131|col-161|col-68|col-138|col-119|let-2|col-130|col-20|col-73|col-8|col-98|col-184|col-12|col-13|col-110|sqt-3|col-140|col-111|col-99|hpo-34|dpy-13|col-152|col-33|col-81|ram-2|col-172|col-173|col-139|col-133|col-126|col-154|col-155|col-159|col-16…	2168634	2114165|2067335|2086949|2085443|2071160|2111909|2115944|2111246|2112521|2107745|2093912|2092130|2092229|2074877|2078807|2083178|2093750|2092199|2091152|2111798|2099960|2083880|2080718|2092601|2091947|2102579|2103671|2075261|2073773|2090645|2089925|2094488|2103275|2091716|2067383|2094320|2067968|2097437|2093486|2099447|2095055|2112866|2070287|2114543|2112899|2065613|2066150|2094224|2108780|2098367…	3.32e-10		MAP-8948216	0.638091	0	0.00735421	0.017603	MAP-8948216	2.39359
214	127	Reactome Pathways		Extracellular matrix organization	2.61e-06	col-149|col-150|col-144|col-145|col-10|sqt-1|C05D9.3|nas-7|col-79|col-39|col-80|bli-1|col-7|col-62|col-124|col-90|col-125|col-113|col-178|col-179|col-107|col-175|nas-9|col-131|col-161|col-68|col-138|col-119|lam-2|sup-17|zmp-1|let-2|col-130|nas-14|col-20|col-73|col-8|col-98|col-184|col-12|col-13|col-110|sqt-3|col-140|col-111|col-99|hpo-34|dpy-13|col-152|col-33|col-81|ram-2|col-172|F40A3.2|hch-1|co…	2168634	2114165|2067335|2086949|2085443|2071160|2111909|2071313|2075837|2115944|2111246|2112521|2107745|2093912|2092130|2092229|2074877|2078807|2083178|2093750|2092199|2091152|2111798|2108690|2099960|2083880|2080718|2092601|2091947|2083181|2078492|2082209|2102579|2103671|2067971|2075261|2073773|2090645|2089925|2094488|2103275|2091716|2067383|2094320|2067968|2097437|2093486|2099447|2095055|2112866|2070287…	6.48e-09		MAP-1474244	0.558336	0	0.0122953	0.0237828	MAP-1474244	1.9343
167	107	Reactome Pathways		Collagen formation	2.61e-06	col-149|col-150|col-144|col-145|col-10|sqt-1|nas-7|col-79|col-39|col-80|bli-1|col-7|col-62|col-124|col-90|col-125|col-113|col-178|col-179|col-107|col-175|nas-9|col-131|col-161|col-68|col-138|col-119|let-2|col-130|nas-14|col-20|col-73|col-8|col-98|col-184|col-12|col-13|col-110|sqt-3|col-140|col-111|col-99|hpo-34|dpy-13|col-152|col-33|col-81|ram-2|col-172|hch-1|col-173|col-139|cyn-6|nas-25|col-133|…	2168634	2114165|2067335|2086949|2085443|2071160|2111909|2075837|2115944|2111246|2112521|2107745|2093912|2092130|2092229|2074877|2078807|2083178|2093750|2092199|2091152|2111798|2108690|2099960|2083880|2080718|2092601|2091947|2102579|2103671|2067971|2075261|2073773|2090645|2089925|2094488|2103275|2091716|2067383|2094320|2067968|2097437|2093486|2099447|2095055|2112866|2070287|2114543|2112899|2065613|2104166…	5.27e-09		MAP-1474290	0.558336	0	0.00959494	0.0200375	MAP-1474290	2.08833
166	107	Reactome Pathways		Collagen biosynthesis and modifying enzymes	2.61e-06	col-149|col-150|col-144|col-145|col-10|sqt-1|nas-7|col-79|col-39|col-80|bli-1|col-7|col-62|col-124|col-90|col-125|col-113|col-178|col-179|col-107|col-175|nas-9|col-131|col-161|col-68|col-138|col-119|let-2|col-130|nas-14|col-20|col-73|col-8|col-98|col-184|col-12|col-13|col-110|sqt-3|col-140|col-111|col-99|hpo-34|dpy-13|col-152|col-33|col-81|ram-2|col-172|hch-1|col-173|col-139|cyn-6|nas-25|col-133|…	2168634	2114165|2067335|2086949|2085443|2071160|2111909|2075837|2115944|2111246|2112521|2107745|2093912|2092130|2092229|2074877|2078807|2083178|2093750|2092199|2091152|2111798|2108690|2099960|2083880|2080718|2092601|2091947|2102579|2103671|2067971|2075261|2073773|2090645|2089925|2094488|2103275|2091716|2067383|2094320|2067968|2097437|2093486|2099447|2095055|2112866|2070287|2114543|2112899|2065613|2104166…	4.17e-09		MAP-1650814	0.558336	0	0.00953749	0.0200375	MAP-1650814	2.10091
74	47	Reactome Pathways		Anchoring of the basal body to the plasma membrane	0.0277	B0218.5|C03C10.2|ttbk-5|C05C12.1|C08F8.6|C39H7.1|C49C8.1|C50F4.10|tag-191|C56C10.6|D2024.1|D2045.5|F22H10.1|ttbk-3|F35C11.3|ttbk-2|F36H12.9|F41G3.5|F54H5.2|F59A6.4|H05L14.1|K06H7.8|M05D6.1|R13H9.5|R13H9.6|T05A7.6|T05C12.1|T11F8.4|T15B12.2|T19D12.5|ttbk-4|W06F12.3|W09C3.1|Y38H8A.3|Y47G6A.13|Y57G11C.5|Y65B4A.9|Y69F12A.1|Y71F9AL.2|Y73F8A.20|ZC373.3|ZC581.2|ZK354.2|ZK418.2|ZK507.1|ZK596.2|ZK666.8	2168634	2105681|2094272|2105843|2069600|2093585|2089973|2092922|2071529|2071115|2107247|2094845|2071286|2101292|2070851|2072030|2065820|2067533|2082137|2073467|2094665|2112965|2100551|2101943|2068016|2066501|2073878|2092952|2088356|2089499|2114333|2072735|2088491|2098607|2115887|2099921|2109272|2077022|2107937|2097578|2069024|2078363|2065919|2071697|2112644|2067818|2078009|2074817	0.00011		MAP-5620912	0.155752	0	0.00425165	0.0088015	MAP-5620912	2.07014
147	114	SMART Domains		Nematode cuticle collagen N-terminal domain	2.11e-10	col-149|col-150|col-144|col-145|col-10|sqt-1|sqt-2|col-79|col-39|col-80|bli-1|col-7|col-62|col-124|col-90|col-125|dpy-8|col-113|col-178|col-179|col-107|col-175|col-180|col-14|col-161|col-68|col-138|col-119|col-186|dpy-3|col-130|col-91|col-20|col-73|col-8|col-98|col-184|col-12|col-13|col-110|col-60|sqt-3|col-58|col-140|dpy-5|col-111|dpy-13|col-152|col-54|col-33|col-81|ram-2|col-172|col-173|col-139…	2168634	2114165|2067335|2086949|2085443|2071160|2111909|2078609|2115944|2111246|2112521|2107745|2093912|2092130|2092229|2074877|2078807|2071190|2083178|2093750|2092199|2091152|2111798|2085122|2082764|2083880|2080718|2092601|2091947|2076149|2079743|2103671|2098523|2075261|2073773|2090645|2089925|2094488|2103275|2091716|2067383|2069789|2094320|2088173|2067968|2102780|2097437|2095055|2112866|2077133|2070287…	3.85e-13		SM01088	0.967572	0	0.00844585	0.0213483	SM01088	2.52767
77	64	SMART Domains		Protein tyrosine phosphatase, catalytic domain	2.3e-06	B0207.1|ida-1|B0280.11|C02B10.6|C07E3.4|ptp-3|C15H7.3|C17H12.3|C17H12.5|C24D10.1|pph-2|C33F10.8|C33H5.16|C43E11.5|C46A5.1|C50F2.5|C55B7.3|F10G8.1|F20H11.4|F25H5.7|F35C11.2|F36H1.3|F36H12.10|F38H4.4|F40G12.10|F42C5.5|F47B3.6|F47B3.7|F54F12.1|F55F8.7|F55H12.5|F57H12.5|K07F5.6|K07F5.8|K09F6.3|M04G7.2|M05B5.1|M05D6.3|R10F2.6|egg-5|moa-1|R155.3|T04F3.3|T22C1.8|T27A3.5|T28F4.3|W01B6.6|W03F11.4|Y113G7C.…	2168634	2107232|2101547|2073302|2074940|2088524|2114711|2078120|2070914|2074001|2103923|2091464|2067788|2113244|2081297|2103785|2101130|2069675|2079425|2104070|2102612|2108960|2112803|2091161|2077697|2101217|2074058|2074421|2072855|2067254|2083163|2109020|2116118|2096438|2111480|2079884|2079698|2068034|2098886|2088095|2100548|2092856|2091164|2116703|2077097|2078336|2114171|2078780|2095739|2107034|2094404…	8.39e-09		SM00194	0.563827	0	0.00442402	0.011985	SM00194	2.70908
42	34	SMART Domains		Protein phosphatase 2A homologues, catalytic domain.	0.0066	C06A1.3|C09H5.7|C23G10.1|C24H11.2|C25A6.1|C27B7.6|C34D4.2|C47A4.3|F20D6.6|F22D6.9|F23B12.1|pef-1|F25B3.4|F26B1.5|F40E3.5|F42G8.8|F49E11.7|F52H3.6|F58G1.3|R03D7.8|R08A2.2|R08C7.8|R13A5.11|gsp-4|T16G12.7|T25B9.2|W03D8.2|gsp-3|Y40H4A.2|pph-4.2|Y69E1A.4|Y71G12B.30|ZC477.2|ZK938.1	2168634	2086493|2099081|2080577|2114432|2102879|2090111|2106245|2089511|2100848|2089526|2112842|2093789|2111240|2086379|2109347|2080745|2076365|2093747|2098682|2086562|2092862|2066186|2067992|2068496|2074913|2086109|2092037|2080427|2096795|2100887|2078297|2076611|2097827|2097917	3.59e-05		SM00156	0.218046	0	0.0024131	0.00636704	SM00156	2.63853
32	28	SMART Domains		Worm-specific (usually) N-terminal domain	0.0094	C01G10.1|C01G5.4|C06C6.7|C09B9.7|C18H2.1|C18H2.5|F07E5.8|F26D2.10|F36D3.5|F36G9.13|F37A4.4|H04J21.1|K02F6.3|K09F6.3|M162.7|M70.1|M70.3|moa-1|T16A1.2|W03F11.4|Y113G7C.1|Y22D7AR.2|Y39B6A.30|Y48G1C.5|Y57G7A.6|Y67A10A.3|Y69A2AR.19|Y80D3A.8	2168634	2097794|2082974|2071268|2070119|2082626|2090177|2112767|2115971|2085548|2080307|2068418|2072063|2087489|2079884|2067941|2092832|2110130|2092856|2115737|2095739|2107034|2097806|2069453|2084252|2084258|2085623|2086067|2104532	6.86e-05		SM00453	0.202687	0	0.00183855	0.00524345	SM00453	2.85194
61	40	SMART Domains		Src homology 2 domains	0.0236	B0207.11|sem-5|C18A11.4|C18H7.4|C25A8.5|C34F11.5|C35E7.10|C55C3.4|F22B3.8|kin-14|F23C8.7|F26E4.5|spe-8|F57B9.8|F59A3.8|kin-24|K09B11.5|M176.9|R05H5.4|R11E3.1|frk-1|T06C10.3|kin-26|T08G11.2|kin-5|T21G5.1|T25B9.4|T25B9.5|W01B6.5|kin-21|Y116A8C.24|Y116A8C.38|Y37D8A.4|Y43C5B.2|Y47G6A.5|Y52D5A.2|Y69E1A.3|src-1|ZC581.7|ZK622.1	2168634	2092109|2105384|2090108|2082959|2066240|2098457|2072831|2069492|2086286|2101844|2115593|2077913|2081579|2088137|2085023|2093225|2066750|2101103|2078459|2099441|2075453|2104895|2076863|2108687|2114966|2080013|2089628|2099930|2077349|2109815|2111534|2096681|2078246|2109338|2095979|2084519|2083025|2076047|2115554|2094824	0.00021		SM00252	0.162709	0	0.00350474	0.00749064	SM00252	2.13729
130	130	STRING Clusters		Mostly uncharacterized, incl. MSP (Major sperm protein) domain, and Interactor of ZYG-11	3.21e-17	B0205.10|B0218.7|B0261.6|B0379.2|rmd-3|spch-1|C04G2.9|C05C12.5|C08F11.10|C09B9.2|spch-2|C14C10.1|C15C6.2|C17F3.1|C24D10.2|C25D7.1|smz-1|C27D6.3|C33F10.1|C33F10.11|C34D4.3|C34F11.2|msp-50|C34G6.3|msd-4|gipc-1|C36H8.1|C39H7.1|C45G9.4|C45G9.9|C46E10.1|C48E7.7|D1086.17|msrp-6|msrp-5|E03H12.5|E03H12.7|F07A5.2|F08H9.2|F10C1.3|F11G11.4|nspd-5|F17E9.5|F21H7.5|F26F4.2|msp-3|F27C1.1|F32A11.3|F32B6.4|sss-1|…	2168634	2073428|2116679|2110241|2094314|2115395|2075792|2077547|2115068|2092970|2073737|2084294|2078258|2103614|2075645|2102303|2105495|2103593|2079755|2108885|2076839|2104343|2102597|2099864|2073395|2085422|2089148|2104628|2089973|2113070|2092793|2090978|2109185|2069633|2113784|2066957|2082224|2078741|2093441|2068613|2097815|2115329|2110073|2096627|2091893|2109773|2067650|2106563|2113535|2107514|2073590…	8.52e-21		CL:16007	1.64935	0	0.00746912	0.0243446	CL:16007	3.25936
125	125	STRING Clusters		Mostly uncharacterized, incl. MSP (Major sperm protein) domain, and Interactor of ZYG-11	8.93e-17	B0205.10|B0218.7|B0261.6|B0379.2|rmd-3|spch-1|C04G2.9|C05C12.5|C08F11.10|C09B9.2|spch-2|C14C10.1|C15C6.2|C17F3.1|C24D10.2|C25D7.1|smz-1|C27D6.3|C33F10.1|C33F10.11|C34D4.3|C34F11.2|msp-50|C34G6.3|msd-4|gipc-1|C36H8.1|C39H7.1|C45G9.4|C45G9.9|C46E10.1|C48E7.7|msrp-6|msrp-5|E03H12.5|E03H12.7|F07A5.2|F08H9.2|F10C1.3|F11G11.4|nspd-5|F17E9.5|F21H7.5|F26F4.2|msp-3|F27C1.1|F32A11.3|F32B6.4|sss-1|F32H2.7|F…	2168634	2073428|2116679|2110241|2094314|2115395|2075792|2077547|2115068|2092970|2073737|2084294|2078258|2103614|2075645|2102303|2105495|2103593|2079755|2108885|2076839|2104343|2102597|2099864|2073395|2085422|2089148|2104628|2089973|2113070|2092793|2090978|2109185|2113784|2066957|2082224|2078741|2093441|2068613|2097815|2115329|2110073|2096627|2091893|2109773|2067650|2106563|2113535|2107514|2073590|2079731…	4.75e-20		CL:16008	1.60491	0	0.00718184	0.0234082	CL:16008	3.25936
108	108	STRING Clusters		Mostly uncharacterized, incl. MSP (Major sperm protein) domain, and Interactor of ZYG-11	2.03e-14	B0205.10|B0261.6|B0379.2|rmd-3|spch-1|C04G2.9|C05C12.5|C08F11.10|C09B9.2|spch-2|C14C10.1|C15C6.2|C24D10.2|C25D7.1|smz-1|C27D6.3|C33F10.1|C33F10.11|C34D4.3|C34F11.2|msp-50|C34G6.3|msd-4|gipc-1|C36H8.1|C39H7.1|C45G9.4|C45G9.9|C48E7.7|E03H12.5|F07A5.2|F08H9.2|F11G11.4|nspd-5|F17E9.5|F26F4.2|msp-3|F27C1.1|F32A11.3|F32B6.4|sss-1|F32H2.7|F36A2.10|F36A4.2|F36A4.4|ttbk-2|F36H12.9|gipc-2|clec-79|F49C12.15…	2168634	2073428|2110241|2094314|2115395|2075792|2077547|2115068|2092970|2073737|2084294|2078258|2103614|2102303|2105495|2103593|2079755|2108885|2076839|2104343|2102597|2099864|2073395|2085422|2089148|2104628|2089973|2113070|2092793|2109185|2082224|2093441|2068613|2115329|2110073|2096627|2109773|2067650|2106563|2113535|2107514|2073590|2079731|2071331|2090756|2068490|2065820|2067533|2107454|2072078|2089427…	1.62e-17		CL:16011	1.36925	0	0.00620511	0.0202247	CL:16011	3.25936
102	102	STRING Clusters		Mostly uncharacterized, incl. MSP (Major sperm protein) domain, and Male meiotic nuclear division	1.19e-13	B0205.10|B0261.6|B0379.2|rmd-3|spch-1|C04G2.9|C05C12.5|C08F11.10|C09B9.2|spch-2|C14C10.1|C15C6.2|C24D10.2|C25D7.1|smz-1|C27D6.3|C33F10.1|C33F10.11|C34D4.3|C34F11.2|msp-50|C34G6.3|msd-4|gipc-1|C36H8.1|C39H7.1|C48E7.7|E03H12.5|F07A5.2|F11G11.4|nspd-5|F17E9.5|F26F4.2|msp-3|F27C1.1|F32A11.3|F32B6.4|sss-1|F32H2.7|F36A2.10|F36A4.2|F36A4.4|ttbk-2|gipc-2|clec-79|F49C12.15|F53B6.4|ssp-35|F58A6.9|F58E6.5|F…	2168634	2073428|2110241|2094314|2115395|2075792|2077547|2115068|2092970|2073737|2084294|2078258|2103614|2102303|2105495|2103593|2079755|2108885|2076839|2104343|2102597|2099864|2073395|2085422|2089148|2104628|2089973|2109185|2082224|2093441|2115329|2110073|2096627|2109773|2067650|2106563|2113535|2107514|2073590|2079731|2071331|2090756|2068490|2065820|2107454|2072078|2089427|2074727|2088632|2108678|2104829…	1.26e-16		CL:16013	1.29245	0	0.00586038	0.0191011	CL:16013	3.25936
103	102	STRING Clusters		Mostly uncharacterized, incl. Tyrosine-specific protein phosphatase, PTPase domain, and Non-membrane spanning protein tyrosine kinase activity	1.46e-13	AH6.3|B0207.7|BE10.1|C04G2.5|C06A8.6|C09B9.4|C14A6.13|C14A6.6|C15H7.3|C16C8.18|C17H12.3|C17H12.5|C18E9.8|C18H7.4|C18H7.7|C27D8.1|C28D4.5|C31H1.5|C32D5.4|C34B2.3|C38C10.3|nkb-2|C47A4.3|C47E12.11|C50F7.3|C54D10.4|C54G4.3|D1081.12|D1081.5|his-70|F01G10.5|irld-3|F07F6.1|F13A7.7|F14F7.4|F21F3.2|F27C8.5|F31E8.5|F33D11.7|F36D3.5|comp-1|F38A5.6|F38E1.3|F38H4.4|nep-13|F40G12.10|F42A9.7|F44G3.7|F47B3.1|F47…	2168634	2097434|2096648|2076275|2072201|2067617|2076815|2092727|2073716|2078120|2073956|2070914|2074001|2098823|2082959|2090675|2114972|2102738|2088971|2072990|2067128|2110934|2085836|2089511|2101493|2096645|2079467|2072144|2103560|2093549|2101073|2108210|2095655|2077619|2103989|2080841|2099594|2086496|2075909|2070314|2085548|2093138|2087762|2080880|2077697|2104190|2101217|2101190|2096993|2067107|2071358…	1.94e-16		CL:16266	1.28356	0	0.00591784	0.0191011	CL:16266	3.22772
191	145	STRING Clusters		Mixed, incl. Nematode cuticle collagen N-terminal domain, and Endoplasmic reticulum unfolded protein response	5.46e-13	abu-1|col-150|col-144|col-145|col-10|B0334.13|jud-4|C02E7.6|C02E7.7|abu-8|abu-15|abu-6|abu-7|C05E7.2|nas-7|col-39|col-80|C10C5.2|C26B2.8|C29F3.7|col-125|C30H6.5|C32F10.4|col-113|col-107|col-180|col-14|C46C2.5|C46H11.7|col-68|C52A10.1|C54D2.1|D1086.2|D2092.8|D2096.6|E01G6.1|dct-5|F07H5.8|col-130|nspb-12|col-91|F11E6.3|col-73|F13H8.5|col-98|col-12|col-13|F20G2.5|sqt-3|col-58|F26G1.5|abu-10|F35B3.4|…	2168634	2093657|2067335|2086949|2085443|2071160|2107436|2066441|2113187|2110817|2069843|2111141|2115425|2104337|2087498|2075837|2111246|2112521|2067833|2104958|2087144|2078807|2112140|2102063|2083178|2091152|2085122|2082764|2102690|2087864|2080718|2097599|2102543|2112353|2067167|2110334|2104079|2110157|2093738|2103671|2095907|2098523|2114198|2073773|2100764|2089925|2103275|2091716|2110799|2094320|2088173…	8.71e-16		CL:23279	1.22628	0	0.0109739	0.0271536	CL:23279	2.47439
95	95	STRING Clusters		Mixed, incl. Tyrosine-specific protein phosphatase, PTPase domain, and Non-membrane spanning protein tyrosine kinase activity	7.46e-13	AH6.3|B0207.7|BE10.1|C04G2.5|C06A8.6|C09B9.4|C14A6.13|C15H7.3|C16C8.18|C17H12.3|C17H12.5|C18E9.8|C18H7.4|C18H7.7|C27D8.1|C31H1.5|C32D5.4|C34B2.3|C38C10.3|nkb-2|C47A4.3|C47E12.11|C50F7.3|C54D10.4|C54G4.3|D1081.12|D1081.5|his-70|F01G10.5|irld-3|F07F6.1|F13A7.7|F14F7.4|F21F3.2|F27C8.5|F31E8.5|F33D11.7|F36D3.5|comp-1|F38A5.6|F38E1.3|F38H4.4|nep-13|F40G12.10|F42A9.7|F44G3.7|F47B3.1|F47B3.4|spe-11|sst-…	2168634	2097434|2096648|2076275|2072201|2067617|2076815|2092727|2078120|2073956|2070914|2074001|2098823|2082959|2090675|2114972|2088971|2072990|2067128|2110934|2085836|2089511|2101493|2096645|2079467|2072144|2103560|2093549|2101073|2108210|2095655|2077619|2103989|2080841|2099594|2086496|2075909|2070314|2085548|2093138|2087762|2080880|2077697|2104190|2101217|2101190|2096993|2067107|2071358|2091593|2070878…	1.39e-15		CL:16268	1.21273	0	0.0054582	0.0177903	CL:16268	3.25936
128	112	STRING Clusters		Mixed, incl. Molting cycle, collagen and cuticulin-based cuticle, and Glycosyltransferase family 92	1.12e-12	B0393.5|oac-1|sqt-1|sqt-2|C02F4.4|C06G1.1|lips-7|mlt-10|C13C12.2|C14A4.9|pqn-13|nas-37|C26B9.3|dpy-8|osr-1|noah-1|C38C6.3|tag-297|col-131|acn-1|let-4|sym-1|ptr-4|D1014.5|dpy-3|F01D5.6|mlt-9|F09F9.2|F10D11.6|col-17|col-128|F15B9.8|dpy-6|F18C5.5|F18F11.4|sups-1|dpy-5|F30A10.2|dpy-13|F32D8.7|F33A8.7|F33D4.6|col-172|col-173|dpy-7|F46C8.8|noah-2|wrt-2|F52F10.2|F56D3.1|H03E18.1|glf-1|H23N18.5|H42K12.3|…	2168634	2080568|2081432|2111909|2078609|2114759|2110778|2091020|2108063|2085317|2087855|2074283|2072975|2111093|2071190|2103710|2072798|2116184|2106095|2099960|2068223|2066660|2068202|2106515|2099357|2079743|2113217|2089679|2105540|2102150|2077967|2099111|2094881|2084288|2094329|2078369|2095595|2102780|2085842|2095055|2088470|2103599|2066459|2065613|2066150|2112344|2115341|2098121|2097860|2099159|2075654…	2.37e-15		CL:22626	1.19508	0	0.00735421	0.0209738	CL:22626	2.85194
93	93	STRING Clusters		Mostly uncharacterized, incl. MSP (Major sperm protein) domain, and Male meiotic nuclear division	1.15e-12	B0205.10|B0261.6|rmd-3|spch-1|C04G2.9|C09B9.2|spch-2|C14C10.1|C15C6.2|C24D10.2|smz-1|C27D6.3|C33F10.1|C33F10.11|C34D4.3|C34F11.2|msp-50|msd-4|gipc-1|C36H8.1|C39H7.1|C48E7.7|E03H12.5|F07A5.2|nspd-5|F17E9.5|F26F4.2|msp-3|F27C1.1|F32A11.3|F32B6.4|sss-1|F32H2.7|F36A2.10|ttbk-2|gipc-2|clec-79|F49C12.15|F53B6.4|ssp-35|F58A6.9|F58E6.5|F58G1.3|K01D12.15|gln-2|msp-142|K05F1.9|K06A5.2|ssq-1|nspd-2|ssp-10|K…	2168634	2073428|2110241|2115395|2075792|2077547|2073737|2084294|2078258|2103614|2102303|2103593|2079755|2108885|2076839|2104343|2102597|2099864|2085422|2089148|2104628|2089973|2109185|2082224|2093441|2110073|2096627|2109773|2067650|2106563|2113535|2107514|2073590|2079731|2071331|2065820|2107454|2072078|2089427|2074727|2088632|2108678|2104829|2098682|2107253|2110340|2103818|2086769|2067314|2113727|2094803…	2.75e-15		CL:16014	1.19393	0	0.00534329	0.0174157	CL:16014	3.25936
115	104	STRING Clusters		Mixed, incl. Molting cycle, collagen and cuticulin-based cuticle, and Calycin	2.07e-12	B0393.5|oac-1|sqt-1|sqt-2|C02F4.4|C06G1.1|lips-7|mlt-10|C13C12.2|C14A4.9|pqn-13|nas-37|C26B9.3|dpy-8|osr-1|noah-1|C38C6.3|tag-297|col-131|acn-1|let-4|sym-1|ptr-4|dpy-3|F01D5.6|mlt-9|F09F9.2|F10D11.6|col-17|col-128|F15B9.8|dpy-6|F18C5.5|F18F11.4|sups-1|dpy-5|F30A10.2|dpy-13|F32D8.7|F33A8.7|F33D4.6|col-172|col-173|dpy-7|F46C8.8|noah-2|wrt-2|F52F10.2|F56D3.1|H03E18.1|glf-1|H23N18.5|H42K12.3|K02E10.4…	2168634	2080568|2081432|2111909|2078609|2114759|2110778|2091020|2108063|2085317|2087855|2074283|2072975|2111093|2071190|2103710|2072798|2116184|2106095|2099960|2068223|2066660|2068202|2106515|2079743|2113217|2089679|2105540|2102150|2077967|2099111|2094881|2084288|2094329|2078369|2095595|2102780|2085842|2095055|2088470|2103599|2066459|2065613|2066150|2112344|2115341|2098121|2097860|2099159|2075654|2069807…	5.51e-15		CL:22627	1.1684	0	0.0066073	0.0194757	CL:22627	2.9476
194	143	STRING Clusters		Mixed, incl. F-box associated domain, type 2, and Protein of unknown function DUF3557	2.51e-12	B0281.5|C05D12.5|sdz-2|fbxb-13|C08F1.6|C09B8.5|C28G1.4|fkh-4|fbxc-18|sdz-4|C35E7.3|C38D9.8|sdz-5|C43D7.8|C47D12.4|skr-12|skr-13|fbxb-95|D1086.3|EEED8.12|EEED8.4|fbxb-35|sdz-9|fbxb-111|fbxb-105|sdz-10|fbxb-90|bath-31|sdz-11|fbxb-91|fbxb-92|sdz-14|F17A2.13|F22E5.20|sdz-16|F34D6.1|F35E2.8|F35G2.3|fbxb-3|F39F10.4|fbxb-71|F40G9.18|F40G9.9|vet-6|fbxb-48|fbxb-11|btb-8|btb-6|F45D3.1|F53A2.11|F53C3.11|fbx…	2168634	2111987|2073278|2103413|2074334|2105111|2107523|2075354|2113637|2115158|2079041|2066990|2066222|2097404|2075033|2065352|2108237|2104949|2066033|2112206|2079158|2093384|2105405|2083403|2084066|2104685|2106191|2073167|2083613|2081009|2079272|2103446|2078318|2082365|2098271|2112623|2074934|2103563|2089751|2106557|2067131|2092445|2109092|2103116|2112089|2083241|2086994|2085665|2090507|2081078|2114774…	7.33e-15		CL:31927	1.16003	0	0.0111462	0.026779	CL:31927	2.40252
192	141	STRING Clusters		Mostly uncharacterized, incl. Molting cycle, collagen and cuticulin-based cuticle, and Glycosyltransferase family 92	4.36e-12	clec-225|B0393.5|oac-1|sqt-1|sqt-2|C02F4.4|C06G1.1|C06G1.2|lips-7|mlt-10|C13C12.2|C14A4.9|pqn-13|nas-37|C23H3.9|C26B9.3|C26B9.7|C28H8.5|col-90|dpy-8|osr-1|C32H11.5|noah-1|C38C6.3|tag-297|col-131|acn-1|let-4|sym-1|ptr-4|D1014.5|D1054.9|D2024.4|dpy-3|F01D5.6|ugt-57|mlt-9|F09F9.2|F10D11.6|F11E6.9|col-17|col-128|F15B9.8|dpy-6|F18C5.5|F18F11.4|sups-1|dpy-5|phg-1|F30A10.2|dpy-13|F32D8.7|F33A8.7|F33D4.6…	2168634	2066045|2080568|2081432|2111909|2078609|2114759|2110778|2084405|2091020|2108063|2085317|2087855|2074283|2072975|2112356|2111093|2066342|2077841|2074877|2071190|2103710|2103302|2072798|2116184|2106095|2099960|2068223|2066660|2068202|2106515|2099357|2066303|2065496|2079743|2113217|2098802|2089679|2105540|2102150|2072042|2077967|2099111|2094881|2084288|2094329|2078369|2095595|2102780|2099057|2085842…	1.39e-14		CL:22623	1.13605	0	0.0110313	0.0264045	CL:22623	2.39359
88	88	STRING Clusters		Mostly uncharacterized, incl. MSP (Major sperm protein) domain, and Male meiotic nuclear division	4.41e-12	B0261.6|rmd-3|spch-1|C04G2.9|C09B9.2|spch-2|C14C10.1|C15C6.2|C24D10.2|smz-1|C27D6.3|C33F10.1|C34D4.3|C34F11.2|msp-50|msd-4|gipc-1|C36H8.1|C39H7.1|C48E7.7|E03H12.5|F07A5.2|nspd-5|F17E9.5|F26F4.2|msp-3|F27C1.1|F32A11.3|F32B6.4|sss-1|F32H2.7|F36A2.10|ttbk-2|gipc-2|clec-79|F49C12.15|F53B6.4|ssp-35|F58A6.9|F58E6.5|F58G1.3|K01D12.15|gln-2|msp-142|K05F1.9|K06A5.2|ssq-1|nspd-2|ssp-10|K08C9.2|K08F4.5|msp-…	2168634	2110241|2115395|2075792|2077547|2073737|2084294|2078258|2103614|2102303|2103593|2079755|2108885|2104343|2102597|2099864|2085422|2089148|2104628|2089973|2109185|2082224|2093441|2110073|2096627|2109773|2067650|2106563|2113535|2107514|2073590|2079731|2071331|2065820|2107454|2072078|2089427|2074727|2088632|2108678|2104829|2098682|2107253|2110340|2103818|2086769|2067314|2113727|2094803|2112980|2077151…	1.52e-14		CL:16015	1.13556	0	0.00505602	0.0164794	CL:16015	3.25936
173	131	STRING Clusters		Mostly uncharacterized, incl. Molting cycle, collagen and cuticulin-based cuticle, and Glycosyltransferase family 92	5.46e-12	B0393.5|oac-1|sqt-1|sqt-2|C02F4.4|C06G1.1|C06G1.2|lips-7|mlt-10|C13C12.2|C14A4.9|pqn-13|nas-37|C23H3.9|C26B9.3|C26B9.7|C28H8.5|col-90|dpy-8|osr-1|C32H11.5|noah-1|C38C6.3|tag-297|col-131|acn-1|let-4|sym-1|ptr-4|D1014.5|D1054.9|D2024.4|dpy-3|F01D5.6|mlt-9|F09F9.2|F10D11.6|col-17|col-128|F15B9.8|dpy-6|F18C5.5|F18F11.4|sups-1|dpy-5|phg-1|F30A10.2|dpy-13|F32D8.7|F33A8.7|F33D4.6|F35D2.2|col-172|F40E10.…	2168634	2080568|2081432|2111909|2078609|2114759|2110778|2084405|2091020|2108063|2085317|2087855|2074283|2072975|2112356|2111093|2066342|2077841|2074877|2071190|2103710|2103302|2072798|2116184|2106095|2099960|2068223|2066660|2068202|2106515|2099357|2066303|2065496|2079743|2113217|2089679|2105540|2102150|2077967|2099111|2094881|2084288|2094329|2078369|2095595|2102780|2099057|2085842|2095055|2088470|2103599…	2.43e-14		CL:22624	1.12628	0	0.00993967	0.0245318	CL:22624	2.46807
144	117	STRING Clusters		Mostly uncharacterized, incl. Molting cycle, collagen and cuticulin-based cuticle, and Glycosyltransferase family 92	5.46e-12	B0393.5|oac-1|sqt-1|sqt-2|C02F4.4|C06G1.1|lips-7|mlt-10|C13C12.2|C14A4.9|pqn-13|nas-37|C26B9.3|C26B9.7|dpy-8|osr-1|noah-1|C38C6.3|tag-297|col-131|acn-1|let-4|sym-1|ptr-4|D1014.5|dpy-3|F01D5.6|mlt-9|F09F9.2|F10D11.6|col-17|col-128|F15B9.8|dpy-6|F18C5.5|F18F11.4|sups-1|dpy-5|F30A10.2|dpy-13|F32D8.7|F33A8.7|F33D4.6|F35D2.2|col-172|col-173|dpy-7|F46C8.8|noah-2|wrt-2|F52F10.2|F56D3.1|F58E6.13|H03E18.1…	2168634	2080568|2081432|2111909|2078609|2114759|2110778|2091020|2108063|2085317|2087855|2074283|2072975|2111093|2066342|2071190|2103710|2072798|2116184|2106095|2099960|2068223|2066660|2068202|2106515|2099357|2079743|2113217|2089679|2105540|2102150|2077967|2099111|2094881|2084288|2094329|2078369|2095595|2102780|2085842|2095055|2088470|2103599|2066459|2097656|2065613|2066150|2112344|2115341|2098121|2097860…	2.07e-14		CL:22625	1.12628	0	0.00827348	0.0219101	CL:22625	2.64823
187	138	STRING Clusters		Mixed, incl. F-box associated domain, type 2, and Protein of unknown function DUF3557	5.46e-12	B0281.5|C05D12.5|sdz-2|fbxb-13|C08F1.6|C09B8.5|C28G1.4|fkh-4|fbxc-18|sdz-4|C35E7.3|C38D9.8|sdz-5|C43D7.8|C47D12.4|fbxb-95|D1086.3|EEED8.12|EEED8.4|fbxb-35|sdz-9|fbxb-111|fbxb-105|sdz-10|fbxb-90|bath-31|sdz-11|fbxb-91|fbxb-92|sdz-14|F17A2.13|F22E5.20|sdz-16|F34D6.1|F35E2.8|F35G2.3|fbxb-3|F39F10.4|fbxb-71|F40G9.18|F40G9.9|vet-6|fbxb-48|fbxb-11|btb-8|btb-6|F45D3.1|F53A2.11|F53C3.11|fbxb-103|skr-15|s…	2168634	2111987|2073278|2103413|2074334|2105111|2107523|2075354|2113637|2115158|2079041|2066990|2066222|2097404|2075033|2065352|2066033|2112206|2079158|2093384|2105405|2083403|2084066|2104685|2106191|2073167|2083613|2081009|2079272|2103446|2078318|2082365|2098271|2112623|2074934|2103563|2089751|2106557|2067131|2092445|2109092|2103116|2112089|2083241|2086994|2085665|2090507|2081078|2114774|2081207|2067773…	2.03e-14		CL:31928	1.12628	0	0.010744	0.0258427	CL:31928	2.40531
177	133	STRING Clusters		Mixed, incl. F-box associated domain, type 2, and Domain of unknown function (DUF3557)	5.46e-12	B0281.5|C05D12.5|sdz-2|fbxb-13|C08F1.6|C28G1.4|fkh-4|fbxc-18|sdz-4|C35E7.3|C38D9.8|sdz-5|C47D12.4|fbxb-95|D1086.3|EEED8.12|EEED8.4|fbxb-35|sdz-9|fbxb-111|fbxb-105|sdz-10|fbxb-90|bath-31|sdz-11|fbxb-91|fbxb-92|sdz-14|F17A2.13|F22E5.20|sdz-16|F34D6.1|F35E2.8|fbxb-3|F39F10.4|fbxb-71|F40G9.18|F40G9.9|vet-6|fbxb-48|fbxb-11|btb-8|btb-6|F45D3.1|fbxb-103|skr-15|sdz-21|fbxb-63|fbxb-57|fbxb-62|dot-1.4|F56A…	2168634	2111987|2073278|2103413|2074334|2105111|2075354|2113637|2115158|2079041|2066990|2066222|2097404|2065352|2066033|2112206|2079158|2093384|2105405|2083403|2084066|2104685|2106191|2073167|2083613|2081009|2079272|2103446|2078318|2082365|2098271|2112623|2074934|2103563|2106557|2067131|2092445|2109092|2103116|2112089|2083241|2086994|2085665|2090507|2081078|2067773|2100995|2078498|2112233|2079416|2085323…	2.32e-14		CL:31930	1.12628	0	0.0101695	0.0249064	CL:31930	2.44913
168	127	STRING Clusters		Mixed, incl. F-box associated domain, type 2, and Domain of unknown function (DUF3557)	1.37e-11	B0281.5|C05D12.5|sdz-2|fbxb-13|C08F1.6|C28G1.4|fkh-4|fbxc-18|sdz-4|C35E7.3|C38D9.8|sdz-5|C47D12.4|fbxb-95|D1086.3|EEED8.12|EEED8.4|fbxb-35|sdz-9|fbxb-105|sdz-10|fbxb-90|bath-31|sdz-11|fbxb-91|fbxb-92|sdz-14|F17A2.13|sdz-16|F34D6.1|F35E2.8|fbxb-3|F39F10.4|fbxb-71|F40G9.18|F40G9.9|vet-6|fbxb-48|fbxb-11|btb-8|btb-6|F45D3.1|fbxb-103|skr-15|sdz-21|fbxb-63|fbxb-57|fbxb-62|dot-1.4|F56A8.8|F56F4.8|F57G9.…	2168634	2111987|2073278|2103413|2074334|2105111|2075354|2113637|2115158|2079041|2066990|2066222|2097404|2065352|2066033|2112206|2079158|2093384|2105405|2083403|2104685|2106191|2073167|2083613|2081009|2079272|2103446|2078318|2082365|2112623|2074934|2103563|2106557|2067131|2092445|2109092|2103116|2112089|2083241|2086994|2085665|2090507|2081078|2067773|2100995|2078498|2112233|2079416|2085323|2101055|2077016…	6.55e-14		CL:31932	1.08633	0	0.0096524	0.0237828	CL:31932	2.46392
83	83	STRING Clusters		Mixed, incl. Tyrosine-specific protein phosphatase, PTPase domain, and Non-membrane spanning protein tyrosine kinase activity	1.67e-11	AH6.3|B0207.7|BE10.1|C04G2.5|C06A8.6|C09B9.4|C14A6.13|C15H7.3|C16C8.18|C17H12.3|C17H12.5|C18E9.8|C18H7.4|C18H7.7|C27D8.1|C31H1.5|C32D5.4|C34B2.3|C38C10.3|nkb-2|C47A4.3|C47E12.11|C50F7.3|C54D10.4|C54G4.3|D1081.12|D1081.5|his-70|irld-3|F07F6.1|F13A7.7|F14F7.4|F21F3.2|F27C8.5|F31E8.5|F33D11.7|comp-1|F38A5.6|F38E1.3|F38H4.4|F40G12.10|F42A9.7|F44G3.7|F47B3.1|F47B3.4|spe-11|sst-20|F55F8.7|pck-3|mpz-4|K…	2168634	2097434|2096648|2076275|2072201|2067617|2076815|2092727|2078120|2073956|2070914|2074001|2098823|2082959|2090675|2114972|2088971|2072990|2067128|2110934|2085836|2089511|2101493|2096645|2079467|2072144|2103560|2093549|2101073|2095655|2077619|2103989|2080841|2099594|2086496|2075909|2070314|2093138|2087762|2080880|2077697|2101217|2101190|2096993|2067107|2071358|2091593|2070878|2083163|2109566|2108786…	8.44e-14		CL:16269	1.07773	0	0.00476874	0.0155431	CL:16269	3.25936
163	124	STRING Clusters		Mixed, incl. F-box associated domain, type 2, and Domain of unknown function (DUF3557)	1.78e-11	B0281.5|C05D12.5|sdz-2|fbxb-13|C08F1.6|C28G1.4|fkh-4|fbxc-18|sdz-4|C35E7.3|C38D9.8|sdz-5|C47D12.4|fbxb-95|D1086.3|EEED8.12|EEED8.4|fbxb-35|sdz-9|fbxb-105|sdz-10|fbxb-90|bath-31|sdz-11|fbxb-91|fbxb-92|sdz-14|F17A2.13|sdz-16|F34D6.1|F35E2.8|fbxb-3|F39F10.4|fbxb-71|F40G9.18|F40G9.9|vet-6|fbxb-48|fbxb-11|btb-8|btb-6|fbxb-103|skr-15|fbxb-63|fbxb-57|fbxb-62|dot-1.4|F56A8.8|F56F4.8|F57G9.3|fbxc-22|fbxc-…	2168634	2111987|2073278|2103413|2074334|2105111|2075354|2113637|2115158|2079041|2066990|2066222|2097404|2065352|2066033|2112206|2079158|2093384|2105405|2083403|2104685|2106191|2073167|2083613|2081009|2079272|2103446|2078318|2082365|2112623|2074934|2103563|2106557|2067131|2092445|2109092|2103116|2112089|2083241|2086994|2085665|2090507|2067773|2100995|2112233|2079416|2085323|2101055|2077016|2087849|2069276…	9.44e-14		CL:31935	1.07496	0	0.00936512	0.023221	CL:31935	2.47952
155	120	STRING Clusters		Mixed, incl. F-box associated domain, type 2, and Domain of unknown function (DUF3557)	1.81e-11	B0281.5|C05D12.5|sdz-2|fbxb-13|C08F1.6|C28G1.4|fkh-4|fbxc-18|sdz-4|C35E7.3|C38D9.8|sdz-5|C47D12.4|fbxb-95|D1086.3|EEED8.12|EEED8.4|fbxb-35|sdz-9|fbxb-105|sdz-10|fbxb-90|bath-31|sdz-11|fbxb-91|fbxb-92|sdz-14|F17A2.13|sdz-16|F34D6.1|F35E2.8|fbxb-3|F39F10.4|fbxb-71|F40G9.18|F40G9.9|vet-6|fbxb-48|fbxb-11|btb-8|btb-6|fbxb-103|skr-15|fbxb-63|fbxb-57|fbxb-62|dot-1.4|F56A8.8|F56F4.8|F57G9.3|fbxc-22|fbxc-…	2168634	2111987|2073278|2103413|2074334|2105111|2075354|2113637|2115158|2079041|2066990|2066222|2097404|2065352|2066033|2112206|2079158|2093384|2105405|2083403|2104685|2106191|2073167|2083613|2081009|2079272|2103446|2078318|2082365|2112623|2074934|2103563|2106557|2067131|2092445|2109092|2103116|2112089|2083241|2086994|2085665|2090507|2067773|2100995|2112233|2079416|2085323|2101055|2077016|2087849|2069276…	1.01e-13		CL:31936	1.07423	0	0.00890549	0.0224719	CL:31936	2.52338
79	79	STRING Clusters		Mostly uncharacterized, incl. Male meiotic nuclear division, and MSP (Major sperm protein) domain	5.68e-11	rmd-3|spch-1|C04G2.9|C09B9.2|spch-2|C14C10.1|C15C6.2|C24D10.2|smz-1|C27D6.3|C33F10.1|C34D4.3|C34F11.2|msp-50|msd-4|gipc-1|C36H8.1|C39H7.1|C48E7.7|F07A5.2|nspd-5|F17E9.5|F26F4.2|F27C1.1|F32A11.3|F32B6.4|sss-1|F32H2.7|F36A2.10|ttbk-2|gipc-2|clec-79|F49C12.15|F53B6.4|F58A6.9|F58E6.5|F58G1.3|K01D12.15|gln-2|msp-142|K05F1.9|K06A5.2|ssq-1|K08C9.2|K08F4.5|R09E10.6|R10E9.2|gsp-4|T08B6.4|T10E9.4|T16A9.5|s…	2168634	2115395|2075792|2077547|2073737|2084294|2078258|2103614|2102303|2103593|2079755|2108885|2104343|2102597|2099864|2085422|2089148|2104628|2089973|2109185|2093441|2110073|2096627|2109773|2106563|2113535|2107514|2073590|2079731|2071331|2065820|2107454|2072078|2089427|2074727|2108678|2104829|2098682|2107253|2110340|2103818|2086769|2067314|2113727|2077151|2090261|2111642|2114621|2068496|2103398|2112272…	3.32e-13		CL:16018	1.02457	0	0.00453893	0.014794	CL:16018	3.25936
149	115	STRING Clusters		Mixed, incl. F-box associated domain, type 2, and Domain of unknown function (DUF3557)	6.2e-11	B0281.5|C05D12.5|sdz-2|fbxb-13|C08F1.6|C28G1.4|fkh-4|fbxc-18|sdz-4|C35E7.3|C38D9.8|sdz-5|C47D12.4|fbxb-95|EEED8.12|EEED8.4|fbxb-35|sdz-9|fbxb-105|sdz-10|fbxb-90|bath-31|fbxb-91|fbxb-92|sdz-14|F17A2.13|sdz-16|F34D6.1|F35E2.8|fbxb-3|F39F10.4|fbxb-71|F40G9.18|F40G9.9|vet-6|fbxb-48|fbxb-11|btb-8|btb-6|fbxb-103|skr-15|fbxb-63|fbxb-57|fbxb-62|dot-1.4|F56A8.8|F56F4.8|F57G9.3|fbxc-22|fbxc-21|fbxc-26|fbxb…	2168634	2111987|2073278|2103413|2074334|2105111|2075354|2113637|2115158|2079041|2066990|2066222|2097404|2065352|2066033|2079158|2093384|2105405|2083403|2104685|2106191|2073167|2083613|2079272|2103446|2078318|2082365|2112623|2074934|2103563|2106557|2067131|2092445|2109092|2103116|2112089|2083241|2086994|2085665|2090507|2067773|2100995|2112233|2079416|2085323|2101055|2077016|2087849|2069276|2087378|2084837…	3.79e-13		CL:31938	1.02076	0	0.00856076	0.0215356	CL:31938	2.51562
77	77	STRING Clusters		Mixed, incl. Tyrosine-specific protein phosphatase, PTPase domain, and Non-membrane spanning protein tyrosine kinase activity	1.03e-10	AH6.3|B0207.7|BE10.1|C04G2.5|C06A8.6|C09B9.4|C14A6.13|C15H7.3|C16C8.18|C17H12.3|C17H12.5|C18E9.8|C18H7.4|C18H7.7|C27D8.1|C31H1.5|C32D5.4|C34B2.3|C38C10.3|nkb-2|C47A4.3|C47E12.11|C54D10.4|C54G4.3|D1081.12|D1081.5|his-70|irld-3|F07F6.1|F13A7.7|F14F7.4|F21F3.2|F27C8.5|F31E8.5|F33D11.7|comp-1|F38A5.6|F38E1.3|F40G12.10|F42A9.7|F44G3.7|F47B3.1|F47B3.4|spe-11|sst-20|F55F8.7|pck-3|mpz-4|K01H12.4|K07A1.4|…	2168634	2097434|2096648|2076275|2072201|2067617|2076815|2092727|2078120|2073956|2070914|2074001|2098823|2082959|2090675|2114972|2088971|2072990|2067128|2110934|2085836|2089511|2101493|2079467|2072144|2103560|2093549|2101073|2095655|2077619|2103989|2080841|2099594|2086496|2075909|2070314|2093138|2087762|2080880|2101217|2101190|2096993|2067107|2071358|2091593|2070878|2083163|2109566|2108786|2114141|2085689…	6.58e-13		CL:16270	0.998716	0	0.00442402	0.0144195	CL:16270	3.25936
72	72	STRING Clusters		Mixed, incl. Tyrosine-specific protein phosphatase, PTPase domain, and Non-membrane spanning protein tyrosine kinase activity	5.49e-10	AH6.3|BE10.1|C04G2.5|C06A8.6|C09B9.4|C14A6.13|C15H7.3|C16C8.18|C17H12.3|C17H12.5|C18E9.8|C18H7.4|C18H7.7|C27D8.1|C31H1.5|C32D5.4|C34B2.3|C38C10.3|nkb-2|C47A4.3|C47E12.11|C54D10.4|C54G4.3|D1081.12|D1081.5|his-70|irld-3|F07F6.1|F21F3.2|F27C8.5|F31E8.5|F33D11.7|comp-1|F38E1.3|F40G12.10|F42A9.7|F44G3.7|F47B3.1|F47B3.4|spe-11|sst-20|F55F8.7|pck-3|mpz-4|K01H12.4|K07A1.4|K07F5.6|K09C6.7|K09G1.2|K11C4.1|…	2168634	2097434|2076275|2072201|2067617|2076815|2092727|2078120|2073956|2070914|2074001|2098823|2082959|2090675|2114972|2088971|2072990|2067128|2110934|2085836|2089511|2101493|2079467|2072144|2103560|2093549|2101073|2095655|2077619|2099594|2086496|2075909|2070314|2093138|2080880|2101217|2101190|2096993|2067107|2071358|2091593|2070878|2083163|2109566|2108786|2114141|2085689|2096438|2076431|2091938|2094014…	3.65e-12		CL:16271	0.926043	0	0.00413674	0.0134831	CL:16271	3.25936
71	71	STRING Clusters		Mostly uncharacterized, incl. Male meiotic nuclear division, and Interactor of ZYG-11	7.43e-10	rmd-3|spch-1|C04G2.9|spch-2|C14C10.1|C15C6.2|C24D10.2|smz-1|C27D6.3|C33F10.1|C34D4.3|C34F11.2|msp-50|msd-4|gipc-1|C39H7.1|C48E7.7|F07A5.2|nspd-5|F17E9.5|F26F4.2|F27C1.1|F32A11.3|F32B6.4|sss-1|ttbk-2|gipc-2|clec-79|F53B6.4|F58A6.9|F58E6.5|F58G1.3|K01D12.15|gln-2|msp-142|K05F1.9|K06A5.2|ssq-1|K08C9.2|K08F4.5|R09E10.6|R10E9.2|gsp-4|T10E9.4|T16A9.5|smz-2|T23F11.2|T23G11.1|ssp-16|spch-3|T27E7.1|ssq-2|…	2168634	2115395|2075792|2077547|2084294|2078258|2103614|2102303|2103593|2079755|2108885|2104343|2102597|2099864|2085422|2089148|2089973|2109185|2093441|2110073|2096627|2109773|2106563|2113535|2107514|2073590|2065820|2107454|2072078|2074727|2108678|2104829|2098682|2107253|2110340|2103818|2086769|2067314|2113727|2077151|2090261|2111642|2114621|2068496|2112272|2078942|2098460|2085482|2071259|2082197|2080526…	5.13e-12		CL:16019	0.912901	0	0.00407929	0.0132959	CL:16019	3.25936
112	92	STRING Clusters		Mixed, incl. Collagen triple helix repeat (20 copies), and Endoplasmic reticulum unfolded protein response	1.12e-09	abu-1|col-150|jud-4|C02E7.6|C02E7.7|abu-8|abu-15|abu-6|abu-7|C05E7.2|nas-7|C29F3.7|C30H6.5|col-113|col-107|col-14|C46H11.7|C54D2.1|D2092.8|D2096.6|E01G6.1|dct-5|F07H5.8|col-130|nspb-12|F13H8.5|F20G2.5|sqt-3|col-58|F26G1.5|abu-10|nspb-11|F41E6.11|F41F3.3|col-174|F48G7.5|F48G7.8|abu-12|F56D5.3|abu-13|nas-38|col-104|myo-5|F59B10.3|K01D12.5|K01D12.9|col-65|K10H10.4|M03F8.1|col-77|R02E4.3|R03C1.1|suro…	2168634	2093657|2067335|2066441|2113187|2110817|2069843|2111141|2115425|2104337|2087498|2075837|2087144|2112140|2083178|2091152|2082764|2087864|2102543|2067167|2110334|2104079|2110157|2093738|2103671|2095907|2100764|2110799|2094320|2088173|2071031|2070023|2108528|2067542|2095661|2094188|2079119|2084186|2115644|2105369|2086349|2091401|2088281|2073056|2105702|2079614|2071898|2079365|2109407|2106719|2093117…	8.02e-12		CL:23283	0.895078	0	0.00643493	0.0172285	CL:23283	2.67733
90	80	STRING Clusters		Mostly uncharacterized, incl. Molting cycle, collagen and cuticulin-based cuticle, and Divergent subfamily of APPLE domains	1.75e-09	B0393.5|C02F4.4|C06G1.1|lips-7|mlt-10|C13C12.2|C14A4.9|pqn-13|nas-37|C26B9.3|osr-1|noah-1|C38C6.3|tag-297|col-131|acn-1|let-4|sym-1|ptr-4|dpy-3|F01D5.6|mlt-9|F09F9.2|F10D11.6|F15B9.8|F18C5.5|sups-1|F30A10.2|F32D8.7|F33A8.7|F33D4.6|col-172|dpy-7|F46C8.8|noah-2|wrt-2|F56D3.1|H03E18.1|glf-1|H23N18.5|H42K12.3|K02E10.4|K08B12.1|K08E7.5|M03F4.6|R07E3.6|grl-7|qua-1|dpy-2|dpy-10|T16G1.2|T19A5.3|T19C3.2|T…	2168634	2080568|2114759|2110778|2091020|2108063|2085317|2087855|2074283|2072975|2111093|2103710|2072798|2116184|2106095|2099960|2068223|2066660|2068202|2106515|2079743|2113217|2089679|2105540|2102150|2094881|2094329|2095595|2085842|2088470|2103599|2066459|2065613|2112344|2115341|2098121|2097860|2075654|2069807|2110517|2069693|2091242|2110586|2101400|2100377|2098007|2091257|2078543|2113847|2096843|2096966…	1.3e-11		CL:22628	0.875696	0	0.00517093	0.0149813	CL:22628	2.89721
131	100	STRING Clusters		Mixed, incl. Collagen triple helix repeat (20 copies), and Endoplasmic reticulum unfolded protein response	2.56e-09	abu-1|col-150|B0334.13|jud-4|C02E7.6|C02E7.7|abu-8|abu-15|abu-6|abu-7|C05E7.2|nas-7|C26B2.8|C29F3.7|C30H6.5|col-113|col-107|col-14|C46H11.7|C54D2.1|D2092.8|D2096.6|E01G6.1|dct-5|F07H5.8|col-130|nspb-12|col-73|F13H8.5|F20G2.5|sqt-3|col-58|F26G1.5|abu-10|F35B3.4|nspb-11|F41E6.11|F41F3.3|col-174|F48G7.5|F48G7.8|abu-12|F56D5.3|abu-13|nas-38|col-104|myo-5|F59B10.3|K01D12.5|K01D12.9|col-65|K10H10.4|M03…	2168634	2093657|2067335|2107436|2066441|2113187|2110817|2069843|2111141|2115425|2104337|2087498|2075837|2104958|2087144|2112140|2083178|2091152|2082764|2087864|2102543|2067167|2110334|2104079|2110157|2093738|2103671|2095907|2073773|2100764|2110799|2094320|2088173|2071031|2070023|2102006|2108528|2067542|2095661|2094188|2079119|2084186|2115644|2105369|2086349|2091401|2088281|2073056|2105702|2079614|2071898…	1.97e-11		CL:23280	0.859176	0	0.00752657	0.0187266	CL:23280	2.48806
126	97	STRING Clusters		Mixed, incl. Collagen triple helix repeat (20 copies), and Endoplasmic reticulum unfolded protein response	3.55e-09	abu-1|col-150|B0334.13|jud-4|C02E7.6|C02E7.7|abu-8|abu-15|abu-6|abu-7|C05E7.2|nas-7|C29F3.7|C30H6.5|col-113|col-107|col-14|C46H11.7|C54D2.1|D2092.8|D2096.6|E01G6.1|dct-5|F07H5.8|col-130|nspb-12|col-73|F13H8.5|F20G2.5|sqt-3|col-58|F26G1.5|abu-10|F35B3.4|nspb-11|F41E6.11|F41F3.3|col-174|F48G7.5|F48G7.8|abu-12|F56D5.3|abu-13|nas-38|col-104|myo-5|F59B10.3|K01D12.5|K01D12.9|col-65|K10H10.4|M03F8.1|col…	2168634	2093657|2067335|2107436|2066441|2113187|2110817|2069843|2111141|2115425|2104337|2087498|2075837|2087144|2112140|2083178|2091152|2082764|2087864|2102543|2067167|2110334|2104079|2110157|2093738|2103671|2095907|2073773|2100764|2110799|2094320|2088173|2071031|2070023|2102006|2108528|2067542|2095661|2094188|2079119|2084186|2115644|2105369|2086349|2091401|2088281|2073056|2105702|2079614|2071898|2079365…	2.83e-11		CL:23281	0.844977	0	0.0072393	0.0181648	CL:23281	2.50919
118	93	STRING Clusters		Mixed, incl. Collagen triple helix repeat (20 copies), and Endoplasmic reticulum unfolded protein response	3.61e-09	abu-1|col-150|B0334.13|jud-4|C02E7.6|C02E7.7|abu-8|abu-15|abu-6|abu-7|C05E7.2|nas-7|C29F3.7|C30H6.5|col-113|col-107|col-14|C46H11.7|C54D2.1|D2092.8|D2096.6|E01G6.1|dct-5|F07H5.8|col-130|nspb-12|F13H8.5|F20G2.5|sqt-3|col-58|F26G1.5|abu-10|nspb-11|F41E6.11|F41F3.3|col-174|F48G7.5|F48G7.8|abu-12|F56D5.3|abu-13|nas-38|col-104|myo-5|F59B10.3|K01D12.5|K01D12.9|col-65|K10H10.4|M03F8.1|col-77|R02E4.3|R03…	2168634	2093657|2067335|2107436|2066441|2113187|2110817|2069843|2111141|2115425|2104337|2087498|2075837|2087144|2112140|2083178|2091152|2082764|2087864|2102543|2067167|2110334|2104079|2110157|2093738|2103671|2095907|2100764|2110799|2094320|2088173|2071031|2070023|2108528|2067542|2095661|2094188|2079119|2084186|2115644|2105369|2086349|2091401|2088281|2073056|2105702|2079614|2071898|2079365|2109407|2106719…	2.98e-11		CL:23282	0.844249	0	0.00677966	0.0174157	CL:23282	2.56882
101	83	STRING Clusters		Mixed, incl. Collagen triple helix repeat (20 copies), and Endoplasmic reticulum unfolded protein response	9.58e-09	abu-1|col-150|C02E7.6|C02E7.7|abu-8|abu-15|abu-6|abu-7|nas-7|C29F3.7|C30H6.5|col-113|col-107|col-14|C46H11.7|C54D2.1|D2092.8|D2096.6|E01G6.1|F07H5.8|col-130|F13H8.5|F20G2.5|sqt-3|col-58|F26G1.5|abu-10|F41E6.11|F41F3.3|col-174|abu-12|F56D5.3|abu-13|nas-38|col-104|myo-5|F59B10.3|K01D12.5|K01D12.9|col-65|M03F8.1|col-77|R02E4.3|R03C1.1|suro-1|R12A1.3|R12E2.14|R12E2.15|R12E2.7|R74.2|T01B7.8|abu-11|T06…	2168634	2093657|2067335|2113187|2110817|2069843|2111141|2115425|2104337|2075837|2087144|2112140|2083178|2091152|2082764|2087864|2102543|2067167|2110334|2104079|2093738|2103671|2100764|2110799|2094320|2088173|2071031|2070023|2067542|2095661|2094188|2115644|2105369|2086349|2091401|2088281|2073056|2105702|2079614|2071898|2079365|2106719|2093117|2100017|2069864|2087723|2077106|2092703|2094419|2085371|2097290…	8.15e-11		CL:23284	0.801863	0	0.00580293	0.0155431	CL:23284	2.67849
61	61	STRING Clusters		Mostly uncharacterized, incl. Non-membrane spanning protein tyrosine kinase activity, and Protein tyrosine phosphatase, catalytic domain	1.8e-08	BE10.1|C04G2.5|C06A8.6|C09B9.4|C14A6.13|C15H7.3|C16C8.18|C17H12.3|C17H12.5|C18E9.8|C18H7.4|C18H7.7|C27D8.1|C31H1.5|C32D5.4|C34B2.3|C38C10.3|nkb-2|C47A4.3|C47E12.11|C54D10.4|C54G4.3|D1081.12|D1081.5|his-70|irld-3|F07F6.1|F27C8.5|F31E8.5|F33D11.7|comp-1|F40G12.10|F42A9.7|F44G3.7|spe-11|sst-20|pck-3|mpz-4|K01H12.4|K07A1.4|K09C6.7|K09G1.2|K11C4.1|M28.9|irld-14|T02E1.7|T05C12.1|kin-26|kin-5|kel-10|T25…	2168634	2076275|2072201|2067617|2076815|2092727|2078120|2073956|2070914|2074001|2098823|2082959|2090675|2114972|2088971|2072990|2067128|2110934|2085836|2089511|2101493|2079467|2072144|2103560|2093549|2101073|2095655|2077619|2086496|2075909|2070314|2093138|2101217|2101190|2096993|2091593|2070878|2109566|2108786|2114141|2085689|2076431|2091938|2094014|2107553|2080712|2102081|2092952|2076863|2114966|2114573…	1.58e-10		CL:16272	0.774473	0	0.00350474	0.0114232	CL:16272	3.25936
96	79	STRING Clusters		Mixed, incl. Collagen triple helix repeat (20 copies), and Endoplasmic reticulum unfolded protein response	2.44e-08	abu-1|col-150|C02E7.6|C02E7.7|abu-8|abu-15|abu-6|abu-7|nas-7|C29F3.7|C30H6.5|col-113|col-107|col-14|C46H11.7|C54D2.1|D2092.8|D2096.6|E01G6.1|F07H5.8|col-130|F13H8.5|sqt-3|col-58|F26G1.5|abu-10|F41E6.11|F41F3.3|col-174|abu-12|F56D5.3|abu-13|nas-38|col-104|myo-5|F59B10.3|K01D12.5|K01D12.9|col-65|M03F8.1|col-77|R02E4.3|R03C1.1|suro-1|R12A1.3|R12E2.14|R12E2.15|R12E2.7|R74.2|T01B7.8|abu-11|T06A4.3|T06…	2168634	2093657|2067335|2113187|2110817|2069843|2111141|2115425|2104337|2075837|2087144|2112140|2083178|2091152|2082764|2087864|2102543|2067167|2110334|2104079|2093738|2103671|2100764|2094320|2088173|2071031|2070023|2067542|2095661|2094188|2115644|2105369|2086349|2091401|2088281|2073056|2105702|2079614|2071898|2079365|2106719|2093117|2100017|2069864|2087723|2077106|2092703|2094419|2085371|2097290|2084798…	2.2e-10		CL:23285	0.761261	0	0.00551566	0.014794	CL:23285	2.68218
103	81	STRING Clusters		Mixed, incl. F-box associated domain, type 2, and Domain of unknown function (DUF3557)	6.31e-08	B0281.5|sdz-2|fbxb-13|C08F1.6|C28G1.4|fbxc-18|sdz-4|C35E7.3|sdz-5|C47D12.4|fbxb-95|fbxb-35|sdz-9|fbxb-105|sdz-10|fbxb-90|fbxb-91|fbxb-92|sdz-14|sdz-16|F34D6.1|F35E2.8|fbxb-3|F39F10.4|fbxb-71|F40G9.18|F40G9.9|vet-6|fbxb-48|fbxb-11|btb-8|btb-6|skr-15|fbxb-63|fbxb-57|fbxb-62|dot-1.4|F56A8.8|F57G9.3|fbxc-22|fbxc-21|fbxc-26|fbxb-47|fbxb-26|fbxb-50|K05F6.4|fbxb-44|fbxb-54|fbxb-46|fbxc-25|btb-11|fbxb-41…	2168634	2111987|2103413|2074334|2105111|2075354|2115158|2079041|2066990|2097404|2065352|2066033|2105405|2083403|2104685|2106191|2073167|2079272|2103446|2078318|2112623|2074934|2103563|2106557|2067131|2092445|2109092|2103116|2112089|2083241|2086994|2085665|2090507|2100995|2112233|2079416|2085323|2101055|2077016|2069276|2087378|2084837|2083271|2079887|2108990|2095493|2098604|2103419|2081249|2084162|2069906…	5.87e-10		CL:31940	0.719997	0	0.00591784	0.0151685	CL:31940	2.56319
88	71	STRING Clusters		Mixed, incl. F-box associated domain, type 2, and SKP1 component, dimerisation	3.28e-07	B0281.5|fbxb-13|C08F1.6|C28G1.4|fbxc-18|sdz-4|C35E7.3|sdz-5|C47D12.4|fbxb-95|fbxb-35|sdz-9|sdz-10|fbxb-90|fbxb-91|fbxb-92|sdz-14|sdz-16|F34D6.1|fbxb-3|F39F10.4|fbxb-71|F40G9.18|F40G9.9|vet-6|fbxb-48|btb-8|btb-6|skr-15|fbxb-63|fbxb-57|fbxb-62|dot-1.4|F56A8.8|F57G9.3|fbxc-21|fbxb-47|fbxb-26|fbxb-50|K05F6.4|fbxb-44|fbxb-54|fbxc-25|btb-11|fbxb-41|fbxb-40|M116.1|fbxc-28|fbxb-74|R11.4|sdz-30|T05D4.2|fb…	2168634	2111987|2074334|2105111|2075354|2115158|2079041|2066990|2097404|2065352|2066033|2105405|2083403|2106191|2073167|2079272|2103446|2078318|2112623|2074934|2106557|2067131|2092445|2109092|2103116|2112089|2083241|2085665|2090507|2100995|2112233|2079416|2085323|2101055|2077016|2069276|2084837|2079887|2108990|2095493|2098604|2103419|2081249|2069906|2092391|2086979|2082605|2108465|2086748|2077577|2108642…	3.14e-09		CL:31943	0.648413	0	0.00505602	0.0132959	CL:31943	2.62971
51	51	STRING Clusters		Mostly uncharacterized, incl. Interactor of ZYG-11, and Male meiosis chromosome segregation	4.96e-07	rmd-3|C04G2.9|C14C10.1|C15C6.2|C24D10.2|C27D6.3|C33F10.1|C34D4.3|C34F11.2|C39H7.1|F07A5.2|F17E9.5|F26F4.2|F27C1.1|F32A11.3|F32B6.4|sss-1|ttbk-2|clec-79|F53B6.4|F58E6.5|F58G1.3|K01D12.15|gln-2|K05F1.9|K06A5.2|K08C9.2|K08F4.5|R09E10.6|R10E9.2|gsp-4|T10E9.4|T16A9.5|smz-2|T23G11.1|T27E7.1|T28H11.7|W02B12.12|gsp-3|Y106G6A.4|Y106G6H.13|Y37D8A.5|Y38H8A.3|Y57G11A.2|Y69E1A.1|Y69E1A.2|ZC477.7|ZK265.3|nspd-…	2168634	2115395|2077547|2078258|2103614|2102303|2079755|2108885|2104343|2102597|2089973|2093441|2096627|2109773|2106563|2113535|2107514|2073590|2065820|2072078|2074727|2104829|2098682|2107253|2110340|2086769|2067314|2077151|2090261|2111642|2114621|2068496|2112272|2078942|2098460|2071259|2112728|2075408|2070008|2080427|2101988|2069003|2084303|2115887|2089415|2082845|2084459|2111912|2094767|2065748|2097917…	4.88e-09		CL:16020	0.630452	0	0.00293019	0.00955056	CL:16020	3.25936
81	66	STRING Clusters		Mixed, incl. F-box associated domain, type 2, and SKP1 component, dimerisation	8.4e-07	B0281.5|fbxb-13|C08F1.6|C28G1.4|fbxc-18|sdz-4|C35E7.3|C47D12.4|fbxb-35|sdz-9|sdz-10|fbxb-90|fbxb-91|fbxb-92|sdz-14|sdz-16|F34D6.1|fbxb-3|F39F10.4|fbxb-71|F40G9.18|F40G9.9|vet-6|btb-8|btb-6|skr-15|fbxb-63|fbxb-57|fbxb-62|dot-1.4|F56A8.8|F57G9.3|fbxc-21|fbxb-26|fbxb-50|K05F6.4|fbxb-44|fbxb-54|fbxc-25|btb-11|fbxb-41|fbxb-40|M116.1|fbxc-28|fbxb-74|R11.4|sdz-30|T05D4.2|fbxb-10|fbxb-82|fbxb-83|T25E12.6…	2168634	2111987|2074334|2105111|2075354|2115158|2079041|2066990|2065352|2105405|2083403|2106191|2073167|2079272|2103446|2078318|2112623|2074934|2106557|2067131|2092445|2109092|2103116|2112089|2085665|2090507|2100995|2112233|2079416|2085323|2101055|2077016|2069276|2084837|2108990|2095493|2098604|2103419|2081249|2069906|2092391|2086979|2082605|2108465|2086748|2077577|2108642|2068247|2084111|2089949|2101298…	8.48e-09		CL:31945	0.607572	0	0.00465384	0.0123596	CL:31945	2.65578
49	49	STRING Clusters		Mixed, incl. Protein tyrosine phosphatase, catalytic domain, and Peptidyl-serine phosphorylation	9.36e-07	BE10.1|C04G2.5|C06A8.6|C09B9.4|C15H7.3|C16C8.18|C17H12.3|C17H12.5|C18E9.8|C18H7.7|C27D8.1|C31H1.5|C32D5.4|C34B2.3|C38C10.3|nkb-2|C47E12.11|C54D10.4|C54G4.3|D1081.5|his-70|irld-3|F07F6.1|F27C8.5|F31E8.5|F33D11.7|comp-1|F40G12.10|F42A9.7|F44G3.7|spe-11|sst-20|pck-3|mpz-4|K01H12.4|K07A1.4|K09C6.7|K09G1.2|K11C4.1|T02E1.7|T05C12.1|kel-10|T27A3.5|Y105C5B.18|Y37E11B.10|ZK1248.5|htas-1|ZK354.6|ZK484.7	2168634	2076275|2072201|2067617|2076815|2078120|2073956|2070914|2074001|2098823|2090675|2114972|2088971|2072990|2067128|2110934|2085836|2101493|2079467|2072144|2093549|2101073|2095655|2077619|2086496|2075909|2070314|2093138|2101217|2101190|2096993|2091593|2070878|2109566|2108786|2114141|2085689|2076431|2091938|2094014|2102081|2092952|2114573|2078336|2077889|2097488|2081075|2069297|2112314|2067506	9.7e-09		CL:16275	0.602872	0	0.00281528	0.00917603	CL:16275	3.25936
50	48	STRING Clusters		Mixed, incl. Molting cycle, collagen and cuticulin-based cuticle, and Calycin	2.99e-06	mlt-10|C14A4.9|nas-37|osr-1|noah-1|acn-1|let-4|sym-1|ptr-4|dpy-3|mlt-9|F09F9.2|F18C5.5|sups-1|F33D4.6|dpy-7|noah-2|wrt-2|H03E18.1|glf-1|H42K12.3|K02E10.4|K08B12.1|K08E7.5|R07E3.6|grl-7|qua-1|dpy-2|dpy-10|T26C5.2|T27A10.6|mlt-11|lpr-6|lpr-5|lpr-4|lpr-3|mlt-8|Y102A11A.5|Y11D7A.5|Y37A1B.7|Y54G2A.76|Y64H9A.2|grl-15|hhat-1|ZC434.3|wrt-1|wrt-10|fbn-1	2168634	2108063|2087855|2072975|2103710|2072798|2068223|2066660|2068202|2106515|2079743|2089679|2105540|2094329|2095595|2066459|2112344|2098121|2097860|2069807|2110517|2091242|2110586|2101400|2100377|2091257|2078543|2113847|2096843|2096966|2074052|2102426|2069069|2071706|2078111|2076392|2107331|2069714|2089178|2069036|2110829|2080484|2095283|2103542|2099498|2116394|2090372|2080541|2087153	3.17e-08		CL:22631	0.552433	0	0.00287274	0.00898876	CL:22631	3.12899
56	51	STRING Clusters		Mixed, incl. Divergent subfamily of APPLE domains, and Molting cycle, collagen and cuticulin-based cuticle	3.44e-06	B0393.5|mlt-10|C13C12.2|C14A4.9|nas-37|osr-1|noah-1|acn-1|let-4|sym-1|ptr-4|dpy-3|mlt-9|F09F9.2|F18C5.5|sups-1|F33D4.6|dpy-7|noah-2|wrt-2|H03E18.1|glf-1|H42K12.3|K02E10.4|K08B12.1|K08E7.5|R07E3.6|grl-7|qua-1|dpy-2|dpy-10|T16G1.2|T26C5.2|T27A10.6|mlt-11|lpr-6|lpr-5|lpr-4|lpr-3|mlt-8|Y102A11A.5|Y11D7A.5|Y37A1B.7|Y54G2A.76|Y64H9A.2|grl-15|hhat-1|ZC434.3|wrt-1|wrt-10|fbn-1	2168634	2080568|2108063|2085317|2087855|2072975|2103710|2072798|2068223|2066660|2068202|2106515|2079743|2089679|2105540|2094329|2095595|2066459|2112344|2098121|2097860|2069807|2110517|2091242|2110586|2101400|2100377|2091257|2078543|2113847|2096843|2096966|2080157|2074052|2102426|2069069|2071706|2078111|2076392|2107331|2069714|2089178|2069036|2110829|2080484|2095283|2103542|2099498|2116394|2090372|2080541…	3.74e-08		CL:22629	0.546344	0	0.00321747	0.00955056	CL:22629	2.96835
76	61	STRING Clusters		Mixed, incl. F-box associated domain, type 2, and SKP1 component, dimerisation	4e-06	B0281.5|fbxb-13|C08F1.6|C28G1.4|fbxc-18|sdz-4|C35E7.3|C47D12.4|fbxb-35|sdz-9|sdz-10|fbxb-90|sdz-14|sdz-16|F34D6.1|fbxb-3|F39F10.4|fbxb-71|F40G9.18|F40G9.9|vet-6|btb-8|btb-6|skr-15|fbxb-63|fbxb-57|fbxb-62|dot-1.4|F56A8.8|F57G9.3|fbxc-21|fbxb-26|fbxb-54|fbxc-25|btb-11|fbxb-41|fbxb-40|M116.1|fbxc-28|fbxb-74|R11.4|sdz-30|T05D4.2|fbxb-10|fbxb-82|fbxb-83|T25E12.6|T26E3.8|fbxb-2|W04A8.3|W04A8.5|skr-10|Y…	2168634	2111987|2074334|2105111|2075354|2115158|2079041|2066990|2065352|2105405|2083403|2106191|2073167|2078318|2112623|2074934|2106557|2067131|2092445|2109092|2103116|2112089|2085665|2090507|2100995|2112233|2079416|2085323|2101055|2077016|2069276|2084837|2108990|2081249|2069906|2092391|2086979|2082605|2108465|2086748|2077577|2108642|2068247|2084111|2089949|2101298|2079602|2075582|2066066|2080400|2066639…	4.46e-08		CL:31946	0.539794	0	0.00436656	0.0114232	CL:31946	2.61607
44	44	STRING Clusters		Mixed, incl. Protein tyrosine phosphatase, catalytic domain, and Peptidyl-serine phosphorylation	4.75e-06	BE10.1|C04G2.5|C06A8.6|C09B9.4|C15H7.3|C16C8.18|C17H12.3|C17H12.5|C18H7.7|C27D8.1|C31H1.5|C32D5.4|C34B2.3|C38C10.3|nkb-2|C47E12.11|C54D10.4|C54G4.3|D1081.5|his-70|irld-3|F27C8.5|F31E8.5|F33D11.7|comp-1|F40G12.10|F42A9.7|F44G3.7|spe-11|pck-3|mpz-4|K01H12.4|K07A1.4|K09C6.7|K09G1.2|K11C4.1|T02E1.7|T05C12.1|T27A3.5|Y105C5B.18|ZK1248.5|htas-1|ZK354.6|ZK484.7	2168634	2076275|2072201|2067617|2076815|2078120|2073956|2070914|2074001|2090675|2114972|2088971|2072990|2067128|2110934|2085836|2101493|2079467|2072144|2093549|2101073|2095655|2086496|2075909|2070314|2093138|2101217|2101190|2096993|2091593|2109566|2108786|2114141|2085689|2076431|2091938|2094014|2102081|2092952|2078336|2077889|2081075|2069297|2112314|2067506	5.42e-08		CL:16276	0.532331	0	0.00252801	0.0082397	CL:16276	3.25936
50	47	STRING Clusters		Mostly uncharacterized, incl. Worm-specific (usually) N-terminal domain, and Serine proteases, trypsin domain	5.74e-06	B0218.5|B0261.5|B0379.7|C01G10.1|C01G5.4|C09B9.7|C09H5.7|C17C3.9|C33C12.7|C34F11.1|C43E11.5|C43G2.3|twk-37|F10D11.3|F22D3.4|ttbk-3|F35H8.1|F40H6.1|F42G8.8|F46F5.14|F58H1.6|clec-142|acdh-8|R01H2.4|R04B5.1|R102.8|T05C12.9|T11F8.4|T15B12.2|T16A1.2|T28D9.9|W03C9.1|Y18D10A.21|Y38F2AR.10|Y38H6C.15|Y45F10C.1|snf-5|Y47D9A.5|Y48G1C.5|Y51B9A.7|Y51H4A.22|Y54E2A.7|Y57G7A.5|Y73B6BL.22|try-7|ZK1225.5|ZK673.6	2168634	2105681|2100194|2099957|2097794|2082974|2070119|2099081|2085560|2075876|2091395|2081297|2106932|2112668|2075036|2074124|2070851|2102165|2081321|2080745|2114765|2112416|2111294|2102171|2093177|2094047|2082356|2080967|2088356|2089499|2115737|2101277|2097647|2105795|2086136|2089052|2069861|2091023|2109317|2084252|2085824|2085395|2072423|2082668|2070581|2110610|2086046|2075873	6.71e-08		CL:17133	0.524109	0	0.00287274	0.0088015	CL:17133	3.0638
42	41	STRING Clusters		Mostly uncharacterized, incl. PapD-like superfamily, and Activin types I and II receptor domain	1.95e-05	AC3.12|C05B5.12|C14A6.5|C14A6.7|C15H11.13|C17C3.11|C28F5.1|C55C2.4|D1081.10|D1081.11|F02C9.1|F10G7.12|F36H2.6|F44F4.9|F46A8.6|F49D11.7|F56D6.12|F56D6.18|F56F4.4|ttr-56|H38K22.7|K07F5.17|K12C11.5|M02G9.4|M03E7.3|M05B5.7|R155.5|T04B2.8|T10E9.6|T25E12.16|W03D8.1|Y23H5B.12|Y39F10C.3|Y50E8A.2|Y53C10A.15|clec-260|Y66A7A.9|Y67D8B.3|Y69A2AR.47|Y71A12B.23|ZK353.3	2168634	2083736|2100125|2074979|2071895|2095010|2070410|2074082|2111570|2100167|2098730|2099402|2075741|2100341|2069414|2088314|2070272|2113130|2097425|2094827|2087747|2075396|2109917|2080016|2086133|2115428|2083091|2095946|2096870|2109170|2111288|2068916|2066735|2088791|2110874|2083157|2065457|2112131|2093429|2102684|2066036|2095901	2.33e-07		CL:17298	0.470997	0	0.0024131	0.0076779	CL:17298	3.18176
45	42	STRING Clusters		Mostly uncharacterized, incl. Worm-specific (usually) N-terminal domain, and Serine proteases, trypsin domain	3.06e-05	B0218.5|B0379.7|C01G10.1|C01G5.4|C09B9.7|C09H5.7|C17C3.9|C33C12.7|C34F11.1|C43E11.5|C43G2.3|twk-37|F10D11.3|ttbk-3|F40H6.1|F42G8.8|F46F5.14|F58H1.6|clec-142|acdh-8|R01H2.4|R04B5.1|R102.8|T11F8.4|T15B12.2|T16A1.2|T28D9.9|W03C9.1|Y18D10A.21|Y38F2AR.10|Y38H6C.15|Y45F10C.1|snf-5|Y48G1C.5|Y51B9A.7|Y51H4A.22|Y54E2A.7|Y57G7A.5|Y73B6BL.22|try-7|ZK1225.5|ZK673.6	2168634	2105681|2099957|2097794|2082974|2070119|2099081|2085560|2075876|2091395|2081297|2106932|2112668|2075036|2070851|2081321|2080745|2114765|2112416|2111294|2102171|2093177|2094047|2082356|2088356|2089499|2115737|2101277|2097647|2105795|2086136|2089052|2069861|2091023|2084252|2085824|2085395|2072423|2082668|2070581|2110610|2086046|2075873	3.74e-07		CL:17134	0.451428	0	0.00258546	0.00786517	CL:17134	3.04207
49	43	STRING Clusters		Mixed, incl. Endoplasmic reticulum unfolded protein response, and EB domain	6.71e-05	abu-1|col-150|abu-8|abu-15|abu-6|abu-7|C29F3.7|C46H11.7|C54D2.1|D2096.6|E01G6.1|F07H5.8|abu-10|F41E6.11|abu-12|abu-13|myo-5|F59B10.3|K01D12.5|R03C1.1|R12A1.3|T01B7.8|abu-11|T06E4.10|pqn-63|T06E4.12|T06E4.14|T06E4.8|T06E4.9|T12A7.6|T22B2.6|ugt-54|T25E4.1|pqn-74|W08E12.2|W08E12.3|W08E12.4|nspe-7|Y47D3B.6|ugt-29|abu-14|ZK662.2|lron-2	2168634	2093657|2067335|2069843|2111141|2115425|2104337|2087144|2087864|2102543|2110334|2104079|2093738|2070023|2067542|2115644|2086349|2073056|2105702|2079614|2069864|2077106|2084798|2100122|2074856|2082848|2084267|2080145|2071649|2085386|2080595|2096156|2066636|2068874|2084003|2114663|2116403|2104502|2085584|2108351|2092343|2112161|2075234|2098724	8.38e-07		CL:23383	0.417328	0	0.00281528	0.00805243	CL:23383	2.86026
36	36	STRING Clusters		Mixed, incl. Protein tyrosine phosphatase, catalytic domain, and Peptidyl-serine phosphorylation	6.74e-05	BE10.1|C04G2.5|C06A8.6|C09B9.4|C15H7.3|C16C8.18|C17H12.3|C17H12.5|C27D8.1|C31H1.5|C32D5.4|C38C10.3|nkb-2|C47E12.11|C54D10.4|C54G4.3|D1081.5|irld-3|F27C8.5|F31E8.5|F40G12.10|F42A9.7|F44G3.7|spe-11|pck-3|mpz-4|K01H12.4|K07A1.4|K09C6.7|K11C4.1|T02E1.7|T05C12.1|T27A3.5|ZK1248.5|ZK354.6|ZK484.7	2168634	2076275|2072201|2067617|2076815|2078120|2073956|2070914|2074001|2114972|2088971|2072990|2110934|2085836|2101493|2079467|2072144|2093549|2095655|2086496|2075909|2101217|2101190|2096993|2091593|2109566|2108786|2114141|2085689|2076431|2094014|2102081|2092952|2078336|2081075|2112314|2067506	8.59e-07		CL:16278	0.417134	0	0.00206837	0.00674157	CL:16278	3.25936
36	35	STRING Clusters		Mostly uncharacterized, incl. Heat shock factor, and Activin types I and II receptor domain	0.00014	AC3.12|C05B5.12|C14A6.5|C14A6.7|C15H11.13|C17C3.11|C28F5.1|C55C2.4|D1081.10|D1081.11|F02C9.1|F10G7.12|F36H2.6|F44F4.9|F46A8.6|F49D11.7|F56D6.12|F56D6.18|F56F4.4|ttr-56|H38K22.7|K07F5.17|K12C11.5|M03E7.3|R155.5|T04B2.8|T10E9.6|T25E12.16|Y23H5B.12|Y39F10C.3|Y53C10A.15|Y66A7A.9|Y67D8B.3|Y69A2AR.47|ZK353.3	2168634	2083736|2100125|2074979|2071895|2095010|2070410|2074082|2111570|2100167|2098730|2099402|2075741|2100341|2069414|2088314|2070272|2113130|2097425|2094827|2087747|2075396|2109917|2080016|2115428|2095946|2096870|2109170|2111288|2066735|2088791|2083157|2112131|2093429|2102684|2095901	1.86e-06		CL:17300	0.385387	0	0.00206837	0.00655431	CL:17300	3.16883
35	34	STRING Clusters		Mixed, incl. Worm-specific (usually) N-terminal domain, and Anchoring of the basal body to the plasma membrane	0.0002	B0218.5|B0379.7|C01G5.4|C09B9.7|C09H5.7|C17C3.9|C34F11.1|C43E11.5|C43G2.3|twk-37|F10D11.3|ttbk-3|F40H6.1|F42G8.8|F46F5.14|F58H1.6|clec-142|acdh-8|R01H2.4|R102.8|T11F8.4|T15B12.2|W03C9.1|Y18D10A.21|Y38F2AR.10|Y38H6C.15|snf-5|Y48G1C.5|Y51H4A.22|Y54E2A.7|Y57G7A.5|try-7|ZK1225.5|ZK673.6	2168634	2105681|2099957|2082974|2070119|2099081|2085560|2091395|2081297|2106932|2112668|2075036|2070851|2081321|2080745|2114765|2112416|2111294|2102171|2093177|2082356|2088356|2089499|2097647|2105795|2086136|2089052|2091023|2084252|2085395|2072423|2082668|2110610|2086046|2075873	2.63e-06		CL:17136	0.369897	0	0.00201092	0.00636704	CL:17136	3.16624
32	32	STRING Clusters		Mostly uncharacterized, incl. Interactor of ZYG-11, and Cytosolic motility protein	0.00025	rmd-3|C04G2.9|C14C10.1|C24D10.2|C27D6.3|F07A5.2|F27C1.1|F32A11.3|sss-1|ttbk-2|F58E6.5|F58G1.3|K01D12.15|gln-2|K06A5.2|K08C9.2|R09E10.6|R10E9.2|T10E9.4|T16A9.5|smz-2|T27E7.1|T28H11.7|Y106G6A.4|Y37D8A.5|Y38H8A.3|Y57G11A.2|Y69E1A.2|ZC477.7|ZK265.3|nspd-1|ZK938.1	2168634	2115395|2077547|2078258|2102303|2079755|2093441|2106563|2113535|2073590|2065820|2104829|2098682|2107253|2110340|2067314|2077151|2111642|2114621|2112272|2078942|2098460|2112728|2075408|2101988|2084303|2115887|2089415|2084459|2111912|2094767|2065748|2097917	3.44e-06		CL:16021	0.360206	0	0.00183855	0.00599251	CL:16021	3.25936
49	41	STRING Clusters		Nematode cuticle collagen, N-terminal, and Immunoglobulin like	0.00025	col-144|col-145|col-10|col-80|C10C5.2|col-125|C32F10.4|col-180|C46C2.5|col-68|D1086.2|F11E6.3|col-98|col-12|col-13|col-133|F53F10.1|zig-7|col-154|col-103|col-159|col-160|col-156|K08D12.6|pqn-54|col-147|col-146|col-168|col-167|col-169|col-157|col-117|col-3|T28D6.3|col-94|col-93|col-92|col-46|Y58A7A.3|col-42|acp-6	2168634	2086949|2085443|2071160|2112521|2067833|2078807|2102063|2085122|2102690|2080718|2112353|2114198|2089925|2103275|2091716|2108780|2071772|2093063|2115899|2093732|2107775|2106161|2116427|2101058|2112305|2065715|2068310|2106176|2114090|2111387|2068337|2075471|2079281|2115191|2097191|2116718|2105615|2108324|2099510|2078081|2067209	3.38e-06		CL:23550	0.360206	0	0.00281528	0.0076779	CL:23550	2.72722
31	31	STRING Clusters		Mostly uncharacterized, incl. Protein tyrosine phosphatase, catalytic domain, and SURF4 family	0.00035	C04G2.5|C06A8.6|C09B9.4|C15H7.3|C16C8.18|C17H12.3|C27D8.1|C31H1.5|C32D5.4|nkb-2|C47E12.11|C54D10.4|C54G4.3|D1081.5|irld-3|F27C8.5|F31E8.5|F40G12.10|F42A9.7|F44G3.7|spe-11|mpz-4|K01H12.4|K07A1.4|K11C4.1|T02E1.7|T05C12.1|T27A3.5|ZK1248.5|ZK354.6|ZK484.7	2168634	2072201|2067617|2076815|2078120|2073956|2070914|2114972|2088971|2072990|2085836|2101493|2079467|2072144|2093549|2095655|2086496|2075909|2101217|2101190|2096993|2091593|2108786|2114141|2085689|2094014|2102081|2092952|2078336|2081075|2112314|2067506	4.88e-06		CL:16279	0.345593	0	0.0017811	0.00580524	CL:16279	3.25936
73	52	STRING Clusters		Mixed, incl. Defense response to Gram-positive bacterium, and Ammonium homeostasis	0.00036	clec-52|lys-7|ugt-66|C33A12.19|cup-16|C39B5.14|C40H1.8|pmp-1|ilys-2|ilys-3|C50F4.9|C54F6.12|nhx-3|ttr-44|clec-17|rhr-1|clec-227|clec-57|clec-7|F13B12.4|clec-221|cyp-37B1|F28H1.1|clec-169|F43C11.7|F49C12.7|mul-1|F53A9.8|irg-3|lys-4|lys-5|clec-172|K08C7.4|fmo-2|fil-2|fil-1|T01D3.6|T07G12.5|math-38|spp-2|clec-47|clec-70|clec-71|Y46H3A.5|clec-205|clec-82|Y65B4BR.1|ugt-18|col-63|ZK593.3|clec-60|clec-61	2168634	2115194|2101346|2109485|2099975|2109152|2066321|2096132|2098049|2091065|2089091|2076050|2116541|2102699|2096510|2087270|2098361|2073356|2077898|2106920|2109281|2089535|2093609|2086889|2097323|2110436|2074232|2067476|2075603|2092097|2094836|2096426|2115074|2112053|2113793|2105606|2076566|2105393|2076272|2110727|2092574|2112632|2086628|2084921|2104922|2101514|2070074|2074814|2081717|2093192|2098532…	5.12e-06		CL:24781	0.34437	0	0.0041942	0.00973783	CL:24781	2.32174
60	45	STRING Clusters		Mixed, incl. Nematode cuticle collagen, N-terminal, and Immunoglobulin like	0.00059	col-144|col-145|col-10|col-39|col-80|C10C5.2|col-125|C32F10.4|col-180|C46C2.5|col-68|C52A10.1|D1086.2|col-91|F11E6.3|col-98|col-12|col-13|col-133|F53F10.1|zig-7|col-154|col-103|col-159|col-160|col-156|K08D12.6|pqn-54|col-147|col-146|cyp-13A5|col-168|col-167|col-169|col-157|col-117|col-3|T28D6.3|col-94|col-93|col-92|col-46|Y58A7A.3|col-42|acp-6	2168634	2086949|2085443|2071160|2111246|2112521|2067833|2078807|2102063|2085122|2102690|2080718|2097599|2112353|2098523|2114198|2089925|2103275|2091716|2108780|2071772|2093063|2115899|2093732|2107775|2106161|2116427|2101058|2112305|2065715|2068310|2070107|2106176|2114090|2111387|2068337|2075471|2079281|2115191|2097191|2116718|2105615|2108324|2099510|2078081|2067209	8.58e-06		CL:23549	0.322915	0	0.00344729	0.00842697	CL:23549	2.44452
40	35	STRING Clusters		Mixed, incl. Collagen triple helix repeat (20 copies), and Carboxypeptidase activation peptide	0.0006	C02E7.6|C02E7.7|nas-7|C30H6.5|col-113|col-107|col-14|D2092.8|col-130|F13H8.5|sqt-3|col-58|F26G1.5|F41F3.3|col-174|F56D5.3|nas-38|col-104|K01D12.9|col-65|M03F8.1|col-77|R02E4.3|suro-1|R12E2.14|R12E2.15|R12E2.7|T06A4.3|T17H7.7|T19B10.2|col-115|col-48|mab-7|col-97|ZK84.1	2168634	2113187|2110817|2075837|2112140|2083178|2091152|2082764|2067167|2103671|2100764|2094320|2088173|2071031|2095661|2094188|2105369|2091401|2088281|2071898|2079365|2106719|2093117|2100017|2087723|2092703|2094419|2085371|2107196|2104478|2066633|2109599|2070215|2090867|2079206|2086823	8.92e-06		CL:23289	0.322185	0	0.00229819	0.00655431	CL:23289	2.85194
31	30	STRING Clusters		Mostly uncharacterized, incl. Divergent subfamily of APPLE domains, and Hedgehog protein	0.0007	C14A4.9|osr-1|ptr-4|F09F9.2|F18C5.5|sups-1|F33D4.6|dpy-7|wrt-2|H03E18.1|glf-1|H42K12.3|K02E10.4|K08B12.1|K08E7.5|R07E3.6|grl-7|qua-1|T26C5.2|T27A10.6|lpr-6|lpr-5|lpr-4|Y102A11A.5|Y11D7A.5|Y37A1B.7|Y64H9A.2|grl-15|ZC434.3|wrt-1	2168634	2087855|2103710|2106515|2105540|2094329|2095595|2066459|2112344|2097860|2069807|2110517|2091242|2110586|2101400|2100377|2091257|2078543|2113847|2074052|2102426|2071706|2078111|2076392|2089178|2069036|2110829|2095283|2103542|2116394|2090372	1.05e-05		CL:22633	0.31549	0	0.0017811	0.00561798	CL:22633	3.15422
27	27	STRING Clusters		Mixed, incl. Interactor of ZYG-11, and Cytosolic motility protein	0.0013	rmd-3|C04G2.9|C14C10.1|C24D10.2|C27D6.3|F07A5.2|F27C1.1|sss-1|ttbk-2|F58E6.5|K01D12.15|K06A5.2|K08C9.2|R09E10.6|R10E9.2|T10E9.4|T16A9.5|smz-2|T27E7.1|T28H11.7|Y106G6A.4|Y37D8A.5|Y69E1A.2|ZC477.7|ZK265.3|nspd-1|ZK938.1	2168634	2115395|2077547|2078258|2102303|2079755|2093441|2106563|2073590|2065820|2104829|2107253|2067314|2077151|2111642|2114621|2112272|2078942|2098460|2112728|2075408|2101988|2084303|2084459|2111912|2094767|2065748|2097917	1.97e-05		CL:16022	0.288606	0	0.00155128	0.00505618	CL:16022	3.25936
27	27	STRING Clusters		Mixed, incl. Pseudopodium, and Acetylation	0.0013	msp-36|msp-55|msp-40|msp-49|msp-74|msp-77|msp-19|msd-1|msp-45|msp-63|msp-81|msp-10|msp-56|msp-31|msp-33|msp-57|msp-53|msp-79|msp-78|Y59E9AR.7|msp-64|msp-76|msp-65|msp-59|msp-113|msp-51|msp-152	2168634	2109149|2066981|2066246|2083415|2106707|2071748|2115623|2109095|2110379|2083064|2101004|2103257|2091710|2107049|2104589|2073353|2075966|2067902|2066786|2069705|2082569|2116259|2102348|2079677|2109083|2107451|2099027	1.97e-05		CL:16502	0.288606	0	0.00155128	0.00505618	CL:16502	3.25936
58	42	STRING Clusters		Mixed, incl. Nematode cuticle collagen, N-terminal, and C6 domain	0.0019	pqn-2|B0454.5|bli-1|C14F11.4|col-7|C18A11.4|col-175|C36E6.8|C39B5.5|col-138|E01G4.6|col-110|col-60|F26F2.10|col-81|F38B2.6|oac-29|col-139|oac-30|oac-31|col-38|col-126|bli-2|K07E3.9|col-49|trx-3|T07G12.3|sptf-2|T26E4.4|col-88|col-120|nspe-1|col-96|Y47D7A.15|Y47G6A.15|col-71|col-137|Y51H7C.13|rol-1|bli-6|tag-164|dao-4	2168634	2095271|2102327|2107745|2108930|2093912|2090108|2111798|2067629|2111804|2092601|2092733|2067383|2069789|2073326|2114543|2101148|2110964|2094224|2089424|2100833|2079695|2098367|2068376|2098112|2081864|2083463|2072255|2080070|2069168|2093291|2088824|2088740|2079140|2070404|2102663|2069021|2075078|2103539|2083955|2072093|2079350|2109251	3.03e-05		CL:23712	0.272125	0	0.00333238	0.00786517	CL:23712	2.36023
30	28	STRING Clusters		Mostly uncharacterized, incl. Protein of unknown function DUF5346, and Chitin binding domain	0.002	abu-8|C46H11.7|D2096.6|E01G6.1|F07H5.8|F41E6.11|myo-5|F59B10.3|K01D12.5|R03C1.1|R12A1.3|abu-11|T06E4.10|pqn-63|T06E4.12|T06E4.14|T06E4.8|T06E4.9|T12A7.6|T22B2.6|T25E4.1|pqn-74|W08E12.2|W08E12.3|W08E12.4|Y47D3B.6|ZK662.2|lron-2	2168634	2069843|2087864|2110334|2104079|2093738|2067542|2073056|2105702|2079614|2069864|2077106|2100122|2074856|2082848|2084267|2080145|2071649|2085386|2080595|2096156|2068874|2084003|2114663|2116403|2104502|2108351|2075234|2098724	3.18e-05		CL:23385	0.269897	0	0.00172364	0.00524345	CL:23385	3.04207
27	26	STRING Clusters		Nematode cuticle collagen, N-terminal, and In Between Ring fingers	0.0026	col-144|col-145|col-10|C10C5.2|C32F10.4|col-180|C46C2.5|D1086.2|col-12|col-13|col-133|col-154|col-159|col-156|pqn-54|col-147|col-146|col-168|col-167|col-169|col-157|col-117|col-3|col-93|col-92|Y58A7A.3	2168634	2086949|2085443|2071160|2067833|2102063|2085122|2102690|2112353|2103275|2091716|2108780|2115899|2107775|2116427|2112305|2065715|2068310|2106176|2114090|2111387|2068337|2075471|2079281|2116718|2105615|2099510	4.26e-05		CL:23552	0.258503	0	0.00155128	0.00486891	CL:23552	3.13865
47	36	STRING Clusters		Mixed, incl. Collagen triple helix repeat (20 copies), and Domain of unknown function DB	0.0029	C02E7.6|C02E7.7|nas-7|C30H6.5|col-113|col-107|col-14|D2092.8|col-130|F13H8.5|sqt-3|col-58|F26G1.5|F41F3.3|col-174|F56D5.3|nas-38|col-104|K01D12.9|col-65|M03F8.1|col-77|R02E4.3|suro-1|R12E2.14|R12E2.15|R12E2.7|R74.2|T06A4.3|T17H7.7|T19B10.2|col-115|col-48|mab-7|col-97|ZK84.1	2168634	2113187|2110817|2075837|2112140|2083178|2091152|2082764|2067167|2103671|2100764|2094320|2088173|2071031|2095661|2094188|2105369|2091401|2088281|2071898|2079365|2106719|2093117|2100017|2087723|2092703|2094419|2085371|2097290|2107196|2104478|2066633|2109599|2070215|2090867|2079206|2086823	4.84e-05		CL:23286	0.25376	0	0.00270037	0.00674157	CL:23286	2.49653
47	36	STRING Clusters		Mixed, incl. Defense response to Gram-positive bacterium, and C-type lectin, conserved site	0.0029	clec-52|lys-7|ugt-66|C33A12.19|C39B5.14|pmp-1|ilys-2|ilys-3|C50F4.9|C54F6.12|clec-17|clec-227|clec-57|clec-7|clec-221|cyp-37B1|F43C11.7|mul-1|F53A9.8|irg-3|lys-4|lys-5|clec-172|K08C7.4|fmo-2|math-38|spp-2|clec-47|clec-70|clec-71|Y46H3A.5|clec-205|clec-82|col-63|clec-60|clec-61	2168634	2115194|2101346|2109485|2099975|2066321|2098049|2091065|2089091|2076050|2116541|2087270|2073356|2077898|2106920|2089535|2093609|2110436|2067476|2075603|2092097|2094836|2096426|2115074|2112053|2113793|2110727|2092574|2112632|2086628|2084921|2104922|2101514|2070074|2093192|2071415|2069780	4.84e-05		CL:24782	0.25376	0	0.00270037	0.00674157	CL:24782	2.49653
24	24	STRING Clusters		Mixed, incl. Pseudopodium, and Acetylation	0.0033	msp-36|msp-55|msp-40|msp-49|msp-77|msp-19|msd-1|msp-45|msp-63|msp-81|msp-10|msp-56|msp-31|msp-33|msp-57|msp-53|msp-79|msp-78|Y59E9AR.7|msp-64|msp-76|msp-65|msp-113|msp-51	2168634	2109149|2066981|2066246|2083415|2071748|2115623|2109095|2110379|2083064|2101004|2103257|2091710|2107049|2104589|2073353|2075966|2067902|2066786|2069705|2082569|2116259|2102348|2109083|2107451	5.64e-05		CL:16504	0.248149	0	0.00137891	0.00449438	CL:16504	3.25936
30	27	STRING Clusters		Defense response to Gram-positive bacterium, and Response to gamma radiation	0.0037	clec-52|lys-7|ugt-66|ilys-2|ilys-3|C50F4.9|clec-17|clec-227|clec-7|cyp-37B1|F43C11.7|mul-1|F53A9.8|irg-3|lys-4|lys-5|clec-172|fmo-2|math-38|spp-2|clec-47|clec-70|clec-71|clec-82|col-63|clec-60|clec-61	2168634	2115194|2101346|2109485|2091065|2089091|2076050|2087270|2073356|2106920|2093609|2110436|2067476|2075603|2092097|2094836|2096426|2115074|2113793|2110727|2092574|2112632|2086628|2084921|2070074|2093192|2071415|2069780	6.66e-05		CL:24783	0.24318	0	0.00172364	0.00505618	CL:24783	2.93343
48	36	STRING Clusters		Mixed, incl. SKP1 component, dimerisation, and F-box associated domain, type 2	0.0037	B0281.5|fbxb-13|C08F1.6|fbxc-18|sdz-4|fbxb-35|sdz-10|sdz-14|fbxb-3|fbxb-71|vet-6|btb-6|skr-15|fbxb-62|F56A8.8|F57G9.3|fbxb-26|fbxb-54|fbxc-25|btb-11|fbxb-41|M116.1|fbxc-28|R11.4|T05D4.2|fbxb-10|T25E12.6|W04A8.5|skr-10|Y106G6D.1|Y39G10AL.1|skr-7|skr-14|fbxb-43|Y71A12B.11|fbxb-15	2168634	2111987|2074334|2105111|2115158|2079041|2105405|2106191|2078318|2106557|2092445|2112089|2090507|2100995|2085323|2077016|2069276|2108990|2081249|2069906|2092391|2086979|2108465|2086748|2108642|2084111|2089949|2075582|2088092|2068919|2077646|2072702|2082203|2099198|2095115|2067725|2077934	6.57e-05		CL:31948	0.24318	0	0.00275783	0.00674157	CL:31948	2.44452
32	28	STRING Clusters		Mostly uncharacterized, incl. BPI/LBP/Plunc family, and Lipase (class 2)	0.0038	C02F4.4|C06G1.1|lips-7|pqn-13|C26B9.3|C38C6.3|tag-297|col-131|F01D5.6|F10D11.6|F15B9.8|F30A10.2|F32D8.7|F33A8.7|col-172|F46C8.8|H23N18.5|M03F4.6|T19A5.3|T19C3.2|Y18H1A.9|Y38A10A.2|Y53F4B.25|Y53F4B.27|Y65B4BL.6|ZC123.1|ZK180.6|wrt-4	2168634	2114759|2110778|2091020|2074283|2111093|2116184|2106095|2099960|2113217|2102150|2094881|2085842|2088470|2103599|2065613|2115341|2069693|2098007|2079632|2070677|2067353|2066942|2102438|2092211|2094800|2068862|2076335|2069282	6.86e-05		CL:22741	0.242022	0	0.00183855	0.00524345	CL:22741	2.85194
32	28	STRING Clusters		Mixed, incl. Collagen triple helix repeat (20 copies), and Carboxypeptidase activation peptide	0.0038	C02E7.6|C02E7.7|nas-7|col-113|col-107|col-14|D2092.8|col-130|sqt-3|col-58|F26G1.5|F41F3.3|col-174|F56D5.3|col-104|K01D12.9|col-65|R02E4.3|suro-1|R12E2.14|R12E2.15|R12E2.7|T06A4.3|T19B10.2|col-115|col-48|col-97|ZK84.1	2168634	2113187|2110817|2075837|2083178|2091152|2082764|2067167|2103671|2094320|2088173|2071031|2095661|2094188|2105369|2088281|2071898|2079365|2100017|2087723|2092703|2094419|2085371|2107196|2066633|2109599|2070215|2079206|2086823	6.86e-05		CL:23291	0.242022	0	0.00183855	0.00524345	CL:23291	2.85194
36	30	STRING Clusters		Nematode cuticle collagen, N-terminal, and Immunoglobulin like	0.0038	col-144|col-145|col-10|C10C5.2|col-125|C32F10.4|col-180|C46C2.5|D1086.2|col-12|col-13|col-133|F53F10.1|zig-7|col-154|col-159|col-156|pqn-54|col-147|col-146|col-168|col-167|col-169|col-157|col-117|col-3|col-94|col-93|col-92|Y58A7A.3	2168634	2086949|2085443|2071160|2067833|2078807|2102063|2085122|2102690|2112353|2103275|2091716|2108780|2071772|2093063|2115899|2107775|2116427|2112305|2065715|2068310|2106176|2114090|2111387|2068337|2075471|2079281|2097191|2116718|2105615|2099510	7.06e-05		CL:23551	0.242022	0	0.00206837	0.00561798	CL:23551	2.71614
42	33	STRING Clusters		Mostly uncharacterized, incl. Pes-10, and Processing of Intronless Pre-mRNAs	0.0038	C05D12.5|fkh-4|C38D9.8|EEED8.12|EEED8.4|bath-31|F17A2.13|fbxb-103|F56F4.8|fbxb-17|K03A11.1|fbxb-31|sgnh-1|T12A2.3|T22B2.1|T26E3.5|W06D11.2|Y116A8C.19|athp-3|Y43F11A.1|Y43F11A.4|Y44A6C.2|pes-10|Y46G5A.28|arrd-2|tag-276|Y57A10B.6|Y57G7A.2|Y73C8C.3|Y73C8C.8|ZC239.20|ZC239.21|ZK899.6	2168634	2073278|2113637|2066222|2079158|2093384|2083613|2082365|2067773|2087849|2112095|2112869|2111117|2101757|2080154|2090618|2087186|2085197|2082455|2100677|2088107|2085899|2072504|2072117|2073947|2071544|2094104|2095940|2077580|2077208|2085437|2078495|2079422|2106044	6.98e-05		CL:32151	0.242022	0	0.0024131	0.00617978	CL:32151	2.56093
23	23	STRING Clusters		Mostly uncharacterized, incl. Heat shock factor, and Activin types I and II receptor domain	0.0042	AC3.12|C05B5.12|C17C3.11|C55C2.4|D1081.10|D1081.11|F36H2.6|F44F4.9|F49D11.7|F56D6.12|F56F4.4|ttr-56|H38K22.7|K07F5.17|M03E7.3|R155.5|T04B2.8|T10E9.6|Y23H5B.12|Y39F10C.3|Y53C10A.15|Y66A7A.9|ZK353.3	2168634	2083736|2100125|2070410|2111570|2100167|2098730|2100341|2069414|2070272|2113130|2094827|2087747|2075396|2109917|2115428|2095946|2096870|2109170|2066735|2088791|2083157|2112131|2095901	8.02e-05		CL:17303	0.237675	0	0.00132146	0.00430712	CL:17303	3.25936
22	22	STRING Clusters		Mixed, incl. Hedgehog protein, and Calycin	0.0059	C14A4.9|ptr-4|F09F9.2|sups-1|F33D4.6|dpy-7|wrt-2|H03E18.1|glf-1|H42K12.3|K02E10.4|K08B12.1|K08E7.5|grl-7|qua-1|lpr-6|lpr-5|lpr-4|Y102A11A.5|Y37A1B.7|grl-15|wrt-1	2168634	2087855|2106515|2105540|2095595|2066459|2112344|2097860|2069807|2110517|2091242|2110586|2101400|2100377|2078543|2113847|2071706|2078111|2076392|2089178|2110829|2103542|2090372	0.00011		CL:22635	0.222915	0	0.001264	0.00411985	CL:22635	3.25936
22	22	STRING Clusters		Mixed, incl. Cuticle development involved in collagen and cuticulin-based cuticle molting cycle, and Reeler domain	0.0059	oac-1|sqt-1|sqt-2|dpy-8|col-17|col-128|dpy-6|F18F11.4|dpy-5|dpy-13|col-173|K02E11.10|rol-6|T06G6.6|T17H7.1|dpy-9|dpy-4|Y46G5A.29|Y75B7AR.1|ZK1025.2|ZK1025.8|rol-8	2168634	2081432|2111909|2078609|2071190|2077967|2099111|2084288|2078369|2102780|2095055|2066150|2085299|2083235|2085380|2071490|2113703|2082350|2069618|2105441|2103794|2113229|2092904	0.00011		CL:22811	0.222915	0	0.001264	0.00411985	CL:22811	3.25936
24	23	STRING Clusters		Mostly uncharacterized, incl. Lipopolysaccharide kinase (Kdo/WaaP) family, and AMP-activated protein kinase, glycogen-binding domain	0.0061	B0273.1|C01F6.2|C18E3.1|C42C1.9|D2045.5|F20H11.4|F25F2.1|irld-8|H32C10.1|H34I24.1|K06A5.3|K08A2.2|M88.3|Y106G6G.1|Y38H8A.2|Y39E4B.11|Y47G6A.3|Y50E8A.12|Y53F4B.11|Y57G11C.14|Y81G3A.1|ZK930.4|ZK973.8	2168634	2097260|2088344|2087885|2108777|2071286|2104070|2114681|2078978|2093687|2106989|2069300|2089370|2115446|2079962|2106344|2091029|2079851|2080655|2085611|2099201|2089913|2065583|2085926	0.00012		CL:17632	0.221467	0	0.00137891	0.00430712	CL:17632	3.12356
30	26	STRING Clusters		Mostly uncharacterized, incl. Pes-10, and AT hook, DNA-binding motif	0.0068	C05D12.5|fkh-4|bath-31|F17A2.13|fbxb-103|F56F4.8|fbxb-17|fbxb-31|sgnh-1|T22B2.1|T26E3.5|W06D11.2|Y116A8C.19|athp-3|Y43F11A.1|Y43F11A.4|Y44A6C.2|pes-10|Y46G5A.28|arrd-2|tag-276|Y57G7A.2|Y73C8C.3|Y73C8C.8|ZC239.20|ZK899.6	2168634	2073278|2113637|2083613|2082365|2067773|2087849|2112095|2111117|2101757|2090618|2087186|2085197|2082455|2100677|2088107|2085899|2072504|2072117|2073947|2071544|2094104|2077580|2077208|2085437|2078495|2106044	0.00014		CL:32157	0.216749	0	0.00172364	0.00486891	CL:32157	2.82478
21	21	STRING Clusters		Mostly uncharacterized, incl. Uncharacterized protein C27D6.3-like, and Cytosolic motility protein	0.0079	rmd-3|C24D10.2|C27D6.3|F07A5.2|F27C1.1|sss-1|ttbk-2|F58E6.5|K06A5.2|K08C9.2|R09E10.6|R10E9.2|smz-2|T27E7.1|T28H11.7|Y106G6A.4|Y69E1A.2|ZC477.7|ZK265.3|nspd-1|ZK938.1	2168634	2115395|2102303|2079755|2093441|2106563|2073590|2065820|2104829|2067314|2077151|2111642|2114621|2098460|2112728|2075408|2101988|2084459|2111912|2094767|2065748|2097917	0.00016		CL:16024	0.210237	0	0.00120655	0.00393258	CL:16024	3.25936
21	21	STRING Clusters		Mostly uncharacterized, incl. Chitin binding domain, and Pistil-specific extensin-like protein	0.0079	abu-8|C46H11.7|E01G6.1|F07H5.8|F41E6.11|F59B10.3|K01D12.5|R03C1.1|R12A1.3|abu-11|T06E4.10|pqn-63|T06E4.12|T06E4.14|T06E4.8|T06E4.9|T22B2.6|pqn-74|Y47D3B.6|ZK662.2|lron-2	2168634	2069843|2087864|2104079|2093738|2067542|2105702|2079614|2069864|2077106|2100122|2074856|2082848|2084267|2080145|2071649|2085386|2096156|2084003|2108351|2075234|2098724	0.00016		CL:23387	0.210237	0	0.00120655	0.00393258	CL:23387	3.25936
21	21	STRING Clusters		Defense response to Gram-positive bacterium, and Response to gamma radiation	0.0079	clec-52|lys-7|ugt-66|ilys-3|C50F4.9|clec-17|clec-227|clec-7|mul-1|F53A9.8|irg-3|lys-4|lys-5|fmo-2|clec-47|clec-70|clec-71|clec-82|col-63|clec-60|clec-61	2168634	2115194|2101346|2109485|2089091|2076050|2087270|2073356|2106920|2067476|2075603|2092097|2094836|2096426|2113793|2112632|2086628|2084921|2070074|2093192|2071415|2069780	0.00016		CL:24784	0.210237	0	0.00120655	0.00393258	CL:24784	3.25936
25	23	STRING Clusters		Mixed, incl. Carboxypeptidase activation peptide, and Collagen triple helix repeat (20 copies)	0.0086	C02E7.6|C02E7.7|nas-7|col-113|col-14|D2092.8|col-58|F26G1.5|F41F3.3|F56D5.3|col-104|K01D12.9|col-65|R02E4.3|suro-1|R12E2.14|R12E2.15|R12E2.7|T06A4.3|col-115|col-48|col-97|ZK84.1	2168634	2113187|2110817|2075837|2083178|2082764|2067167|2088173|2071031|2095661|2105369|2088281|2071898|2079365|2100017|2087723|2092703|2094419|2085371|2107196|2109599|2070215|2079206|2086823	0.00018		CL:23292	0.20655	0	0.00143637	0.00430712	CL:23292	2.99861
29	25	STRING Clusters		Mixed, incl. Nematode cuticle collagen, N-terminal, and C6 domain	0.009	B0454.5|bli-1|C18A11.4|col-175|C36E6.8|col-138|E01G4.6|col-110|col-60|F26F2.10|col-38|bli-2|K07E3.9|col-49|T07G12.3|col-88|col-120|nspe-1|Y47D7A.15|Y47G6A.15|col-71|Y51H7C.13|rol-1|bli-6|dao-4	2168634	2102327|2107745|2090108|2111798|2067629|2092601|2092733|2067383|2069789|2073326|2079695|2068376|2098112|2081864|2072255|2093291|2088824|2088740|2070404|2102663|2069021|2103539|2083955|2072093|2109251	0.00019		CL:23714	0.204576	0	0.00166619	0.00468165	CL:23714	2.8098
35	28	STRING Clusters		Mostly uncharacterized, incl. Pes-10, and AT hook, DNA-binding motif	0.009	C05D12.5|fkh-4|bath-31|F17A2.13|fbxb-103|F56F4.8|fbxb-17|fbxb-31|sgnh-1|T12A2.3|T22B2.1|T26E3.5|W06D11.2|Y116A8C.19|athp-3|Y43F11A.1|Y43F11A.4|Y44A6C.2|pes-10|Y46G5A.28|arrd-2|tag-276|Y57A10B.6|Y57G7A.2|Y73C8C.3|Y73C8C.8|ZC239.20|ZK899.6	2168634	2073278|2113637|2083613|2082365|2067773|2087849|2112095|2111117|2101757|2080154|2090618|2087186|2085197|2082455|2100677|2088107|2085899|2072504|2072117|2073947|2071544|2094104|2095940|2077580|2077208|2085437|2078495|2106044	0.0002		CL:32155	0.204576	0	0.00201092	0.00524345	CL:32155	2.60749
84	50	STRING Clusters		Mixed, incl. Storage protein, and Collagen chain trimerization	0.0099	vit-5|C04H5.7|C08A9.10|ule-4|C08F11.12|C10G8.4|C30G7.4|col-178|col-179|C35B1.4|C39D10.7|vit-2|perm-2|perm-4|col-119|ule-3|D1086.10|D1086.6|D1086.7|E02H9.7|col-20|col-8|col-184|col-140|hch-1|skpo-1|F53H4.2|F55B11.3|vit-3|vit-4|vit-6|K08D9.9|vit-1|K10C2.7|K10C2.8|K11D12.13|col-122|col-143|col-181|Y39G10AR.11|Y45F10C.2|Y57G11B.5|tcc-1|Y62H9A.3|Y62H9A.4|Y62H9A.5|ule-5|ZC373.2|col-19|ZK813.7	2168634	2106755|2077592|2074385|2094722|2096141|2110322|2116067|2093750|2092199|2075657|2076824|2079860|2107616|2113700|2091947|2080397|2084576|2116481|2092361|2090288|2075261|2090645|2094488|2067968|2104166|2076764|2096831|2078399|2073347|2074790|2108435|2070743|2088431|2076626|2078291|2072807|2110622|2067158|2110820|2081534|2068331|2093741|2113544|2092850|2094581|2096396|2097416|2102645|2074163|2080316	0.00022		CL:18915	0.200436	0	0.0048262	0.0093633	CL:18915	1.9401
48	34	STRING Clusters		Mostly uncharacterized, incl. Positive regulation of canonical Wnt signaling pathway, and Zinc finger, RING-type, conserved site	0.0101	B0416.4|C04B4.2|C17E7.12|C17E7.4|C17E7.9|fbxc-32|fbxa-170|C50E3.12|C50E3.13|DY3.8|F02E8.4|F02H6.2|F08F3.6|F14H3.3|F14H3.4|F19H6.4|F26G5.1|F31B9.3|F40G12.11|F43G6.10|F43G6.7|K04C1.5|K08H2.3|M151.7|R04D3.4|R05G9.3|R09A8.2|T06D4.1|T12G3.6|W06D11.3|Y4C6A.3|Y54F10AM.11|ZC308.4|ZK177.1	2168634	2074193|2104250|2075195|2069591|2096846|2070431|2073776|2083325|2081696|2083334|2097173|2105936|2103212|2102156|2103623|2074007|2073785|2102117|2106272|2116685|2072585|2099168|2090852|2107295|2087414|2084114|2100782|2097698|2078093|2070740|2091509|2106713|2082779|2091485	0.00022		CL:3383	0.199568	0	0.00275783	0.00636704	CL:3383	2.30872
20	20	STRING Clusters		Mixed, incl. Synthesis of dolichyl-phosphate-glucose, and PDZ domain-containing protein GIPC1/2/3	0.0103	spch-1|spch-2|smz-1|msp-50|msd-4|gipc-1|C48E7.7|nspd-5|gipc-2|F58A6.9|msp-142|ssq-1|T23F11.2|ssp-16|spch-3|ssq-2|ssp-11|ssp-34|ssq-3|msrp-2	2168634	2075792|2084294|2103593|2099864|2085422|2089148|2109185|2110073|2107454|2108678|2103818|2113727|2085482|2082197|2080526|2104706|2106221|2073743|2099435|2070911	0.00023		CL:16121	0.198716	0	0.0011491	0.00374532	CL:16121	3.25936
20	20	STRING Clusters		Mostly uncharacterized, incl. Group XII secretory phospholipase A2 precursor, and Leucine rich repeat 4	0.0103	C04G2.5|C06A8.6|C15H7.3|C17H12.3|C31H1.5|C32D5.4|nkb-2|C47E12.11|C54D10.4|C54G4.3|D1081.5|F31E8.5|F42A9.7|spe-11|K01H12.4|K07A1.4|K11C4.1|T05C12.1|T27A3.5|ZK1248.5	2168634	2072201|2067617|2078120|2070914|2088971|2072990|2085836|2101493|2079467|2072144|2093549|2075909|2101190|2091593|2114141|2085689|2094014|2092952|2078336|2081075	0.00023		CL:16280	0.198716	0	0.0011491	0.00374532	CL:16280	3.25936
76	46	STRING Clusters		Mixed, incl. Storage protein, and Collagen chain trimerization	0.0126	vit-5|C04H5.7|C08A9.10|ule-4|C08F11.12|C10G8.4|C30G7.4|col-178|col-179|C35B1.4|C39D10.7|vit-2|perm-2|perm-4|col-119|ule-3|D1086.10|D1086.6|D1086.7|col-20|col-8|col-184|col-140|hch-1|skpo-1|F53H4.2|F55B11.3|vit-3|vit-4|vit-6|vit-1|K11D12.13|col-122|col-143|col-181|Y39G10AR.11|Y45F10C.2|Y57G11B.5|tcc-1|Y62H9A.3|Y62H9A.4|Y62H9A.5|ule-5|ZC373.2|col-19|ZK813.7	2168634	2106755|2077592|2074385|2094722|2096141|2110322|2116067|2093750|2092199|2075657|2076824|2079860|2107616|2113700|2091947|2080397|2084576|2116481|2092361|2075261|2090645|2094488|2067968|2104166|2076764|2096831|2078399|2073347|2074790|2108435|2088431|2072807|2110622|2067158|2110820|2081534|2068331|2093741|2113544|2092850|2094581|2096396|2097416|2102645|2074163|2080316	0.00029		CL:18916	0.189963	0	0.00436656	0.00861423	CL:18916	1.97277
19	19	STRING Clusters		Mostly uncharacterized, incl. Regulation of pseudopodium assembly, and Interactor of ZYG-11	0.0141	C15C6.2|C33F10.1|C34D4.3|C34F11.2|C39H7.1|F17E9.5|F26F4.2|F32B6.4|clec-79|F53B6.4|K05F1.9|K08F4.5|gsp-4|T23G11.1|W02B12.12|gsp-3|Y106G6H.13|Y69E1A.1|ZK945.6	2168634	2103614|2108885|2104343|2102597|2089973|2096627|2109773|2107514|2072078|2074727|2086769|2090261|2068496|2071259|2070008|2080427|2069003|2082845|2112203	0.00033		CL:16084	0.185078	0	0.00109164	0.00355805	CL:16084	3.25936
19	19	STRING Clusters		Nematode cuticle collagen N-terminal domain	0.0141	col-144|col-145|col-10|col-180|col-12|col-13|col-133|col-154|col-159|col-156|col-147|col-146|col-168|col-167|col-169|col-157|col-3|col-93|col-92	2168634	2086949|2085443|2071160|2085122|2103275|2091716|2108780|2115899|2107775|2116427|2065715|2068310|2106176|2114090|2111387|2068337|2079281|2116718|2105615	0.00033		CL:23553	0.185078	0	0.00109164	0.00355805	CL:23553	3.25936
43	31	STRING Clusters		Mixed, incl. Nematode cuticle collagen, N-terminal, and C6 domain	0.0141	B0454.5|bli-1|C18A11.4|col-175|C36E6.8|col-138|E01G4.6|col-110|col-60|F26F2.10|oac-29|oac-30|oac-31|col-38|bli-2|K07E3.9|col-49|T07G12.3|sptf-2|T26E4.4|col-88|col-120|nspe-1|Y47D7A.15|Y47G6A.15|col-71|Y51H7C.13|rol-1|bli-6|tag-164|dao-4	2168634	2102327|2107745|2090108|2111798|2067629|2092601|2092733|2067383|2069789|2073326|2110964|2089424|2100833|2079695|2068376|2098112|2081864|2072255|2080070|2069168|2093291|2088824|2088740|2070404|2102663|2069021|2103539|2083955|2072093|2079350|2109251	0.00034		CL:23713	0.185078	0	0.00247055	0.00580524	CL:23713	2.34977
84	49	STRING Clusters		Mixed, incl. CUB-like domain, and C-type lectin-like	0.0147	C15A11.7|lys-8|C17H12.8|clec-266|spp-8|dod-21|dod-24|C32H11.4|clec-5|clec-3|C49C8.5|irg-2|C55A6.7|F01D5.2|F01D5.5|irg-4|lys-10|spp-18|clec-62|clec-65|clec-66|irg-5|lec-11|scl-2|dod-23|F49F1.5|F55G11.2|F55G11.4|F55G11.8|clec-67|F58H1.2|K04F1.9|K08D8.5|dod-17|clec-190|clec-150|spp-1|spp-5|T24B8.5|clec-173|W02A2.8|lys-1|nhr-110|dml-1|clec-210|ZK228.4|clec-97|ZK6.11|clec-143	2168634	2095502|2088527|2075030|2110160|2090714|2105882|2109101|2098838|2081912|2092433|2086730|2108666|2082212|2107190|2111489|2080826|2113691|2078786|2104379|2095556|2086934|2105705|2093456|2066318|2065595|2069060|2093315|2103029|2109647|2100698|2115227|2067716|2108168|2111744|2083037|2079377|2101070|2101097|2088872|2098124|2107742|2070182|2100725|2109950|2075717|2089772|2094641|2114138|2110166	0.00035		CL:24585	0.183268	0	0.0048262	0.00917603	CL:24585	1.9013
20	19	STRING Clusters		Spermatid differentiation, and DC-STAMP-like protein	0.0206	spe-10|spe-42|spe-27|spe-9|spe-43|spe-29|spe-15|spe-8|spe-41|try-5|spe-49|spe-12|spe-46|spe-19|spe-47|snf-10|spe-38|spe-6|spe-17	2168634	2080415|2090993|2094062|2085269|2113778|2076161|2094122|2081579|2112395|2066402|2092616|2108849|2087285|2112956|2099162|2106548|2087612|2065910|2104535	0.0005		CL:17555	0.168613	0	0.0011491	0.00355805	CL:17555	3.0964
20	19	STRING Clusters		Mostly uncharacterized, incl. Pes-10, and RNA-binding protein ZFP36-like	0.0206	bath-31|fbxb-103|F56F4.8|fbxb-17|fbxb-31|sgnh-1|T22B2.1|T26E3.5|Y116A8C.19|Y43F11A.1|Y43F11A.4|Y44A6C.2|pes-10|Y46G5A.28|arrd-2|tag-276|Y73C8C.3|Y73C8C.8|ZK899.6	2168634	2083613|2067773|2087849|2112095|2111117|2101757|2090618|2087186|2082455|2088107|2085899|2072504|2072117|2073947|2071544|2094104|2077208|2085437|2106044	0.0005		CL:32158	0.168613	0	0.0011491	0.00355805	CL:32158	3.0964
91	51	STRING Clusters		Mostly uncharacterized, incl. Storage protein, and Nematode cuticle collagen, N-terminal	0.0217	vit-5|C04H5.7|C08A9.10|ule-4|C08F11.12|C10G8.4|C30G7.4|col-178|col-179|C35B1.4|C39D10.7|vit-2|perm-2|perm-4|col-119|ule-3|D1086.10|D1086.6|D1086.7|E02H9.7|col-20|col-8|col-184|col-140|hch-1|skpo-1|F53H4.2|F55B11.3|vit-3|vit-4|vit-6|K08D9.9|vit-1|K10C2.7|K10C2.8|K11D12.13|col-122|T12B5.14|col-143|col-181|Y39G10AR.11|Y45F10C.2|Y57G11B.5|tcc-1|Y62H9A.3|Y62H9A.4|Y62H9A.5|ule-5|ZC373.2|col-19|ZK813.7	2168634	2106755|2077592|2074385|2094722|2096141|2110322|2116067|2093750|2092199|2075657|2076824|2079860|2107616|2113700|2091947|2080397|2084576|2116481|2092361|2090288|2075261|2090645|2094488|2067968|2104166|2076764|2096831|2078399|2073347|2074790|2108435|2070743|2088431|2076626|2078291|2072807|2110622|2110739|2067158|2110820|2081534|2068331|2093741|2113544|2092850|2094581|2096396|2097416|2102645|2074163…	0.00055		CL:18913	0.166354	0	0.00522838	0.00955056	CL:18913	1.82668
24	21	STRING Clusters		Mixed, incl. F-box associated domain, type 2, and Histone H3-K79 methyltransferase	0.0217	sdz-9|fbxb-90|sdz-16|F39F10.4|F40G9.18|F40G9.9|btb-8|fbxb-63|fbxb-57|dot-1.4|fbxc-21|fbxb-40|fbxb-74|sdz-30|fbxb-82|fbxb-83|T26E3.8|fbxb-2|W04A8.3|fbxb-22|Y57A10C.1	2168634	2083403|2073167|2112623|2067131|2109092|2103116|2085665|2112233|2079416|2101055|2084837|2082605|2077577|2068247|2101298|2079602|2066066|2080400|2066639|2103851|2100227	0.00054		CL:32052	0.166354	0	0.00137891	0.00393258	CL:32052	2.85194
131	67	STRING Clusters		Mostly uncharacterized, incl. Collagen chain trimerization, and Storage protein	0.0227	clec-223|clec-222|vit-5|C04H5.7|spr-3|C08A9.10|ule-4|C08F11.12|C10G8.4|C11E4.7|C30G7.4|col-178|col-179|C35B1.4|C39D10.7|vit-2|perm-2|perm-4|col-161|col-119|ule-3|D1086.10|D1086.6|D1086.7|E02H9.7|F08F1.4|nmad-1|col-20|col-8|col-184|col-140|col-152|hch-1|skpo-1|F53H4.2|F54F7.2|F55B11.3|vit-3|vit-4|H17B01.2|vit-6|K08D9.9|cpg-7|vit-1|K10C2.7|K10C2.8|K11D12.13|col-122|T12B5.14|col-143|col-142|lron-8|c…	2168634	2115404|2104091|2106755|2077592|2072474|2074385|2094722|2096141|2110322|2091704|2116067|2093750|2092199|2075657|2076824|2079860|2107616|2113700|2083880|2091947|2080397|2084576|2116481|2092361|2090288|2079779|2086007|2075261|2090645|2094488|2067968|2112866|2104166|2076764|2096831|2108411|2078399|2073347|2074790|2080406|2108435|2070743|2076356|2088431|2076626|2078291|2072807|2110622|2110739|2067158…	0.00058		CL:18906	0.164397	0	0.00752657	0.0125468	CL:18906	1.667
63	39	STRING Clusters		Mixed, incl. Storage protein, and Collagen chain trimerization	0.0228	vit-5|C04H5.7|C08A9.10|ule-4|C08F11.12|C10G8.4|C30G7.4|col-178|col-179|C35B1.4|vit-2|col-119|ule-3|D1086.10|D1086.6|D1086.7|col-20|col-8|col-184|col-140|skpo-1|F53H4.2|vit-3|vit-4|vit-6|vit-1|K11D12.13|col-122|col-143|col-181|Y45F10C.2|Y57G11B.5|Y62H9A.3|Y62H9A.4|Y62H9A.5|ule-5|ZC373.2|col-19|ZK813.7	2168634	2106755|2077592|2074385|2094722|2096141|2110322|2116067|2093750|2092199|2075657|2079860|2091947|2080397|2084576|2116481|2092361|2075261|2090645|2094488|2067968|2076764|2096831|2073347|2074790|2108435|2088431|2072807|2110622|2067158|2110820|2068331|2093741|2092850|2094581|2096396|2097416|2102645|2074163|2080316	0.00059		CL:18919	0.164207	0	0.00361965	0.00730337	CL:18919	2.0177
17	17	STRING Clusters		Mixed, incl. Pseudopodium, and Acetylation	0.0257	msp-36|msp-55|msp-40|msp-77|msp-19|msd-1|msp-81|msp-10|msp-31|msp-33|msp-57|msp-53|msp-79|Y59E9AR.7|msp-64|msp-65|msp-113	2168634	2109149|2066981|2066246|2071748|2115623|2109095|2101004|2103257|2107049|2104589|2073353|2075966|2067902|2069705|2082569|2102348|2109083	0.00068		CL:16505	0.159007	0	0.000976731	0.00318352	CL:16505	3.25936
17	17	STRING Clusters		Mixed, incl. Worm-specific (usually) N-terminal domain, and Serine-threonine protein phosphatase, N-terminal	0.0257	B0218.5|C01G5.4|C09B9.7|C09H5.7|C17C3.9|twk-37|F10D11.3|F42G8.8|F46F5.14|R01H2.4|T11F8.4|T15B12.2|W03C9.1|Y48G1C.5|Y51H4A.22|Y54E2A.7|ZK673.6	2168634	2105681|2082974|2070119|2099081|2085560|2112668|2075036|2080745|2114765|2093177|2088356|2089499|2097647|2084252|2085395|2072423|2075873	0.00068		CL:17138	0.159007	0	0.000976731	0.00318352	CL:17138	3.25936
17	17	STRING Clusters		Nematode cuticle collagen, N-terminal, and Ion homeostasis	0.0257	bli-1|col-175|col-138|E01G4.6|col-110|col-60|col-38|bli-2|col-49|col-88|col-120|Y47D7A.15|col-71|Y51H7C.13|rol-1|bli-6|dao-4	2168634	2107745|2111798|2092601|2092733|2067383|2069789|2079695|2068376|2081864|2093291|2088824|2070404|2069021|2103539|2083955|2072093|2109251	0.00068		CL:23717	0.159007	0	0.000976731	0.00318352	CL:23717	3.25936
39	28	STRING Clusters		Mostly uncharacterized, incl. Positive regulation of canonical Wnt signaling pathway, and Ubiquitin family	0.0257	B0416.4|C04B4.2|C17E7.4|C17E7.9|fbxa-170|C50E3.12|C50E3.13|F02E8.4|F02H6.2|F08F3.6|F14H3.3|F14H3.4|F26G5.1|F31B9.3|F40G12.11|K04C1.5|K08H2.3|M151.7|R04D3.4|R05G9.3|R09A8.2|T06D4.1|T12G3.6|W06D11.3|Y4C6A.3|Y54F10AM.11|ZC308.4|ZK177.1	2168634	2074193|2104250|2069591|2096846|2073776|2083325|2081696|2097173|2105936|2103212|2102156|2103623|2073785|2102117|2106272|2099168|2090852|2107295|2087414|2084114|2100782|2097698|2078093|2070740|2091509|2106713|2082779|2091485	0.00067		CL:3385	0.159007	0	0.00224074	0.00524345	CL:3385	2.34006
19	18	STRING Clusters		Mostly uncharacterized, incl. Protein of unknown function DUF1179, and Vitelline membrane outer layer protein I (VOMI)	0.0265	C04F12.12|F52F12.8|F53F4.18|F56D6.14|F56D6.20|F56D6.22|F58B4.7|H38K22.6|K03B4.6|R04B5.11|T02H6.7|T16G1.13|W03C9.8|Y51A2B.4|Y51A2B.5|Y53F4A.2|Y73F8A.14|ZK849.6	2168634	2113685|2073377|2105276|2116112|2106296|2109143|2087543|2077118|2091995|2090489|2080277|2068379|2099825|2103431|2101799|2084237|2079929|2088866	0.00072		CL:16785	0.157675	0	0.00109164	0.00337079	CL:16785	3.08782
69	41	STRING Clusters		Mixed, incl. Storage protein, and Collagen chain trimerization	0.0288	vit-5|C04H5.7|C08A9.10|ule-4|C08F11.12|C10G8.4|C30G7.4|col-178|col-179|C35B1.4|C39D10.7|vit-2|col-119|ule-3|D1086.10|D1086.6|D1086.7|col-20|col-8|col-184|col-140|skpo-1|F53H4.2|F55B11.3|vit-3|vit-4|vit-6|vit-1|K11D12.13|col-122|col-143|col-181|Y45F10C.2|Y57G11B.5|Y62H9A.3|Y62H9A.4|Y62H9A.5|ule-5|ZC373.2|col-19|ZK813.7	2168634	2106755|2077592|2074385|2094722|2096141|2110322|2116067|2093750|2092199|2075657|2076824|2079860|2091947|2080397|2084576|2116481|2092361|2075261|2090645|2094488|2067968|2076764|2096831|2078399|2073347|2074790|2108435|2088431|2072807|2110622|2067158|2110820|2068331|2093741|2092850|2094581|2096396|2097416|2102645|2074163|2080316	0.00079		CL:18918	0.154061	0	0.00396438	0.0076779	CL:18918	1.93672
188	88	STRING Clusters		Mixed, incl. Collagen chain trimerization, and Extracellular region	0.0298	C02F12.5|clec-223|clec-222|vit-5|C04H5.7|C06G3.3|spr-3|C08A9.10|ule-4|C08F11.12|C10G8.4|C11E4.7|C27D8.2|C27D9.2|C30G7.4|nlp-35|col-178|col-179|C35B1.4|C39D10.7|vit-2|perm-2|perm-4|fbxb-87|C47D12.5|col-161|col-119|ule-3|D1086.10|D1086.6|D1086.7|E02H9.7|F08F1.4|nmad-1|col-20|col-8|F12A10.1|col-184|col-140|F26G1.2|col-152|hch-1|lbp-2|skpo-1|lec-2|F53H4.2|F54F7.2|F55B11.3|vit-3|vit-4|H17B01.2|vit-6|c…	2168634	2096693|2115404|2104091|2106755|2077592|2115524|2072474|2074385|2094722|2096141|2110322|2091704|2113904|2104046|2116067|2071418|2093750|2092199|2075657|2076824|2079860|2107616|2113700|2068562|2076671|2083880|2091947|2080397|2084576|2116481|2092361|2090288|2079779|2086007|2075261|2090645|2091131|2094488|2067968|2102783|2112866|2104166|2094215|2076764|2090237|2096831|2108411|2078399|2073347|2074790…	0.00082		CL:18899	0.152578	0	0.0108015	0.0164794	CL:18899	1.52566
136	68	STRING Clusters		Mostly uncharacterized, incl. Collagen chain trimerization, and Storage protein	0.0301	clec-223|clec-222|vit-5|C04H5.7|spr-3|C08A9.10|ule-4|C08F11.12|C10G8.4|C11E4.7|C30G7.4|col-178|col-179|C35B1.4|C39D10.7|vit-2|perm-2|perm-4|col-161|col-119|ule-3|D1086.10|D1086.6|D1086.7|E02H9.7|F08F1.4|nmad-1|col-20|col-8|col-184|col-140|col-152|hch-1|skpo-1|F53H4.2|F54F7.2|F55B11.3|vit-3|vit-4|H17B01.2|vit-6|K08D9.9|cpg-7|vit-1|K10C2.7|K10C2.8|K11D12.13|col-122|T12B5.14|col-143|col-142|lron-8|c…	2168634	2115404|2104091|2106755|2077592|2072474|2074385|2094722|2096141|2110322|2091704|2116067|2093750|2092199|2075657|2076824|2079860|2107616|2113700|2083880|2091947|2080397|2084576|2116481|2092361|2090288|2079779|2086007|2075261|2090645|2094488|2067968|2112866|2104166|2076764|2096831|2108411|2078399|2073347|2074790|2080406|2108435|2070743|2076356|2088431|2076626|2078291|2072807|2110622|2110739|2067158…	0.00084		CL:18905	0.152143	0	0.00781385	0.0127341	CL:18905	1.62968
183	86	STRING Clusters		Mixed, incl. Collagen chain trimerization, and Extracellular region	0.0304	C02F12.5|clec-223|clec-222|vit-5|C04H5.7|C06G3.3|spr-3|C08A9.10|ule-4|C08F11.12|C10G8.4|C11E4.7|C27D8.2|C27D9.2|C30G7.4|nlp-35|col-178|col-179|C35B1.4|C39D10.7|vit-2|perm-2|perm-4|fbxb-87|col-161|col-119|ule-3|D1086.10|D1086.6|D1086.7|E02H9.7|F08F1.4|nmad-1|col-20|col-8|F12A10.1|col-184|col-140|F26G1.2|col-152|hch-1|lbp-2|skpo-1|lec-2|F53H4.2|F54F7.2|F55B11.3|vit-3|vit-4|H17B01.2|vit-6|cpi-1|K08D…	2168634	2096693|2115404|2104091|2106755|2077592|2115524|2072474|2074385|2094722|2096141|2110322|2091704|2113904|2104046|2116067|2071418|2093750|2092199|2075657|2076824|2079860|2107616|2113700|2068562|2083880|2091947|2080397|2084576|2116481|2092361|2090288|2079779|2086007|2075261|2090645|2091131|2094488|2067968|2102783|2112866|2104166|2094215|2076764|2090237|2096831|2108411|2078399|2073347|2074790|2080406…	0.00086		CL:18903	0.151713	0	0.0105142	0.0161049	CL:18903	1.53172
16	16	STRING Clusters		Cuticle development involved in collagen and cuticulin-based cuticle molting cycle, and Collagen	0.0341	sqt-1|sqt-2|dpy-8|col-17|col-128|dpy-6|dpy-5|dpy-13|col-173|K02E11.10|rol-6|T06G6.6|dpy-9|dpy-4|Y75B7AR.1|rol-8	2168634	2111909|2078609|2071190|2077967|2099111|2084288|2102780|2095055|2066150|2085299|2083235|2085380|2113703|2082350|2105441|2092904	0.00097		CL:22814	0.146725	0	0.000919276	0.00299625	CL:22814	3.25936
16	16	STRING Clusters		Mostly uncharacterized, incl. Chitin binding domain, and Cysteine rich repeat	0.0341	abu-8|C46H11.7|E01G6.1|F07H5.8|F41E6.11|R03C1.1|R12A1.3|abu-11|T06E4.10|pqn-63|T06E4.14|T06E4.8|T06E4.9|pqn-74|Y47D3B.6|ZK662.2	2168634	2069843|2087864|2104079|2093738|2067542|2069864|2077106|2100122|2074856|2082848|2080145|2071649|2085386|2084003|2108351|2075234	0.00097		CL:23390	0.146725	0	0.000919276	0.00299625	CL:23390	3.25936
16	16	STRING Clusters		Glycoside hydrolase, family 25, and Defense response to Gram-positive bacterium	0.0341	clec-52|lys-7|ugt-66|ilys-3|C50F4.9|clec-7|mul-1|F53A9.8|irg-3|lys-4|lys-5|fmo-2|clec-71|clec-82|col-63|clec-60	2168634	2115194|2101346|2109485|2089091|2076050|2106920|2067476|2075603|2092097|2094836|2096426|2113793|2084921|2070074|2093192|2071415	0.00097		CL:24785	0.146725	0	0.000919276	0.00299625	CL:24785	3.25936
34	25	STRING Clusters		Mostly uncharacterized, incl. Positive regulation of canonical Wnt signaling pathway, and Ubiquitin family	0.0342	B0416.4|C04B4.2|C17E7.4|C17E7.9|C50E3.12|C50E3.13|F02E8.4|F02H6.2|F08F3.6|F14H3.3|F14H3.4|F26G5.1|F40G12.11|K04C1.5|K08H2.3|M151.7|R04D3.4|R05G9.3|R09A8.2|T06D4.1|T12G3.6|W06D11.3|Y4C6A.3|ZC308.4|ZK177.1	2168634	2074193|2104250|2069591|2096846|2083325|2081696|2097173|2105936|2103212|2102156|2103623|2073785|2106272|2099168|2090852|2107295|2087414|2084114|2100782|2097698|2078093|2070740|2091509|2082779|2091485	0.001		CL:3388	0.146597	0	0.00195346	0.00468165	CL:3388	2.39659
18	17	STRING Clusters		Storage protein, and Collagen chain trimerization	0.0349	vit-5|col-178|col-179|vit-2|col-119|col-20|col-8|col-184|col-140|vit-3|vit-4|vit-6|vit-1|col-122|col-143|col-181|col-19	2168634	2106755|2093750|2092199|2079860|2091947|2075261|2090645|2094488|2067968|2073347|2074790|2108435|2088431|2110622|2067158|2110820|2074163	0.001		CL:19009	0.145717	0	0.00103419	0.00318352	CL:19009	3.07829
103	54	STRING Clusters		Mostly uncharacterized, incl. Storage protein, and Nematode cuticle collagen, N-terminal	0.0413	vit-5|C04H5.7|C08A9.10|ule-4|C08F11.12|C10G8.4|C11E4.7|C30G7.4|col-178|col-179|C35B1.4|C39D10.7|vit-2|perm-2|perm-4|col-119|ule-3|D1086.10|D1086.6|D1086.7|E02H9.7|F08F1.4|col-20|col-8|col-184|col-140|hch-1|skpo-1|F53H4.2|F55B11.3|vit-3|vit-4|vit-6|K08D9.9|vit-1|K10C2.7|K10C2.8|K11D12.13|col-122|T12B5.14|col-143|col-181|W09C3.7|Y39G10AR.11|Y45F10C.2|Y57G11B.5|tcc-1|Y62H9A.3|Y62H9A.4|Y62H9A.5|ule-5…	2168634	2106755|2077592|2074385|2094722|2096141|2110322|2091704|2116067|2093750|2092199|2075657|2076824|2079860|2107616|2113700|2091947|2080397|2084576|2116481|2092361|2090288|2079779|2075261|2090645|2094488|2067968|2104166|2076764|2096831|2078399|2073347|2074790|2108435|2070743|2088431|2076626|2078291|2072807|2110622|2110739|2067158|2110820|2088455|2081534|2068331|2093741|2113544|2092850|2094581|2096396…	0.0012		CL:18909	0.138405	0	0.00591784	0.0101124	CL:18909	1.70879
98	52	STRING Clusters		Mostly uncharacterized, incl. Storage protein, and Nematode cuticle collagen, N-terminal	0.0413	vit-5|C04H5.7|C08A9.10|ule-4|C08F11.12|C10G8.4|C30G7.4|col-178|col-179|C35B1.4|C39D10.7|vit-2|perm-2|perm-4|col-119|ule-3|D1086.10|D1086.6|D1086.7|E02H9.7|col-20|col-8|col-184|col-140|hch-1|skpo-1|F53H4.2|F55B11.3|vit-3|vit-4|vit-6|K08D9.9|vit-1|K10C2.7|K10C2.8|K11D12.13|col-122|T12B5.14|col-143|col-181|W09C3.7|Y39G10AR.11|Y45F10C.2|Y57G11B.5|tcc-1|Y62H9A.3|Y62H9A.4|Y62H9A.5|ule-5|ZC373.2|col-19|…	2168634	2106755|2077592|2074385|2094722|2096141|2110322|2116067|2093750|2092199|2075657|2076824|2079860|2107616|2113700|2091947|2080397|2084576|2116481|2092361|2090288|2075261|2090645|2094488|2067968|2104166|2076764|2096831|2078399|2073347|2074790|2108435|2070743|2088431|2076626|2078291|2072807|2110622|2110739|2067158|2110820|2088455|2081534|2068331|2093741|2113544|2092850|2094581|2096396|2097416|2102645…	0.0012		CL:18912	0.138405	0	0.00563057	0.00973783	CL:18912	1.72946
15	15	STRING Clusters		Mixed, incl. Uncharacterized protein C27D6.3-like, and AH/BAR domain superfamily	0.0459	C24D10.2|C27D6.3|F07A5.2|F27C1.1|sss-1|K06A5.2|K08C9.2|R09E10.6|smz-2|T28H11.7|Y106G6A.4|Y69E1A.2|ZC477.7|nspd-1|ZK938.1	2168634	2102303|2079755|2093441|2106563|2073590|2067314|2077151|2111642|2098460|2075408|2101988|2084459|2111912|2065748|2097917	0.0014		CL:16025	0.133819	0	0.000861821	0.00280899	CL:16025	3.25936
15	15	STRING Clusters		Mostly uncharacterized, incl. Heat shock factor, and Activin types I and II receptor domain	0.0459	AC3.12|C05B5.12|C17C3.11|C55C2.4|F36H2.6|F44F4.9|F56F4.4|ttr-56|K07F5.17|M03E7.3|T04B2.8|T10E9.6|Y23H5B.12|Y53C10A.15|ZK353.3	2168634	2083736|2100125|2070410|2111570|2100341|2069414|2094827|2087747|2109917|2115428|2096870|2109170|2066735|2083157|2095901	0.0014		CL:17306	0.133819	0	0.000861821	0.00280899	CL:17306	3.25936
15	15	STRING Clusters		Mostly uncharacterized, incl. Lipopolysaccharide kinase (Kdo/WaaP) family, and HAD-hyrolase-like	0.0459	B0273.1|C42C1.9|D2045.5|F20H11.4|F25F2.1|irld-8|H32C10.1|H34I24.1|K06A5.3|K08A2.2|M88.3|Y106G6G.1|Y38H8A.2|Y47G6A.3|Y57G11C.14	2168634	2097260|2108777|2071286|2104070|2114681|2078978|2093687|2106989|2069300|2089370|2115446|2079962|2106344|2079851|2099201	0.0014		CL:17634	0.133819	0	0.000861821	0.00280899	CL:17634	3.25936
17	16	STRING Clusters		Mixed, incl. Cuticle development involved in collagen and cuticulin-based cuticle molting cycle, and Ecdysis, collagen and cuticulin-based cuticle	0.0474	mlt-10|nas-37|noah-1|acn-1|let-4|sym-1|dpy-3|mlt-9|noah-2|dpy-2|dpy-10|mlt-11|lpr-3|mlt-8|wrt-10|fbn-1	2168634	2108063|2072975|2072798|2068223|2066660|2068202|2079743|2089679|2098121|2096843|2096966|2069069|2107331|2069714|2080541|2087153	0.0015		CL:22697	0.132422	0	0.000976731	0.00299625	CL:22697	3.06764
17	16	STRING Clusters		Mixed, incl. Collagen triple helix repeat (20 copies), and Domain of unknown function DB	0.0474	C02E7.6|C02E7.7|col-113|col-14|D2092.8|col-58|F26G1.5|F41F3.3|col-104|K01D12.9|R12E2.14|R12E2.15|R12E2.7|col-115|col-48|col-97	2168634	2113187|2110817|2083178|2082764|2067167|2088173|2071031|2095661|2088281|2071898|2092703|2094419|2085371|2109599|2070215|2079206	0.0015		CL:23296	0.132422	0	0.000976731	0.00299625	CL:23296	3.06764
3563	1499	UniProt Keywords		Signal	3.93e-28	abu-1|pqn-2|gcy-1|crm-1|B0024.4|B0035.13|cyp-34A7|nlp-27|nlp-28|nlp-29|nlp-30|nlp-31|faah-1|clec-51|clec-52|col-145|col-10|ida-1|B0252.1|asm-1|mnp-1|ttr-18|B0334.13|wrt-9|clec-225|B0393.5|pdi-6|daf-7|B0416.2|clec-117|B0432.14|B0454.26|B0457.2|cutl-14|B0524.5|nlp-38|C01B10.6|C01F1.5|C01G5.4|C01G6.3|lys-7|adt-1|nlp-76|jud-4|nra-4|C02E7.6|C02E7.7|snet-1|C02F12.5|C02F4.4|abu-8|abu-15|abu-6|abu-7|clec…	2168634	2093657|2095271|2094590|2088803|2070491|2104442|2076635|2107100|2105399|2116496|2114780|2113112|2073833|2074541|2115194|2085443|2071160|2101547|2079872|2078288|2096678|2084285|2107436|2096891|2066045|2080568|2114162|2090750|2077637|2083058|2114477|2075915|2078051|2076338|2087933|2105219|2102927|2084489|2082974|2100074|2101346|2111048|2106389|2066441|2081156|2113187|2110817|2093102|2096693|2114759…	1.02e-30		KW-0732	2.74056	0	0.204711	0.280712		1.37126
235	116	UniProt Keywords		Secreted	0.0049	nlp-28|nlp-29|nlp-30|nlp-31|asm-1|daf-7|nlp-38|adt-1|snet-1|flp-5|vit-5|nas-7|C07E3.9|svh-1|ule-4|C08F11.12|zig-3|ins-11|nas-37|flp-24|flp-27|C27B7.7|let-653|C31H1.5|flp-9|nas-9|vit-2|dyf-7|ost-1|ilys-3|abf-2|egl-3|dex-1|E02H4.4|let-2|F09B12.3|nas-14|mig-18|flp-16|pgal-1|asp-6|flp-1|gon-1|F26E4.3|aex-5|clec-180|F37H8.5|mom-2|flp-22|hch-1|lbp-2|lbp-1|lbp-3|cpr-4|nas-25|let-268|cut-2|zig-7|nrf-5|so…	2168634	2105399|2116496|2114780|2113112|2078288|2090750|2105219|2111048|2093102|2097047|2106755|2075837|2069576|2089277|2094722|2096141|2107262|2066063|2072975|2113358|2077232|2087654|2101895|2088971|2109962|2108690|2079860|2099243|2102753|2089091|2086193|2099114|2099798|2088434|2102579|2068316|2067971|2095049|2065466|2101133|2097443|2074529|2095919|2072006|2098280|2070842|2096633|2082092|2100257|2104166…	2.53e-05		KW-0964	0.23098	0	0.0135019	0.0217228	KW-0964	1.60888
33	28	UniProt Keywords		Cuticle	0.0127	col-145|col-10|sqt-1|col-79|col-39|col-80|bli-1|col-7|col-90|col-14|col-91|col-8|col-12|col-13|sqt-3|dpy-5|col-99|dpy-13|dpy-7|cut-2|col-155|unc-64|rol-6|dpy-2|dpy-10|col-19|rol-8|lon-3	2168634	2085443|2071160|2111909|2115944|2111246|2112521|2107745|2093912|2074877|2082764|2098523|2090645|2103275|2091716|2094320|2102780|2093486|2095055|2112344|2077313|2111156|2092685|2083235|2096843|2096966|2074163|2092904|2071166	9.86e-05		KW-0193	0.18962	0	0.00189601	0.00524345	KW-0193	2.76552
62	41	UniProt Keywords		Tyrosine-protein kinase	0.0152	cam-1|C18H7.4|C25A8.5|C34F11.5|C35E7.10|C55C3.4|madd-3|F22B3.8|kin-14|F23C8.7|F26E4.5|spe-8|F57B9.8|egl-15|F59A3.8|ver-3|kin-24|mek-1|K09B11.5|M176.9|R05H5.4|R11E3.1|frk-1|T06C10.3|kin-26|kin-5|T21G5.1|T25B9.4|T25B9.5|W01B6.5|kin-21|Y116A8C.24|Y116A8C.38|Y43C5B.2|Y47G6A.5|Y52D5A.2|Y69E1A.3|src-1|ZC581.7|let-23|ZK622.1	2168634	2116682|2082959|2066240|2098457|2072831|2069492|2073335|2086286|2101844|2115593|2077913|2081579|2088137|2109959|2085023|2102021|2093225|2103437|2066750|2101103|2078459|2099441|2075453|2104895|2076863|2114966|2080013|2089628|2099930|2077349|2109815|2111534|2096681|2109338|2095979|2084519|2083025|2076047|2115554|2104727|2094824	0.00016		KW-0829	0.181816	0	0.00356219	0.0076779	KW-0829	2.15539
52	35	UniProt Keywords		Collagen	0.0281	col-145|col-10|sqt-1|col-79|col-39|col-80|bli-1|col-7|col-90|col-131|col-14|clx-1|let-2|col-91|col-17|col-8|col-128|col-12|col-13|sqt-3|dpy-5|col-99|dpy-13|dpy-7|col-155|rol-6|dpy-2|dpy-10|col-117|col-46|col-115|col-43|col-19|rol-8|lon-3	2168634	2085443|2071160|2111909|2115944|2111246|2112521|2107745|2093912|2074877|2099960|2082764|2091713|2102579|2098523|2077967|2090645|2099111|2103275|2091716|2094320|2102780|2093486|2095055|2112344|2111156|2083235|2096843|2096966|2075471|2108324|2109599|2081231|2074163|2092904|2071166	0.00037		KW-0176	0.155129	0	0.00298765	0.00655431	KW-0176	2.1938

## Sheet: Boruta_confirmed
# background genes	# genes	category	chart color	description	FDR value	genes	network.SUID	nodes.SUID	p-value	PMID	term name	transferred FDR value	year	Back % of 17405 total	Hit % of 463	term name	Fold Enrich
467	48	COMPARTMENTS		Extracellular region	2.01E-11	clec-51|daf-7|C06G1.1|mlt-10|col-79|col-80|col-62|col-124|sym-1|col-14|scl-24|grd-10|F10D11.6|far-3|col-111|dpy-13|sru-22|F40G12.5|scl-2|noah-2|wrt-2|col-156|F57F5.1|dsc-4|osm-7|col-143|act-5|col-117|col-3|mlt-11|lpr-5|lpr-4|lpr-3|col-93|grd-3|col-120|cht-4|col-115|rol-1|bli-6|unc-52|col-19|wrt-1|rol-8|wrt-6|dos-1|wrt-4|lon-3	719460	730217|749018|772145|769082|778172|774176|750647|750755|722873|739682|763046|733649|762206|773246|756680|753947|734099|770714|720722|757493|757181|778724|755885|740288|737966|721664|777197|731291|735626|723890|734297|732341|768239|779057|752051|746732|731762|770816|741080|727400|730625|729761|748583|751511|763844|725762|724139|726323	1.31E-14		GOCC:0005576	1.0696803942579511	0	0.0268314	0.103672	GOCC:0005576	3.86382
77	14	COMPARTMENTS		Collagen trimer	6.62E-5	col-149|col-10|col-79|col-80|col-62|col-73|col-13|col-160|col-156|dpy-2|col-143|col-115|col-176|rol-8	719460	776150|726314|778172|774176|750647|729329|750143|766889|778724|755996|721664|770816|765089|751511	8.58E-8		GOCC:0005581	0.417914	0	0.00442402	0.0302376	GOCC:0005581	6.83487
137	14	COMPARTMENTS		Extracellular matrix	0.0199	daf-7|col-79|col-80|col-62|col-111|dpy-13|noah-2|col-156|col-143|col-115|unc-52|col-19|rol-8|lon-3	719460	749018|778172|774176|750647|756680|753947|757493|778724|721664|770816|730625|729761|751511|726323	3.87E-5		GOCC:0031012	0.17011469235902935	0	0.0078713	0.0302376	GOCC:0031012	3.8415
120	13	COMPARTMENTS		Collagen-containing extracellular matrix	0.0199	daf-7|col-79|col-80|col-62|col-111|dpy-13|col-156|col-143|col-115|unc-52|col-19|rol-8|lon-3	719460	749018|778172|774176|750647|756680|753947|778724|721664|770816|730625|729761|751511|726323	4.19E-5		GOCC:0062023	0.17011469235902935	0	0.00689457	0.0280778	GOCC:0062023	4.07244
165	21	GO Biological Process		Defense response to bacterium	4.6E-5	daf-7|ikb-1|dod-24|abf-2|acdh-1|irg-4|cyp-37B1|aqp-1|irg-5|drd-50|F55G11.4|pgp-1|sodh-1|endu-2|spp-3|T24B8.5|grd-3|lys-2|clec-70|clec-82|clec-61	719460	749018|756617|770246|743738|743180|737429|752318|721931|766334|763919|763217|747746|725906|767963|757532|746792|752051|723395|744230|725057|724688	1.61E-8		GO:0042742	0.4337242168318426	0	0.00948003	0.0453564	GO:0042742	4.78441
420	35	GO Biological Process		Biological process involved in interspecies interaction between organisms	4.6E-5	daf-7|ikb-1|C08E8.4|C14C6.5|C17H12.8|dod-24|abf-2|acdh-1|F01D5.5|irg-4|F20C5.4|cyp-37B1|aqp-1|irg-5|gst-38|drd-50|irg-3|F55G11.4|K08D8.5|pgp-1|asp-14|sodh-1|endu-2|spp-3|clec-47|nlp-33|T24B8.5|T24C4.4|grd-3|lys-2|clec-70|clec-82|his-11|ZK6.11|clec-61	719460	749018|756617|738038|762254|730787|770246|743738|743180|772958|737429|763718|752318|721931|766334|756290|763919|750608|763217|769193|747746|726545|725906|767963|757532|774317|762227|746792|742361|752051|723395|744230|725057|768416|776123|724688	9.9E-9		GO:0044419	0.4337242168318426	0	0.024131	0.075594	GO:0044419	3.13265
396	34	GO Biological Process		Defense response to other organism	4.6E-5	daf-7|ikb-1|C08E8.4|C14C6.5|C17H12.8|dod-24|abf-2|acdh-1|F01D5.5|irg-4|F20C5.4|cyp-37B1|aqp-1|irg-5|gst-38|drd-50|irg-3|F55G11.4|K08D8.5|pgp-1|asp-14|sodh-1|endu-2|spp-3|nlp-33|T24B8.5|T24C4.4|grd-3|lys-2|clec-70|clec-82|his-11|ZK6.11|clec-61	719460	749018|756617|738038|762254|730787|770246|743738|743180|772958|737429|763718|752318|721931|766334|756290|763919|750608|763217|769193|747746|726545|725906|767963|757532|762227|746792|742361|752051|723395|744230|725057|768416|776123|724688	8.16E-9		GO:0098542	0.4337242168318426	0	0.0227521	0.0734341	GO:0098542	3.22758
531	38	GO Biological Process		Lipid metabolic process	6.16E-5	C39B5.14|C40H1.8|hosl-1|acox-1.4|F09C8.1|dhs-25|fat-7|ldp-1|acs-2|F28H7.3|F35H12.5|elo-6|lipl-2|acs-1|F52H2.6|pmt-2|lipl-1|dgat-2|nhr-68|H23N18.5|K03H6.2|lipl-3|ech-6|cgt-1|pmp-5|T21H3.1|sptl-3|plpp-1.2|cpt-6|W02B12.1|W03D8.8|asm-3|lpr-4|mlt-8|Y11D7A.9|Y46H3A.5|Y65B4BR.1|acs-5	719460	720725|755168|740825|738302|750179|730109|756662|767477|756005|738677|741611|772745|769058|723278|778373|764705|742199|760982|753806|724598|771923|739097|776561|772985|736055|769346|760793|760346|727484|736853|728183|761435|732341|724619|730766|765422|730541|752153	9.84E-8		GO:0006629	0.4210419287835575	0	0.0305085	0.0820734	GO:0006629	2.69018
100	14	GO Biological Process		Molting cycle, collagen and cuticulin-based cuticle	8.2E-4	mlt-10|noah-1|acn-1|ptr-4|bed-3|dpy-13|noah-2|myrf-1|pan-1|ptr-14|dpy-2|ptr-18|bli-6|col-19	719460	769082|728228|722897|767306|733853|753947|757493|732848|753539|748400|755996|729506|727400|729761	1.46E-6		GO:0018996	0.30861861476162833	0	0.00574548	0.0302376	GO:0018996	5.26285
281	24	GO Biological Process		Innate immune response	8.2E-4	C08E8.4|C14C6.5|C17H12.8|dod-24|acdh-1|F01D5.5|irg-4|F20C5.4|aqp-1|irg-5|gst-38|drd-50|irg-3|K08D8.5|pgp-1|asp-14|endu-2|spp-3|nlp-33|T24B8.5|T24C4.4|lys-2|his-11|ZK6.11	719460	738038|762254|730787|770246|743180|772958|737429|763718|721931|766334|756290|763919|750608|769193|747746|726545|767963|757532|762227|746792|742361|723395|768416|776123	1.46E-6		GO:0045087	0.30861861476162833	0	0.0161448	0.0518359	GO:0045087	3.21069
108	13	GO Biological Process		Defense response to Gram-negative bacterium	0.0057	daf-7|ikb-1|dod-24|abf-2|acdh-1|irg-4|aqp-1|F55G11.4|pgp-1|endu-2|spp-3|grd-3|lys-2	719460	749018|756617|770246|743738|743180|737429|721931|763217|747746|767963|757532|752051|723395	1.52E-5		GO:0050829	0.22441251443275084	0	0.00620511	0.0280778	GO:0050829	4.52494
695	39	GO Biological Process		Response to external stimulus	0.0063	daf-7|ikb-1|C08E8.4|C14C6.5|C17H12.8|dim-1|dod-24|abf-2|acdh-1|F01D5.5|irg-4|F20C5.4|F23H12.5|cyp-37B1|aqp-1|irg-5|gst-38|mxl-3|lin-42|drd-50|irg-3|F55G11.4|K08D8.5|pgp-1|asp-14|sodh-1|endu-2|spp-3|nlp-33|T24B8.5|T24C4.4|zig-10|grd-3|lys-2|clec-70|clec-82|his-11|ZK6.11|clec-61	719460	749018|756617|738038|762254|730787|769259|770246|743738|743180|772958|737429|763718|744428|752318|721931|766334|756290|765905|731576|763919|750608|763217|769193|747746|726545|725906|767963|757532|762227|746792|742361|724880|752051|723395|744230|725057|768416|776123|724688	1.8E-5		GO:0009605	0.22006594505464183	0	0.0399311	0.0842333	GO:0009605	2.10947
17	6	GO Biological Process		Protein autoprocessing	0.0067	grd-2|myrf-1|grd-1|wrt-1|wrt-6|wrt-4	719460	732827|732848|772649|748583|763844|724139	2.02E-5		GO:0016540	0.21739251972991736	0	0.000976731	0.012959	GO:0016540	13.2677
70	10	GO Biological Process		Defense response to Gram-positive bacterium	0.0125	abf-2|cyp-37B1|irg-5|drd-50|sodh-1|spp-3|lys-2|clec-70|clec-82|clec-61	719460	743738|752318|766334|763919|725906|757532|723395|744230|725057|724688	3.98E-5		GO:0050830	0.19030899869919435	0	0.00402183	0.0215983	GO:0050830	5.37026
426	27	GO Biological Process		Cellular lipid metabolic process	0.0162	hosl-1|acox-1.4|F09C8.1|dhs-25|fat-7|ldp-1|acs-2|F35H12.5|elo-6|acs-1|pmt-2|dgat-2|nhr-68|H23N18.5|ech-6|cgt-1|pmp-5|sptl-3|plpp-1.2|cpt-6|W02B12.1|W03D8.8|asm-3|mlt-8|Y11D7A.9|Y65B4BR.1|acs-5	719460	740825|738302|750179|730109|756662|767477|756005|741611|772745|723278|764705|760982|753806|724598|776561|772985|736055|760793|760346|727484|736853|728183|761435|724619|730766|730541|752153	5.45E-5		GO:0044255	0.1790484985457369	0	0.0244757	0.0583153	GO:0044255	2.38258
35	7	GO Biological Process		Sensory organ development	0.0258	dyf-7|ptr-4|grd-2|grd-1|ptr-18|wrt-1|wrt-4	719460	758783|767306|732827|772649|729506|748583|724139	9.14E-5		GO:0007423	0.158838	0	0.00201092	0.0151188	GO:0007423	7.51836
24	6	GO Biological Process		Nematode male tail mating organ morphogenesis	0.0273	ptr-4|grd-2|grd-1|ptr-18|wrt-1|wrt-4	719460	767306|732827|772649|729506|748583|724139	1.0E-4		GO:0090597	0.1563837352959244	0	0.00137891	0.012959	GO:0090597	9.39795
572	44	GO Cellular Component		Extracellular region	1.2E-6	ttr-18|daf-7|C06G1.1|mlt-10|C09F9.2|dyf-7|sym-1|col-14|C50B6.7|abf-2|ttr-44|scl-24|nas-14|F10D11.6|col-128|grd-2|scl-2|lipl-1|F57F5.1|nas-3|cpi-1|lipl-3|cah-5|osm-7|T10H10.2|T15B7.1|nlp-33|mlt-11|asm-3|lpr-5|lpr-4|lpr-3|grd-3|cht-4|col-96|col-115|Y47G6A.19|unc-52|col-19|wrt-1|wrt-6|dos-1|wrt-4|ins-20	719460	741482|749018|772145|769082|772478|758783|722873|739682|735785|743738|755606|763046|722609|762206|758636|732827|720722|742199|755885|768446|735395|739097|753953|737966|752267|726005|762227|723890|761435|734297|732341|768239|752051|731762|735479|770816|762929|730625|729761|748583|763844|725762|724139|731942	1.17E-9		GO:0005576	0.5920818753952375	0	0.0328641	0.0950324	GO:0005576	2.89168
52	14	GO Cellular Component		Collagen trimer	1.2E-6	col-10|col-79|col-80|col-14|col-17|col-128|col-13|dpy-13|dpy-2|col-3|col-115|col-19|rol-8|lon-3	719460	726314|778172|774176|739682|734135|758636|750143|753947|755996|735626|770816|729761|751511|726323	1.12E-9		GO:0005581	0.5920818753952375	0	0.00298765	0.0302376	GO:0005581	10.1209
247	24	GO Cellular Component		Extracellular space	6.09E-5	daf-7|C06G1.1|mlt-10|sym-1|col-14|C50B6.7|scl-24|F10D11.6|col-128|scl-2|F57F5.1|cpi-1|osm-7|T10H10.2|T15B7.1|mlt-11|asm-3|col-96|col-115|Y47G6A.19|wrt-1|wrt-6|dos-1|wrt-4	719460	749018|772145|769082|722873|739682|735785|763046|762206|758636|720722|755885|735395|737966|752267|726005|723890|761435|735479|770816|762929|748583|763844|725762|724139	1.71E-7		GO:0005615	0.42153827073671246	0	0.0141913	0.0518359	GO:0005615	3.65264
160	34	GO Molecular Function		Structural constituent of cuticle	1.62E-15	col-149|col-10|col-79|col-80|col-62|col-124|col-14|cut-4|col-73|col-13|col-111|dpy-13|col-160|col-156|bli-2|col-65|col-168|col-169|dpy-2|col-143|col-117|col-3|col-93|col-88|col-120|col-95|col-96|col-48|rol-1|bli-6|col-176|col-19|rol-8|lon-3	719460	776150|726314|778172|774176|750647|750755|739682|737624|729329|750143|756680|753947|766889|778724|723077|735740|766904|772844|755996|721664|731291|735626|779057|751967|746732|731282|735479|725222|741080|727400|765089|729761|751511|726323	7.01E-19		GO:0042302	1.4790484985457368	0	0.00919276	0.0734341	GO:0042302	7.98826
405	39	GO Molecular Function		Structural molecule activity	3.21E-8	col-149|col-10|col-79|col-80|col-62|col-124|col-14|cut-4|col-73|col-128|col-13|col-111|dpy-13|tba-4|col-160|col-156|bli-2|col-65|col-168|col-169|dpy-2|col-143|col-117|col-3|col-93|col-88|mua-6|col-120|col-95|col-96|col-115|col-48|rol-1|bli-6|unc-52|col-176|col-19|rol-8|lon-3	719460	776150|726314|778172|774176|750647|750755|739682|737624|729329|758636|750143|756680|753947|773168|766889|778724|723077|735740|766904|772844|755996|721664|731291|735626|779057|751967|775877|746732|731282|735479|770816|725222|741080|727400|730625|765089|729761|751511|726323	2.78E-11		GO:0005198	0.7493494967595128	0	0.0232692	0.0842333	GO:0005198	3.61995
77	17	GO Molecular Function		Glucuronosyltransferase activity	2.02E-7	ugt-63|ugt-64|ugt-17|ugt-22|ugt-66|ugt-21|ugt-57|ugt-36|ugt-41|ugt-40|ugt-42|ugt-52|ugt-13|ugt-8|ugt-62|ugt-30|ugt-50	719460	767186|764978|743786|778439|770681|744104|758285|741095|772658|763607|767162|748889|732530|728486|751709|735677|767159	2.63E-10		GO:0015020	0.6694648630553377	0	0.00442402	0.0367171	GO:0015020	8.29949
125	19	GO Molecular Function		UDP-glycosyltransferase activity	3.44E-6	ugt-63|ugt-64|ugt-17|ugt-22|ugt-66|ugt-21|ugt-57|ugt-36|ugt-41|ugt-40|ugt-42|ugt-52|ugt-13|ugt-8|ugt-62|ugt-30|cgt-1|ugt-50|gly-8	719460	767186|764978|743786|778439|770681|744104|758285|741095|772658|763607|767162|748889|732530|728486|751709|735677|772985|767159|776240	5.96E-9		GO:0008194	0.546344	0	0.00718184	0.0410367	GO:0008194	5.71395
193	19	GO Molecular Function		Hexosyltransferase activity	0.0013	ugt-63|ugt-64|ugt-17|ugt-22|ugt-66|ugt-21|ugt-57|ugt-36|ugt-41|ugt-40|ugt-42|ugt-52|ugt-13|ugt-8|ugt-62|ugt-30|cgt-1|ugt-50|gly-8	719460	767186|764978|743786|778439|770681|744104|758285|741095|772658|763607|767162|748889|732530|728486|751709|735677|772985|767159|776240	2.77E-6		GO:0016758	0.2886056647693163	0	0.0110888	0.0410367	GO:0016758	3.70075
272	20	GO Molecular Function		Glycosyltransferase activity	0.0304	ugt-63|ugt-64|ugt-17|ugt-22|ugt-66|ugt-21|ugt-57|ugt-36|ugt-41|ugt-40|ugt-42|F55C10.4|ugt-52|ugt-13|ugt-8|ugt-62|ugt-30|cgt-1|ugt-50|gly-8	719460	767186|764978|743786|778439|770681|744104|758285|741095|772658|763607|767162|774572|748889|732530|728486|751709|735677|772985|767159|776240	7.9E-5		GO:0016757	0.15171264163912462	0	0.0156277	0.0431965	GO:0016757	2.7641
148	32	InterPro Domains		Nematode cuticle collagen, N-terminal	1.84E-14	col-149|col-10|col-79|col-80|col-62|col-124|col-14|col-73|col-13|col-111|dpy-13|col-160|col-156|bli-2|col-65|col-168|col-169|dpy-2|col-143|col-117|col-93|col-88|col-120|col-95|col-96|col-48|rol-1|bli-6|col-176|col-19|rol-8|lon-3	719460	776150|726314|778172|774176|750647|750755|739682|729329|750143|756680|753947|766889|778724|723077|735740|766904|772844|755996|721664|731291|779057|751967|746732|731282|735479|725222|741080|727400|765089|729761|751511|726323	4.97E-18		IPR002486	1.3735182176990464	0	0.0085033	0.0691145	IPR002486	8.12796
133	28	InterPro Domains		Collagen triple helix repeat	2.09E-12	col-149|col-80|col-62|col-14|col-73|col-128|col-13|col-111|dpy-13|col-160|col-156|bli-2|col-168|col-169|dpy-2|col-143|col-117|col-93|col-88|col-95|col-96|col-115|col-48|rol-1|bli-6|col-19|rol-8|lon-3	719460	776150|774176|750647|739682|729329|758636|750143|756680|753947|766889|778724|723077|766904|772844|755996|721664|731291|779057|751967|731282|735479|770816|725222|741080|727400|729761|751511|726323	1.13E-15		IPR008160	1.1679853713888946	0	0.00764148	0.0604752	IPR008160	7.91406
71	17	InterPro Domains		UDP-glucuronosyl/UDP-glucosyltransferase	1.09E-7	ugt-63|ugt-64|ugt-17|ugt-22|ugt-66|ugt-21|ugt-57|ugt-36|ugt-41|ugt-40|ugt-42|ugt-52|ugt-13|ugt-8|ugt-62|ugt-30|ugt-50	719460	767186|764978|743786|778439|770681|744104|758285|741095|772658|763607|767162|748889|732530|728486|751709|735677|767159	8.83E-11		IPR002213	0.6962573502059376	0	0.00407929	0.0367171	IPR002213	9.00085
47	10	InterPro Domains		CUB-like domain	0.0016	C17H12.8|dod-21|dod-24|C32H11.9|irg-4|irg-5|F55G11.4|K08D8.3|K08D8.5|T05E12.6	719460	730787|766550|770246|771350|737429|766334|763217|766244|769193|749765	1.77E-6		IPR003366	0.2795880017344075	0	0.00270037	0.0215983	IPR003366	7.99825
90	12	InterPro Domains		ShKT domain	0.0095	C14C6.2|C14C6.5|F01D5.5|nas-14|skpo-3|drd-50|F49F1.5|tyr-2|T24B8.5|Y46G5A.29|Y47G6A.19|mab-7	719460	744746|762254|772958|722609|760736|763919|723875|745979|746792|724514|762929|749162	1.28E-5		IPR003582	0.20222763947111524	0	0.00517093	0.0259179	IPR003582	5.01224
9	5	InterPro Domains		Intein N-terminal splicing region	0.0109	grd-2|grd-1|wrt-1|wrt-6|wrt-4	719460	732827|772649|748583|763844|724139	1.87E-5		IPR006141	0.19625735020593765	0	0.000517093	0.0107991	IPR006141	20.8843
26	7	InterPro Domains		Calycin	0.0109	lbp-8|lbp-6|lpr-5|lpr-4|lpr-3|Y46G5A.29|mab-7	719460	763265|777170|734297|732341|768239|724514|749162	1.77E-5		IPR012674	0.19625735020593765	0	0.00149382	0.0151188	IPR012674	10.1209
10	5	InterPro Domains		Hedgehog protein, Hint domain	0.0123	grd-2|grd-1|wrt-1|wrt-6|wrt-4	719460	732827|772649|748583|763844|724139	2.75E-5		IPR001767	0.19100948885606023	0	0.000574548	0.0107991	IPR001767	18.7959
10	5	InterPro Domains		Hint domain C-terminal	0.0123	grd-2|grd-1|wrt-1|wrt-6|wrt-4	719460	732827|772649|748583|763844|724139	2.75E-5		IPR003586	0.19100948885606023	0	0.000574548	0.0107991	IPR003586	18.7959
10	5	InterPro Domains		Hint domain N-terminal	0.0123	grd-2|grd-1|wrt-1|wrt-6|wrt-4	719460	732827|772649|748583|763844|724139	2.75E-5		IPR003587	0.19100948885606023	0	0.000574548	0.0107991	IPR003587	18.7959
28	7	InterPro Domains		UDP-glycosyltransferase family, conserved site	0.0123	ugt-22|ugt-66|ugt-21|ugt-57|ugt-62|ugt-30|ugt-50	719460	778439|770681|744104|758285|751709|735677|767159	2.66E-5		IPR035595	0.19100948885606023	0	0.00160873	0.0151188	IPR035595	9.39795
10	5	InterPro Domains		Hint domain superfamily	0.0123	grd-2|grd-1|wrt-1|wrt-6|wrt-4	719460	732827|772649|748583|763844|724139	2.75E-5		IPR036844	0.19100948885606023	0	0.000574548	0.0107991	IPR036844	18.7959
180	16	InterPro Domains		Alpha/Beta hydrolase fold	0.015	C39B5.14|C40H1.8|C42D4.2|hosl-1|F01D5.7|F28H7.3|F32A5.3|F35H12.5|lipl-2|lipl-1|K03H6.2|K11G9.3|lipl-3|T21H3.1|W03D8.8|Y46H3A.5	719460	720725|755168|729401|740825|757337|738677|731918|741611|769058|742199|771923|770672|739097|769346|728183|765422	5.29E-5		IPR029058	0.1823908740944319	0	0.0103419	0.0345572	IPR029058	3.34149
6	4	InterPro Domains		Hedgehog protein	0.0217	grd-2|wrt-1|wrt-6|wrt-4	719460	732827|748583|763844|724139	8.21E-5		IPR001657	0.16635402661514703	0	0.000344729	0.00863931	IPR001657	25.0612
132	28	Pfam		Collagen triple helix repeat (20 copies)	1.12E-12	col-149|col-80|col-62|col-14|col-73|col-128|col-13|col-111|dpy-13|col-160|col-156|bli-2|col-168|col-169|dpy-2|col-143|col-3|col-93|col-88|col-95|col-96|col-115|col-48|rol-1|bli-6|col-19|rol-8|lon-3	719460	776150|774176|750647|739682|729329|758636|750143|756680|753947|766889|778724|723077|766904|772844|755996|721664|735626|779057|751967|731282|735479|770816|725222|741080|727400|729761|751511|726323	9.59E-16		PF01391	1.1950781977329819	0	0.00758403	0.0604752	PF01391	7.97402
69	16	Pfam		Glycosyltransferase family 28 C-terminal domain	2.78E-7	ugt-63|ugt-64|ugt-17|ugt-22|ugt-66|ugt-21|ugt-57|ugt-36|ugt-41|ugt-40|ugt-42|ugt-13|ugt-8|ugt-62|ugt-30|ugt-50	719460	767186|764978|743786|778439|770681|744104|758285|741095|772658|763607|767162|732530|728486|751709|735677|767159	4.77E-10		PF04101	0.6555955204081924	0	0.00396438	0.0345572	PF04101	8.71694
46	10	Pfam		CUB-like domain	5.8E-4	C17H12.8|dod-21|dod-24|C32H11.9|irg-4|irg-5|F55G11.4|K08D8.3|K08D8.5|T05E12.6	719460	730787|766550|770246|771350|737429|766334|763217|766244|769193|749765	1.5E-6		PF02408	0.3236572006437063	0	0.00264292	0.0215983	PF02408	8.17213
128	24	Reactome Pathways		Collagen chain trimerization	1.45E-9	col-149|col-10|col-79|col-80|col-62|col-124|col-73|col-13|col-111|dpy-13|col-160|col-156|bli-2|col-143|col-117|col-3|col-93|col-120|col-115|rol-1|bli-6|col-176|col-19|rol-8	719460	776150|726314|778172|774176|750647|750755|729329|750143|756680|753947|766889|778724|723077|721664|731291|735626|779057|746732|770816|741080|727400|765089|729761|751511	1.16E-12		MAP-8948216	0.8838631997765025	0	0.00735421	0.0518359	MAP-8948216	7.04846
167	25	Reactome Pathways		Collagen formation	1.74E-8	col-149|col-10|col-79|col-80|col-62|col-124|nas-14|col-73|col-13|col-111|dpy-13|col-160|col-156|bli-2|col-143|col-117|col-3|col-93|col-120|col-115|rol-1|bli-6|col-176|col-19|rol-8	719460	776150|726314|778172|774176|750647|750755|722609|729329|750143|756680|753947|766889|778724|723077|721664|731291|735626|779057|746732|770816|741080|727400|765089|729761|751511	3.11E-11		MAP-1474290	0.775945	0	0.00959494	0.0539957	MAP-1474290	5.62751
166	25	Reactome Pathways		Collagen biosynthesis and modifying enzymes	1.74E-8	col-149|col-10|col-79|col-80|col-62|col-124|nas-14|col-73|col-13|col-111|dpy-13|col-160|col-156|bli-2|col-143|col-117|col-3|col-93|col-120|col-115|rol-1|bli-6|col-176|col-19|rol-8	719460	776150|726314|778172|774176|750647|750755|722609|729329|750143|756680|753947|766889|778724|723077|721664|731291|735626|779057|746732|770816|741080|727400|765089|729761|751511	2.77E-11		MAP-1650814	0.775945	0	0.00953749	0.0539957	MAP-1650814	5.66141
214	26	Reactome Pathways		Extracellular matrix organization	2.39E-7	col-149|col-10|col-79|col-80|col-62|col-124|nas-14|col-73|col-13|col-111|dpy-13|col-160|col-156|bli-2|col-143|col-117|col-3|col-93|col-120|col-115|rol-1|bli-6|unc-52|col-176|col-19|rol-8	719460	776150|726314|778172|774176|750647|750755|722609|729329|750143|756680|753947|766889|778724|723077|721664|731291|735626|779057|746732|770816|741080|727400|730625|765089|729761|751511	7.63E-10		MAP-1474244	0.6621602099051862	0	0.0122953	0.0561555	MAP-1474244	4.56723
111	17	Reactome Pathways		Drug ADME	8.57E-6	ugt-63|ugt-64|ugt-17|ugt-22|ugt-66|ugt-21|ugt-57|ugt-36|ugt-41|ugt-40|ugt-42|ugt-52|ugt-13|ugt-8|ugt-62|ugt-30|ugt-50	719460	767186|764978|743786|778439|770681|744104|758285|741095|772658|763607|767162|748889|732530|728486|751709|735677|767159	3.42E-8		MAP-9748784	0.5067019178076801	0	0.00637748	0.0367171	MAP-9748784	5.7573
147	32	SMART Domains		Nematode cuticle collagen N-terminal domain	2.29E-15	col-149|col-10|col-79|col-80|col-62|col-124|col-14|col-73|col-13|col-111|dpy-13|col-160|col-156|bli-2|col-65|col-168|col-169|dpy-2|col-143|col-3|col-93|col-88|col-120|col-95|col-96|col-48|rol-1|bli-6|col-176|col-19|rol-8|lon-3	719460	776150|726314|778172|774176|750647|750755|739682|729329|750143|756680|753947|766889|778724|723077|735740|766904|772844|755996|721664|735626|779057|751967|746732|731282|735479|725222|741080|727400|765089|729761|751511|726323	4.19E-18		SM01088	1.4640164517660113	0	0.00844585	0.0691145	SM01088	8.18325
91	12	SMART Domains		ShK toxin domain	0.0039	C14C6.2|C14C6.5|F01D5.5|nas-14|skpo-3|drd-50|F49F1.5|tyr-2|T24B8.5|Y46G5A.29|Y47G6A.19|mab-7	719460	744746|762254|772958|722609|760736|763919|723875|745979|746792|724514|762929|749162	1.42E-5		SM00254	0.24089353929735008	0	0.00522838	0.0259179	SM00254	4.95716
10	5	SMART Domains		Hint (Hedgehog/Intein) domain C-terminal region	0.005	grd-2|grd-1|wrt-1|wrt-6|wrt-4	719460	732827|772649|748583|763844|724139	2.75E-5		SM00305	0.23010299956639813	0	0.000574548	0.0107991	SM00305	18.7959
10	5	SMART Domains		Hint (Hedgehog/Intein) domain N-terminal region	0.005	grd-2|grd-1|wrt-1|wrt-6|wrt-4	719460	732827|772649|748583|763844|724139	2.75E-5		SM00306	0.23010299956639813	0	0.000574548	0.0107991	SM00306	18.7959
31	6	SMART Domains		Thrombospondin type 1 repeats	0.0375	C11H1.5|F11C7.6|F15B9.8|F23H12.5|H42K12.3|R17.3	719460	764564|762416|753746|744428|749600|755258	3.4E-4		SM00209	0.1425968732272281	0	0.0017811	0.012959	SM00209	7.27583
21	5	SMART Domains		Divergent subfamily of APPLE domains	0.0435	noah-1|cutl-18|noah-2|H03E18.1|H42K12.3	719460	728228|750713|757493|724721|749600	4.8E-4		SM00473	0.13615107430453627	0	0.00120655	0.0107991	SM00473	8.95043
115	42	STRING Clusters		Mixed, incl. Molting cycle, collagen and cuticulin-based cuticle, and Calycin	2.46E-27	C02F4.4|C06G1.1|mlt-10|noah-1|acn-1|let-4|sym-1|ptr-4|F01D5.6|mlt-9|F10D11.6|col-17|col-128|F15B9.8|dpy-6|sups-1|dpy-13|F32D8.7|F46C8.8|noah-2|wrt-2|H03E18.1|glf-1|H23N18.5|H42K12.3|R07E3.6|dpy-2|T16G1.2|T17H7.1|mlt-11|lpr-5|lpr-4|lpr-3|mlt-8|Y102A11A.5|Y46G5A.29|Y64H9A.2|ZK1025.8|wrt-1|rol-8|wrt-10|wrt-4	719460	776831|772145|769082|728228|722897|721124|722873|767306|775010|747761|762206|734135|758636|753746|741485|754559|753947|746324|777470|757493|757181|724721|771860|724598|749600|749615|755996|736640|726698|723890|734297|732341|768239|724619|747167|724514|754211|775025|748583|751511|737087|724139	6.53E-31		CL:22627	2.6609064892896623	0	0.0066073	0.0907127	CL:22627	13.7292
128	43	STRING Clusters		Mixed, incl. Molting cycle, collagen and cuticulin-based cuticle, and Glycosyltransferase family 92	4.01E-27	C02F4.4|C06G1.1|mlt-10|noah-1|acn-1|let-4|sym-1|ptr-4|F01D5.6|mlt-9|F10D11.6|col-17|col-128|F15B9.8|dpy-6|sups-1|dpy-13|F32D8.7|F46C8.8|noah-2|wrt-2|H03E18.1|glf-1|H23N18.5|H42K12.3|R07E3.6|dpy-2|T16G1.2|T17H7.1|mlt-11|lpr-5|lpr-4|lpr-3|mlt-8|Y102A11A.5|Y46G5A.29|Y64H9A.2|ZK1025.3|ZK1025.8|wrt-1|rol-8|wrt-10|wrt-4	719460	776831|772145|769082|728228|722897|721124|722873|767306|775010|747761|762206|734135|758636|753746|741485|754559|753947|746324|777470|757493|757181|724721|771860|724598|749600|749615|755996|736640|726698|723890|734297|732341|768239|724619|747167|724514|754211|762458|775025|748583|751511|737087|724139	2.13E-30		CL:22626	2.6396855627379816	0	0.00735421	0.0928726	CL:22626	12.6285
192	49	STRING Clusters		Mostly uncharacterized, incl. Molting cycle, collagen and cuticulin-based cuticle, and Glycosyltransferase family 92	8.74E-27	C02F4.4|C06G1.1|mlt-10|C23H3.9|noah-1|acn-1|let-4|sym-1|ptr-4|D1054.9|D2024.4|F01D5.6|ugt-57|mlt-9|F10D11.6|col-17|col-128|F15B9.8|dpy-6|sups-1|dpy-13|F32D8.7|F44E2.4|F46C8.8|noah-2|wrt-2|H03E18.1|glf-1|H23N18.5|H42K12.3|R07E3.6|R57.2|dpy-2|T16G1.2|T17H7.1|mlt-11|lpr-5|lpr-4|lpr-3|mlt-8|Y102A11A.5|Y46G5A.29|Y64H9A.2|ZK1025.3|ZK1025.8|wrt-1|rol-8|wrt-10|wrt-4	719460	776831|772145|769082|773984|728228|722897|721124|722873|767306|720695|719744|775010|758285|747761|762206|734135|758636|753746|741485|754559|753947|746324|737537|777470|757493|757181|724721|771860|724598|749600|749615|777773|755996|736640|726698|723890|734297|732341|768239|724619|747167|724514|754211|762458|775025|748583|751511|737087|724139	6.97E-30		CL:22623	2.60585	0	0.0110313	0.105832	CL:22623	9.59374
173	46	STRING Clusters		Mostly uncharacterized, incl. Molting cycle, collagen and cuticulin-based cuticle, and Glycosyltransferase family 92	8.86E-26	C02F4.4|C06G1.1|mlt-10|C23H3.9|noah-1|acn-1|let-4|sym-1|ptr-4|D1054.9|D2024.4|F01D5.6|mlt-9|F10D11.6|col-17|col-128|F15B9.8|dpy-6|sups-1|dpy-13|F32D8.7|F46C8.8|noah-2|wrt-2|H03E18.1|glf-1|H23N18.5|H42K12.3|R07E3.6|dpy-2|T16G1.2|T17H7.1|mlt-11|lpr-5|lpr-4|lpr-3|mlt-8|Y102A11A.5|Y46G5A.29|Y64H9A.2|ZK1025.3|ZK1025.8|wrt-1|rol-8|wrt-10|wrt-4	719460	776831|772145|769082|773984|728228|722897|721124|722873|767306|720695|719744|775010|747761|762206|734135|758636|753746|741485|754559|753947|746324|777470|757493|757181|724721|771860|724598|749600|749615|755996|736640|726698|723890|734297|732341|768239|724619|747167|724514|754211|762458|775025|748583|751511|737087|724139	9.42E-29		CL:22624	2.5052566278112947	0	0.00993967	0.0993521	CL:22624	9.99551
90	34	STRING Clusters		Mostly uncharacterized, incl. Molting cycle, collagen and cuticulin-based cuticle, and Divergent subfamily of APPLE domains	8.3E-23	C02F4.4|C06G1.1|mlt-10|noah-1|acn-1|let-4|sym-1|ptr-4|F01D5.6|mlt-9|F10D11.6|F15B9.8|sups-1|F32D8.7|F46C8.8|noah-2|wrt-2|H03E18.1|glf-1|H23N18.5|H42K12.3|R07E3.6|dpy-2|T16G1.2|mlt-11|lpr-5|lpr-4|lpr-3|mlt-8|Y102A11A.5|Y64H9A.2|wrt-1|wrt-10|wrt-4	719460	776831|772145|769082|728228|722897|721124|722873|767306|775010|747761|762206|753746|754559|746324|777470|757493|757181|724721|771860|724598|749600|749615|755996|736640|723890|734297|732341|768239|724619|747167|754211|748583|737087|724139	1.32E-25		CL:22628	2.2080921907623923	0	0.00517093	0.0734341	CL:22628	14.2013
56	25	STRING Clusters		Mixed, incl. Divergent subfamily of APPLE domains, and Molting cycle, collagen and cuticulin-based cuticle	8.18E-18	mlt-10|noah-1|acn-1|let-4|sym-1|ptr-4|mlt-9|sups-1|noah-2|wrt-2|H03E18.1|glf-1|H42K12.3|R07E3.6|dpy-2|T16G1.2|mlt-11|lpr-5|lpr-4|lpr-3|mlt-8|Y102A11A.5|Y64H9A.2|wrt-1|wrt-10	719460	769082|728228|722897|721124|722873|767306|747761|754559|757493|757181|724721|771860|749600|749615|755996|736640|723890|734297|732341|768239|724619|747167|754211|748583|737087	1.52E-20		CL:22629	1.7087246696328677	0	0.00321747	0.0539957	CL:22629	16.7821
50	24	STRING Clusters		Mixed, incl. Molting cycle, collagen and cuticulin-based cuticle, and Calycin	1.12E-17	mlt-10|noah-1|acn-1|let-4|sym-1|ptr-4|mlt-9|sups-1|noah-2|wrt-2|H03E18.1|glf-1|H42K12.3|R07E3.6|dpy-2|mlt-11|lpr-5|lpr-4|lpr-3|mlt-8|Y102A11A.5|Y64H9A.2|wrt-1|wrt-10	719460	769082|728228|722897|721124|722873|767306|747761|754559|757493|757181|724721|771860|749600|749615|755996|723890|734297|732341|768239|724619|747167|754211|748583|737087	2.38E-20		CL:22631	1.6950781977329819	0	0.00287274	0.0518359	CL:22631	18.0441
17	12	STRING Clusters		Mixed, incl. Cuticle development involved in collagen and cuticulin-based cuticle molting cycle, and Ecdysis, collagen and cuticulin-based cuticle	1.14E-9	mlt-10|noah-1|acn-1|let-4|sym-1|mlt-9|noah-2|dpy-2|mlt-11|lpr-3|mlt-8|wrt-10	719460	769082|728228|722897|721124|722873|747761|757493|755996|723890|768239|724619|737087	2.72E-12		CL:22697	0.8943095148663527	0	0.000976731	0.0259179	CL:22697	26.5354
191	28	STRING Clusters		Mixed, incl. Nematode cuticle collagen N-terminal domain, and Endoplasmic reticulum unfolded protein response	1.18E-9	col-10|C02E7.7|col-80|col-14|F07H5.8|F11E6.3|col-73|col-13|F41E6.11|abu-12|col-160|col-156|K01D12.9|col-65|K08D12.6|cyp-13A5|col-168|col-169|col-117|col-3|col-93|Y11D7A.9|nspe-7|col-115|col-48|mab-7|ZK662.2|lron-2	719460	726314|772190|774176|739682|752468|776192|729329|750143|722111|777836|766889|778724|727163|735740|760907|725093|766904|772844|731291|735626|779057|730766|743021|770816|725222|749162|731015|758192	3.13E-12		CL:23279	0.8928117992693874	0	0.0109739	0.0604752	CL:23279	5.51084
73	18	STRING Clusters		Mixed, incl. Defense response to Gram-positive bacterium, and Ammonium homeostasis	5.52E-9	ugt-66|C39B5.14|C40H1.8|nhx-3|ttr-44|clec-17|clec-57|cyp-37B1|clec-169|F49C12.7|irg-3|clec-47|clec-70|Y46H3A.5|clec-82|Y65B4BR.1|ZK593.3|clec-61	719460	770681|720725|755168|762833|755606|744950|734063|752318|756554|729842|750608|774317|744230|765422|725057|730541|757952|724688	1.61E-11		CL:24781	0.825806	0	0.0041942	0.0388769	CL:24781	9.26921
31	12	STRING Clusters		Mostly uncharacterized, incl. Divergent subfamily of APPLE domains, and Hedgehog protein	1.82E-7	ptr-4|sups-1|wrt-2|H03E18.1|glf-1|H42K12.3|R07E3.6|lpr-5|lpr-4|Y102A11A.5|Y64H9A.2|wrt-1	719460	767306|754559|757181|724721|771860|749600|749615|734297|732341|747167|754211|748583	5.79E-10		CL:22633	0.6739928612014925	0	0.0017811	0.0259179	CL:22633	14.5517
22	10	STRING Clusters		Mixed, incl. Hedgehog protein, and Calycin	1.37E-6	ptr-4|sups-1|wrt-2|H03E18.1|glf-1|H42K12.3|lpr-5|lpr-4|Y102A11A.5|wrt-1	719460	767306|754559|757181|724721|771860|749600|734297|732341|747167|748583	4.73E-9		CL:22635	0.5863279432843593	0	0.001264	0.0215983	CL:22635	17.0872
60	13	STRING Clusters		Mixed, incl. Nematode cuticle collagen, N-terminal, and Immunoglobulin like	1.11E-5	col-10|col-80|F11E6.3|col-13|col-160|col-156|K08D12.6|cyp-13A5|col-168|col-169|col-117|col-3|col-93	719460	726314|774176|776192|750143|766889|778724|760907|725093|766904|772844|731291|735626|779057	4.14E-8		CL:23549	0.49546770212133423	0	0.00344729	0.0280778	CL:23549	8.14489
49	12	STRING Clusters		Nematode cuticle collagen, N-terminal, and Immunoglobulin like	1.11E-5	col-10|col-80|F11E6.3|col-13|col-160|col-156|K08D12.6|col-168|col-169|col-117|col-3|col-93	719460	726314|774176|776192|750143|766889|778724|760907|766904|772844|731291|735626|779057	4.31E-8		CL:23550	0.49546770212133423	0	0.00281528	0.0259179	CL:23550	9.20615
10	7	STRING Clusters		Mixed, incl. Structural constituent of collagen and cuticulin-based cuticle, and Lipocalin Blc-like	2.71E-5	noah-1|let-4|sym-1|noah-2|dpy-2|lpr-3|wrt-10	719460	728228|721124|722873|757493|755996|768239|737087	1.15E-7		CL:22698	0.45670307091255946	0	0.000574548	0.0151188	CL:22698	26.3143
47	11	STRING Clusters		Mixed, incl. Defense response to Gram-positive bacterium, and C-type lectin, conserved site	5.2E-5	ugt-66|C39B5.14|clec-17|clec-57|cyp-37B1|irg-3|clec-47|clec-70|Y46H3A.5|clec-82|clec-61	719460	770681|720725|744950|734063|752318|750608|774317|744230|765422|725057|724688	2.35E-7		CL:24782	0.42839966563652004	0	0.00270037	0.0237581	CL:24782	8.79808
22	8	STRING Clusters		Mixed, incl. Cuticle development involved in collagen and cuticulin-based cuticle molting cycle, and Reeler domain	1.3E-4	col-17|col-128|dpy-6|dpy-13|T17H7.1|Y46G5A.29|ZK1025.8|rol-8	719460	734135|758636|741485|753947|726698|724514|775025|751511	6.71E-7		CL:22811	0.3886056647693163	0	0.001264	0.0172786	CL:22811	13.6697
41	10	STRING Clusters		Mixed, incl. CUB-like domain, and Antibacterial innate immune response	1.3E-4	C17H12.8|dod-24|F01D5.5|irg-4|irg-5|scl-2|F49F1.5|K08D8.5|T24B8.5|ZK6.11	719460	730787|770246|772958|737429|766334|720722|723875|769193|746792|776123	6.03E-7		CL:24675	0.3886056647693163	0	0.00235564	0.0215983	CL:24675	9.16873
32	9	STRING Clusters		Mostly uncharacterized, incl. BPI/LBP/Plunc family, and Lipase (class 2)	1.5E-4	C02F4.4|C06G1.1|F01D5.6|F10D11.6|F15B9.8|F32D8.7|F46C8.8|H23N18.5|wrt-4	719460	776831|772145|775010|762206|753746|746324|777470|724598|724139	8.07E-7		CL:22741	0.38239087409443184	0	0.00183855	0.0194384	CL:22741	10.5727
84	13	STRING Clusters		Mixed, incl. CUB-like domain, and C-type lectin-like	2.3E-4	C17H12.8|dod-21|dod-24|clec-5|F01D5.5|irg-4|irg-5|scl-2|F49F1.5|F55G11.4|K08D8.5|T24B8.5|ZK6.11	719460	730787|766550|770246|738665|772958|737429|766334|720722|723875|763217|769193|746792|776123	1.27E-6		CL:24585	0.36382721639824067	0	0.0048262	0.0280778	CL:24585	5.81778
10	6	STRING Clusters		Mixed, incl. Calycin, and MMPL family	3.2E-4	ptr-4|wrt-2|glf-1|H42K12.3|lpr-5|lpr-4	719460	767306|757181|771860|749600|734297|732341	1.87E-6		CL:22637	0.34948500216800943	0	0.000574548	0.012959	CL:22637	22.5551
26	8	STRING Clusters		Mixed, incl. CUB-like domain, and Antibacterial innate immune response	3.2E-4	C17H12.8|dod-24|F01D5.5|irg-4|irg-5|F49F1.5|K08D8.5|T24B8.5	719460	730787|770246|772958|737429|766334|723875|769193|746792	1.9E-6		CL:24676	0.34948500216800943	0	0.00149382	0.0172786	CL:24676	11.5667
27	8	STRING Clusters		Nematode cuticle collagen, N-terminal, and In Between Ring fingers	3.8E-4	col-10|col-13|col-156|col-168|col-169|col-117|col-3|col-93	719460	726314|750143|778724|766904|772844|731291|735626|779057	2.41E-6		CL:23552	0.342022	0	0.00155128	0.0172786	CL:23552	11.1383
5	5	STRING Clusters		Mixed, incl. Positive regulation of membrane permeability, and Zona pellucida, ZP-C domain	3.9E-4	noah-1|let-4|sym-1|dpy-2|wrt-10	719460	728228|721124|722873|755996|737087	2.57E-6		CL:22700	0.3408935392973501	0	0.000287274	0.0107991	CL:22700	37.5918
5	5	STRING Clusters		Mixed, incl. Plasma membrane fusion, and Ganglioside catabolic process	3.9E-4	mlt-10|acn-1|mlt-9|mlt-11|mlt-8	719460	769082|722897|747761|723890|724619	2.57E-6		CL:22719	0.3408935392973501	0	0.000287274	0.0107991	CL:22719	37.5918
19	7	STRING Clusters		Nematode cuticle collagen N-terminal domain	4.4E-4	col-10|col-13|col-156|col-168|col-169|col-3|col-93	719460	726314|750143|778724|766904|772844|735626|779057	3.19E-6		CL:23553	0.33565473235138127	0	0.00109164	0.0151188	CL:23553	13.8496
126	15	STRING Clusters		Mixed, incl. Collagen triple helix repeat (20 copies), and Endoplasmic reticulum unfolded protein response	5.2E-4	C02E7.7|col-14|F07H5.8|col-73|F41E6.11|abu-12|K01D12.9|col-65|Y11D7A.9|nspe-7|col-115|col-48|mab-7|ZK662.2|lron-2	719460	772190|739682|752468|729329|722111|777836|727163|735740|730766|743021|770816|725222|749162|731015|758192	3.86E-6		CL:23281	0.3283996656365201	0	0.0072393	0.0323974	CL:23281	4.47521
96	13	STRING Clusters		Mixed, incl. Collagen triple helix repeat (20 copies), and Endoplasmic reticulum unfolded protein response	6.1E-4	C02E7.7|col-14|F07H5.8|F41E6.11|abu-12|K01D12.9|col-65|nspe-7|col-115|col-48|mab-7|ZK662.2|lron-2	719460	772190|739682|752468|722111|777836|727163|735740|743021|770816|725222|749162|731015|758192	4.81E-6		CL:23285	0.3214670164989233	0	0.00551566	0.0280778	CL:23285	5.09056
30	8	STRING Clusters		Defense response to Gram-positive bacterium, and Response to gamma radiation	6.1E-4	ugt-66|clec-17|cyp-37B1|irg-3|clec-47|clec-70|clec-82|clec-61	719460	770681|744950|752318|750608|774317|744230|725057|724688	4.67E-6		CL:24783	0.3214670164989233	0	0.00172364	0.0172786	CL:24783	10.0245
21	7	STRING Clusters		CUB-like domain, and Antibacterial innate immune response	6.7E-4	C17H12.8|dod-24|F01D5.5|irg-4|irg-5|K08D8.5|T24B8.5	719460	730787|770246|772958|737429|766334|769193|746792	5.48E-6		CL:24677	0.31739251972991733	0	0.00120655	0.0151188	CL:24677	12.5306
21	7	STRING Clusters		Defense response to Gram-positive bacterium, and Response to gamma radiation	6.7E-4	ugt-66|clec-17|irg-3|clec-47|clec-70|clec-82|clec-61	719460	770681|744950|750608|774317|744230|725057|724688	5.48E-6		CL:24784	0.31739251972991733	0	0.00120655	0.0151188	CL:24784	12.5306
13	6	STRING Clusters		Antibacterial innate immune response, and CUB-like domain	6.8E-4	C17H12.8|dod-24|irg-4|irg-5|K08D8.5|T24B8.5	719460	730787|770246|737429|766334|769193|746792	5.92E-6		CL:24680	0.3167491087293764	0	0.000746912	0.012959	CL:24680	17.3501
13	6	STRING Clusters		Mostly uncharacterized, incl. Glycolipid transfer protein domain, and Phospholipase B	6.8E-4	C40H1.8|ttr-44|clec-169|F49C12.7|Y65B4BR.1|ZK593.3	719460	755168|755606|756554|729842|730541|757952	5.92E-6		CL:24901	0.3167491087293764	0	0.000746912	0.012959	CL:24901	17.3501
15	6	STRING Clusters		Mixed, incl. Up-regulated in Daf-2, and Protein of unknown function (DUF684)	0.0012	C32H11.9|C45B2.1|pud-2.1|pud-2.2|pud-1.2|col-95	719460	771350|775829|749444|740729|737519|731282	1.13E-5		CL:25063	0.29208187539523756	0	0.000861821	0.012959	CL:25063	15.0367
26	7	STRING Clusters		Mixed, incl. Ammonium homeostasis, and Lipase (class 2)	0.0017	C40H1.8|nhx-3|ttr-44|clec-169|F49C12.7|Y65B4BR.1|ZK593.3	719460	755168|762833|755606|756554|729842|730541|757952	1.77E-5		CL:24875	0.2769551078621726	0	0.00149382	0.0151188	CL:24875	10.1209
4	4	STRING Clusters		Up-regulated in Daf-2, and CUB-like domain	0.0026	C32H11.9|pud-2.1|pud-2.2|pud-1.2	719460	771350|749444|740729|737519	2.85E-5		CL:25089	0.2585026652029182	0	0.000229819	0.00863931	CL:25089	37.5918
5	4	STRING Clusters		Transport of RCbl within the body, and S-adenosylmethionine cycle	0.0043	T05E12.6|srh-237|pmp-5|nhr-114	719460	749765|758942|736055|767501	5.03E-5		CL:10190	0.23665315444204132	0	0.000287274	0.00863931	CL:10190	30.0734
5	4	STRING Clusters		Response to gamma radiation, and CUB domain	0.0043	clec-17|clec-47|clec-70|clec-61	719460	744950|774317|744230|724688	5.03E-5		CL:24816	0.23665315444204132	0	0.000287274	0.00863931	CL:24816	30.0734
122	13	STRING Clusters		Mixed, incl. Metapathway UDP-glucuronosyltransferases, and Defense response to fungus	0.0043	nlp-34|ugt-64|oac-6|abf-2|F09C8.1|ugt-40|F48D6.4|cnc-7|ugt-52|F57H12.6|ugt-62|ugt-30|his-11	719460	726671|764978|734627|743738|750179|763607|728561|765713|748889|728078|751709|735677|768416	4.9E-5		CL:25450	0.23665315444204132	0	0.00700948	0.0280778	CL:25450	4.00568
32	7	STRING Clusters		Mixed, incl. Up-regulated in Daf-2, and Saposin B type domain	0.0045	C32H11.9|C45B2.1|pud-2.1|pud-2.2|spp-3|pud-1.2|col-95	719460	771350|775829|749444|740729|757532|737519|731282	5.57E-5		CL:25060	0.23467874862246565	0	0.00183855	0.0151188	CL:25060	8.2232
63	9	STRING Clusters		Ground-like domain, and Protein patched/dispatched	0.0076	grd-10|grd-2|grd-1|grd-6|grd-3|ptr-17|Y34B4A.10|ptr-18|grl-16	719460	733649|732827|772649|721565|752051|767270|758597|729506|771257	9.65E-5		CL:23121	0.21191864077192085	0	0.00361965	0.0194384	CL:23121	5.37026
25	6	STRING Clusters		Mixed, incl. Carboxypeptidase activation peptide, and Collagen triple helix repeat (20 copies)	0.0095	C02E7.7|col-14|K01D12.9|col-65|col-115|col-48	719460	772190|739682|727163|735740|770816|725222	1.2E-4		CL:23292	0.20222763947111524	0	0.00143637	0.012959	CL:23292	9.02203
52	8	STRING Clusters		Ground-like domain, and Protein patched/dispatched	0.0112	grd-10|grd-2|grd-1|grd-6|grd-3|ptr-17|ptr-18|grl-16	719460	733649|732827|772649|721565|752051|767270|729506|771257	1.5E-4		CL:23124	0.19507819773298182	0	0.00298765	0.0172786	CL:23124	5.78335
16	5	STRING Clusters		Cuticle development involved in collagen and cuticulin-based cuticle molting cycle, and Collagen	0.012	col-17|col-128|dpy-6|dpy-13|rol-8	719460	734135|758636|741485|753947|751511	1.6E-4		CL:22814	0.19208187539523752	0	0.000919276	0.0107991	CL:22814	11.7474
40	7	STRING Clusters		Mixed, incl. Collagen triple helix repeat (20 copies), and Carboxypeptidase activation peptide	0.0135	C02E7.7|col-14|K01D12.9|col-65|col-115|col-48|mab-7	719460	772190|739682|727163|735740|770816|725222|749162	1.9E-4		CL:23289	0.1869666231504994	0	0.00229819	0.0151188	CL:23289	6.57856
17	5	STRING Clusters		Mixed, incl. Collagen triple helix repeat (20 copies), and Domain of unknown function DB	0.0145	C02E7.7|col-14|K01D12.9|col-115|col-48	719460	772190|739682|727163|770816|725222	2.1E-4		CL:23296	0.1838631997765025	0	0.000976731	0.0107991	CL:23296	11.0564
17	5	STRING Clusters		Nematode cuticle collagen, N-terminal, and Ion homeostasis	0.0145	bli-2|col-88|col-120|rol-1|bli-6	719460	723077|751967|746732|741080|727400	2.1E-4		CL:23717	0.1838631997765025	0	0.000976731	0.0107991	CL:23717	11.0564
41	7	STRING Clusters		Mixed, incl. acyl-CoA hydrolase activity, and Synthesis of Prostaglandins (PG) and Thromboxanes (TX)	0.0147	col-79|drd-50|K03H6.2|T07D3.9|cpt-6|W03D8.8|wrt-6	719460	778172|763919|771923|738494|727484|728183|763844	2.2E-4		CL:29728	0.1832682665251824	0	0.00235564	0.0151188	CL:29728	6.41811
9	4	STRING Clusters		Mixed, incl. BPI/LBP/Plunc family, and Cysteine rich repeat	0.0173	C06G1.1|F10D11.6|F32D8.7|wrt-4	719460	772145|762206|746324|724139	2.6E-4		CL:22787	0.17619538968712045	0	0.000517093	0.00863931	CL:22787	16.7075
31	6	STRING Clusters		Microbody membrane, and Acyl-CoA-binding protein, ACBP	0.0222	DH11.2|F21C10.9|T05E12.6|srh-237|pmp-5|nhr-114	719460	772667|749054|749765|758942|736055|767501	3.4E-4		CL:10142	0.16536470255493613	0	0.0017811	0.012959	CL:10142	7.27583
20	5	STRING Clusters		Mixed, incl. Lipase (class 2), and Domain of unknown function DB	0.0251	C02F4.4|F01D5.6|F15B9.8|F46C8.8|H23N18.5	719460	776831|775010|753746|777470|724598	3.9E-4		CL:22743	0.16003262785189618	0	0.0011491	0.0107991	CL:22743	9.39795
11	4	STRING Clusters		Mixed, incl. Periodic partitioning, and Ground-like domain	0.0292	sups-1|H03E18.1|Y102A11A.5|wrt-1	719460	754559|724721|747167|748583	4.8E-4		CL:22657	0.15346171485515817	0	0.000632002	0.00863931	CL:22657	13.6697
11	4	STRING Clusters		Mixed, incl. Neuropeptide binding, and Collagen	0.0292	col-80|F11E6.3|col-160|K08D12.6	719460	774176|776192|766889|760907	4.8E-4		CL:23623	0.15346171485515817	0	0.000632002	0.00863931	CL:23623	13.6697
35	6	STRING Clusters		UDP-glycosyltransferase family, conserved site, and Glucuronosyltransferase activity	0.0356	ugt-64|ugt-40|F48D6.4|ugt-52|ugt-62|ugt-30	719460	764978|763607|728561|748889|751709|735677	6.1E-4		CL:25601	0.1448550002027125	0	0.00201092	0.012959	CL:25601	6.44431
12	4	STRING Clusters		Mixed, incl. Collagen triple helix repeat (20 copies)	0.0364	C02E7.7|col-14|K01D12.9|col-48	719460	772190|739682|727163|725222	6.3E-4		CL:23299	0.1438898616350944	0	0.000689457	0.00863931	CL:23299	12.5306
51	7	STRING Clusters		Mixed, incl. Metapathway UDP-glucuronosyltransferases, and Methyl indole-3-acetate esterase activity	0.0407	ugt-64|F09C8.1|ugt-40|F48D6.4|ugt-52|ugt-62|ugt-30	719460	764978|750179|763607|728561|748889|751709|735677	7.1E-4		CL:25600	0.13904055907747798	0	0.00293019	0.0151188	CL:25600	5.15966
13	4	STRING Clusters		Mostly uncharacterized, incl. Uncharacterized protein T19C3.2-like, and Modulator of levamisole receptor-1	0.0446	C02F4.4|F01D5.6|F46C8.8|H23N18.5	719460	776831|775010|777470|724598	8.1E-4		CL:22745	0.13506651412878581	0	0.000746912	0.00863931	CL:22745	11.5667
24	5	STRING Clusters		Mixed, incl. Steroid hydroxylase activity, and Linker histone H1/H5	0.0446	dod-3|ugt-41|acs-1|cyp-14A3|cyp-34A2	719460	725111|772658|723278|777986|776924	8.1E-4		CL:9161	0.13506651412878581	0	0.00137891	0.0107991	CL:9161	7.83162
5	3	STRING Clusters		Nematode cuticle collagen, N-terminal	0.047	col-10|col-168|col-169	719460	726314|766904|772844	8.7E-4		CL:23580	0.13279021420642825	0	0.000287274	0.00647948	CL:23580	22.5551
5	3	STRING Clusters		Mixed, incl. P-type sodium transporter activity, and Antibacterial innate immune response	0.047	C17H12.8|K08D8.5|T24B8.5	719460	730787|769193|746792	8.7E-4		CL:24683	0.13279021420642825	0	0.000287274	0.00647948	CL:24683	22.5551
3563	209	UniProt Keywords		Signal	2.19E-29	nlp-34|clec-51|col-10|ttr-18|daf-7|C02E7.7|C02F4.4|clec-10|C04E6.4|ugt-63|C06G1.1|ncx-6|ugt-64|ugt-22|mlt-10|C09F9.2|C11H1.5|C14C6.2|C14C6.5|C17H12.8|ugt-66|C23H3.9|C23H5.8|hpo-15|C30F2.3|oac-6|tag-10|dod-21|dod-24|C32H11.9|C34F6.1|noah-1|clec-5|C39B5.14|C40H1.8|C42D4.2|acn-1|dyf-7|let-4|sym-1|C45B2.1|C45B2.2|C50B6.7|abf-2|C50F7.5|ttr-44|D1054.9|D1086.3|D2024.4|D2092.4|clec-17|cut-4|F01D5.5|F01D5…	719460	726671|730217|726314|741482|749018|772190|776831|725078|737663|767186|772145|731567|764978|778439|769082|772478|764564|744746|762254|730787|770681|773984|722192|763451|756086|734627|734582|766550|770246|771350|746705|728228|738665|720725|755168|729401|722897|758783|721124|722873|775829|774209|735785|743738|759242|755606|720695|773813|719744|774341|744950|737624|772958|775010|752468|743684|763046|…	5.7E-32		KW-0732	2.8659555885159884	0	0.204711	0.451404	KW-0732	2.20508
52	14	UniProt Keywords		Collagen	2.16E-7	col-10|col-79|col-80|col-14|col-17|col-128|col-13|dpy-13|dpy-2|col-117|col-115|col-19|rol-8|lon-3	719460	726314|778172|774176|739682|734135|758636|750143|753947|755996|731291|770816|729761|751511|726323	1.12E-9		KW-0176	0.6665546248849069	0	0.00298765	0.0302376	KW-0176	10.1209
33	10	UniProt Keywords		Cuticle	1.4E-5	col-10|col-79|col-80|col-14|col-13|dpy-13|dpy-2|col-19|rol-8|lon-3	719460	726314|778172|774176|739682|750143|753947|755996|729761|751511|726323	1.09E-7		KW-0193	0.4853871964321762	0	0.00189601	0.0215983	KW-0193	11.3915
628	39	UniProt Keywords		Disulfide bond	1.8E-4	col-10|daf-7|clec-10|pho-11|C09F9.2|col-79|col-80|dim-1|C34F6.1|clec-5|dyf-7|col-14|clec-17|clec-57|nas-14|col-13|dpy-13|skpo-3|F32D8.7|F44E2.4|drd-50|F49F1.5|nas-3|cpi-1|tyr-2|clec-47|dpy-2|T24B8.5|mlt-11|asm-3|Y46G5A.29|gly-8|unc-52|mab-7|gab-1|acr-8|col-19|rol-8|lon-3	719460	726314|749018|725078|744986|772478|778172|774176|769259|746705|738665|758783|739682|744950|734063|722609|750143|753947|760736|746324|737537|763919|723875|768446|735395|745979|774317|755996|746792|723890|761435|724514|776240|730625|749162|725957|727646|729761|751511|726323	1.92E-6		KW-1015	0.3744727494896694	0	0.0360816	0.0842333	KW-1015	2.33452
12	5	UniProt Keywords		Autocatalytic cleavage	0.0042	smd-1|myrf-1|wrt-1|wrt-6|wrt-4	719460	767138|732848|748583|763844|724139	5.43E-5		KW-0068	0.23767507096020996	0	0.000689457	0.0107991	KW-0068	15.6632
66	16	WikiPathways		Metapathway UDP-glucuronosyltransferases	7.6E-9	ugt-63|ugt-64|ugt-17|ugt-22|ugt-21|ugt-57|ugt-36|ugt-41|ugt-40|ugt-42|ugt-52|ugt-13|ugt-8|ugt-62|ugt-30|ugt-50	719460	767186|764978|743786|778439|744104|758285|741095|772658|763607|767162|748889|732530|728486|751709|735677|767159	2.71E-10		WP1431	0.8119186407719209	0	0.00379201	0.0345572	WP1431	9.11316

## Sheet: AMAP_AP_Up
# background genes	# genes	category	chart color	description	FDR value	genes	network.SUID	nodes.SUID	p-value	PMID	term name	transferred FDR value	year	Back % of 16926 total	Hit % of 76	term name	Fold Enrich
16	4	InterPro Domains		Alpha crystallin/Small heat shock protein, animal type	0.0063	F08H9.4|hsp-12.3|hsp-12.6|hsp-16.11	719460	771209|755990|753173|723680	1.72e-06		IPR001436	0.697537	0	0.000945291	0.0526316	IPR001436	55.6776
16	4	InterPro Domains		Alpha crystallin/Hsp20 domain	0.0063	F08H9.4|hsp-12.3|hsp-12.6|hsp-16.11	719460	771209|755990|753173|723680	1.72e-06		IPR002068	0.697537	0	0.000945291	0.0526316	IPR002068	55.6776
22	4	InterPro Domains		HSP20-like chaperone	0.0063	F08H9.4|hsp-12.3|hsp-12.6|hsp-16.11	719460	771209|755990|753173|723680	5.19e-06		IPR008978	0.697537	0	0.00129978	0.0526316	IPR008978	40.4928
45	5	InterPro Domains		CUB-like domain	0.0063	dod-21|dod-24|C32H11.9|irg-4|F55G11.4	719460	766550|770246|771350|737429|763217	2.88e-06		IPR003366	0.697537	0	0.00265863	0.0657895	IPR003366	24.7456
14	3	Pfam		Hsp20/alpha crystallin family	0.033	F08H9.4|hsp-12.3|hsp-12.6	719460	771209|755990|753173	5.65e-05		PF00011	0.469582	0	0.00082713	0.0394737	PF00011	47.7237
44	5	Pfam		CUB-like domain	0.003	dod-21|dod-24|C32H11.9|irg-4|F55G11.4	719460	766550|770246|771350|737429|763217	2.6e-06		PF02408	0.799669	0	0.00259955	0.0657895	PF02408	25.308
5	3	STRING Clusters		Constitutive heterochromatin assembly, and Activated PKN1 stimulates transcription of AR (androgen receptor) regulated genes KLK2 and KLK3	0.008	his-46|his-56|his-60	719460	724418|778940|758348	4.79e-06		CL:1099	0.664651	0	0.000295404	0.0394737	CL:1099	133.626
5	3	STRING Clusters		Alpha crystallin/Hsp20 domain	0.008	hsp-12.3|hsp-12.6|hsp-16.11	719460	755990|753173|723680	4.79e-06		CL:13457	0.664651	0	0.000295404	0.0394737	CL:13457	133.626
9	3	STRING Clusters		Mixed, incl. SCP / Tpx-1 / Ag5 / PR-1 / Sc7 family of extracellular domains., and ECM proteoglycans	0.014	scl-24|sru-22|scl-25	719460	763046|734099|735533	1.86e-05		CL:35345	0.587616	0	0.000531726	0.0394737	CL:35345	74.2368
17	4	STRING Clusters		Mixed, incl. 7TM GPCR, serpentine receptor class u (Sru), and SCP / Tpx-1 / Ag5 / PR-1 / Sc7 family of extracellular domains.	0.008	scl-24|sru-22|F40G12.5|scl-25	719460	763046|734099|770714|735533	2.12e-06		CL:35336	0.664651	0	0.00100437	0.0526316	CL:35336	52.4025
3456	34	UniProt Keywords		Signal	0.0007	asm-1|nspc-5|tre-5|oac-6|dod-21|dod-24|C32H11.9|cup-16|C54F6.5|C54F6.6|F02H6.6|scl-24|irg-4|F21C10.19|clec-264|cpr-2|clec-232|F40G12.5|F55G11.4|dct-8|F56H9.2|F59C6.18|cpi-1|R09E10.13|T01D3.6|T12D8.5|scl-25|asm-3|nspe-6|Y39H10A.1|cnc-6|Y46H3A.5|Y53G8AM.5|daao-1	719460	734513|771683|745898|734627|766550|770246|771350|770300|772688|778187|775481|763046|737429|745778|734957|725870|740747|770714|763217|772274|724664|731765|735395|774836|765992|751658|735533|761435|722372|752198|775331|765422|770186|762191	1.81e-06		KW-0732	1	0	0.204183	0.447368	KW-0732	2.19102

## Sheet: AM_Con_Up
# background genes	# genes	category	chart color	description	FDR value	genes	network.SUID	nodes.SUID	p-value	PMID	term name	transferred FDR value	year	Back % of 16546 total	Hit % of 95	term name	Fold Enrich
70	5	GO Biological Process		Defense response to Gram-positive bacterium	0.0261	cyp-37B1|irg-5|clec-78|drd-50|lys-2	719460	752318|766334|730361|763919|723395	6.95E-5		GO:0050830	0.1583359492661719	0	0.00423063	0.0526316	GO:0050830	12.4406
165	11	GO Biological Process		Defense response to bacterium	2.58E-6	dod-24|irg-4|cyp-37B1|irg-5|dct-17|clec-78|drd-50|F55G11.4|endu-2|T24B8.5|lys-2	719460	770246|737429|752318|766334|731435|730361|763919|763217|767963|746792|723395	5.04E-9		GO:0042742	0.558838	0	0.0099722	0.115789	GO:0042742	11.6112
279	18	GO Biological Process		Innate immune response	8.72E-11	dod-24|C32H11.4|irg-4|clec-66|irg-5|dct-17|gst-38|drd-50|irg-3|F55G11.2|F55G11.8|asp-14|dod-17|endu-2|T24B8.5|T24C4.4|gst-13|lys-2	719460	770246|758321|737429|744578|766334|731435|756290|763919|750608|751991|770879|726545|773255|767963|746792|742361|731585|723395	6.82E-14		GO:0045087	1.0059483515067433	0	0.0168621	0.189474	GO:0045087	11.2367
108	6	GO Biological Process		Defense response to Gram-negative bacterium	0.0196	dod-24|irg-4|dct-17|F55G11.4|endu-2|lys-2	719460	770246|737429|731435|763217|767963|723395	4.87E-5		GO:0050829	0.1707743928643524	0	0.00652726	0.0631579	GO:0050829	9.67602
394	21	GO Biological Process		Defense response to other organism	8.72E-11	dod-24|C32H11.4|irg-4|cyp-37B1|clec-66|irg-5|dct-17|gst-38|clec-78|drd-50|irg-3|F55G11.2|F55G11.4|F55G11.8|asp-14|dod-17|endu-2|T24B8.5|T24C4.4|gst-13|lys-2	719460	770246|758321|737429|752318|744578|766334|731435|756290|730361|763919|750608|751991|763217|770879|726545|773255|767963|746792|742361|731585|723395	1.55E-14		GO:0098542	1.0059483515067433	0	0.0238124	0.221053	GO:0098542	9.28309
45	13	InterPro Domains		CUB-like domain	2.85E-14	dod-21|dod-24|C32H11.3|C32H11.4|C32H11.9|irg-4|irg-5|dct-17|F55G11.2|F55G11.4|F55G11.8|dod-17|ZK896.4	719460	766550|770246|760010|758321|771350|737429|766334|731435|751991|763217|770879|773255|745190	7.73E-18		IPR003366	1.354515513999149	0	0.00271969	0.136842	IPR003366	50.3153
44	13	Pfam		CUB-like domain	7.04E-15	dod-21|dod-24|C32H11.3|C32H11.4|C32H11.9|irg-4|irg-5|dct-17|F55G11.2|F55G11.4|F55G11.8|dod-17|ZK896.4	719460	766550|770246|760010|758321|771350|737429|766334|731435|751991|763217|770879|773255|745190	6.02E-18		PF02408	1.4152427340857887	0	0.00265925	0.136842	PF02408	51.4589
2	2	STRING Clusters		Up-regulated in Daf-2, and CUB-like domain	0.0363	C32H11.9|pud-1.2	719460	771350|737519	1.9E-4		CL:25089	0.14400933749638875	0	0.000120875	0.0210526	CL:25089	174.168
5	3	STRING Clusters		Mixed, incl. Moulting cycle MLT-10-like protein, and Zona pellucida (ZP) domain	0.0034	col-165|cut-3|col-74	719460	747209|730991|747377	9.97E-6		CL:24005	0.2468521082957745	0	0.000302188	0.0315789	CL:24005	104.501
12	5	STRING Clusters		Mixed, incl. Up-regulated in Daf-2, and Protein of unknown function (DUF684)	2.44E-5	C32H11.9|pud-3|F45D11.14|pud-1.2|col-95	719460	771350|738836|724388|737519|731282	3.24E-8		CL:25063	0.461261	0	0.000725251	0.0526316	CL:25063	72.5702
13	5	STRING Clusters		Antibacterial innate immune response, and CUB-like domain	2.8E-5	dod-24|irg-4|irg-5|F55G11.8|T24B8.5	719460	770246|737429|766334|770879|746792	4.46E-8		CL:24680	0.45528419686577803	0	0.000785688	0.0526316	CL:24680	66.9879
21	8	STRING Clusters		CUB-like domain, and Antibacterial innate immune response	3.12E-9	dod-24|C32H11.4|irg-4|irg-5|F55G11.2|F55G11.8|dod-17|T24B8.5	719460	770246|758321|737429|766334|751991|770879|773255|746792	3.32E-12		CL:24677	0.8505845405981557	0	0.00126919	0.0842105	CL:24677	66.3499
8	3	STRING Clusters		Mixed, incl. Up-regulated in Daf-2, and Protein of unknown function (DUF684)	0.0078	pud-3|F45D11.14|col-95	719460	738836|724388|731282	2.9E-5		CL:25065	0.21079053973095196	0	0.000483501	0.0315789	CL:25065	65.3132
26	9	STRING Clusters		Mixed, incl. CUB-like domain, and Antibacterial innate immune response	4.6E-10	dod-24|C32H11.4|F01D5.2|irg-4|irg-5|F55G11.2|F55G11.8|dod-17|T24B8.5	719460	770246|758321|768080|737429|766334|751991|770879|773255|746792	2.8E-13		CL:24676	0.9337242168318426	0	0.00157138	0.0947368	CL:24676	60.2891
9	3	STRING Clusters		Mixed, incl. SCP / Tpx-1 / Ag5 / PR-1 / Sc7 family of extracellular domains., and ECM proteoglycans	0.0097	scl-24|sru-22|scl-25	719460	763046|734099|735533	3.85E-5		CL:35345	0.20132282657337552	0	0.000543938	0.0315789	CL:35345	58.0561
41	10	STRING Clusters		Mixed, incl. CUB-like domain, and Antibacterial innate immune response	4.6E-10	dod-24|C32H11.4|F01D5.2|irg-4|irg-5|scl-2|F55G11.2|F55G11.8|dod-17|T24B8.5	719460	770246|758321|768080|737429|766334|720722|751991|770879|773255|746792	2.45E-13		CL:24675	0.9337242168318426	0	0.00247794	0.105263	CL:24675	42.4801
16	3	STRING Clusters		Mostly uncharacterized, incl. SREBP signaling pathway, and AN1-like Zinc finger	0.0326	drd-50|F49F1.7|K03H6.2	719460	763919|742139|771923	1.6E-4		CL:29779	0.14867823999320612	0	0.000967001	0.0315789	CL:29779	32.6566
84	15	STRING Clusters		Mixed, incl. CUB-like domain, and C-type lectin-like	4.03E-14	dod-21|dod-24|C32H11.4|clec-3|F01D5.2|irg-4|clec-66|irg-5|scl-2|F55G11.2|F55G11.4|F55G11.8|dod-17|T24B8.5|clec-4	719460	766550|770246|758321|750992|768080|737429|744578|766334|720722|751991|763217|770879|773255|746792|766166	1.07E-17		CL:24585	1.339469495385889	0	0.00507676	0.157895	CL:24585	31.1015
18	3	STRING Clusters		Mixed, incl. Von Willebrand factor, type A, and Transmembrane protein TauE-like	0.0384	clec-3|clec-66|clec-4	719460	750992|744578|766166	2.2E-4		CL:24588	0.14156687756324693	0	0.00108788	0.0315789	CL:24588	29.0281
31	4	STRING Clusters		Mixed, incl. Von Willebrand factor, type A, and C-type lectin-like	0.0108	dod-21|clec-3|clec-66|clec-4	719460	766550|750992|744578|766166	4.6E-5		CL:24587	0.19665762445130502	0	0.00187356	0.0421053	CL:24587	22.4733
43	5	STRING Clusters		Mixed, incl. Saposin B type domain, and Glycoside hydrolase, family 25	0.0029	dod-21|clec-3|clec-66|F55G11.4|clec-4	719460	766550|750992|744578|763217|766166	7.79E-6		CL:24586	0.25376020021010437	0	0.00259882	0.0526316	CL:24586	20.2521
47	5	STRING Clusters		Mixed, incl. Defense response to Gram-positive bacterium, and C-type lectin, conserved site	0.0036	C39B5.14|cyp-37B1|mul-1|irg-3|Y46H3A.5	719460	720725|752318|722048|750608|765422	1.16E-5		CL:24782	0.24436974992327126	0	0.00284057	0.0526316	CL:24782	18.5286
73	6	STRING Clusters		Mixed, incl. Defense response to Gram-positive bacterium, and Ammonium homeostasis	0.0025	C39B5.14|cyp-37B1|mul-1|irg-3|Y46H3A.5|Y65B4BR.1	719460	720725|752318|722048|750608|765422|730541	5.96E-6		CL:24781	0.26020599913279624	0	0.00441194	0.0631579	CL:24781	14.3152
3370	58	UniProt Keywords		Signal	4.02E-15	hpo-15|C30F2.4|oac-6|dod-21|dod-24|C32H11.3|C32H11.4|C32H11.9|C39B5.14|clec-3|C50B6.7|C50F7.5|D1086.3|F01D5.2|scl-24|irg-4|F14B4.1|F21C10.11|cut-3|clec-66|irg-5|dct-17|clec-232|oac-20|F40F8.5|lipl-2|clec-78|F48C1.9|scl-2|drd-50|mul-1|F49F1.7|irg-3|cnc-7|lipl-1|F55G11.2|F55G11.4|F55G11.8|nhx-6|K03H6.2|cpi-1|asp-14|dod-17|endu-2|R09E10.5|scl-25|T24B8.5|asm-3|Y105C5B.15|lys-2|nspe-7|clec-4|Y38E10A.9…	719460	763451|754013|734627|766550|770246|760010|758321|771350|720725|750992|735785|759242|773813|768080|763046|737429|772406|770729|730991|744578|766334|731435|740747|738626|726770|769058|730361|746399|720722|763919|722048|742139|750608|765713|742199|751991|763217|770879|744911|771923|735395|726545|773255|767963|756413|735533|746792|761435|773753|723395|743021|766166|758309|765422|773546|770186|730541|…	1.04E-17		KW-0732	1.4395773946915529	0	0.203675	0.610526	KW-0732	2.99756

## Sheet: AMAP_AP_Down
# background genes	# genes	category	chart color	description	FDR value	genes	network.SUID	nodes.SUID	p-value	PMID	term name	transferred FDR value	year	Back % of 16926 total	Hit % of 741	term name	Fold Enrich
454	106	COMPARTMENTS		Extracellular region	2.49e-37	clec-51|wrt-9|sqt-1|C05C9.1|let-756|C06E8.5|C06G1.1|svh-1|mlt-10|col-79|col-39|col-80|bli-1|col-7|col-62|col-124|let-653|col-125|col-113|col-107|col-175|col-131|ost-1|sym-1|col-14|col-161|lam-2|F01G10.10|col-130|grd-10|F10D11.6|col-98|far-3|col-110|sqt-3|gon-1|dpy-5|col-111|dpy-13|col-152|col-33|col-172|col-173|grd-5|dpy-7|noah-2|col-133|wrt-2|F53F1.4|cut-2|nid-1|col-154|col-155|col-156|hrg-3|dsc…	719460	730217|756059|773459|741239|725429|739343|772145|747287|769082|778172|772676|774176|768728|752669|750647|750755|761918|735092|740159|749495|773321|759617|762893|722873|739682|740990|740165|734066|763976|733649|762206|748055|773246|721934|753119|754913|762920|756680|753947|774587|725306|719879|720512|747863|773972|757493|769910|757181|765107|733388|741296|778118|772580|778724|768698|740288|724976|…	1.62e-40		GOCC:0005576	3.66038	0	0.0268226	0.14305	GOCC:0005576	5.33318
76	45	COMPARTMENTS		Collagen trimer	4.58e-28	col-149|col-150|col-144|col-145|col-10|sqt-1|col-79|col-39|col-80|col-7|col-62|dpy-8|col-179|col-107|col-131|col-161|col-138|col-130|col-73|col-12|col-13|sqt-3|ram-2|col-172|col-173|col-126|col-159|col-160|col-156|col-101|col-77|col-135|col-147|col-146|dpy-2|col-142|col-141|col-162|col-109|col-115|col-137|col-42|col-176|rol-8|col-63	719460	776150|721886|744599|742853|726314|773459|778172|772676|774176|752669|750647|726350|750719|749495|759617|740990|751178|763976|729329|763499|750143|753119|774623|719879|720512|757763|768755|766889|778724|751184|751766|777584|720002|722996|755996|719867|777815|741503|758312|770816|730841|734261|765089|751511|751856	5.94e-31		GOCC:0005581	2.73391	0	0.00449013	0.0607287	GOCC:0005581	13.5249
136	50	COMPARTMENTS		Extracellular matrix	5.36e-24	sqt-1|col-79|col-39|col-80|bli-1|col-7|col-62|col-113|col-107|col-175|col-131|ost-1|col-161|lam-2|col-130|col-98|sqt-3|gon-1|dpy-5|col-111|dpy-13|col-152|col-172|col-173|dpy-7|noah-2|F53F1.4|cut-2|nid-1|col-156|cutl-16|epi-1|col-135|suro-1|rol-6|qua-1|col-147|col-146|col-142|col-141|adt-3|col-162|col-109|col-115|tln-1|unc-52|rol-8|col-63|fbn-1|lon-3	719460	773459|778172|772676|774176|768728|752669|750647|740159|749495|773321|759617|762893|740990|740165|763976|748055|753119|754913|762920|756680|753947|774587|719879|720512|773972|757493|765107|733388|741296|778724|741368|731141|777584|745454|740228|775763|720002|722996|719867|777815|756284|741503|758312|770816|750110|730625|751511|751856|744827|726323	1.04e-26		GOCC:0031012	2.32708	0	0.00803498	0.0674764	GOCC:0031012	8.39783
119	46	COMPARTMENTS		Collagen-containing extracellular matrix	8.14e-23	sqt-1|col-79|col-39|col-80|bli-1|col-7|col-62|col-113|col-107|col-175|col-131|ost-1|col-161|lam-2|col-130|col-98|sqt-3|dpy-5|col-111|dpy-13|col-152|col-172|col-173|dpy-7|F53F1.4|cut-2|nid-1|col-156|cutl-16|epi-1|col-135|suro-1|rol-6|qua-1|col-147|col-146|col-142|col-141|col-162|col-109|col-115|tln-1|unc-52|rol-8|col-63|lon-3	719460	773459|778172|772676|774176|768728|752669|750647|740159|749495|773321|759617|762893|740990|740165|763976|748055|753119|762920|756680|753947|774587|719879|720512|773972|765107|733388|741296|778724|741368|731141|777584|745454|740228|775763|720002|722996|719867|777815|741503|758312|770816|750110|730625|751511|751856|726323	2.11e-25		GOCC:0062023	2.20894	0	0.0070306	0.0620783	GOCC:0062023	8.82972
94	24	COMPARTMENTS		External encapsulating structure	3.37e-08	bli-1|ost-1|sqt-3|gon-1|dpy-5|dpy-13|dpy-7|noah-2|F53F1.4|cut-2|nid-1|bli-2|cutl-16|epi-1|col-135|suro-1|rol-6|vap-2|qua-1|adt-3|act-5|tln-1|unc-52|lon-3	719460	768728|762893|753119|754913|762920|753947|773972|757493|765107|733388|741296|723077|741368|731141|777584|745454|740228|730313|775763|756284|777197|750110|730625|726323	1.09e-10		GOCC:0030312	0.747237	0	0.00555359	0.0323887	GOCC:0030312	5.83203
29	13	COMPARTMENTS		Collagen and cuticulin-based cuticle extracellular matrix	2.49e-06	bli-1|col-175|sqt-3|dpy-5|dpy-13|dpy-7|F53F1.4|cut-2|cutl-16|suro-1|rol-6|qua-1|lon-3	719460	768728|773321|753119|762920|753947|773972|765107|733388|741368|745454|740228|775763|726323	9.69e-09		GOCC:0060102	0.56038	0	0.00171334	0.0175439	GOCC:0060102	10.2396
22	7	COMPARTMENTS		Intermediate filament	0.0348	ifp-1|ifb-1|ifc-1|mua-3|ifd-1|act-5|mua-6	719460	769586|766190|773105|743513|725981|777197|775877	0.00016		GOCC:0005882	0.145842	0	0.00129978	0.00944669	GOCC:0005882	7.26794
31	8	COMPARTMENTS		Basement membrane	0.0353	ost-1|lam-2|col-173|nid-1|epi-1|col-135|tln-1|unc-52	719460	762893|740165|720512|741296|731141|777584|750110|730625	0.00018		GOCC:0005604	0.145223	0	0.0018315	0.0107962	GOCC:0005604	5.89474
72	12	COMPARTMENTS		Membrane raft	0.0353	C26B9.5|pho-1|pcp-3|F32A5.3|F54E2.1|F56F10.1|ctsa-1|T05E12.6|nep-22|Y16B4A.2|ctsa-2|ZK6.11	719460	776063|741920|732875|731918|748943|765989|746819|749765|769373|749186|762536|776123	0.0002		GOCC:0045121	0.145223	0	0.00425381	0.0161943	GOCC:0045121	3.80702
5	4	COMPARTMENTS		Cortical layer of collagen and cuticulin-based cuticle extracellular matrix	0.0465	dpy-7|F53F1.4|cut-2|lon-3	719460	773972|765107|733388|726323	0.00033		GOCC:0060106	0.133255	0	0.000295404	0.00539811	GOCC:0060106	18.2737
102	14	COMPARTMENTS		Extracellular space	0.0474	wrt-9|let-756|svh-1|mlt-10|let-653|ost-1|sym-1|wrt-2|hrg-3|dsc-4|ins-35|act-5|lon-8|wrt-6	719460	756059|725429|747287|769082|761918|762893|722873|757181|768698|740288|724976|777197|760154|763844	0.00037		GOCC:0005615	0.132422	0	0.00602623	0.0188934	GOCC:0005615	3.13519
99	33	GO Biological Process		Molting cycle, collagen and cuticulin-based cuticle	2.98e-13	sqt-1|sqt-2|mlt-10|bli-1|ptr-1|dpy-8|noah-1|acn-1|ptr-4|dpy-3|sqt-3|bed-3|dpy-5|dpy-13|daf-6|dpy-7|noah-2|ptr-10|ptr-11|nas-38|myrf-1|zmp-2|pan-1|rol-6|qua-1|dpy-2|dpy-10|ptr-16|ptc-3|ptr-18|dpy-4|bli-6|mlt-7	719460	773459|734867|769082|768728|722837|726350|728228|722897|767306|736172|753119|733853|762920|753947|750188|773972|757493|723233|763601|749780|732848|770984|753539|740228|775763|755996|756143|765809|735863|729506|739175|727400|728576	5.29e-17		GO:0018996	1.25258	0	0.00584899	0.0445344	GO:0018996	7.61404
1590	139	GO Biological Process		Anatomical structure development	5.1e-11	col-149|col-150|col-10|wrt-9|sqt-1|sqt-2|abu-8|abu-15|abu-6|abu-7|fog-3|let-756|nas-7|svh-1|unc-89|mlt-10|bli-1|col-62|lys-8|dim-1|ptr-1|let-653|col-125|dpy-8|col-113|col-179|col-107|col-175|col-131|acn-1|dyf-7|ost-1|col-180|let-4|ptr-4|col-14|phat-1|phat-2|col-138|lam-2|dex-1|dpy-3|F07B7.12|col-130|col-73|col-128|col-110|sqt-3|F23H12.5|blmp-1|gon-1|bed-3|col-58|dpy-5|col-111|dpy-13|daf-6|col-33|…	719460	776150|721886|726314|756059|773459|734867|724769|772559|777575|764756|740129|725429|731714|747287|759326|769082|768728|750647|746387|769259|722837|761918|735092|726350|740159|750719|749495|773321|759617|722897|758783|762893|742460|721124|767306|739682|747452|742514|751178|740165|759428|736172|719963|763976|729329|758636|721934|753119|744428|742394|754913|733853|745976|762920|756680|753947|750188|…	2.71e-14		GO:0048856	1.02924	0	0.0939383	0.187584	GO:0048856	1.99689
1760	141	GO Biological Process		Developmental process	9.98e-09	col-149|col-150|col-10|wrt-9|sqt-1|sqt-2|abu-8|abu-15|abu-6|abu-7|fog-3|let-756|nas-7|svh-1|unc-89|mlt-10|bli-1|col-62|lys-8|dim-1|ptr-1|let-653|col-125|dpy-8|col-113|col-179|col-107|col-175|col-131|acn-1|dyf-7|ost-1|col-180|let-4|ptr-4|col-14|phat-1|phat-2|col-138|lam-2|dex-1|dpy-3|F07B7.12|col-130|col-73|col-128|col-110|sqt-3|F23H12.5|blmp-1|gon-1|bed-3|col-58|dpy-5|col-111|dpy-13|daf-6|col-33|…	719460	776150|721886|726314|756059|773459|734867|724769|772559|777575|764756|740129|725429|731714|747287|759326|769082|768728|750647|746387|769259|722837|761918|735092|726350|740159|750719|749495|773321|759617|722897|758783|762893|742460|721124|767306|739682|747452|742514|751178|740165|759428|736172|719963|763976|729329|758636|721934|753119|744428|742394|754913|733853|745976|762920|756680|753947|750188|…	8.25e-12		GO:0032502	0.800087	0	0.103982	0.190283	GO:0032502	1.82996
51	20	GO Biological Process		Cuticle development	9.98e-09	sqt-1|sqt-2|mlt-10|bli-1|let-653|dpy-8|col-14|dpy-3|sqt-3|dpy-5|dpy-13|dpy-7|bli-2|calu-1|rol-6|dpy-2|dpy-10|dpy-4|bli-6|mlt-7	719460	773459|734867|769082|768728|761918|726350|739682|736172|753119|762920|753947|773972|723077|774416|740228|755996|756143|739175|727400|728576	7.08e-12		GO:0042335	0.800087	0	0.00301312	0.0269906	GO:0042335	8.95769
27	16	GO Biological Process		Cuticle development involved in collagen and cuticulin-based cuticle molting cycle	9.98e-09	sqt-1|sqt-2|mlt-10|bli-1|dpy-8|dpy-3|sqt-3|dpy-5|dpy-13|dpy-7|rol-6|dpy-2|dpy-10|dpy-4|bli-6|mlt-7	719460	773459|734867|769082|768728|726350|736172|753119|762920|753947|773972|740228|755996|756143|739175|727400|728576	7.6e-12		GO:0042338	0.800087	0	0.00159518	0.0215924	GO:0042338	13.5361
43	18	GO Biological Process		Collagen and cuticulin-based cuticle development	2.72e-08	sqt-1|sqt-2|mlt-10|bli-1|dpy-8|col-14|dpy-3|sqt-3|dpy-5|dpy-13|dpy-7|bli-2|rol-6|dpy-2|dpy-10|dpy-4|bli-6|mlt-7	719460	773459|734867|769082|768728|726350|739682|736172|753119|762920|753947|773972|723077|740228|755996|756143|739175|727400|728576	3.37e-11		GO:0040002	0.756543	0	0.00254047	0.0242915	GO:0040002	9.56181
51	15	GO Biological Process		Extracellular matrix organization	5.13e-05	adt-1|bli-1|col-179|col-14|col-128|gon-1|zmp-2|K03B8.6|epi-1|col-135|adt-3|col-96|dpy-4|col-115|col-71	719460	772460|768728|750719|739682|758636|754913|770984|767183|731141|777584|756284|735479|739175|770816|723833	7.28e-08		GO:0030198	0.428988	0	0.00301312	0.0202429	GO:0030198	6.71827
35	12	GO Biological Process		Sensory organ development	0.0002	ptr-1|dyf-7|ptr-4|dex-1|ram-2|grd-2|grd-1|qua-1|hum-6|ptr-18|wrt-1|wrt-4	719460	722837|758783|767306|759428|774623|732827|772649|775763|746483|729506|748583|724139	3.82e-07		GO:0007423	0.369897	0	0.00206782	0.0161943	GO:0007423	7.83158
17	7	GO Biological Process		Protein autoprocessing	0.0191	grd-2|myrf-1|grd-1|qua-1|wrt-1|wrt-6|wrt-4	719460	732827|732848|772649|775763|748583|763844|724139	4.21e-05		GO:0016540	0.171897	0	0.00100437	0.00944669	GO:0016540	9.40557
24	8	GO Biological Process		Nematode male tail mating organ morphogenesis	0.0191	ptr-1|ptr-4|grd-2|grd-1|qua-1|ptr-18|wrt-1|wrt-4	719460	722837|767306|732827|772649|775763|729506|748583|724139	4.07e-05		GO:0090597	0.171897	0	0.00141794	0.0107962	GO:0090597	7.61404
159	20	GO Biological Process		Endoplasmic reticulum unfolded protein response	0.0245	abu-1|pdi-6|abu-8|abu-15|abu-6|abu-7|pdi-2|D2096.6|F32D8.7|abu-10|F41E6.11|nas-38|dsc-4|unc-68|calu-1|abu-11|T06E4.8|bca-1|pqn-74|col-109	719460	752369|776147|724769|772559|777575|764756|722024|771641|746324|725000|722111|749780|740288|749771|774416|759791|726878|736205|741137|758312	6.8e-05		GO:0030968	0.161083	0	0.00939383	0.0269906	GO:0030968	2.87322
151	19	GO Biological Process		Animal organ morphogenesis	0.0339	let-756|unc-89|lys-8|ptr-1|let-653|ptr-4|phat-1|phat-2|lam-2|gon-1|grd-2|epi-1|grd-1|phat-4|qua-1|ptr-18|unc-52|wrt-1|wrt-4	719460	725429|759326|746387|722837|761918|767306|747452|742514|740165|754913|732827|731141|772649|727640|775763|729506|730625|748583|724139	0.0001		GO:0009887	0.14698	0	0.00892119	0.025641	GO:0009887	2.87417
51	30	GO Cellular Component		Collagen trimer	5.95e-18	col-145|col-10|sqt-1|col-79|col-39|col-80|bli-1|col-7|col-90|col-131|col-14|col-91|col-17|col-128|col-12|col-13|sqt-3|dpy-5|dpy-13|dpy-7|col-155|col-135|rol-6|dpy-2|dpy-10|col-3|col-46|col-115|rol-8|lon-3	719460	742853|726314|773459|778172|772676|774176|768728|752669|730616|759617|739682|757943|734135|758636|763499|750143|753119|762920|753947|773972|772580|777584|740228|755996|756143|735626|769370|770816|751511|726323	5.56e-21		GO:0005581	1.72255	0	0.00301312	0.0404858	GO:0005581	13.4365
564	82	GO Cellular Component		Extracellular region	9.99e-17	ttr-18|adt-1|C05C9.1|let-756|C06E8.5|C06G1.1|nas-7|svh-1|mlt-10|C09F9.2|bli-1|C13C12.2|hrg-7|let-653|col-179|dyf-7|ost-1|sym-1|col-14|ttr-44|dex-1|F01G10.10|spp-13|F09B12.3|nas-14|F10D11.6|col-128|sqt-3|gon-1|F26G1.11|clec-180|lbp-1|cutl-28|grd-5|grd-2|cut-2|nas-38|ttr-31|hrg-3|zmp-2|ins-35|K03B8.6|K04H4.2|nas-3|col-135|osm-8|nas-23|suro-1|R12A1.3|nas-15|vap-2|qua-1|T06A4.1|T06A4.3|T10H10.2|dpy-1…	719460	741482|772460|741239|725429|739343|772145|731714|747287|769082|772478|768728|742700|773270|761918|750719|758783|762893|722873|739682|755606|759428|734066|770972|723002|722609|762206|758636|753119|754913|723227|725933|776483|733901|747863|732827|733388|749780|720380|768698|770984|724976|767183|772241|768446|777584|740936|759359|745454|733151|728030|730313|775763|760808|768086|752267|756143|762227|…	1.87e-19		GO:0005576	1.60004	0	0.0333215	0.110661	GO:0005576	3.32102
98	32	GO Cellular Component		External encapsulating structure	9.19e-14	B0393.5|adt-1|bli-1|skpo-2|col-179|ost-1|col-14|lam-2|col-128|sqt-3|gon-1|dpy-5|dpy-13|dpy-7|cut-2|nid-1|bli-2|zmp-2|epi-1|col-135|suro-1|rol-6|qua-1|adt-3|lron-8|col-96|dpy-4|col-115|col-71|tln-1|unc-52|lon-3	719460	737117|772460|768728|734294|750719|762893|739682|740165|758636|753119|754913|762920|753947|773972|733388|741296|723077|770984|731141|777584|745454|740228|775763|756284|732767|735479|739175|770816|723833|750110|730625|726323	2.58e-16		GO:0030312	1.30367	0	0.00578991	0.0431849	GO:0030312	7.45865
93	31	GO Cellular Component		Extracellular matrix	1.26e-13	B0393.5|adt-1|bli-1|skpo-2|col-179|ost-1|col-14|lam-2|col-128|sqt-3|gon-1|dpy-5|dpy-13|dpy-7|cut-2|nid-1|zmp-2|epi-1|col-135|suro-1|rol-6|qua-1|adt-3|lron-8|col-96|dpy-4|col-115|col-71|tln-1|unc-52|lon-3	719460	737117|772460|768728|734294|750719|762893|739682|740165|758636|753119|754913|762920|753947|773972|733388|741296|770984|731141|777584|745454|740228|775763|756284|732767|735479|739175|770816|723833|750110|730625|726323	4.72e-16		GO:0031012	1.28996	0	0.00549451	0.0418354	GO:0031012	7.61404
243	43	GO Cellular Component		Extracellular space	7.21e-11	C05C9.1|let-756|C06E8.5|C06G1.1|svh-1|mlt-10|bli-1|let-653|col-179|ost-1|sym-1|col-14|F01G10.10|spp-13|F10D11.6|col-128|hrg-3|zmp-2|ins-35|K03B8.6|col-135|osm-8|suro-1|R12A1.3|vap-2|T06A4.1|T06A4.3|T10H10.2|lron-8|W01A8.6|mlt-11|Y18H1A.9|Y38H6C.19|col-96|dpy-4|col-115|Y47G6A.19|col-71|lon-8|ZC513.2|wrt-1|wrt-6|wrt-4	719460	741239|725429|739343|772145|747287|769082|768728|761918|750719|762893|722873|739682|734066|770972|762206|758636|768698|770984|724976|767183|777584|740936|745454|733151|730313|760808|768086|752267|732767|723986|723890|721904|755084|735479|739175|770816|762929|723833|760154|757541|748583|763844|724139	3.37e-13		GO:0005615	1.01421	0	0.0143566	0.0580297	GO:0005615	4.04202
58	19	GO Cellular Component		Collagen-containing extracellular matrix	5.26e-08	B0393.5|bli-1|skpo-2|ost-1|lam-2|sqt-3|gon-1|dpy-5|dpy-13|dpy-7|cut-2|nid-1|epi-1|suro-1|rol-6|qua-1|tln-1|unc-52|lon-3	719460	737117|768728|734294|762893|740165|753119|754913|762920|753947|773972|733388|741296|731141|745454|740228|775763|750110|730625|726323	2.95e-10		GO:0062023	0.727901	0	0.00342668	0.025641	GO:0062023	7.48276
18	10	GO Cellular Component		Collagen and cuticulin-based cuticle extracellular matrix	1.66e-05	bli-1|sqt-3|dpy-5|dpy-13|dpy-7|cut-2|suro-1|rol-6|qua-1|lon-3	719460	768728|753119|762920|753947|773972|733388|745454|740228|775763|726323	1.08e-07		GO:0060102	0.477989	0	0.00106345	0.0134953	GO:0060102	12.6901
15	6	GO Cellular Component		Intermediate filament	0.0184	ifp-1|ifb-1|ifc-1|mua-3|ifd-1|mua-6	719460	769586|766190|773105|743513|725981|775877	0.00017		GO:0005882	0.173518	0	0.000886211	0.00809717	GO:0005882	9.13684
48	10	GO Cellular Component		Membrane raft	0.0184	C26B9.5|pho-1|pcp-3|F32A5.3|F54E2.1|F56F10.1|nep-22|Y16B4A.2|ctsa-2|ZK6.11	719460	776063|741920|732875|731918|748943|765989|769373|749186|762536|776123	0.00014		GO:0045121	0.173518	0	0.00283587	0.0134953	GO:0045121	4.75877
28	7	GO Cellular Component		Basement membrane	0.0487	ost-1|lam-2|gon-1|nid-1|epi-1|tln-1|unc-52	719460	762893|740165|754913|741296|731141|750110|730625	0.00055		GO:0005604	0.131247	0	0.00165426	0.00944669	GO:0005604	5.71053
156	102	GO Molecular Function		Structural constituent of cuticle	2.48e-69	col-149|col-150|col-144|col-145|col-10|sqt-1|sqt-2|col-79|col-39|col-80|bli-1|col-7|col-62|col-124|col-90|let-653|col-125|dpy-8|col-113|col-179|col-107|col-175|col-180|col-14|col-161|col-138|cut-4|dpy-3|col-130|col-91|col-73|col-98|col-12|col-13|col-110|col-60|sqt-3|col-58|dpy-5|col-111|dpy-13|col-152|col-54|col-33|ram-2|col-172|col-173|col-174|dpy-7|col-133|cut-2|col-38|col-126|col-154|col-155|c…	719460	776150|721886|744599|742853|726314|773459|734867|778172|772676|774176|768728|752669|750647|750755|730616|761918|735092|726350|740159|750719|749495|773321|742460|739682|740990|751178|737624|736172|763976|757943|729329|748055|763499|750143|721934|724697|753119|745976|762920|756680|753947|774587|733181|725306|774623|719879|720512|752960|773972|769910|733388|736121|757763|778118|772580|752459|768755|…	1.08e-72		GO:0042302	6.86055	0	0.00921659	0.137652	GO:0042302	14.9352
401	115	GO Molecular Function		Structural molecule activity	1.29e-48	col-149|col-150|col-144|col-145|col-10|B0393.5|sqt-1|sqt-2|col-79|col-39|col-80|bli-1|col-7|col-62|col-124|col-90|let-653|col-125|dpy-8|col-113|col-179|col-107|col-175|ifp-1|col-180|col-14|col-161|col-138|cut-4|dpy-3|col-130|col-91|ifb-1|col-73|col-128|col-98|col-12|col-13|col-110|col-60|sqt-3|col-58|dpy-5|col-111|dpy-13|col-152|col-54|col-33|ifc-1|ram-2|col-172|col-173|col-174|dpy-7|col-133|cut-…	719460	776150|721886|744599|742853|726314|737117|773459|734867|778172|772676|774176|768728|752669|750647|750755|730616|761918|735092|726350|740159|750719|749495|773321|769586|742460|739682|740990|751178|737624|736172|763976|757943|766190|729329|758636|748055|763499|750143|721934|724697|753119|745976|762920|756680|753947|774587|733181|725306|773105|774623|719879|720512|752960|773972|769910|733388|736121|…	1.12e-51		GO:0005198	4.78894	0	0.0236914	0.155196	GO:0005198	6.55073
370	45	GO Molecular Function		Peptidase activity	4.76e-06	C01F1.5|adt-1|nas-7|svh-1|hrg-7|C26B9.5|tag-275|acn-1|nas-14|pcp-3|gon-1|nep-12|asp-13|F32A5.3|F42G10.1|dpf-6|grd-2|F56F10.1|nas-38|myrf-1|zmp-2|K03B8.6|nas-3|ctsa-1|nas-23|suro-1|T03D8.6|nas-15|T06A4.1|T06A4.3|T12E12.6|T16G12.1|asp-2|adt-3|nep-22|W01A8.6|Y16B4A.2|Y18H1A.9|asp-17|ctsa-2|Y47G6A.19|nas-30|wrt-1|wrt-6|wrt-4	719460	741704|772460|731714|747287|773270|776063|735965|722897|722609|732875|754913|720452|773213|731918|776648|724655|732827|765989|749780|732848|770984|767183|768446|746819|759359|745454|766061|728030|760808|768086|733931|778055|755309|756284|769373|723986|749186|721904|766511|762536|762929|735686|748583|763844|724139	6.18e-09		GO:0008233	0.532239	0	0.0218599	0.0607287	GO:0008233	2.77809
32	13	GO Molecular Function		Extracellular matrix structural constituent	1.42e-05	B0393.5|bli-1|col-179|col-14|col-128|nid-1|epi-1|col-135|col-96|dpy-4|col-115|col-71|unc-52	719460	737117|768728|750719|739682|758636|741296|731141|777584|735479|739175|770816|723833|730625	2.47e-08		GO:0005201	0.484771	0	0.00189058	0.0175439	GO:0005201	9.27961
158	26	GO Molecular Function		Metallopeptidase activity	2.79e-05	C01F1.5|adt-1|nas-7|tag-275|acn-1|nas-14|gon-1|nep-12|F42G10.1|nas-38|zmp-2|K03B8.6|nas-3|nas-23|suro-1|nas-15|T06A4.1|T06A4.3|T12E12.6|T16G12.1|adt-3|nep-22|W01A8.6|Y18H1A.9|Y47G6A.19|nas-30	719460	741704|772460|731714|735965|722897|722609|754913|720452|776648|749780|770984|767183|768446|759359|745454|728030|760808|768086|733931|778055|756284|769373|723986|721904|762929|735686	6.05e-08		GO:0008237	0.45544	0	0.00933475	0.0350877	GO:0008237	3.75883
71	17	GO Molecular Function		Exopeptidase activity	4.63e-05	C26B9.5|acn-1|pcp-3|F32A5.3|dpf-6|F56F10.1|ctsa-1|suro-1|T06A4.1|T06A4.3|T12E12.6|T16G12.1|W01A8.6|Y16B4A.2|Y18H1A.9|ctsa-2|Y47G6A.19	719460	776063|722897|732875|731918|724655|765989|746819|745454|760808|768086|733931|778055|723986|749186|721904|762536|762929	1.27e-07		GO:0008238	0.433442	0	0.00419473	0.022942	GO:0008238	5.46924
13	9	GO Molecular Function		Structural constituent of collagen and cuticulin-based cuticle	4.63e-05	sqt-1|bli-1|dpy-5|dpy-7|bli-2|rol-6|dpy-2|dpy-10|lon-3	719460	773459|768728|762920|773972|723077|740228|755996|756143|726323	1.2e-07		GO:0042329	0.433442	0	0.000768049	0.0121457	GO:0042329	15.8138
27	10	GO Molecular Function		Carboxypeptidase activity	0.00059	F32A5.3|ctsa-1|suro-1|T06A4.1|T06A4.3|W01A8.6|Y16B4A.2|Y18H1A.9|ctsa-2|Y47G6A.19	719460	731918|746819|745454|760808|768086|723986|749186|721904|762536|762929	2.04e-06		GO:0004180	0.322915	0	0.00159518	0.0134953	GO:0004180	8.46004
102	15	GO Molecular Function		Metalloendopeptidase activity	0.03	adt-1|nas-7|tag-275|nas-14|gon-1|nep-12|nas-38|zmp-2|K03B8.6|nas-3|nas-23|nas-15|adt-3|nep-22|nas-30	719460	772460|731714|735965|722609|754913|720452|749780|770984|767183|768446|759359|728030|756284|769373|735686	0.00012		GO:0004222	0.152288	0	0.00602623	0.0202429	GO:0004222	3.35913
15	6	GO Molecular Function		Metallocarboxypeptidase activity	0.0362	suro-1|T06A4.1|T06A4.3|W01A8.6|Y18H1A.9|Y47G6A.19	719460	745454|760808|768086|723986|721904|762929	0.00017		GO:0004181	0.144129	0	0.000886211	0.00809717	GO:0004181	9.13684
70	12	GO Molecular Function		Serine-type endopeptidase inhibitor activity	0.0362	C09F9.2|C34F6.1|E01G6.1|F30H5.3|F32D8.7|K10D3.4|R12A1.3|T22F7.3|mlt-11|Y43F8B.3|ZC84.1|ZC84.6	719460	772478|746705|764444|754466|746324|720212|733151|730040|723890|771314|749426|760355	0.00016		GO:0004867	0.144129	0	0.00413565	0.0161943	GO:0004867	3.91579
144	98	InterPro Domains		Nematode cuticle collagen, N-terminal	1.91e-67	col-149|col-150|col-144|col-145|col-10|sqt-1|sqt-2|col-79|col-39|col-80|bli-1|col-7|col-62|col-124|col-90|col-125|dpy-8|col-113|col-179|col-107|col-175|col-180|col-14|col-161|col-138|dpy-3|col-130|col-91|col-73|col-98|col-12|col-13|col-110|col-60|sqt-3|col-58|dpy-5|col-111|dpy-13|col-152|col-54|col-33|ram-2|col-172|col-173|col-174|dpy-7|col-133|col-38|col-126|col-154|col-155|col-103|col-159|col-1…	719460	776150|721886|744599|742853|726314|773459|734867|778172|772676|774176|768728|752669|750647|750755|730616|735092|726350|740159|750719|749495|773321|742460|739682|740990|751178|736172|763976|757943|729329|748055|763499|750143|721934|724697|753119|745976|762920|756680|753947|774587|733181|725306|774623|719879|720512|752960|773972|769910|736121|757763|778118|772580|752459|768755|766889|778724|746099|…	5.17e-71		IPR002486	6.6719	0	0.00850762	0.132254	IPR002486	15.5453
129	83	InterPro Domains		Collagen triple helix repeat	2.24e-55	col-149|col-150|sqt-1|sqt-2|col-39|col-80|bli-1|col-7|col-62|col-125|dpy-8|col-113|col-179|col-107|col-175|col-131|col-180|col-14|col-138|dpy-3|col-130|col-91|col-73|col-128|col-12|col-13|col-110|sqt-3|col-58|col-111|dpy-13|col-33|ram-2|col-172|col-173|col-174|dpy-7|col-133|col-38|col-154|col-155|col-159|col-160|col-156|col-104|bli-2|col-101|col-49|col-77|col-135|rol-6|col-147|col-146|col-166|col…	719460	776150|721886|773459|734867|772676|774176|768728|752669|750647|735092|726350|740159|750719|749495|773321|759617|742460|739682|751178|736172|763976|757943|729329|758636|763499|750143|721934|753119|745976|756680|753947|725306|774623|719879|720512|752960|773972|769910|736121|778118|772580|768755|766889|778724|746099|723077|751184|738608|751766|777584|740228|720002|722996|754334|727316|766904|776057|…	1.22e-58		IPR008160	5.46498	0	0.00762141	0.112011	IPR008160	14.6969
84	21	InterPro Domains		ShKT domain	2.72e-06	nas-7|skpo-2|C28H8.5|C46H11.7|phat-1|phat-2|nas-14|skpo-3|F48G7.5|F48G7.8|tyr-2|suro-1|nas-15|phat-4|T06A4.1|T06A4.3|Y18H1A.9|Y46G5A.29|Y47G6A.19|mab-7|mlt-7	719460	731714|734294|734000|745613|747452|742514|722609|760736|735452|741338|745979|745454|728030|727640|760808|768086|721904|724514|762929|749162|728576	2.21e-09		IPR003582	0.556543	0	0.00496278	0.0283401	IPR003582	5.71053
38	15	InterPro Domains		Cysteine-rich repeat	2.72e-06	C34F6.1|lgx-1|E01G6.1|F30H5.3|K02E10.4|K04H4.2|mup-4|K10D3.4|M03F4.6|T10E10.4|T22F7.3|mlt-11|Y43F8B.3|ZC84.1|ZC84.6	719460	746705|762071|764444|754466|771932|772241|758585|720212|757358|778532|730040|723890|771314|749426|760355	2.83e-09		IPR006150	0.556543	0	0.00224507	0.0202429	IPR006150	9.01662
24	12	InterPro Domains		PAN/Apple domain	1.03e-05	svh-1|C16D9.1|let-653|C30H6.5|noah-1|cutl-28|cutl-18|noah-2|H03E18.1|H42K12.3|T26C5.2|ZC449.1	719460	747287|772253|761918|773741|728228|733901|750713|757493|724721|749600|729632|744776	1.4e-08		IPR003609	0.498716	0	0.00141794	0.0161943	IPR003609	11.4211
20	11	InterPro Domains		Lustrin, cysteine-rich repeated	1.65e-05	C26B2.8|C34F6.1|E01G6.1|F30H5.3|K02E10.4|K10D3.4|T22F7.3|mlt-11|Y43F8B.3|ZC84.1|ZC84.6	719460	765473|746705|764444|754466|771932|720212|730040|723890|771314|749426|760355	2.68e-08		IPR028150	0.478252	0	0.00118161	0.0148448	IPR028150	12.5632
17	10	InterPro Domains		EB domain	3.82e-05	C54D2.1|lgx-1|E01G6.1|F30H5.3|K10D3.4|M03F4.6|T22F7.3|Y47D3B.6|ZC84.1|ZC84.6	719460	762644|762071|764444|754466|720212|757358|730040|769406|749426|760355	7.25e-08		IPR006149	0.441794	0	0.00100437	0.0134953	IPR006149	13.4365
20	10	InterPro Domains		Domain of unknown function DB	0.0001	C42D4.3|C49F8.3|F13H8.5|F26G1.5|pqn-32|F35B3.4|dao-2|R57.2|Y53F4B.25|Y65B4BM.3	719460	731345|742301|760568|726164|763397|762041|769355|777773|762524|721415	2.3e-07		IPR002602	0.4	0	0.00118161	0.0134953	IPR002602	11.4211
33	12	InterPro Domains		Ground-like domain	0.0001	grd-10|grd-5|grl-4|grd-2|grd-1|grl-7|grd-6|grl-22|grl-5|grl-16|grl-15|grl-21	719460	733649|747863|725006|732827|772649|734804|721565|773879|761198|771257|763832|731012	2.27e-07		IPR007284	0.4	0	0.00194966	0.0161943	IPR007284	8.30622
38	11	InterPro Domains		Pancreatic trypsin inhibitor Kunitz domain	0.0014	C34F6.1|E01G6.1|F30H5.3|F32D8.7|K10D3.4|R12A1.3|T22F7.3|mlt-11|Y43F8B.3|ZC84.1|ZC84.6	719460	746705|764444|754466|746324|720212|733151|730040|723890|771314|749426|760355	4.61e-06		IPR002223	0.285387	0	0.00224507	0.0148448	IPR002223	6.61219
6	6	InterPro Domains		EGF domain	0.0014	B0393.5|dex-1|nid-1|F58E6.13|mup-4|fbn-1	719460	737117|759428|741296|773237|758585|744827	4.06e-06		IPR024731	0.285387	0	0.000354484	0.00809717	IPR024731	22.8421
37	11	InterPro Domains		Pancreatic trypsin inhibitor Kunitz domain superfamily	0.0014	C34F6.1|E01G6.1|F30H5.3|F32D8.7|K10D3.4|R12A1.3|T22F7.3|mlt-11|Y43F8B.3|ZC84.1|ZC84.6	719460	746705|764444|754466|746324|720212|733151|730040|723890|771314|749426|760355	3.71e-06		IPR036880	0.285387	0	0.00218599	0.0148448	IPR036880	6.7909
79	15	InterPro Domains		Metallopeptidase, catalytic domain superfamily	0.0024	C01F1.5|adt-1|nas-7|tag-275|nas-14|gon-1|F42G10.1|nas-38|zmp-2|nas-3|nas-23|nas-15|adt-3|nep-22|nas-30	719460	741704|772460|731714|735965|722609|754913|776648|749780|770984|768446|759359|728030|756284|769373|735686	8.43e-06		IPR024079	0.261979	0	0.00466738	0.0202429	IPR024079	4.33711
115	18	InterPro Domains		EGF-like domain	0.0031	B0393.5|C09F9.2|lam-2|lgx-1|dex-1|F28B4.3|nid-1|F58E6.13|mup-4|dig-1|epi-1|mua-3|nas-23|T25C12.3|Y46G5A.29|unc-52|mab-7|fbn-1	719460	737117|772478|740165|762071|759428|768611|741296|773237|758585|735605|731141|743513|759359|719966|724514|730625|749162|744827	1.19e-05		IPR000742	0.250864	0	0.00679428	0.0242915	IPR000742	3.57529
44	11	InterPro Domains		Zona pellucida domain	0.0037	let-653|noah-1|dyf-7|cut-4|cutl-28|F46G11.6|cutl-18|noah-2|cutl-16|cutl-8|fbn-1	719460	761918|728228|758783|737624|733901|773918|750713|757493|741368|735914|744827	1.5e-05		IPR001507	0.24318	0	0.00259955	0.0148448	IPR001507	5.71053
9	6	InterPro Domains		Intein N-terminal splicing region	0.0045	grd-2|grd-1|qua-1|wrt-1|wrt-6|wrt-4	719460	732827|772649|775763|748583|763844|724139	1.97e-05		IPR006141	0.234679	0	0.000531726	0.00809717	IPR006141	15.2281
29	9	InterPro Domains		Proteinase inhibitor I2, Kunitz, conserved site	0.0047	E01G6.1|F30H5.3|K10D3.4|R12A1.3|T22F7.3|mlt-11|Y43F8B.3|ZC84.1|ZC84.6	719460	764444|754466|720212|733151|730040|723890|771314|749426|760355	2.15e-05		IPR020901	0.23279	0	0.00171334	0.0121457	IPR020901	7.08893
10	6	InterPro Domains		Lipid-binding serum glycoprotein, C-terminal	0.0062	C05C9.1|C06E8.5|C06G1.1|F01G10.10|F10D11.6|ZC513.2	719460	741239|739343|772145|734066|762206|757541	3.04e-05		IPR001124	0.220761	0	0.000590807	0.00809717	IPR001124	13.7053
10	6	InterPro Domains		Hedgehog protein, Hint domain	0.0062	grd-2|grd-1|qua-1|wrt-1|wrt-6|wrt-4	719460	732827|772649|775763|748583|763844|724139	3.04e-05		IPR001767	0.220761	0	0.000590807	0.00809717	IPR001767	13.7053
10	6	InterPro Domains		Hint domain C-terminal	0.0062	grd-2|grd-1|qua-1|wrt-1|wrt-6|wrt-4	719460	732827|772649|775763|748583|763844|724139	3.04e-05		IPR003586	0.220761	0	0.000590807	0.00809717	IPR003586	13.7053
10	6	InterPro Domains		Hint domain N-terminal	0.0062	grd-2|grd-1|qua-1|wrt-1|wrt-6|wrt-4	719460	732827|772649|775763|748583|763844|724139	3.04e-05		IPR003587	0.220761	0	0.000590807	0.00809717	IPR003587	13.7053
10	6	InterPro Domains		BPI/LBP/Plunc family	0.0062	C05C9.1|C06E8.5|C06G1.1|F01G10.10|F10D11.6|ZC513.2	719460	741239|739343|772145|734066|762206|757541	3.04e-05		IPR032942	0.220761	0	0.000590807	0.00809717	IPR032942	13.7053
10	6	InterPro Domains		Hint domain superfamily	0.0062	grd-2|grd-1|qua-1|wrt-1|wrt-6|wrt-4	719460	732827|772649|775763|748583|763844|724139	3.04e-05		IPR036844	0.220761	0	0.000590807	0.00809717	IPR036844	13.7053
32	9	InterPro Domains		Thrombospondin type-1 (TSP1) repeat superfamily	0.0063	adt-1|C11H1.5|F15B9.8|F23H12.5|gon-1|nas-38|H42K12.3|adt-3|Y73E7A.8	719460	772460|764564|753746|744428|754913|749780|749600|756284|754715	4.13e-05		IPR036383	0.220066	0	0.00189058	0.0121457	IPR036383	6.42434
6	5	InterPro Domains		Hedgehog protein	0.0072	grd-2|qua-1|wrt-1|wrt-6|wrt-4	719460	732827|775763|748583|763844|724139	4.88e-05		IPR001657	0.214267	0	0.000354484	0.00674764	IPR001657	19.0351
26	8	InterPro Domains		Calycin	0.0093	C28H8.5|lbp-1|lpr-6|lpr-5|lpr-4|lpr-3|Y46G5A.29|mab-7	719460	734000|776483|726935|734297|732341|768239|724514|749162	6.52e-05		IPR012674	0.203152	0	0.0015361	0.0107962	IPR012674	7.02834
35	9	InterPro Domains		Thrombospondin type-1 (TSP1) repeat	0.01	adt-1|C11H1.5|F15B9.8|F23H12.5|gon-1|nas-38|H42K12.3|adt-3|Y73E7A.8	719460	772460|764564|753746|744428|754913|749780|749600|756284|754715	7.46e-05		IPR000884	0.2	0	0.00206782	0.0121457	IPR000884	5.87368
44	10	InterPro Domains		Von Willebrand factor, type A	0.01	F28B4.3|clec-64|K06G5.1|mup-4|dig-1|mua-3|R193.2|T25C12.3|clec-60|clec-61	719460	768611|756326|774440|758585|735605|743513|776096|719966|726611|724688	7.34e-05		IPR002035	0.2	0	0.00259955	0.0134953	IPR002035	5.19139
7	5	InterPro Domains		Carboxypeptidase, activation peptide	0.0103	suro-1|T06A4.1|T06A4.3|Y18H1A.9|Y47G6A.19	719460	745454|760808|768086|721904|762929	8.07e-05		IPR003146	0.198716	0	0.000413565	0.00674764	IPR003146	16.3158
7	5	InterPro Domains		Metallocarboxypeptidase-like, propeptide	0.0103	suro-1|T06A4.1|T06A4.3|Y18H1A.9|Y47G6A.19	719460	745454|760808|768086|721904|762929	8.07e-05		IPR036990	0.198716	0	0.000413565	0.00674764	IPR036990	16.3158
13	6	InterPro Domains		Bactericidal permeability-increasing protein, alpha/beta domain superfamily	0.011	C05C9.1|C06E8.5|C06G1.1|F01G10.10|F10D11.6|ZC513.2	719460	741239|739343|772145|734066|762206|757541	9.25e-05		IPR017943	0.195861	0	0.000768049	0.00809717	IPR017943	10.5425
28	8	InterPro Domains		EGF-like calcium-binding, conserved site	0.0116	B0393.5|dex-1|nid-1|mup-4|dig-1|mua-3|Y46G5A.29|fbn-1	719460	737117|759428|741296|758585|735605|743513|724514|744827	0.0001		IPR018097	0.193554	0	0.00165426	0.0107962	IPR018097	6.52632
14	6	InterPro Domains		Peptidase M14, carboxypeptidase A	0.0139	suro-1|T06A4.1|T06A4.3|W01A8.6|Y18H1A.9|Y47G6A.19	719460	745454|760808|768086|723986|721904|762929	0.00013		IPR000834	0.185699	0	0.00082713	0.00809717	IPR000834	9.78947
29	8	InterPro Domains		Protein patched/dispatched	0.0139	ptr-1|ptr-4|daf-6|ptr-10|ptr-11|ptr-16|ptc-3|ptr-18	719460	722837|767306|750188|723233|763601|765809|735863|729506	0.00012		IPR003392	0.185699	0	0.00171334	0.0107962	IPR003392	6.30127
29	8	InterPro Domains		Growth factor receptor cysteine-rich domain superfamily	0.0139	B0393.5|nid-1|F58E6.13|mup-4|mua-3|M03F4.6|unc-52|fbn-1	719460	737117|741296|773237|758585|743513|757358|730625|744827	0.00012		IPR009030	0.185699	0	0.00171334	0.0107962	IPR009030	6.30127
31	8	InterPro Domains		Sterol-sensing domain	0.0184	ptr-1|ptr-4|daf-6|ptr-10|ptr-11|ptr-16|ptc-3|ptr-18	719460	722837|767306|750188|723233|763601|765809|735863|729506	0.00018		IPR000731	0.173518	0	0.0018315	0.0107962	IPR000731	5.89474
40	9	InterPro Domains		EGF-like calcium-binding domain	0.0184	B0393.5|dex-1|nid-1|mup-4|dig-1|mua-3|Y46G5A.29|unc-52|fbn-1	719460	737117|759428|741296|758585|735605|743513|724514|730625|744827	0.00018		IPR001881	0.173518	0	0.00236323	0.0121457	IPR001881	5.13947
9	5	InterPro Domains		Lipid-binding serum glycoprotein, N-terminal	0.0185	C05C9.1|C06E8.5|F01G10.10|F10D11.6|ZC513.2	719460	741239|739343|734066|762206|757541	0.00019		IPR017942	0.173283	0	0.000531726	0.00674764	IPR017942	12.6901
128	83	Pfam		Collagen triple helix repeat (20 copies)	8.98e-56	col-149|col-150|sqt-1|sqt-2|col-39|col-80|bli-1|col-7|col-62|col-125|dpy-8|col-113|col-179|col-107|col-175|col-131|col-180|col-14|col-138|dpy-3|col-130|col-91|col-73|col-128|col-12|col-13|col-110|sqt-3|col-58|col-111|dpy-13|col-33|ram-2|col-172|col-173|col-174|dpy-7|col-133|col-38|col-154|col-155|col-159|col-160|col-156|col-104|bli-2|col-101|col-49|col-77|col-135|rol-6|col-147|col-146|col-166|col…	719460	776150|721886|773459|734867|772676|774176|768728|752669|750647|735092|726350|740159|750719|749495|773321|759617|742460|739682|751178|736172|763976|757943|729329|758636|763499|750143|721934|753119|745976|756680|753947|725306|774623|719879|720512|752960|773972|769910|736121|778118|772580|768755|766889|778724|746099|723077|751184|738608|751766|777584|740228|720002|722996|754334|727316|766904|776057|…	7.69e-59		PF01391	5.50467	0	0.00756233	0.112011	PF01391	14.8117
21	10	Pfam		DB module	0.00013	C42D4.3|C49F8.3|F13H8.5|F26G1.5|pqn-32|F35B3.4|dao-2|R57.2|Y53F4B.25|Y65B4BM.3	719460	731345|742301|760568|726164|763397|762041|769355|777773|762524|721415	3.27e-07		PF01682	0.388606	0	0.00124069	0.0134953	PF01682	10.8772
33	12	Pfam		Ground-like domain	0.00013	grd-10|grd-5|grl-4|grd-2|grd-1|grl-7|grd-6|grl-22|grl-5|grl-16|grl-15|grl-21	719460	733649|747863|725006|732827|772649|734804|721565|773879|761198|771257|763832|731012	2.27e-07		PF04155	0.388606	0	0.00194966	0.0161943	PF04155	8.30622
17	9	Pfam		EB module	0.00019	C54D2.1|lgx-1|F30H5.3|K10D3.4|M03F4.6|T22F7.3|Y47D3B.6|ZC84.1|ZC84.6	719460	762644|762071|754466|720212|757358|730040|769406|749426|760355	6.49e-07		PF01683	0.372125	0	0.00100437	0.0121457	PF01683	12.0929
7	5	Pfam		Carboxypeptidase activation peptide	0.0189	suro-1|T06A4.1|T06A4.3|Y18H1A.9|Y47G6A.19	719460	745454|760808|768086|721904|762929	8.07e-05		PF02244	0.172354	0	0.000413565	0.00674764	PF02244	16.3158
125	74	Reactome Pathways		Collagen chain trimerization	2.77e-47	col-149|col-150|col-144|col-145|col-10|sqt-1|col-79|col-39|col-80|bli-1|col-7|col-62|col-124|col-90|col-125|col-113|col-179|col-107|col-175|col-131|col-161|col-138|col-130|col-73|col-98|col-12|col-13|col-110|sqt-3|col-111|dpy-13|col-152|col-33|ram-2|col-172|col-173|col-133|col-126|col-154|col-155|col-159|col-160|col-156|bli-2|col-101|col-49|col-77|col-135|col-147|col-146|col-41|col-157|col-142|co…	719460	776150|721886|744599|742853|726314|773459|778172|772676|774176|768728|752669|750647|750755|730616|735092|740159|750719|749495|773321|759617|740990|751178|763976|729329|748055|763499|750143|721934|753119|756680|753947|774587|725306|774623|719879|720512|769910|757763|778118|772580|768755|766889|778724|723077|751184|738608|751766|777584|720002|722996|727316|723023|719867|777815|775601|731291|735626|…	2.21e-50		MAP-8948216	4.65575	0	0.00738509	0.099865	MAP-8948216	13.5225
163	80	Reactome Pathways		Collagen formation	4.42e-47	col-149|col-150|col-144|col-145|col-10|sqt-1|nas-7|col-79|col-39|col-80|bli-1|col-7|col-62|col-124|col-90|col-125|col-113|col-179|col-107|col-175|col-131|col-161|col-138|col-130|nas-14|col-73|col-98|col-12|col-13|col-110|sqt-3|col-111|dpy-13|col-152|col-33|ram-2|col-172|col-173|cyn-6|col-133|col-126|col-154|col-155|col-159|col-160|col-156|nas-38|bli-2|col-101|col-49|col-77|col-135|nas-23|nas-15|c…	719460	776150|721886|744599|742853|726314|773459|731714|778172|772676|774176|768728|752669|750647|750755|730616|735092|740159|750719|749495|773321|759617|740990|751178|763976|722609|729329|748055|763499|750143|721934|753119|756680|753947|774587|725306|774623|719879|720512|737894|769910|757763|778118|772580|768755|766889|778724|749780|723077|751184|738608|751766|777584|759359|728030|720002|722996|727316|…	1.01e-49		MAP-1474290	4.63546	0	0.00963015	0.107962	MAP-1474290	11.2108
162	80	Reactome Pathways		Collagen biosynthesis and modifying enzymes	4.42e-47	col-149|col-150|col-144|col-145|col-10|sqt-1|nas-7|col-79|col-39|col-80|bli-1|col-7|col-62|col-124|col-90|col-125|col-113|col-179|col-107|col-175|col-131|col-161|col-138|col-130|nas-14|col-73|col-98|col-12|col-13|col-110|sqt-3|col-111|dpy-13|col-152|col-33|ram-2|col-172|col-173|cyn-6|col-133|col-126|col-154|col-155|col-159|col-160|col-156|nas-38|bli-2|col-101|col-49|col-77|col-135|nas-23|nas-15|c…	719460	776150|721886|744599|742853|726314|773459|731714|778172|772676|774176|768728|752669|750647|750755|730616|735092|740159|750719|749495|773321|759617|740990|751178|763976|722609|729329|748055|763499|750143|721934|753119|756680|753947|774587|725306|774623|719879|720512|737894|769910|757763|778118|772580|768755|766889|778724|749780|723077|751184|738608|751766|777584|759359|728030|720002|722996|727316|…	7.05e-50		MAP-1650814	4.63546	0	0.00957107	0.107962	MAP-1650814	11.2801
209	84	Reactome Pathways		Extracellular matrix organization	2.55e-44	col-149|col-150|col-144|col-145|col-10|sqt-1|nas-7|col-79|col-39|col-80|bli-1|col-7|col-62|col-124|col-90|col-125|col-113|col-179|col-107|col-175|col-131|col-161|col-138|lam-2|col-130|nas-14|col-73|col-98|col-12|col-13|col-110|sqt-3|col-111|dpy-13|col-152|col-33|ram-2|col-172|col-173|cyn-6|col-133|col-126|col-154|col-155|col-159|col-160|col-156|nas-38|bli-2|zmp-2|col-101|epi-1|col-49|col-77|col-1…	719460	776150|721886|744599|742853|726314|773459|731714|778172|772676|774176|768728|752669|750647|750755|730616|735092|740159|750719|749495|773321|759617|740990|751178|740165|763976|722609|729329|748055|763499|750143|721934|753119|756680|753947|774587|725306|774623|719879|720512|737894|769910|757763|778118|772580|768755|766889|778724|749780|723077|770984|751184|731141|738608|751766|777584|759359|728030|…	8.13e-47		MAP-1474244	4.35935	0	0.0123479	0.11336	MAP-1474244	9.18056
66	14	Reactome Pathways		Visual phototransduction	0.0014	ptr-1|ptr-4|F09C8.1|daf-6|F37C4.6|F49E10.2|drd-5|ptr-10|ptr-11|ptr-16|W02B12.1|ptr-17|ptr-18|unc-52	719460	722837|767306|750179|750188|730856|720392|770957|723233|763601|765809|736853|767270|729506|730625	5.56e-06		MAP-2187338	0.285387	0	0.00389933	0.0188934	MAP-2187338	4.8453
33	9	Reactome Pathways		The canonical retinoid cycle in rods (twilight vision)	0.0106	ptr-1|ptr-4|daf-6|drd-5|ptr-10|ptr-11|ptr-16|ptr-17|ptr-18	719460	722837|767306|750188|770957|723233|763601|765809|767270|729506	5.06e-05		MAP-2453902	0.197469	0	0.00194966	0.0121457	MAP-2453902	6.22967
38	9	Reactome Pathways		Plasma lipoprotein assembly	0.0229	ptr-1|ptr-4|daf-6|ptr-10|ptr-11|dsc-4|ptr-16|ptr-17|ptr-18	719460	722837|767306|750188|723233|763601|740288|765809|767270|729506	0.00013		MAP-8963898	0.164016	0	0.00224507	0.0121457	MAP-8963898	5.40997
30	8	Reactome Pathways		HDL assembly	0.0237	ptr-1|ptr-4|daf-6|ptr-10|ptr-11|ptr-16|ptr-17|ptr-18	719460	722837|767306|750188|723233|763601|765809|767270|729506	0.00015		MAP-8963896	0.162525	0	0.00177242	0.0107962	MAP-8963896	6.09123
9	5	Reactome Pathways		Ligand-receptor interactions	0.0265	wrt-9|ptc-3|wrt-1|wrt-6|wrt-4	719460	756059|735863|748583|763844|724139	0.00019		MAP-5632681	0.157675	0	0.000531726	0.00674764	MAP-5632681	12.6901
32	8	Reactome Pathways		Surfactant metabolism	0.0277	ptr-1|ptr-4|daf-6|ptr-10|ptr-11|ptr-16|ptr-17|ptr-18	719460	722837|767306|750188|723233|763601|765809|767270|729506	0.00022		MAP-5683826	0.155752	0	0.00189058	0.0107962	MAP-5683826	5.71053
143	97	SMART Domains		Nematode cuticle collagen N-terminal domain	1.92e-67	col-149|col-150|col-144|col-145|col-10|sqt-1|sqt-2|col-79|col-39|col-80|bli-1|col-7|col-62|col-124|col-90|col-125|dpy-8|col-113|col-179|col-107|col-175|col-180|col-14|col-161|col-138|dpy-3|col-130|col-91|col-73|col-98|col-12|col-13|col-110|col-60|sqt-3|col-58|dpy-5|col-111|dpy-13|col-152|col-54|col-33|ram-2|col-172|col-173|col-174|dpy-7|col-133|col-38|col-154|col-155|col-103|col-159|col-160|col-1…	719460	776150|721886|744599|742853|726314|773459|734867|778172|772676|774176|768728|752669|750647|750755|730616|735092|726350|740159|750719|749495|773321|742460|739682|740990|751178|736172|763976|757943|729329|748055|763499|750143|721934|724697|753119|745976|762920|756680|753947|774587|733181|725306|774623|719879|720512|752960|773972|769910|736121|778118|772580|752459|768755|766889|778724|746099|723077|…	3.5e-70		SM01088	6.67167	0	0.00844854	0.130904	SM01088	15.4943
85	21	SMART Domains		ShK toxin domain	7.25e-07	nas-7|skpo-2|C28H8.5|C46H11.7|phat-1|phat-2|nas-14|skpo-3|F48G7.5|F48G7.8|tyr-2|suro-1|nas-15|phat-4|T06A4.1|T06A4.3|Y18H1A.9|Y46G5A.29|Y47G6A.19|mab-7|mlt-7	719460	731714|734294|734000|745613|747452|742514|722609|760736|735452|741338|745979|745454|728030|727640|760808|768086|721904|724514|762929|749162|728576	2.65e-09		SM00254	0.613966	0	0.00502186	0.0283401	SM00254	5.64334
21	12	SMART Domains		Divergent subfamily of APPLE domains	8.15e-07	svh-1|C16D9.1|let-653|C30H6.5|noah-1|cutl-28|cutl-18|noah-2|H03E18.1|H42K12.3|T26C5.2|ZC449.1	719460	747287|772253|761918|773741|728228|733901|750713|757493|724721|749600|729632|744776	4.46e-09		SM00473	0.608884	0	0.00124069	0.0161943	SM00473	13.0526
45	15	SMART Domains		Worm-specific repeat type 1	2.5e-06	C26B2.8|C34F6.1|E01G6.1|F30H5.3|K02E10.4|K04H4.2|K10D3.4|M03F4.6|R02F11.1|T10E10.4|T22F7.3|mlt-11|Y43F8B.3|ZC84.1|ZC84.6	719460	765473|746705|764444|754466|771932|772241|720212|757358|730085|778532|730040|723890|771314|749426|760355	1.83e-08		SM00289	0.560206	0	0.00265863	0.0202429	SM00289	7.61404
45	13	SMART Domains		EGF domain, unclasssified subfamily	7.04e-05	B0393.5|C09F9.2|lam-2|lgx-1|E01G6.1|nid-1|mup-4|dig-1|mua-3|M03F4.6|unc-52|ZC84.1|fbn-1	719460	737117|772478|740165|762071|764444|741296|758585|735605|743513|757358|730625|749426|744827	6.42e-07		SM00001	0.415243	0	0.00265863	0.0175439	SM00001	6.59883
97	18	SMART Domains		Epidermal growth factor-like domain.	0.00013	B0393.5|C09F9.2|lgx-1|E01G6.1|F28B4.3|F30H5.3|nid-1|F58E6.13|mup-4|dig-1|mua-3|nas-23|T10E10.4|T25C12.3|Y46G5A.29|unc-52|mab-7|fbn-1	719460	737117|772478|762071|764444|768611|754466|741296|773237|758585|735605|743513|759359|778532|719966|724514|730625|749162|744827	1.44e-06		SM00181	0.388606	0	0.00573083	0.0242915	SM00181	4.23874
37	11	SMART Domains		BPTI/Kunitz family of serine protease inhibitors.	0.00029	C34F6.1|E01G6.1|F30H5.3|F32D8.7|K10D3.4|R12A1.3|T22F7.3|mlt-11|Y43F8B.3|ZC84.1|ZC84.6	719460	746705|764444|754466|746324|720212|733151|730040|723890|771314|749426|760355	3.71e-06		SM00131	0.35376	0	0.00218599	0.0148448	SM00131	6.7909
31	9	SMART Domains		Thrombospondin type 1 repeats	0.0021	adt-1|C11H1.5|F15B9.8|F23H12.5|gon-1|nas-38|H42K12.3|adt-3|Y73E7A.8	719460	772460|764564|753746|744428|754913|749780|749600|756284|754715	3.34e-05		SM00209	0.267778	0	0.0018315	0.0121457	SM00209	6.63158
41	10	SMART Domains		Zona pellucida (ZP) domain	0.0021	let-653|noah-1|dyf-7|cut-4|cutl-28|cutl-18|noah-2|cutl-16|cutl-8|fbn-1	719460	761918|728228|758783|737624|733901|750713|757493|741368|735914|744827	4.39e-05		SM00241	0.267778	0	0.00242231	0.0134953	SM00241	5.57125
10	6	SMART Domains		Hint (Hedgehog/Intein) domain C-terminal region	0.0021	grd-2|grd-1|qua-1|wrt-1|wrt-6|wrt-4	719460	732827|772649|775763|748583|763844|724139	3.04e-05		SM00305	0.267778	0	0.000590807	0.00809717	SM00305	13.7053
10	6	SMART Domains		Hint (Hedgehog/Intein) domain N-terminal region	0.0021	grd-2|grd-1|qua-1|wrt-1|wrt-6|wrt-4	719460	732827|772649|775763|748583|763844|724139	3.04e-05		SM00306	0.267778	0	0.000590807	0.00809717	SM00306	13.7053
10	6	SMART Domains		BPI/LBP/CETP C-terminal domain	0.0021	C05C9.1|C06E8.5|C06G1.1|F01G10.10|F10D11.6|ZC513.2	719460	741239|739343|772145|734066|762206|757541	3.04e-05		SM00329	0.267778	0	0.000590807	0.00809717	SM00329	13.7053
12	6	SMART Domains		Zn_pept	0.0028	suro-1|T06A4.1|T06A4.3|W01A8.6|Y18H1A.9|Y47G6A.19	719460	745454|760808|768086|723986|721904|762929	6.56e-05		SM00631	0.255284	0	0.000708968	0.00809717	SM00631	11.4211
29	8	SMART Domains		Calcium-binding EGF-like domain	0.0049	B0393.5|dex-1|nid-1|mup-4|dig-1|mua-3|Y46G5A.29|fbn-1	719460	737117|759428|741296|758585|735605|743513|724514|744827	0.00012		SM00179	0.23098	0	0.00171334	0.0107962	SM00179	6.30127
9	5	SMART Domains		BPI/LBP/CETP N-terminal domain	0.0069	C05C9.1|C06E8.5|F01G10.10|F10D11.6|ZC513.2	719460	741239|739343|734066|762206|757541	0.00019		SM00328	0.216115	0	0.000531726	0.00674764	SM00328	12.6901
48	9	SMART Domains		Von Willebrand factor (vWF) type A domain	0.0199	F28B4.3|clec-64|mup-4|dig-1|mua-3|R193.2|T25C12.3|clec-60|clec-61	719460	768611|756326|758585|735605|743513|776096|719966|726611|724688	0.00058		SM00327	0.170115	0	0.00283587	0.0121457	SM00327	4.28289
41	8	SMART Domains		Zinc-dependent metalloprotease	0.0299	nas-7|nas-14|nas-38|zmp-2|nas-3|nas-23|nas-15|nas-30	719460	731714|722609|749780|770984|768446|759359|728030|735686	0.00093		SM00235	0.152433	0	0.00242231	0.0107962	SM00235	4.457
192	136	STRING Clusters		Mostly uncharacterized, incl. Molting cycle, collagen and cuticulin-based cuticle, and Glycosyltransferase family 92	2.16e-97	B0393.5|oac-1|sqt-1|sqt-2|C06G1.1|C06G1.2|lips-7|mlt-10|C13C12.2|C14A4.9|pqn-13|C23H3.9|C26B9.3|C26B9.7|C28H8.5|col-90|dpy-8|osr-1|C32H11.5|noah-1|C38C6.3|tag-297|col-131|acn-1|let-4|sym-1|ptr-4|D1014.5|D1054.9|D2024.4|dpy-3|F01D5.6|ugt-57|mlt-9|F09F9.2|F10D11.6|F11E6.9|col-17|col-128|F15B9.8|dpy-6|F18C5.5|F18F11.4|sups-1|dpy-5|phg-1|F30A10.2|dpy-13|F32D8.7|F33A8.7|F33D4.6|F35D2.2|col-172|F40E10.…	719460	737117|738128|773459|734867|772145|741620|749342|769082|742700|745601|729905|773984|772505|720749|734000|730616|726350|764021|763541|728228|778430|766805|759617|722897|721124|722873|767306|758903|720695|719744|736172|775010|758285|747761|766154|762206|727340|734135|758636|753746|741485|753131|734612|754559|762920|758576|743303|753947|746324|763898|720884|756926|719879|772355|720512|726971|737537|…	5.73e-101		CL:22623	9.66655	0	0.0113435	0.183536	CL:22623	16.1798
173	128	STRING Clusters		Mostly uncharacterized, incl. Molting cycle, collagen and cuticulin-based cuticle, and Glycosyltransferase family 92	2.88e-93	B0393.5|oac-1|sqt-1|sqt-2|C06G1.1|C06G1.2|lips-7|mlt-10|C13C12.2|C14A4.9|pqn-13|C23H3.9|C26B9.3|C26B9.7|C28H8.5|col-90|dpy-8|osr-1|C32H11.5|noah-1|C38C6.3|tag-297|col-131|acn-1|let-4|sym-1|ptr-4|D1014.5|D1054.9|D2024.4|dpy-3|F01D5.6|mlt-9|F09F9.2|F10D11.6|col-17|col-128|F15B9.8|dpy-6|F18C5.5|F18F11.4|sups-1|dpy-5|phg-1|F30A10.2|dpy-13|F32D8.7|F33A8.7|F33D4.6|F35D2.2|col-172|F40E10.5|col-173|F41G3…	719460	737117|738128|773459|734867|772145|741620|749342|769082|742700|745601|729905|773984|772505|720749|734000|730616|726350|764021|763541|728228|778430|766805|759617|722897|721124|722873|767306|758903|720695|719744|736172|775010|747761|766154|762206|734135|758636|753746|741485|753131|734612|754559|762920|758576|743303|753947|746324|763898|720884|756926|719879|772355|720512|726971|773972|777470|720392|…	1.53e-96		CL:22624	9.25406	0	0.010221	0.17274	CL:22624	16.9005
190	125	STRING Clusters		Mixed, incl. Nematode cuticle collagen N-terminal domain, and Endoplasmic reticulum unfolded protein response	1.28e-86	abu-1|col-150|col-144|col-145|col-10|B0334.13|jud-4|C02E7.6|C02E7.7|abu-8|abu-15|abu-6|abu-7|C05E7.2|nas-7|col-39|col-80|C26B2.8|col-125|C30H6.5|col-113|col-107|col-180|col-14|C46H11.7|C54D2.1|D2092.8|D2096.6|E01G6.1|dct-5|F07H5.8|col-130|nspb-12|col-91|F11E6.3|col-73|F13H8.5|col-98|col-12|col-13|sqt-3|col-58|F26G1.5|abu-10|F35B3.4|nspb-11|F41E6.11|F41F3.3|col-174|F48G7.5|F48G7.8|col-133|abu-12|c…	719460	752369|721886|744599|742853|726314|768362|720863|774968|772190|724769|772559|777575|764756|745202|731714|772676|774176|765473|735092|773741|740159|749495|742460|739682|745613|762644|721679|771641|764444|771455|752468|763976|754904|757943|776192|729329|760568|748055|763499|750143|753119|745976|726164|725000|762041|769604|722111|754634|752960|735452|741338|769910|777836|778118|752459|768755|766889|…	1.02e-89		CL:23279	8.58928	0	0.0112253	0.168691	CL:23279	15.0277
145	114	STRING Clusters		Mostly uncharacterized, incl. Molting cycle, collagen and cuticulin-based cuticle, and Glycosyltransferase family 92	7.74e-85	B0393.5|oac-1|sqt-1|sqt-2|C06G1.1|lips-7|mlt-10|C13C12.2|C14A4.9|pqn-13|C26B9.3|C26B9.7|dpy-8|osr-1|noah-1|C38C6.3|tag-297|col-131|acn-1|let-4|sym-1|ptr-4|D1014.5|dpy-3|F01D5.6|mlt-9|F09F9.2|F10D11.6|col-17|col-128|F15B9.8|dpy-6|F18C5.5|F18F11.4|sups-1|dpy-5|F30A10.2|dpy-13|F32D8.7|F33A8.7|F33D4.6|F35D2.2|col-172|col-173|dpy-7|F46C8.8|noah-2|wrt-2|F52F10.2|F56D3.1|F58E6.13|H03E18.1|glf-1|H23N18.5…	719460	737117|738128|773459|734867|772145|749342|769082|742700|745601|729905|772505|720749|726350|764021|728228|778430|766805|759617|722897|721124|722873|767306|758903|736172|775010|747761|766154|762206|734135|758636|753746|741485|753131|734612|754559|762920|743303|753947|746324|763898|720884|756926|719879|720512|773972|777470|757493|757181|758687|731501|773237|724721|771860|724598|749600|771932|742682|…	8.22e-88		CL:22625	8.41113	0	0.0085667	0.153846	CL:22625	17.9586
129	109	STRING Clusters		Mixed, incl. Molting cycle, collagen and cuticulin-based cuticle, and Glycosyltransferase family 92	2.42e-83	B0393.5|oac-1|sqt-1|sqt-2|C06G1.1|lips-7|mlt-10|C13C12.2|C14A4.9|pqn-13|C26B9.3|dpy-8|osr-1|noah-1|C38C6.3|tag-297|col-131|acn-1|let-4|sym-1|ptr-4|D1014.5|dpy-3|F01D5.6|mlt-9|F09F9.2|F10D11.6|col-17|col-128|F15B9.8|dpy-6|F18C5.5|F18F11.4|sups-1|dpy-5|F30A10.2|dpy-13|F32D8.7|F33A8.7|F33D4.6|col-172|col-173|dpy-7|F46C8.8|noah-2|wrt-2|F52F10.2|F56D3.1|H03E18.1|glf-1|H23N18.5|H42K12.3|K02E10.4|K02E11…	719460	737117|738128|773459|734867|772145|749342|769082|742700|745601|729905|772505|726350|764021|728228|778430|766805|759617|722897|721124|722873|767306|758903|736172|775010|747761|766154|762206|734135|758636|753746|741485|753131|734612|754559|762920|743303|753947|746324|763898|720884|719879|720512|773972|777470|757493|757181|758687|731501|724721|771860|724598|749600|771932|742682|761324|760100|757358|…	3.22e-86		CL:22626	8.26162	0	0.00762141	0.147099	CL:22626	19.3007
116	102	STRING Clusters		Mixed, incl. Molting cycle, collagen and cuticulin-based cuticle, and Calycin	5.47e-79	B0393.5|oac-1|sqt-1|sqt-2|C06G1.1|lips-7|mlt-10|C13C12.2|C14A4.9|pqn-13|C26B9.3|dpy-8|osr-1|noah-1|C38C6.3|tag-297|col-131|acn-1|let-4|sym-1|ptr-4|dpy-3|F01D5.6|mlt-9|F09F9.2|F10D11.6|col-17|col-128|F15B9.8|dpy-6|F18C5.5|F18F11.4|sups-1|dpy-5|F30A10.2|dpy-13|F32D8.7|F33A8.7|F33D4.6|col-172|col-173|dpy-7|F46C8.8|noah-2|wrt-2|F52F10.2|F56D3.1|H03E18.1|glf-1|H23N18.5|H42K12.3|K02E10.4|K02E11.10|K08B…	719460	737117|738128|773459|734867|772145|749342|769082|742700|745601|729905|772505|726350|764021|728228|778430|766805|759617|722897|721124|722873|767306|736172|775010|747761|766154|762206|734135|758636|753746|741485|753131|734612|754559|762920|743303|753947|746324|763898|720884|719879|720512|773972|777470|757493|757181|758687|731501|724721|771860|724598|749600|771932|742682|761324|760100|757358|749615|…	8.72e-82		CL:22627	7.8262	0	0.00685336	0.137652	CL:22627	20.0853
130	91	STRING Clusters		Mixed, incl. Collagen triple helix repeat (20 copies), and Endoplasmic reticulum unfolded protein response	6.04e-64	abu-1|col-150|B0334.13|jud-4|C02E7.6|C02E7.7|abu-8|abu-15|abu-6|abu-7|C05E7.2|nas-7|C26B2.8|C30H6.5|col-113|col-107|col-14|C46H11.7|C54D2.1|D2092.8|D2096.6|E01G6.1|dct-5|F07H5.8|col-130|nspb-12|col-73|F13H8.5|sqt-3|col-58|F26G1.5|abu-10|F35B3.4|nspb-11|F41E6.11|F41F3.3|col-174|F48G7.5|F48G7.8|abu-12|abu-13|nas-38|col-104|F59B10.3|K01D12.5|K01D12.9|col-65|K10H10.4|M03F8.1|col-77|R02E4.3|R03C1.1|su…	719460	752369|721886|768362|720863|774968|772190|724769|772559|777575|764756|745202|731714|765473|773741|740159|749495|739682|745613|762644|721679|771641|764444|771455|752468|763976|754904|729329|760568|753119|745976|726164|725000|762041|769604|722111|754634|752960|735452|741338|777836|743903|749780|746099|766331|736028|727163|735740|770579|767528|751766|759680|724799|745454|733151|751292|753227|742766|…	1.12e-66		CL:23280	6.3219	0	0.00768049	0.122807	CL:23280	15.9895
125	88	STRING Clusters		Mixed, incl. Collagen triple helix repeat (20 copies), and Endoplasmic reticulum unfolded protein response	6.07e-62	abu-1|col-150|B0334.13|jud-4|C02E7.6|C02E7.7|abu-8|abu-15|abu-6|abu-7|C05E7.2|nas-7|C30H6.5|col-113|col-107|col-14|C46H11.7|C54D2.1|D2092.8|D2096.6|E01G6.1|dct-5|F07H5.8|col-130|nspb-12|col-73|F13H8.5|sqt-3|col-58|F26G1.5|abu-10|F35B3.4|nspb-11|F41E6.11|F41F3.3|col-174|F48G7.5|F48G7.8|abu-12|abu-13|nas-38|col-104|F59B10.3|K01D12.5|K01D12.9|col-65|K10H10.4|M03F8.1|col-77|R02E4.3|R03C1.1|suro-1|R12…	719460	752369|721886|768362|720863|774968|772190|724769|772559|777575|764756|745202|731714|773741|740159|749495|739682|745613|762644|721679|771641|764444|771455|752468|763976|754904|729329|760568|753119|745976|726164|725000|762041|769604|722111|754634|752960|735452|741338|777836|743903|749780|746099|766331|736028|727163|735740|770579|767528|751766|759680|724799|745454|733151|751292|753227|742766|756509|…	1.29e-64		CL:23281	6.12168	0	0.00738509	0.118758	CL:23281	16.0808
111	83	STRING Clusters		Mixed, incl. Collagen triple helix repeat (20 copies), and Endoplasmic reticulum unfolded protein response	7.99e-60	abu-1|col-150|jud-4|C02E7.6|C02E7.7|abu-8|abu-15|abu-6|abu-7|C05E7.2|nas-7|C30H6.5|col-113|col-107|col-14|C46H11.7|C54D2.1|D2092.8|D2096.6|E01G6.1|dct-5|F07H5.8|col-130|nspb-12|F13H8.5|sqt-3|col-58|F26G1.5|abu-10|nspb-11|F41E6.11|F41F3.3|col-174|F48G7.5|F48G7.8|abu-12|abu-13|nas-38|col-104|F59B10.3|K01D12.5|K01D12.9|col-65|K10H10.4|M03F8.1|col-77|R02E4.3|R03C1.1|suro-1|R12A1.3|R12E2.14|R12E2.15|R…	719460	752369|721886|720863|774968|772190|724769|772559|777575|764756|745202|731714|773741|740159|749495|739682|745613|762644|721679|771641|764444|771455|752468|763976|754904|760568|753119|745976|726164|725000|769604|722111|754634|752960|735452|741338|777836|743903|749780|746099|766331|736028|727163|735740|770579|767528|751766|759680|724799|745454|733151|751292|753227|742766|756509|742064|759791|768086|…	1.91e-62		CL:23283	5.90975	0	0.00655796	0.112011	CL:23283	17.0801
117	84	STRING Clusters		Mixed, incl. Collagen triple helix repeat (20 copies), and Endoplasmic reticulum unfolded protein response	1.36e-59	abu-1|col-150|B0334.13|jud-4|C02E7.6|C02E7.7|abu-8|abu-15|abu-6|abu-7|C05E7.2|nas-7|C30H6.5|col-113|col-107|col-14|C46H11.7|C54D2.1|D2092.8|D2096.6|E01G6.1|dct-5|F07H5.8|col-130|nspb-12|F13H8.5|sqt-3|col-58|F26G1.5|abu-10|nspb-11|F41E6.11|F41F3.3|col-174|F48G7.5|F48G7.8|abu-12|abu-13|nas-38|col-104|F59B10.3|K01D12.5|K01D12.9|col-65|K10H10.4|M03F8.1|col-77|R02E4.3|R03C1.1|suro-1|R12A1.3|R12E2.14|R…	719460	752369|721886|768362|720863|774968|772190|724769|772559|777575|764756|745202|731714|773741|740159|749495|739682|745613|762644|721679|771641|764444|771455|752468|763976|754904|760568|753119|745976|726164|725000|769604|722111|754634|752960|735452|741338|777836|743903|749780|746099|766331|736028|727163|735740|770579|767528|751766|759680|724799|745454|733151|751292|753227|742766|756509|742064|759791|…	3.62e-62		CL:23282	5.88665	0	0.00691244	0.11336	CL:23282	16.3995
90	78	STRING Clusters		Mostly uncharacterized, incl. Molting cycle, collagen and cuticulin-based cuticle, and Divergent subfamily of APPLE domains	1.46e-59	B0393.5|C06G1.1|lips-7|mlt-10|C13C12.2|C14A4.9|pqn-13|C26B9.3|osr-1|noah-1|C38C6.3|tag-297|col-131|acn-1|let-4|sym-1|ptr-4|dpy-3|F01D5.6|mlt-9|F09F9.2|F10D11.6|F15B9.8|F18C5.5|sups-1|F30A10.2|F32D8.7|F33A8.7|F33D4.6|col-172|dpy-7|F46C8.8|noah-2|wrt-2|F56D3.1|H03E18.1|glf-1|H23N18.5|H42K12.3|K02E10.4|K08B12.1|K08E7.5|M03F4.6|R07E3.6|grl-7|qua-1|dpy-2|dpy-10|T16G1.2|T19A5.3|T19C3.2|T26C5.2|T27A10.6…	719460	737117|772145|749342|769082|742700|745601|729905|772505|764021|728228|778430|766805|759617|722897|721124|722873|767306|736172|775010|747761|766154|762206|753746|753131|754559|743303|746324|763898|720884|719879|773972|777470|757493|757181|731501|724721|771860|724598|749600|771932|761324|760100|757358|749615|734804|775763|755996|756143|736640|736052|725747|729632|762512|723890|726935|734297|732341|…	4.27e-62		CL:22628	5.88356	0	0.00531726	0.105263	CL:22628	19.7965
100	74	STRING Clusters		Mixed, incl. Collagen triple helix repeat (20 copies), and Endoplasmic reticulum unfolded protein response	5.96e-53	abu-1|col-150|C02E7.6|C02E7.7|abu-8|abu-15|abu-6|abu-7|nas-7|C30H6.5|col-113|col-107|col-14|C46H11.7|C54D2.1|D2092.8|D2096.6|E01G6.1|F07H5.8|col-130|F13H8.5|sqt-3|col-58|F26G1.5|abu-10|F41E6.11|F41F3.3|col-174|abu-12|abu-13|nas-38|col-104|F59B10.3|K01D12.5|K01D12.9|col-65|M03F8.1|col-77|R02E4.3|R03C1.1|suro-1|R12A1.3|R12E2.14|R12E2.15|R12E2.7|R74.2|T01B7.8|abu-11|T06A4.3|T06E4.10|pqn-63|T06E4.12|…	719460	752369|721886|774968|772190|724769|772559|777575|764756|731714|773741|740159|749495|739682|745613|762644|721679|771641|764444|752468|763976|760568|753119|745976|726164|725000|722111|754634|752960|777836|743903|749780|746099|766331|736028|727163|735740|767528|751766|759680|724799|745454|733151|751292|753227|742766|756509|742064|759791|768086|730592|739784|741455|736625|726878|742784|764903|721091|…	1.9e-55		CL:23284	5.22248	0	0.00590807	0.099865	CL:23284	16.9032
95	72	STRING Clusters		Mixed, incl. Collagen triple helix repeat (20 copies), and Endoplasmic reticulum unfolded protein response	5.19e-52	abu-1|col-150|C02E7.6|C02E7.7|abu-8|abu-15|abu-6|abu-7|nas-7|C30H6.5|col-113|col-107|col-14|C46H11.7|C54D2.1|D2092.8|D2096.6|E01G6.1|F07H5.8|col-130|F13H8.5|sqt-3|col-58|F26G1.5|abu-10|F41E6.11|F41F3.3|col-174|abu-12|abu-13|nas-38|col-104|F59B10.3|K01D12.5|K01D12.9|col-65|M03F8.1|col-77|R02E4.3|R03C1.1|suro-1|R12A1.3|R12E2.14|R12E2.15|R12E2.7|R74.2|T01B7.8|abu-11|T06A4.3|T06E4.10|pqn-63|T06E4.12|…	719460	752369|721886|774968|772190|724769|772559|777575|764756|731714|773741|740159|749495|739682|745613|762644|721679|771641|764444|752468|763976|760568|753119|745976|726164|725000|722111|754634|752960|777836|743903|749780|746099|766331|736028|727163|735740|767528|751766|759680|724799|745454|733151|751292|753227|742766|756509|742064|759791|768086|730592|739784|741455|736625|726878|742784|764903|721091|…	1.79e-54		CL:23285	5.12848	0	0.00561267	0.097166	CL:23285	17.3119
56	50	STRING Clusters		Mixed, incl. Divergent subfamily of APPLE domains, and Molting cycle, collagen and cuticulin-based cuticle	5.09e-38	B0393.5|mlt-10|C13C12.2|C14A4.9|osr-1|noah-1|acn-1|let-4|sym-1|ptr-4|dpy-3|mlt-9|F09F9.2|F18C5.5|sups-1|F33D4.6|dpy-7|noah-2|wrt-2|H03E18.1|glf-1|H42K12.3|K02E10.4|K08B12.1|K08E7.5|R07E3.6|grl-7|qua-1|dpy-2|dpy-10|T16G1.2|T26C5.2|T27A10.6|mlt-11|lpr-6|lpr-5|lpr-4|lpr-3|mlt-8|Y102A11A.5|Y11D7A.5|Y37A1B.7|Y54G2A.76|Y64H9A.2|grl-15|hhat-1|ZC434.3|wrt-1|wrt-10|fbn-1	719460	737117|769082|742700|745601|764021|728228|722897|721124|722873|767306|736172|747761|766154|753131|754559|720884|773972|757493|757181|724721|771860|749600|771932|761324|760100|749615|734804|775763|755996|756143|736640|729632|762512|723890|726935|734297|732341|768239|724619|747167|723845|772202|737021|754211|763832|759068|778682|748583|737087|744827	1.89e-40		CL:22629	3.72933	0	0.00330852	0.0674764	CL:22629	20.3947
50	47	STRING Clusters		Mixed, incl. Molting cycle, collagen and cuticulin-based cuticle, and Calycin	2.24e-36	mlt-10|C14A4.9|osr-1|noah-1|acn-1|let-4|sym-1|ptr-4|dpy-3|mlt-9|F09F9.2|F18C5.5|sups-1|F33D4.6|dpy-7|noah-2|wrt-2|H03E18.1|glf-1|H42K12.3|K02E10.4|K08B12.1|K08E7.5|R07E3.6|grl-7|qua-1|dpy-2|dpy-10|T26C5.2|T27A10.6|mlt-11|lpr-6|lpr-5|lpr-4|lpr-3|mlt-8|Y102A11A.5|Y11D7A.5|Y37A1B.7|Y54G2A.76|Y64H9A.2|grl-15|hhat-1|ZC434.3|wrt-1|wrt-10|fbn-1	719460	769082|745601|764021|728228|722897|721124|722873|767306|736172|747761|766154|753131|754559|720884|773972|757493|757181|724721|771860|749600|771932|761324|760100|749615|734804|775763|755996|756143|729632|762512|723890|726935|734297|732341|768239|724619|747167|723845|772202|737021|754211|763832|759068|778682|748583|737087|744827	8.93e-39		CL:22631	3.56498	0	0.00295404	0.0634278	CL:22631	21.4716
49	37	STRING Clusters		Mixed, incl. Endoplasmic reticulum unfolded protein response, and EB domain	5.06e-26	abu-1|col-150|abu-8|abu-15|abu-6|abu-7|C46H11.7|C54D2.1|D2096.6|E01G6.1|F07H5.8|abu-10|F41E6.11|abu-12|abu-13|F59B10.3|K01D12.5|R03C1.1|R12A1.3|T01B7.8|abu-11|T06E4.10|pqn-63|T06E4.12|T06E4.14|T06E4.8|T06E4.9|T22B2.6|T25E4.1|pqn-74|W08E12.2|W08E12.3|W08E12.4|Y47D3B.6|abu-14|ZK662.2|lron-2	719460	752369|721886|724769|772559|777575|764756|745613|762644|771641|764444|752468|725000|722111|777836|743903|766331|736028|724799|733151|742064|759791|730592|739784|741455|736625|726878|742784|755201|723659|741137|776729|778694|764933|769406|773765|731015|758192	2.15e-28		CL:23383	2.52958	0	0.00289495	0.0499325	CL:23383	17.2481
39	34	STRING Clusters		Mixed, incl. Collagen triple helix repeat (20 copies), and Carboxypeptidase activation peptide	2.79e-25	C02E7.6|C02E7.7|nas-7|C30H6.5|col-113|col-107|col-14|D2092.8|col-130|F13H8.5|sqt-3|col-58|F26G1.5|F41F3.3|col-174|nas-38|col-104|K01D12.9|col-65|M03F8.1|col-77|R02E4.3|suro-1|R12E2.14|R12E2.15|R12E2.7|T06A4.3|T17H7.7|T19B10.2|col-115|col-48|mab-7|col-97|ZK84.1	719460	774968|772190|731714|773741|740159|749495|739682|721679|763976|760568|753119|745976|726164|754634|752960|749780|746099|727163|735740|767528|751766|759680|745454|751292|753227|742766|768086|764903|721091|770816|725222|749162|735542|744458	1.26e-27		CL:23289	2.45544	0	0.00230415	0.0458839	CL:23289	19.9136
46	35	STRING Clusters		Mixed, incl. Collagen triple helix repeat (20 copies), and Domain of unknown function DB	1.1e-24	C02E7.6|C02E7.7|nas-7|C30H6.5|col-113|col-107|col-14|D2092.8|col-130|F13H8.5|sqt-3|col-58|F26G1.5|F41F3.3|col-174|nas-38|col-104|K01D12.9|col-65|M03F8.1|col-77|R02E4.3|suro-1|R12E2.14|R12E2.15|R12E2.7|R74.2|T06A4.3|T17H7.7|T19B10.2|col-115|col-48|mab-7|col-97|ZK84.1	719460	774968|772190|731714|773741|740159|749495|739682|721679|763976|760568|753119|745976|726164|754634|752960|749780|746099|727163|735740|767528|751766|759680|745454|751292|753227|742766|756509|768086|764903|721091|770816|725222|749162|735542|744458	5.28e-27		CL:23286	2.39586	0	0.00271771	0.0472335	CL:23286	17.3799
31	30	STRING Clusters		Mostly uncharacterized, incl. Divergent subfamily of APPLE domains, and Hedgehog protein	4.05e-23	C14A4.9|osr-1|ptr-4|F09F9.2|F18C5.5|sups-1|F33D4.6|dpy-7|wrt-2|H03E18.1|glf-1|H42K12.3|K02E10.4|K08B12.1|K08E7.5|R07E3.6|grl-7|qua-1|T26C5.2|T27A10.6|lpr-6|lpr-5|lpr-4|Y102A11A.5|Y11D7A.5|Y37A1B.7|Y64H9A.2|grl-15|ZC434.3|wrt-1	719460	745601|764021|767306|766154|753131|754559|720884|773972|757181|724721|771860|749600|771932|761324|760100|749615|734804|775763|729632|762512|726935|734297|732341|747167|723845|772202|754211|763832|778682|748583	2.04e-25		CL:22633	2.23925	0	0.0018315	0.0404858	CL:22633	22.1053
49	32	STRING Clusters		Nematode cuticle collagen, N-terminal, and Immunoglobulin like	4.77e-21	col-144|col-145|col-10|col-80|col-125|col-180|F11E6.3|col-98|col-12|col-13|col-133|col-154|col-103|col-159|col-160|col-156|K08D12.6|pqn-54|col-147|col-146|col-168|col-167|col-169|col-157|col-117|col-3|col-94|col-93|col-92|col-46|col-42|acp-6	719460	744599|742853|726314|774176|735092|742460|776192|748055|763499|750143|769910|778118|752459|768755|766889|778724|760907|773924|720002|722996|766904|776057|772844|723023|731291|735626|756395|779057|766235|769370|734261|721724	2.54e-23		CL:23550	2.03215	0	0.00289495	0.0431849	CL:23550	14.9173
60	34	STRING Clusters		Mixed, incl. Nematode cuticle collagen, N-terminal, and Immunoglobulin like	5.83e-21	col-144|col-145|col-10|col-39|col-80|col-125|col-180|col-91|F11E6.3|col-98|col-12|col-13|col-133|col-154|col-103|col-159|col-160|col-156|K08D12.6|pqn-54|col-147|col-146|col-168|col-167|col-169|col-157|col-117|col-3|col-94|col-93|col-92|col-46|col-42|acp-6	719460	744599|742853|726314|772676|774176|735092|742460|757943|776192|748055|763499|750143|769910|778118|752459|768755|766889|778724|760907|773924|720002|722996|766904|776057|772844|723023|731291|735626|756395|779057|766235|769370|734261|721724	3.25e-23		CL:23549	2.02343	0	0.00354484	0.0458839	CL:23549	12.9439
31	27	STRING Clusters		Mixed, incl. Collagen triple helix repeat (20 copies), and Carboxypeptidase activation peptide	5.9e-20	C02E7.6|C02E7.7|nas-7|col-113|col-107|col-14|D2092.8|col-130|sqt-3|col-58|F26G1.5|F41F3.3|col-174|col-104|K01D12.9|col-65|R02E4.3|suro-1|R12E2.14|R12E2.15|R12E2.7|T06A4.3|T19B10.2|col-115|col-48|col-97|ZK84.1	719460	774968|772190|731714|740159|749495|739682|721679|763976|753119|745976|726164|754634|752960|746099|727163|735740|759680|745454|751292|753227|742766|768086|721091|770816|725222|735542|744458	3.45e-22		CL:23291	1.92291	0	0.0018315	0.0364372	CL:23291	19.8947
32	27	STRING Clusters		Mostly uncharacterized, incl. BPI/LBP/Plunc family, and Lipase (class 2)	1e-19	C06G1.1|lips-7|pqn-13|C26B9.3|C38C6.3|tag-297|col-131|F01D5.6|F10D11.6|F15B9.8|F30A10.2|F32D8.7|F33A8.7|col-172|F46C8.8|H23N18.5|M03F4.6|T19A5.3|T19C3.2|Y18H1A.9|Y38A10A.2|Y53F4B.25|Y53F4B.27|Y65B4BL.6|ZC123.1|ZK180.6|wrt-4	719460	772145|749342|729905|772505|778430|766805|759617|775010|762206|753746|743303|746324|763898|719879|777470|724598|757358|736052|725747|721904|721418|762524|750731|753644|723647|732272|724139	6.11e-22		CL:22741	1.9	0	0.00189058	0.0364372	CL:22741	19.273
30	26	STRING Clusters		Mostly uncharacterized, incl. Protein of unknown function DUF5346, and Chitin binding domain	3.5e-19	abu-8|C46H11.7|D2096.6|E01G6.1|F07H5.8|F41E6.11|F59B10.3|K01D12.5|R03C1.1|R12A1.3|abu-11|T06E4.10|pqn-63|T06E4.12|T06E4.14|T06E4.8|T06E4.9|T22B2.6|T25E4.1|pqn-74|W08E12.2|W08E12.3|W08E12.4|Y47D3B.6|ZK662.2|lron-2	719460	724769|745613|771641|764444|752468|722111|766331|736028|724799|733151|759791|730592|739784|741455|736625|726878|742784|755201|723659|741137|776729|778694|764933|769406|731015|758192	2.23e-21		CL:23385	1.84559	0	0.00177242	0.0350877	CL:23385	19.7965
57	31	STRING Clusters		Mixed, incl. Nematode cuticle collagen, N-terminal, and C6 domain	1.05e-18	pqn-2|bli-1|C14F11.4|col-7|col-175|C36E6.8|C39B5.5|col-138|E01G4.6|col-110|col-60|F26F2.10|oac-30|col-38|col-126|bli-2|K07E3.9|col-49|T07G12.3|T26E4.4|col-88|col-120|col-96|Y47D7A.15|Y47G6A.15|col-71|col-137|Y51H7C.13|rol-1|bli-6|dao-4	719460	754199|768728|770072|752669|773321|722219|773327|751178|751325|721934|724697|728825|747440|736121|757763|723077|757478|738608|727604|724001|751967|746732|735479|725441|762785|723833|730841|763829|741080|727400|770408	7e-21		CL:23712	1.79788	0	0.0033676	0.0418354	CL:23712	12.4229
22	22	STRING Clusters		Mixed, incl. Hedgehog protein, and Calycin	5.08e-17	C14A4.9|ptr-4|F09F9.2|sups-1|F33D4.6|dpy-7|wrt-2|H03E18.1|glf-1|H42K12.3|K02E10.4|K08B12.1|K08E7.5|grl-7|qua-1|lpr-6|lpr-5|lpr-4|Y102A11A.5|Y37A1B.7|grl-15|wrt-1	719460	745601|767306|766154|754559|720884|773972|757181|724721|771860|749600|771932|761324|760100|734804|775763|726935|734297|732341|747167|772202|763832|748583	3.51e-19		CL:22635	1.62941	0	0.00129978	0.0296896	CL:22635	22.8421
22	22	STRING Clusters		Mixed, incl. Cuticle development involved in collagen and cuticulin-based cuticle molting cycle, and Reeler domain	5.08e-17	oac-1|sqt-1|sqt-2|dpy-8|col-17|col-128|dpy-6|F18F11.4|dpy-5|dpy-13|col-173|K02E11.10|rol-6|T06G6.6|T17H7.1|dpy-9|dpy-4|Y46G5A.29|Y75B7AR.1|ZK1025.2|ZK1025.8|rol-8	719460	738128|773459|734867|726350|734135|758636|741485|734612|762920|753947|720512|742682|740228|742775|726698|775601|739175|724514|766040|764114|775025|751511	3.51e-19		CL:22811	1.62941	0	0.00129978	0.0296896	CL:22811	22.8421
24	22	STRING Clusters		Mixed, incl. Carboxypeptidase activation peptide, and Collagen triple helix repeat (20 copies)	1.63e-16	C02E7.6|C02E7.7|nas-7|col-113|col-14|D2092.8|col-58|F26G1.5|F41F3.3|col-104|K01D12.9|col-65|R02E4.3|suro-1|R12E2.14|R12E2.15|R12E2.7|T06A4.3|col-115|col-48|col-97|ZK84.1	719460	774968|772190|731714|740159|739682|721679|745976|726164|754634|746099|727163|735740|759680|745454|751292|753227|742766|768086|770816|725222|735542|744458	1.22e-18		CL:23292	1.57878	0	0.00141794	0.0296896	CL:23292	20.9386
21	21	STRING Clusters		Mostly uncharacterized, incl. Chitin binding domain, and Pistil-specific extensin-like protein	2.96e-16	abu-8|C46H11.7|E01G6.1|F07H5.8|F41E6.11|F59B10.3|K01D12.5|R03C1.1|R12A1.3|abu-11|T06E4.10|pqn-63|T06E4.12|T06E4.14|T06E4.8|T06E4.9|T22B2.6|pqn-74|Y47D3B.6|ZK662.2|lron-2	719460	724769|745613|764444|752468|722111|766331|736028|724799|733151|759791|730592|739784|741455|736625|726878|742784|755201|741137|769406|731015|758192	2.28e-18		CL:23387	1.55287	0	0.00124069	0.0283401	CL:23387	22.8421
102	35	STRING Clusters		Mixed, incl. Nematode cuticle collagen, N-terminal, and Histone H3 acetylation	3.51e-16	pqn-2|bli-1|C14F11.4|col-7|col-175|C36E6.8|C39B5.5|col-138|E01G4.6|col-110|col-60|F26F2.10|col-111|col-33|oac-30|col-38|col-126|bli-2|K07E3.9|col-49|T07G12.3|col-141|T26E4.4|col-88|col-120|col-96|Y47D7A.15|Y47G6A.15|col-71|col-137|Y51H7C.13|rol-1|bli-6|dao-4|ZK899.2	719460	754199|768728|770072|752669|773321|722219|773327|751178|751325|721934|724697|728825|756680|725306|747440|736121|757763|723077|757478|738608|727604|777815|724001|751967|746732|735479|725441|762785|723833|730841|763829|741080|727400|770408|774578	2.79e-18		CL:23711	1.54547	0	0.00602623	0.0472335	CL:23711	7.83798
29	22	STRING Clusters		Mixed, incl. Nematode cuticle collagen, N-terminal, and C6 domain	2.39e-15	bli-1|col-175|C36E6.8|col-138|E01G4.6|col-110|col-60|F26F2.10|col-38|bli-2|K07E3.9|col-49|T07G12.3|col-88|col-120|Y47D7A.15|Y47G6A.15|col-71|Y51H7C.13|rol-1|bli-6|dao-4	719460	768728|773321|722219|751178|751325|721934|724697|728825|736121|723077|757478|738608|727604|751967|746732|725441|762785|723833|763829|741080|727400|770408	1.97e-17		CL:23714	1.46216	0	0.00171334	0.0296896	CL:23714	17.3285
36	23	STRING Clusters		Nematode cuticle collagen, N-terminal, and Immunoglobulin like	6.62e-15	col-144|col-145|col-10|col-125|col-180|col-12|col-13|col-133|col-154|col-159|col-156|pqn-54|col-147|col-146|col-168|col-167|col-169|col-157|col-117|col-3|col-94|col-93|col-92	719460	744599|742853|726314|735092|742460|763499|750143|769910|778118|768755|778724|773924|720002|722996|766904|776057|772844|723023|731291|735626|756395|779057|766235	5.63e-17		CL:23551	1.41791	0	0.00212691	0.0310391	CL:23551	14.5936
27	21	STRING Clusters		Nematode cuticle collagen, N-terminal, and In Between Ring fingers	8.5e-15	col-144|col-145|col-10|col-180|col-12|col-13|col-133|col-154|col-159|col-156|pqn-54|col-147|col-146|col-168|col-167|col-169|col-157|col-117|col-3|col-93|col-92	719460	744599|742853|726314|742460|763499|750143|769910|778118|768755|778724|773924|720002|722996|766904|776057|772844|723023|731291|735626|779057|766235	7.46e-17		CL:23552	1.40706	0	0.00159518	0.0283401	CL:23552	17.7661
42	24	STRING Clusters		Mixed, incl. Nematode cuticle collagen, N-terminal, and C6 domain	8.66e-15	bli-1|col-175|C36E6.8|col-138|E01G4.6|col-110|col-60|F26F2.10|oac-30|col-38|bli-2|K07E3.9|col-49|T07G12.3|T26E4.4|col-88|col-120|Y47D7A.15|Y47G6A.15|col-71|Y51H7C.13|rol-1|bli-6|dao-4	719460	768728|773321|722219|751178|751325|721934|724697|728825|747440|736121|723077|757478|738608|727604|724001|751967|746732|725441|762785|723833|763829|741080|727400|770408	7.83e-17		CL:23713	1.40625	0	0.00248139	0.0323887	CL:23713	13.0526
19	19	STRING Clusters		Nematode cuticle collagen N-terminal domain	1.04e-14	col-144|col-145|col-10|col-180|col-12|col-13|col-133|col-154|col-159|col-156|col-147|col-146|col-168|col-167|col-169|col-157|col-3|col-93|col-92	719460	744599|742853|726314|742460|763499|750143|769910|778118|768755|778724|720002|722996|766904|776057|772844|723023|735626|779057|766235	9.66e-17		CL:23553	1.3983	0	0.00112253	0.025641	CL:23553	22.8421
17	17	STRING Clusters		Nematode cuticle collagen, N-terminal, and Ion homeostasis	4.27e-13	bli-1|col-175|col-138|E01G4.6|col-110|col-60|col-38|bli-2|col-49|col-88|col-120|Y47D7A.15|col-71|Y51H7C.13|rol-1|bli-6|dao-4	719460	768728|773321|751178|751325|721934|724697|736121|723077|738608|751967|746732|725441|723833|763829|741080|727400|770408	4.09e-15		CL:23717	1.23696	0	0.00100437	0.022942	CL:23717	22.8421
16	16	STRING Clusters		Cuticle development involved in collagen and cuticulin-based cuticle molting cycle, and Collagen	2.71e-12	sqt-1|sqt-2|dpy-8|col-17|col-128|dpy-6|dpy-5|dpy-13|col-173|K02E11.10|rol-6|T06G6.6|dpy-9|dpy-4|Y75B7AR.1|rol-8	719460	773459|734867|726350|734135|758636|741485|762920|753947|720512|742682|740228|742775|775601|739175|766040|751511	2.66e-14		CL:22814	1.1567	0	0.000945291	0.0215924	CL:22814	22.8421
16	16	STRING Clusters		Mixed, incl. Collagen triple helix repeat (20 copies), and Domain of unknown function DB	2.71e-12	C02E7.6|C02E7.7|col-113|col-14|D2092.8|col-58|F26G1.5|F41F3.3|col-104|K01D12.9|R12E2.14|R12E2.15|R12E2.7|col-115|col-48|col-97	719460	774968|772190|740159|739682|721679|745976|726164|754634|746099|727163|751292|753227|742766|770816|725222|735542	2.66e-14		CL:23296	1.1567	0	0.000945291	0.0215924	CL:23296	22.8421
16	16	STRING Clusters		Mostly uncharacterized, incl. Chitin binding domain, and Cysteine rich repeat	2.71e-12	abu-8|C46H11.7|E01G6.1|F07H5.8|F41E6.11|R03C1.1|R12A1.3|abu-11|T06E4.10|pqn-63|T06E4.14|T06E4.8|T06E4.9|pqn-74|Y47D3B.6|ZK662.2	719460	724769|745613|764444|752468|722111|724799|733151|759791|730592|739784|736625|726878|742784|741137|769406|731015	2.66e-14		CL:23390	1.1567	0	0.000945291	0.0215924	CL:23390	22.8421
17	15	STRING Clusters		Mixed, incl. Cuticle development involved in collagen and cuticulin-based cuticle molting cycle, and Ecdysis, collagen and cuticulin-based cuticle	5.5e-11	mlt-10|noah-1|acn-1|let-4|sym-1|dpy-3|mlt-9|noah-2|dpy-2|dpy-10|mlt-11|lpr-3|mlt-8|wrt-10|fbn-1	719460	769082|728228|722897|721124|722873|736172|747761|757493|755996|756143|723890|768239|724619|737087|744827	5.84e-13		CL:22697	1.02596	0	0.00100437	0.0202429	CL:22697	20.1548
20	15	STRING Clusters		Mixed, incl. Lipase (class 2), and Domain of unknown function DB	2.74e-10	lips-7|C38C6.3|F01D5.6|F15B9.8|F30A10.2|F33A8.7|F46C8.8|H23N18.5|T19A5.3|T19C3.2|Y38A10A.2|Y53F4B.25|Y53F4B.27|ZC123.1|ZK180.6	719460	749342|778430|775010|753746|743303|763898|777470|724598|736052|725747|721418|762524|750731|723647|732272	2.98e-12		CL:22743	0.956225	0	0.00118161	0.0202429	CL:22743	17.1316
13	13	STRING Clusters		Collagen chain trimerization	6.61e-10	col-145|col-180|col-12|col-13|col-133|col-154|col-159|col-156|col-147|col-146|col-157|col-93|col-92	719460	742853|742460|763499|750143|769910|778118|768755|778724|720002|722996|723023|779057|766235	7.38e-12		CL:23554	0.91798	0	0.000768049	0.0175439	CL:23554	22.8421
64	21	STRING Clusters		Ground-like domain, and Protein patched/dispatched	2.91e-09	wrt-9|ptr-1|C42D4.3|C50D2.1|grd-10|grd-5|grl-4|grd-2|ptr-11|grd-1|grd-14|grd-6|grl-22|grd-13|ptc-3|ptr-17|Y34B4A.10|ptr-18|grl-5|grl-16|grl-21	719460	756059|722837|731345|724700|733649|747863|725006|732827|763601|772649|720539|721565|773879|777512|735863|767270|758597|729506|761198|771257|731012	3.33e-11		CL:23120	0.853611	0	0.00378117	0.0283401	CL:23120	7.49507
12	12	STRING Clusters		Mixed, incl. Collagen triple helix repeat (20 copies)	4.13e-09	C02E7.6|C02E7.7|col-113|col-14|F41F3.3|col-104|K01D12.9|R12E2.14|R12E2.15|R12E2.7|col-48|col-97	719460	774968|772190|740159|739682|754634|746099|727163|751292|753227|742766|725222|735542	4.82e-11		CL:23299	0.838405	0	0.000708968	0.0161943	CL:23299	22.8421
12	12	STRING Clusters		Structural constituent of collagen and cuticulin-based cuticle, and Collagen triple helix repeat (20 copies)	4.13e-09	bli-1|col-175|col-138|E01G4.6|col-38|bli-2|col-49|col-71|Y51H7C.13|rol-1|bli-6|dao-4	719460	768728|773321|751178|751325|736121|723077|738608|723833|763829|741080|727400|770408	4.82e-11		CL:23719	0.838405	0	0.000708968	0.0161943	CL:23719	22.8421
59	20	STRING Clusters		Ground-like domain, and Protein patched/dispatched	4.96e-09	wrt-9|ptr-1|C42D4.3|C50D2.1|grd-10|grd-5|grl-4|grd-2|ptr-11|grd-1|grd-14|grd-6|grl-22|grd-13|ptr-17|Y34B4A.10|ptr-18|grl-5|grl-16|grl-21	719460	756059|722837|731345|724700|733649|747863|725006|732827|763601|772649|720539|721565|773879|777512|767270|758597|729506|761198|771257|731012	6.06e-11		CL:23121	0.830452	0	0.00348576	0.0269906	CL:23121	7.74309
11	11	STRING Clusters		Mixed, incl. Periodic partitioning, and Ground-like domain	2.53e-08	C14A4.9|F09F9.2|sups-1|F33D4.6|H03E18.1|K08E7.5|grl-7|Y102A11A.5|Y37A1B.7|grl-15|wrt-1	719460	745601|766154|754559|720884|724721|760100|734804|747167|772202|763832|748583	3.16e-10		CL:22657	0.759688	0	0.000649888	0.0148448	CL:22657	22.8421
28	14	STRING Clusters		Mostly uncharacterized, incl. GDNF/GAS1 domain, and Lipoprotein particle binding	6.74e-08	C06G1.2|C23H3.9|C28H8.5|col-90|C32H11.5|D1054.9|D2024.4|phg-1|F40E10.5|F41G3.3|F49E10.2|F56D2.3|M02G9.1|ZK470.6	719460	741620|773984|734000|730616|763541|720695|719744|758576|772355|726971|720392|729041|770399|750599	8.6e-10		CL:22916	0.717134	0	0.00165426	0.0188934	CL:22916	11.4211
13	11	STRING Clusters		Mostly uncharacterized, incl. Uncharacterized protein T19C3.2-like, and Modulator of levamisole receptor-1	7.95e-08	C38C6.3|F01D5.6|F30A10.2|F46C8.8|H23N18.5|T19C3.2|Y38A10A.2|Y53F4B.25|Y53F4B.27|ZC123.1|ZK180.6	719460	778430|775010|743303|777470|724598|725747|721418|762524|750731|723647|732272	1.03e-09		CL:22745	0.709963	0	0.000768049	0.0148448	CL:22745	19.3279
10	10	STRING Clusters		Mixed, incl. Calycin, and MMPL family	1.56e-07	ptr-4|dpy-7|wrt-2|glf-1|H42K12.3|K08B12.1|qua-1|lpr-6|lpr-5|lpr-4	719460	767306|773972|757181|771860|749600|761324|775763|726935|734297|732341	2.08e-09		CL:22637	0.680688	0	0.000590807	0.0134953	CL:22637	22.8421
10	10	STRING Clusters		Mixed, incl. Structural constituent of collagen and cuticulin-based cuticle, and Lipocalin Blc-like	1.56e-07	noah-1|let-4|sym-1|dpy-3|noah-2|dpy-2|dpy-10|lpr-3|wrt-10|fbn-1	719460	728228|721124|722873|736172|757493|755996|756143|768239|737087|744827	2.08e-09		CL:22698	0.680688	0	0.000590807	0.0134953	CL:22698	22.8421
10	10	STRING Clusters		Cuticle development involved in collagen and cuticulin-based cuticle molting cycle, and Collagen	1.56e-07	sqt-1|sqt-2|col-17|dpy-5|dpy-13|col-173|K02E11.10|rol-6|dpy-4|rol-8	719460	773459|734867|734135|762920|753947|720512|742682|740228|739175|751511	2.08e-09		CL:22816	0.680688	0	0.000590807	0.0134953	CL:22816	22.8421
10	10	STRING Clusters		Mixed, incl. Chitin binding domain, and Ion homeostasis	1.56e-07	abu-8|F41E6.11|R03C1.1|abu-11|T06E4.10|pqn-63|T06E4.14|T06E4.8|T06E4.9|pqn-74	719460	724769|722111|724799|759791|730592|739784|736625|726878|742784|741137	2.08e-09		CL:23392	0.680688	0	0.000590807	0.0134953	CL:23392	22.8421
21	12	STRING Clusters		Mostly uncharacterized, incl. GDNF/GAS1 domain, and Lipoprotein particle binding	3.11e-07	C06G1.2|C23H3.9|C32H11.5|D1054.9|D2024.4|phg-1|F40E10.5|F41G3.3|F49E10.2|F56D2.3|M02G9.1|ZK470.6	719460	741620|773984|763541|720695|719744|758576|772355|726971|720392|729041|770399|750599	4.46e-09		CL:22917	0.650724	0	0.00124069	0.0161943	CL:22917	13.0526
48	16	STRING Clusters		Ground-like domain, and Protein patched/dispatched	4.19e-07	wrt-9|ptr-1|grd-10|grd-5|grl-4|grd-2|ptr-11|grd-1|grd-14|grd-6|grl-22|grd-13|ptr-17|ptr-18|grl-5|grl-16	719460	756059|722837|733649|747863|725006|732827|763601|772649|720539|721565|773879|777512|767270|729506|761198|771257	6.12e-09		CL:23124	0.637779	0	0.00283587	0.0215924	CL:23124	7.61404
9	9	STRING Clusters		Mixed, incl. BPI/LBP/Plunc family, and Cysteine rich repeat	9.2e-07	C06G1.1|pqn-13|C26B9.3|tag-297|F10D11.6|F32D8.7|M03F4.6|Y18H1A.9|wrt-4	719460	772145|729905|772505|766805|762206|746324|757358|721904|724139	1.37e-08		CL:22787	0.603621	0	0.000531726	0.0121457	CL:22787	22.8421
11	9	STRING Clusters		Mostly uncharacterized, incl. GDNF/GAS1 domain, and rRNA (guanine) methyltransferase activity	2.89e-06	C06G1.2|C23H3.9|C32H11.5|D1054.9|D2024.4|phg-1|F40E10.5|M02G9.1|ZK470.6	719460	741620|773984|763541|720695|719744|758576|772355|770399|750599	4.38e-08		CL:22920	0.55391	0	0.000649888	0.0121457	CL:22920	18.689
11	9	STRING Clusters		Mixed, incl. Protein of unknown function DUF1459, and Protein of unknown function DUF5332	2.89e-06	jud-4|C05E7.2|dct-5|nspb-12|nspb-11|F48G7.5|F48G7.8|K10H10.4|T21C9.9	719460	720863|745202|771455|754904|769604|735452|741338|770579|755240	4.38e-08		CL:23491	0.55391	0	0.000649888	0.0121457	CL:23491	18.689
34	12	STRING Clusters		Ground-like domain, and Release of Hh-Np from the secreting cell	1.87e-05	wrt-9|ptr-1|grd-10|grd-5|grl-4|grd-2|grd-14|grd-6|grl-22|grd-13|grl-5|grl-16	719460	756059|722837|733649|747863|725006|732827|720539|721565|773879|777512|761198|771257	2.95e-07		CL:23126	0.472816	0	0.00200874	0.0161943	CL:23126	8.06192
15	9	STRING Clusters		Mixed, incl. Pharynx development, and Protein of unknown function DUF1096	1.87e-05	abu-1|col-150|abu-15|abu-6|abu-7|abu-10|abu-12|abu-13|abu-14	719460	752369|721886|772559|777575|764756|725000|777836|743903|773765	2.93e-07		CL:23451	0.472816	0	0.000886211	0.0121457	CL:23451	13.7053
11	8	STRING Clusters		Mixed, incl. Neuropeptide binding, and Collagen	2.93e-05	col-80|F11E6.3|col-98|col-103|col-160|K08D12.6|col-46|col-42	719460	774176|776192|748055|752459|766889|760907|769370|734261	4.76e-07		CL:23623	0.453313	0	0.000649888	0.0107962	CL:23623	16.6124
49	13	STRING Clusters		Mixed, incl. Membrane raft, and Protein of unknown function DUF5352	8.79e-05	clec-51|C26B9.5|F09B12.3|pcp-3|F28B4.3|F32A5.3|drd-5|F56F10.1|nep-22|T25C12.3|Y16B4A.2|Y34B4A.6|ctsa-2	719460	730217|776063|723002|732875|768611|731918|770957|765989|769373|719966|749186|728840|762536	1.45e-06		CL:24334	0.405601	0	0.00289495	0.0175439	CL:24334	6.06015
15	8	STRING Clusters		Ground-like domain, and Sterol-sensing domain of SREBP cleavage-activation	0.00016	wrt-9|ptr-1|grd-5|grl-4|grd-2|grd-14|grl-5|grl-16	719460	756059|722837|747863|725006|732827|720539|761198|771257	2.66e-06		CL:23178	0.379588	0	0.000886211	0.0107962	CL:23178	12.1825
36	11	STRING Clusters		Zona pellucida domain, and Moulting cycle MLT-10-like protein	0.00017	adt-1|dyf-7|mltn-12|dex-1|mltn-13|mltn-1|ram-2|cutl-28|F46G11.6|lon-8|cuti-1	719460	772460|758783|778781|759428|723911|766535|774623|733901|773918|760154|724604	2.98e-06		CL:23942	0.376955	0	0.00212691	0.0148448	CL:23942	6.97953
6	6	STRING Clusters		Uncharacterized	0.00023	C02E7.6|C02E7.7|F41F3.3|R12E2.14|R12E2.15|R12E2.7	719460	774968|772190|754634|751292|753227|742766	4.06e-06		CL:23301	0.363827	0	0.000354484	0.00809717	CL:23301	22.8421
6	6	STRING Clusters		Cuticle, and Collagen chain trimerization	0.00023	col-12|col-13|col-159|col-146|col-93|col-92	719460	763499|750143|768755|722996|779057|766235	4.06e-06		CL:23556	0.363827	0	0.000354484	0.00809717	CL:23556	22.8421
6	6	STRING Clusters		Collagen triple helix repeat (20 copies)	0.00023	col-175|col-138|col-38|col-49|col-71|dao-4	719460	773321|751178|736121|738608|723833|770408	4.06e-06		CL:23722	0.363827	0	0.000354484	0.00809717	CL:23722	22.8421
25	9	STRING Clusters		Intermediate filament, and Hemidesmosome	0.00044	ifp-1|ifb-1|ifc-1|let-805|mup-4|mua-3|ifd-1|pat-12|mua-6	719460	769586|766190|773105|779123|758585|743513|725981|749138|775877	8.05e-06		CL:11266	0.335655	0	0.00147702	0.0121457	CL:11266	8.22316
19	8	STRING Clusters		Mostly uncharacterized, incl. Uncharacterized protein T19C3.2-like, and Chondroitin proteoglycan 4	0.00055	ugt-57|F11E6.9|F44E2.4|R57.2|T03G6.1|T09F5.1|Y38H8A.1|Y54F10AM.6	719460	758285|727340|737537|777773|752546|730415|774128|748559	1.03e-05		CL:22975	0.325964	0	0.00112253	0.0107962	CL:22975	9.61773
42	11	STRING Clusters		Mixed, incl. Membrane raft, and Protein of unknown function DUF5352	0.00055	clec-51|C26B9.5|F09B12.3|F28B4.3|drd-5|F56F10.1|nep-22|T25C12.3|Y16B4A.2|Y34B4A.6|ctsa-2	719460	730217|776063|723002|768611|770957|765989|769373|719966|749186|728840|762536	1.03e-05		CL:24337	0.325964	0	0.00248139	0.0148448	CL:24337	5.98246
13	7	STRING Clusters		Mixed, incl. Galactosyltransferase, and Mannosyltransferase ALG2	0.00056	D1014.5|bus-4|bus-8|subs-4|ZK1025.3|ZK1025.4|bah-1	719460	758903|726947|729353|773714|762458|757862|769268	1.09e-05		CL:22860	0.325181	0	0.000768049	0.00944669	CL:22860	12.2996
21	8	STRING Clusters		Defense response to Gram-positive bacterium, and Response to gamma radiation	0.00094	lys-7|ugt-66|clec-47|clec-70|clec-82|col-63|clec-60|clec-61	719460	761249|770681|774317|744230|725057|751856|726611|724688	1.86e-05		CL:24784	0.302687	0	0.00124069	0.0107962	CL:24784	8.70175
15	7	STRING Clusters		Mostly uncharacterized, incl. Cystatin domain, and Nucleoredoxin-like protein 2	0.0011	pqn-2|C14F11.4|col-7|C39B5.5|col-126|col-96|col-137	719460	754199|770072|752669|773327|757763|735479|730841	2.23e-05		CL:23800	0.295861	0	0.000886211	0.00944669	CL:23800	10.6596
39	10	STRING Clusters		Mixed, incl. Intermediate filament, and Lamin binding	0.0014	ifp-1|ifb-1|ifc-1|let-805|mps-2|mup-4|mua-3|ifd-1|pat-12|mua-6	719460	769586|766190|773105|779123|721325|758585|743513|725981|749138|775877	3.05e-05		CL:11265	0.285387	0	0.00230415	0.0134953	CL:11265	5.85695
16	7	STRING Clusters		Mixed, incl. Proteoglycan, and Olfactomedin-like domains	0.0014	col-161|col-152|H17B01.2|col-135|col-142|lron-8|cpg-9	719460	740990|774587|736943|777584|719867|732767|772769	3.09e-05		CL:19117	0.285387	0	0.000945291	0.00944669	CL:19117	9.99342
5	5	STRING Clusters		Mixed, incl. Lipocalin Blc-like, and Cortical layer of collagen and cuticulin-based cuticle extracellular matrix	0.0014	dpy-7|K08B12.1|lpr-6|lpr-5|lpr-4	719460	773972|761324|726935|734297|732341	2.76e-05		CL:22639	0.285387	0	0.000295404	0.00674764	CL:22639	22.8421
5	5	STRING Clusters		Mixed, incl. Periodic partitioning	0.0014	C14A4.9|F09F9.2|sups-1|Y37A1B.7|wrt-1	719460	745601|766154|754559|772202|748583	2.76e-05		CL:22659	0.285387	0	0.000295404	0.00674764	CL:22659	22.8421
5	5	STRING Clusters		Mixed, incl. Divergent subfamily of APPLE domains	0.0014	osr-1|F18C5.5|T26C5.2|Y11D7A.5|Y64H9A.2	719460	764021|753131|729632|723845|754211	2.76e-05		CL:22682	0.285387	0	0.000295404	0.00674764	CL:22682	22.8421
5	5	STRING Clusters		Mixed, incl. Positive regulation of membrane permeability, and Zona pellucida, ZP-C domain	0.0014	noah-1|let-4|sym-1|dpy-2|wrt-10	719460	728228|721124|722873|755996|737087	2.76e-05		CL:22700	0.285387	0	0.000295404	0.00674764	CL:22700	22.8421
5	5	STRING Clusters		Mixed, incl. Plasma membrane fusion, and Ganglioside catabolic process	0.0014	mlt-10|acn-1|mlt-9|mlt-11|mlt-8	719460	769082|722897|747761|723890|724619	2.76e-05		CL:22719	0.285387	0	0.000295404	0.00674764	CL:22719	22.8421
5	5	STRING Clusters		BPI/LBP/Plunc family, and GM2-AP, lipid-recognition domain superfamily	0.0014	C06G1.1|C26B9.3|tag-297|F10D11.6|M03F4.6	719460	772145|772505|766805|762206|757358	2.76e-05		CL:22790	0.285387	0	0.000295404	0.00674764	CL:22790	22.8421
5	5	STRING Clusters		Structural constituent of collagen and cuticulin-based cuticle, and Cuticle development involved in collagen and cuticulin-based cuticle molting cycle	0.0014	sqt-1|sqt-2|dpy-5|rol-6|rol-8	719460	773459|734867|762920|740228|751511	2.76e-05		CL:22819	0.285387	0	0.000295404	0.00674764	CL:22819	22.8421
5	5	STRING Clusters		Mixed, incl. Metallo-beta-lactamase domain-containing protein 1	0.0014	C06G1.2|C23H3.9|D1054.9|F40E10.5|M02G9.1	719460	741620|773984|720695|772355|770399	2.76e-05		CL:22922	0.285387	0	0.000295404	0.00674764	CL:22922	22.8421
5	5	STRING Clusters		Collagen triple helix repeat (20 copies)	0.0014	col-113|col-14|col-104|col-48|col-97	719460	740159|739682|746099|725222|735542	2.76e-05		CL:23313	0.285387	0	0.000295404	0.00674764	CL:23313	22.8421
5	5	STRING Clusters		Mixed, incl. Nitrobindin family, and Divergent subfamily of APPLE domains	0.0014	C30H6.5|F13H8.5|M03F8.1|T17H7.7|mab-7	719460	773741|760568|767528|764903|749162	2.76e-05		CL:23363	0.285387	0	0.000295404	0.00674764	CL:23363	22.8421
5	5	STRING Clusters		Mixed, incl. Chitin binding domain, and Ion homeostasis	0.0014	abu-8|F41E6.11|abu-11|pqn-63|pqn-74	719460	724769|722111|759791|739784|741137	2.76e-05		CL:23394	0.285387	0	0.000295404	0.00674764	CL:23394	22.8421
5	5	STRING Clusters		Histone H3-K79 methylation, and Pharynx development	0.0014	abu-15|abu-7|abu-12|abu-13|abu-14	719460	772559|764756|777836|743903|773765	2.76e-05		CL:23468	0.285387	0	0.000295404	0.00674764	CL:23468	22.8421
5	5	STRING Clusters		Nematode cuticle collagen, N-terminal	0.0014	col-145|col-180|col-154|col-156|col-157	719460	742853|742460|778118|778724|723023	2.76e-05		CL:23570	0.285387	0	0.000295404	0.00674764	CL:23570	22.8421
5	5	STRING Clusters		Nematode cuticle collagen, N-terminal	0.0014	col-144|col-10|col-168|col-167|col-169	719460	744599|726314|766904|776057|772844	2.76e-05		CL:23580	0.285387	0	0.000295404	0.00674764	CL:23580	22.8421
6	5	STRING Clusters		Mixed, incl. Uncharacterized protein T19C3.2-like, and Modulator of levamisole receptor-1	0.002	F01D5.6|F46C8.8|H23N18.5|T19C3.2|ZK180.6	719460	775010|777470|724598|725747|732272	4.88e-05		CL:22759	0.269897	0	0.000354484	0.00674764	CL:22759	19.0351
6	5	STRING Clusters		Protein of unknown function DUF1459, and Protein of unknown function DUF5332	0.002	C05E7.2|dct-5|nspb-12|nspb-11|K10H10.4	719460	745202|771455|754904|769604|770579	4.88e-05		CL:23493	0.269897	0	0.000354484	0.00674764	CL:23493	19.0351
26	8	STRING Clusters		Mixed, incl. 2OG-Fe(II) oxygenase superfamily, and Proteoglycan	0.0026	col-161|col-152|H17B01.2|col-135|col-142|lron-8|Y51H7C.1|cpg-9	719460	740990|774587|736943|777584|719867|732767|749099|772769	6.52e-05		CL:19116	0.258503	0	0.0015361	0.0107962	CL:19116	7.02834
108	16	STRING Clusters		Mixed, incl. Endopeptidase activity, and Serine hydrolase activity	0.0026	clec-51|C26B9.5|F09B12.3|pcp-3|asp-13|F28B4.3|F32A5.3|drd-5|F56F10.1|asp-2|nep-22|T25C12.3|Y16B4A.2|Y34B4A.6|asp-17|ctsa-2	719460	730217|776063|723002|732875|773213|768611|731918|770957|765989|755309|769373|719966|749186|728840|766511|762536	6.47e-05		CL:24329	0.258503	0	0.00638072	0.0215924	CL:24329	3.38402
22	7	STRING Clusters		Zona pellucida domain, and Retrograde extension	0.0061	adt-1|dyf-7|dex-1|ram-2|cutl-28|F46G11.6|lon-8	719460	772460|758783|759428|774623|733901|773918|760154	0.00016		CL:23943	0.221467	0	0.00129978	0.00944669	CL:23943	7.26794
9	5	STRING Clusters		Mixed, incl. MD domain, and Sialic acid metabolism	0.0073	F28B4.3|nep-22|T25C12.3|Y16B4A.2|Y34B4A.6	719460	768611|769373|719966|749186|728840	0.00019		CL:24340	0.213668	0	0.000531726	0.00674764	CL:24340	12.6901
10	5	STRING Clusters		Mixed, incl. Uncharacterized protein T19C3.2-like, and Chondroitin proteoglycan 4	0.0104	ugt-57|F11E6.9|T09F5.1|Y38H8A.1|Y54F10AM.6	719460	758285|727340|730415|774128|748559	0.00028		CL:22976	0.198297	0	0.000590807	0.00674764	CL:22976	11.4211
10	5	STRING Clusters		Sterol-sensing domain of SREBP cleavage-activation, and Ground-like domain	0.0104	wrt-9|ptr-1|grd-5|grl-4|grd-14	719460	756059|722837|747863|725006|720539	0.00028		CL:23180	0.198297	0	0.000590807	0.00674764	CL:23180	11.4211
5	4	STRING Clusters		Transport of RCbl within the body, and S-adenosylmethionine cycle	0.0122	T05E12.6|srh-237|pmp-5|nhr-114	719460	749765|758942|736055|767501	0.00033		CL:10190	0.191364	0	0.000295404	0.00539811	CL:10190	18.2737
5	4	STRING Clusters		Lamin tail domain	0.0122	ifp-1|ifb-1|ifd-1|mua-6	719460	769586|766190|725981|775877	0.00033		CL:11272	0.191364	0	0.000295404	0.00539811	CL:11272	18.2737
5	4	STRING Clusters		Mixed, incl. Reeler domain, and Chemorepellent activity	0.0122	F23H12.5|col-101|adt-3|Y73E7A.8	719460	744428|751184|756284|754715	0.00033		CL:13988	0.191364	0	0.000295404	0.00539811	CL:13988	18.2737
5	4	STRING Clusters		Mixed, incl. Protein of unknown function (DUF229)	0.0122	C38C6.3|F30A10.2|Y38A10A.2|ZC123.1	719460	778430|743303|721418|723647	0.00033		CL:22747	0.191364	0	0.000295404	0.00539811	CL:22747	18.2737
5	4	STRING Clusters		Release of Hh-Np from the secreting cell, and Ground-like domain	0.0122	wrt-9|grd-5|grl-4|grd-14	719460	756059|747863|725006|720539	0.00033		CL:23183	0.191364	0	0.000295404	0.00539811	CL:23183	18.2737
5	4	STRING Clusters		Nematode cuticle collagen N-terminal domain	0.0122	col-107|col-130|col-174|T19B10.2	719460	749495|763976|752960|721091	0.00033		CL:23342	0.191364	0	0.000295404	0.00539811	CL:23342	18.2737
5	4	STRING Clusters		Mixed, incl. Neuropeptide binding, and Cuticle	0.0122	col-80|col-98|col-103|col-160	719460	774176|748055|752459|766889	0.00033		CL:23625	0.191364	0	0.000295404	0.00539811	CL:23625	18.2737
11	5	STRING Clusters		Mostly uncharacterized, incl. Olfactomedin-like domains, and Cysteine-rich flanking region, C-terminal	0.0134	col-161|H17B01.2|col-135|col-142|lron-8	719460	740990|736943|777584|719867|732767	0.00039		CL:19120	0.18729	0	0.000649888	0.00674764	CL:19120	10.3828
11	5	STRING Clusters		Mixed, incl. Serine carboxypeptidase S28, and Phospholipase B	0.0134	clec-51|C26B9.5|F09B12.3|drd-5|F56F10.1	719460	730217|776063|723002|770957|765989	0.00039		CL:24399	0.18729	0	0.000649888	0.00674764	CL:24399	10.3828
6	4	STRING Clusters		Glycosyltransferase family 92	0.0181	D1014.5|ZK1025.3|ZK1025.4|bah-1	719460	758903|762458|757862|769268	0.00053		CL:22862	0.174232	0	0.000354484	0.00539811	CL:22862	15.2281
13	5	STRING Clusters		Intermediate filament	0.0238	ifp-1|ifb-1|ifc-1|ifd-1|mua-6	719460	769586|766190|773105|725981|775877	0.00071		CL:11268	0.162342	0	0.000768049	0.00674764	CL:11268	8.78543
13	5	STRING Clusters		Zona pellucida (ZP) domain, and Retrograde extension	0.0238	adt-1|dyf-7|dex-1|ram-2|lon-8	719460	772460|758783|759428|774623|760154	0.00071		CL:23944	0.162342	0	0.000768049	0.00674764	CL:23944	8.78543
73	11	STRING Clusters		Mixed, incl. Defense response to Gram-positive bacterium, and Ammonium homeostasis	0.0255	lys-7|ugt-66|ttr-44|F13B12.4|clec-47|clec-70|clec-82|col-63|ZK593.3|clec-60|clec-61	719460	761249|770681|755606|770438|774317|744230|725057|751856|757952|726611|724688	0.00077		CL:24781	0.159346	0	0.00431289	0.0148448	CL:24781	3.44196
31	7	STRING Clusters		Microbody membrane, and Acyl-CoA-binding protein, ACBP	0.0301	DH11.2|F21C10.9|F44A6.5|T05E12.6|srh-237|pmp-5|nhr-114	719460	772667|749054|741404|749765|758942|736055|767501	0.00092		CL:10142	0.152143	0	0.0018315	0.00944669	CL:10142	5.15789
14	5	STRING Clusters		Mixed, incl. Thrombospondin type 1 repeats, and Glycosyl transferase family 8	0.0301	C11H1.5|F23H12.5|col-101|adt-3|Y73E7A.8	719460	764564|744428|751184|756284|754715	0.00093		CL:13985	0.152143	0	0.00082713	0.00674764	CL:13985	8.15789
8	4	STRING Clusters		Mixed, incl. Negative regulators of DDX58/IFIH1 signaling, and Carboxypeptidase activation peptide	0.0375	C01F1.5|F35D2.1|T06A4.1|ZC434.10	719460	741704|750959|760808|750458	0.0012		CL:23052	0.142597	0	0.000472646	0.00539811	CL:23052	11.4211
8	4	STRING Clusters		Mixed, incl. Protein of unknown function DUF1096, and Protein of unknown function DUF1412	0.0375	abu-1|col-150|abu-6|abu-10	719460	752369|721886|777575|725000	0.0012		CL:23452	0.142597	0	0.000472646	0.00539811	CL:23452	11.4211
15	5	STRING Clusters		BPI/LBP/CETP N-terminal domain, and Nose resistant-to-fluoxetine protein, N-terminal	0.0375	C05C9.1|C06E8.5|F01G10.10|oac-46|ZC513.2	719460	741239|739343|734066|735176|757541	0.0012		CL:24245	0.142597	0	0.000886211	0.00674764	CL:24245	7.61404
3	3	STRING Clusters		Mixed, incl. Carboxypeptidase activation peptide, and TRA-1 regulated	0.042	C01F1.5|F35D2.1|T06A4.1	719460	741704|750959|760808	0.0014		CL:23055	0.137675	0	0.000177242	0.00404858	CL:23055	22.8421
16	5	STRING Clusters		Mostly uncharacterized, incl. Tyrosine-protein kinase ephrin type A/B receptor-like, and Caenorhabditis protein of unknown function, DUF268	0.0467	C26B9.7|F35D2.2|F58E6.13|R12C12.10|W08G11.1	719460	720749|756926|773237|746396|748919	0.0015		CL:22885	0.133068	0	0.000945291	0.00674764	CL:22885	7.13816
16	5	STRING Clusters		Glycoside hydrolase, family 25, and Defense response to Gram-positive bacterium	0.0467	lys-7|ugt-66|clec-82|col-63|clec-60	719460	761249|770681|725057|751856|726611	0.0015		CL:24785	0.133068	0	0.000945291	0.00674764	CL:24785	7.13816
3456	423	UniProt Keywords		Signal	4.38e-97	abu-1|pqn-2|clec-51|col-145|col-10|ttr-18|B0334.13|wrt-9|B0393.5|pdi-6|C01F1.5|lys-7|adt-1|jud-4|C02E7.6|C02E7.7|abu-8|abu-15|abu-6|abu-7|clec-10|C05C9.1|C05E7.2|nlp-77|C06E8.5|C06G1.1|C06G1.2|C06G4.6|pdi-2|nas-7|svh-1|ugt-22|lips-7|mlt-10|C09F9.2|col-39|bli-1|C11H1.5|C13C12.2|C14A4.9|pqn-13|col-7|hrg-7|C15F1.2|skpo-2|C16D9.1|C17F4.3|lys-8|ugt-48|C18E9.7|ugt-66|C23H3.9|C23H5.8|C26B2.8|C26B9.3|C26…	719460	752369|754199|730217|742853|726314|741482|768362|756059|737117|776147|741704|761249|772460|720863|774968|772190|724769|772559|777575|764756|725078|741239|745202|731414|739343|772145|741620|758171|722024|731714|747287|778439|749342|769082|772478|772676|768728|764564|742700|745601|729905|752669|773270|750080|734294|772253|745919|746387|731645|763964|770681|773984|722192|765473|772505|776063|734000|…	1.14e-99		KW-0732	9.63585	0	0.204183	0.57085	KW-0732	2.79578
51	30	UniProt Keywords		Collagen	1.07e-18	col-145|col-10|sqt-1|col-79|col-39|col-80|bli-1|col-7|col-90|col-131|col-14|col-91|col-17|col-128|col-12|col-13|sqt-3|dpy-5|dpy-13|dpy-7|col-155|col-135|rol-6|dpy-2|dpy-10|col-117|col-46|col-115|rol-8|lon-3	719460	742853|726314|773459|778172|772676|774176|768728|752669|730616|759617|739682|757943|734135|758636|763499|750143|753119|762920|753947|773972|772580|777584|740228|755996|756143|731291|769370|770816|751511|726323	5.56e-21		KW-0176	1.79706	0	0.00301312	0.0404858	KW-0176	13.4365
33	24	UniProt Keywords		Cuticle	1.73e-16	col-145|col-10|sqt-1|col-79|col-39|col-80|bli-1|col-7|col-90|col-14|col-91|col-12|col-13|sqt-3|dpy-5|dpy-13|dpy-7|cut-2|col-155|rol-6|dpy-2|dpy-10|rol-8|lon-3	719460	742853|726314|773459|778172|772676|774176|768728|752669|730616|739682|757943|763499|750143|753119|762920|753947|773972|733388|772580|740228|755996|756143|751511|726323	1.35e-18		KW-0193	1.5762	0	0.00194966	0.0323887	KW-0193	16.6124
622	82	UniProt Keywords		Disulfide bond	3.42e-15	col-145|col-10|B0393.5|pdi-6|sqt-1|adt-1|clec-10|pdi-2|nas-7|svh-1|unc-89|C09F9.2|col-79|col-39|col-80|bli-1|col-7|skpo-2|dim-1|C28H8.5|col-90|let-653|C34F6.1|clec-5|dyf-7|ost-1|col-14|lam-2|dex-1|clec-56|F09B12.3|nas-14|col-91|col-12|col-13|clec-42|sqt-3|gon-1|dpy-5|F28B4.3|dpy-13|skpo-3|F32D8.7|clec-180|dpf-6|F44E2.4|dpy-7|nid-1|col-155|nas-38|F58E6.13|gly-6|K04H4.2|nas-3|mup-4|dig-1|epi-1|tyr-…	719460	742853|726314|737117|776147|773459|772460|725078|722024|731714|747287|759326|772478|778172|772676|774176|768728|752669|734294|769259|734000|730616|761918|746705|738665|758783|762893|739682|740165|759428|732296|723002|722609|757943|763499|750143|746849|753119|754913|762920|768611|753947|760736|746324|725933|724655|737537|773972|741296|772580|749780|773237|771731|772241|768446|758585|735605|731141|…	3.56e-17		KW-1015	1.4466	0	0.0367482	0.110661	KW-1015	3.01134
233	31	UniProt Keywords		Secreted	1.95e-05	adt-1|nas-7|svh-1|let-653|dyf-7|ost-1|dex-1|F09B12.3|nas-14|gon-1|clec-180|lbp-1|cut-2|nas-38|zmp-2|nas-3|dig-1|osm-8|nas-23|suro-1|nas-15|qua-1|nlp-33|asp-17|lon-8|Y73F4A.1|unc-52|ZC84.1|wrt-1|wrt-6|wrt-4	719460	772460|731714|747287|761918|758783|762893|759428|723002|722609|754913|725933|776483|733388|749780|770984|768446|735605|740936|759359|745454|728030|775763|762227|766511|760154|740645|730625|749426|748583|763844|724139	2.53e-07		KW-0964	0.470997	0	0.0137658	0.0418354	KW-0964	3.03908
209	26	UniProt Keywords		Protease	0.00045	adt-1|nas-7|svh-1|nas-14|gon-1|asp-13|F32A5.3|dpf-6|F56F10.1|nas-38|myrf-1|zmp-2|nas-3|ctsa-1|nas-23|suro-1|nas-15|T16G12.1|asp-2|Y16B4A.2|asp-17|ctsa-2|nas-30|wrt-1|wrt-6|wrt-4	719460	772460|731714|747287|722609|754913|773213|731918|724655|765989|749780|732848|770984|768446|746819|759359|745454|728030|778055|755309|749186|766511|762536|735686|748583|763844|724139	6.98e-06		KW-0645	0.334679	0	0.0123479	0.0350877	KW-0645	2.8416
589	50	UniProt Keywords		Glycoprotein	0.001	B0205.4|adt-1|doxa-1|pdi-2|svh-1|ugt-48|C28H8.5|let-653|acn-1|ost-1|lam-2|dex-1|pho-1|his-54|F09B12.3|nas-14|F13B12.4|gon-1|phg-1|F32A5.3|clec-180|folt-2|tsp-14|cyn-6|dpf-6|F44E2.4|F56F10.1|nas-38|myrf-1|zmp-2|gly-6|mup-4|dig-1|epi-1|mua-3|ctsa-1|nas-23|nas-15|trap-2|T16G12.1|ptc-3|asp-17|gly-8|cpg-9|Y73F4A.1|nas-30|unc-52|mab-7|wrt-6|mlt-7	719460	724715|772460|763862|722024|747287|731645|734000|761918|722897|762893|740165|759428|741920|725426|723002|722609|770438|754913|758576|731918|725933|733049|771590|737894|724655|737537|765989|749780|732848|770984|771731|758585|735605|731141|743513|746819|759359|728030|771071|778055|735863|766511|776240|772769|740645|735686|730625|749162|763844|728576	1.9e-05		KW-0325	0.3	0	0.0347985	0.0674764	KW-0325	1.93906
740	59	UniProt Keywords		Repeat	0.001	col-145|col-10|B0393.5|pdi-6|sqt-1|adt-1|swt-3|pdi-2|svh-1|unc-89|col-79|col-39|col-80|bli-1|col-7|cky-1|dim-1|col-90|let-4|cdh-10|col-14|lam-2|dex-1|F07B7.12|nas-14|col-91|col-12|col-13|sqt-3|blmp-1|gon-1|dpy-5|F28B4.3|dpy-13|dpy-7|cut-2|nid-1|col-155|F58E6.13|mup-4|dig-1|epi-1|mua-3|unc-68|pan-1|cdh-7|rol-6|nas-15|hum-6|dpy-2|dpy-10|dpy-20|T25C12.3|cdh-12|unc-52|ZC84.1|rol-8|fbn-1|lon-3	719460	742853|726314|737117|776147|773459|772460|726470|722024|747287|759326|778172|772676|774176|768728|752669|741692|769259|730616|721124|720794|739682|740165|759428|719963|722609|757943|763499|750143|753119|742394|754913|762920|768611|753947|773972|733388|741296|772580|773237|758585|735605|731141|743513|749771|753539|772904|740228|728030|746483|755996|756143|760709|719966|737531|730625|749426|751511|…	1.93e-05		KW-0677	0.3	0	0.0437197	0.0796221	KW-0677	1.82119
60	12	UniProt Keywords		Zymogen	0.0018	adt-1|nas-7|nas-14|gon-1|smd-1|nas-38|zmp-2|nas-3|nas-23|suro-1|nas-15|nas-30	719460	772460|731714|722609|754913|767138|749780|770984|768446|759359|745454|728030|735686	4.27e-05		KW-0865	0.274473	0	0.00354484	0.0161943	KW-0865	4.56842
108	16	UniProt Keywords		EGF-like domain	0.0025	B0393.5|C09F9.2|dex-1|F28B4.3|nid-1|nas-38|F58E6.13|mup-4|dig-1|mua-3|nas-23|T25C12.3|Y46G5A.29|nas-30|mab-7|fbn-1	719460	737117|772478|759428|768611|741296|749780|773237|758585|735605|743513|759359|719966|724514|735686|749162|744827	6.47e-05		KW-0245	0.260206	0	0.00638072	0.0215924	KW-0245	3.38402
150	18	UniProt Keywords		Glycosyltransferase	0.0092	B0205.4|ugt-22|ugt-48|ugt-66|ugt-57|F18F11.4|F55C10.4|gly-6|ugt-30|T09F5.1|bus-4|Y38C1AB.1|subs-4|gly-8|ugt-16|ugt-6|ZK1025.4|bah-1	719460	724715|778439|731645|770681|758285|734612|774572|771731|735677|730415|726947|731306|773714|776240|740384|741227|757862|769268	0.00026		KW-0328	0.203621	0	0.00886211	0.0242915	KW-0328	2.74105
76	12	UniProt Keywords		Metalloprotease	0.0099	adt-1|nas-7|nas-14|gon-1|nas-38|zmp-2|nas-3|nas-23|suro-1|nas-15|T16G12.1|nas-30	719460	772460|731714|722609|754913|749780|770984|768446|759359|745454|728030|778055|735686	0.00031		KW-0482	0.200436	0	0.00449013	0.0161943	KW-0482	3.60665
12	5	UniProt Keywords		Autocatalytic cleavage	0.0157	smd-1|myrf-1|wrt-1|wrt-6|wrt-4	719460	767138|732848|748583|763844|724139	0.00053		KW-0068	0.18041	0	0.000708968	0.00674764	KW-0068	9.51754
12	5	UniProt Keywords		Intermediate filament	0.0157	ifp-1|ifb-1|ifc-1|ifd-1|mua-6	719460	769586|766190|773105|725981|775877	0.00053		KW-0403	0.18041	0	0.000708968	0.00674764	KW-0403	9.51754
14	5	UniProt Keywords		Carboxypeptidase	0.0238	F32A5.3|ctsa-1|suro-1|Y16B4A.2|ctsa-2	719460	731918|746819|745454|749186|762536	0.00093		KW-0121	0.162342	0	0.00082713	0.00674764	KW-0121	8.15789
22	6	UniProt Keywords		Extracellular matrix	0.0238	ost-1|gon-1|zmp-2|dig-1|qua-1|unc-52	719460	762893|754913|770984|735605|775763|730625	0.00093		KW-0272	0.162342	0	0.00129978	0.00809717	KW-0272	6.22967
172	40	WPO		Pericellular component morphology variant	1.67e-12	sqt-1|sqt-2|doxa-1|mlt-10|col-79|col-39|col-80|bli-1|ptr-1|dpy-8|ptr-4|dpy-3|ifb-1|sqt-3|blmp-1|dpy-5|dpy-13|grd-5|grd-2|dpy-7|lin-42|bli-2|glf-1|cdr-6|calu-1|grd-1|rol-6|qua-1|dpy-2|dpy-10|dpy-9|ptr-17|dpy-4|rol-1|bli-6|cuti-1|wrt-1|mlt-7|wrt-4|lon-3	719460	773459|734867|763862|769082|778172|772676|774176|768728|722837|726350|767306|736172|766190|753119|742394|762920|753947|747863|732827|773972|731576|723077|771860|773549|774416|772649|740228|775763|755996|756143|775601|767270|739175|741080|727400|724604|748583|728576|724139|726323	9.67e-16		WBPhenotype:0000912	1.17773	0	0.0101619	0.0539811	WBPhenotype:0000912	5.31212
162	39	WPO		Cuticle morphology variant	1.67e-12	sqt-1|sqt-2|doxa-1|mlt-10|col-79|col-39|col-80|bli-1|ptr-1|dpy-8|ptr-4|dpy-3|ifb-1|sqt-3|blmp-1|dpy-5|dpy-13|grd-5|grd-2|dpy-7|lin-42|bli-2|glf-1|calu-1|grd-1|rol-6|qua-1|dpy-2|dpy-10|dpy-9|ptr-17|dpy-4|rol-1|bli-6|cuti-1|wrt-1|mlt-7|wrt-4|lon-3	719460	773459|734867|763862|769082|778172|772676|774176|768728|722837|726350|767306|736172|766190|753119|742394|762920|753947|747863|732827|773972|731576|723077|771860|774416|772649|740228|775763|755996|756143|775601|767270|739175|741080|727400|724604|748583|728576|724139|726323	8.35e-16		WBPhenotype:0000948	1.17773	0	0.00957107	0.0526316	WBPhenotype:0000948	5.49903
218	44	WPO		Extracellular component phenotype	2.03e-12	sqt-1|sqt-2|doxa-1|mlt-10|col-79|col-39|col-80|bli-1|ptr-1|let-653|dpy-8|let-4|ptr-4|dpy-3|ifb-1|sqt-3|blmp-1|dpy-5|dpy-13|grd-5|grd-2|dpy-7|lin-42|exc-6|bli-2|glf-1|cdr-6|calu-1|grd-1|rol-6|qua-1|dpy-2|dpy-10|dpy-9|mua-6|ptr-17|dpy-4|rol-1|bli-6|cuti-1|wrt-1|mlt-7|wrt-4|lon-3	719460	773459|734867|763862|769082|778172|772676|774176|768728|722837|761918|726350|721124|767306|736172|766190|753119|742394|762920|753947|747863|732827|773972|731576|728795|723077|771860|773549|774416|772649|740228|775763|755996|756143|775601|775877|767270|739175|741080|727400|724604|748583|728576|724139|726323	3.04e-15		WBPhenotype:0002558	1.16925	0	0.0128796	0.0593792	WBPhenotype:0002558	4.61033
253	45	WPO		Molt defect	3.99e-11	pdi-6|mlt-10|bli-1|ptr-1|noah-1|tag-297|acn-1|ptr-4|mlt-9|grd-10|ifb-1|bed-3|grd-5|grd-2|noah-2|wrt-2|ptr-10|myrf-1|glf-1|let-805|mup-4|calu-1|pan-1|grd-1|qua-1|daf-9|pat-12|T19A5.3|T19B10.2|ptr-16|bus-8|mlt-11|mlt-8|mua-6|ptc-3|ptr-18|subs-4|unc-52|mam-1|cuti-1|wrt-1|wrt-6|mlt-7|wrt-4|fbn-1	719460	776147|769082|768728|722837|728228|766805|722897|767306|747761|733649|766190|733853|747863|732827|757493|757181|723233|732848|771860|779123|758585|774416|753539|772649|775763|763145|749138|736052|721091|765809|729353|723890|724619|775877|735863|729506|773714|730625|741881|724604|748583|763844|728576|724139|744827	7.99e-14		WBPhenotype:0000638	1.0399	0	0.0149474	0.0607287	WBPhenotype:0000638	4.06283
357	53	WPO		Dumpy	1.02e-10	sqt-1|C01B10.11|sqt-2|doxa-1|pdi-2|unc-89|col-90|col-125|dpy-8|ptr-4|C48E7.1|dex-1|dpy-3|col-17|col-73|col-98|dpy-6|col-110|sqt-3|blmp-1|dpy-5|dpy-13|dpy-7|lin-42|col-38|col-154|col-155|glf-1|epi-1|M02G9.1|calu-1|suro-1|rol-6|col-157|dpy-2|dpy-10|dpy-9|dpy-20|bus-8|col-117|col-3|col-94|col-93|col-92|Y11D7A.9|dpy-4|Y52B11B.1|rol-1|mab-7|nstp-3|cuti-1|col-97|mlt-7	719460	773459|765716|734867|763862|722024|759326|730616|735092|726350|767306|760526|759428|736172|734135|729329|748055|741485|721934|753119|742394|762920|753947|773972|731576|736121|778118|772580|771860|731141|770399|774416|745454|740228|723023|755996|756143|775601|760709|729353|731291|735626|756395|779057|766235|730766|739175|734069|741080|749162|775088|724604|735542|728576	3.07e-13		WBPhenotype:0000583	0.99914	0	0.0210918	0.071525	WBPhenotype:0000583	3.39112
32	17	WPO		Annulae morphology variant	1.8e-09	sqt-1|sqt-2|bli-1|dpy-8|dpy-3|sqt-3|dpy-5|dpy-13|dpy-7|calu-1|rol-6|dpy-2|dpy-10|dpy-9|dpy-4|cuti-1|lon-3	719460	773459|734867|768728|726350|736172|753119|762920|753947|773972|774416|740228|755996|756143|775601|739175|724604|726323	6.29e-12		WBPhenotype:0001517	0.874473	0	0.00189058	0.022942	WBPhenotype:0001517	12.1349
91	25	WPO		Alae morphology variant	2.92e-09	sqt-1|sqt-2|mlt-10|ptr-1|dpy-8|ptr-4|dpy-3|sqt-3|blmp-1|dpy-5|grd-5|grd-2|dpy-7|lin-42|calu-1|rol-6|qua-1|dpy-2|dpy-10|dpy-9|ptr-17|cuti-1|wrt-1|wrt-4|lon-3	719460	773459|734867|769082|722837|726350|767306|736172|753119|742394|762920|747863|732827|773972|731576|774416|740228|775763|755996|756143|775601|767270|724604|748583|724139|726323	1.17e-11		WBPhenotype:0001412	0.853462	0	0.00537634	0.0337382	WBPhenotype:0001412	6.2753
943	90	WPO		Body length variant	6.7e-09	pdi-6|sqt-1|C01B10.11|sqt-2|doxa-1|C06G1.1|pdi-2|nas-7|unc-89|ptr-1|col-90|col-125|dpy-8|acn-1|ifp-1|dyf-7|ost-1|C44C1.1|let-4|ptr-4|C48E7.1|sams-1|dex-1|pho-1|dpy-3|grd-10|col-17|col-73|col-98|dpy-6|col-110|sqt-3|blmp-1|dpy-5|dpy-13|grd-5|grd-2|dpy-7|lin-42|smd-1|wrt-2|col-38|col-154|col-155|ptr-11|myrf-1|bli-2|glf-1|epi-1|lin-31|unc-68|M02G9.1|calu-1|ifd-1|grd-1|suro-1|grd-14|rol-6|qua-1|col-15…	719460	776147|773459|765716|734867|763862|772145|722024|731714|759326|722837|730616|735092|726350|722897|769586|758783|762893|720176|721124|767306|760526|720965|759428|741920|736172|733649|734135|729329|748055|741485|721934|753119|742394|762920|753947|747863|732827|773972|731576|767138|757181|736121|778118|772580|763601|732848|723077|771860|731141|756623|749771|770399|774416|725981|772649|745454|720539|…	3.02e-11		WBPhenotype:0001726	0.817393	0	0.0557131	0.121457	WBPhenotype:0001726	2.18005
53	19	WPO		Body vacuole	1.67e-08	mlt-10|ptr-1|ptr-4|grd-10|grd-5|wrt-2|ptr-10|ptr-11|cdr-6|grd-14|qua-1|ptr-16|grd-13|ptc-3|ptr-18|wrt-1|wrt-10|wrt-6|wrt-4	719460	769082|722837|767306|733649|747863|757181|723233|763601|773549|720539|775763|765809|777512|735863|729506|748583|737087|763844|724139	8.34e-11		WBPhenotype:0001395	0.777728	0	0.00313128	0.025641	WBPhenotype:0001395	8.18868
1070	94	WPO		Body width variant	1.15e-07	pdi-6|sqt-1|C01B10.11|sqt-2|doxa-1|C06G1.1|pdi-2|nas-7|unc-89|ptr-1|col-90|col-125|dpy-8|acn-1|ifp-1|dyf-7|ost-1|C44C1.1|let-4|ptr-4|C48E7.1|sams-1|dex-1|pho-1|dpy-3|grd-10|ifb-1|col-17|col-73|col-98|dpy-6|col-110|sqt-3|blmp-1|dpy-5|dpy-13|grd-5|grd-2|dpy-7|lin-42|smd-1|wrt-2|col-38|col-154|col-155|ptr-11|myrf-1|bli-2|glf-1|ins-35|K07E1.1|epi-1|lin-31|unc-68|M02G9.1|calu-1|ifd-1|grd-1|suro-1|grd-…	719460	776147|773459|765716|734867|763862|772145|722024|731714|759326|722837|730616|735092|726350|722897|769586|758783|762893|720176|721124|767306|760526|720965|759428|741920|736172|733649|766190|734135|729329|748055|741485|721934|753119|742394|762920|753947|747863|732827|773972|731576|767138|757181|736121|778118|772580|763601|732848|723077|771860|724976|733382|731141|756623|749771|770399|774416|725981|…	6.3e-10		WBPhenotype:0001727	0.69393	0	0.0632164	0.126856	WBPhenotype:0001727	2.00669
1221	102	WPO		Body morphology variant	2.3e-07	pdi-6|sqt-1|C01B10.11|sqt-2|doxa-1|C06G1.1|pdi-2|nas-7|unc-89|mlt-10|ptr-1|col-90|let-653|col-125|dpy-8|acn-1|ifp-1|dyf-7|ost-1|C44C1.1|let-4|ptr-4|C48E7.1|sams-1|dex-1|pho-1|dpy-3|grd-10|ifb-1|col-17|col-73|col-98|dpy-6|col-110|sqt-3|blmp-1|dpy-5|dpy-13|grd-5|grd-2|dpy-7|lin-42|smd-1|wrt-2|col-38|col-154|col-155|ptr-10|ptr-11|myrf-1|bli-2|glf-1|cdr-6|ins-35|K07E1.1|epi-1|lin-31|unc-68|M02G9.1|ca…	719460	776147|773459|765716|734867|763862|772145|722024|731714|759326|769082|722837|730616|761918|735092|726350|722897|769586|758783|762893|720176|721124|767306|760526|720965|759428|741920|736172|733649|766190|734135|729329|748055|741485|721934|753119|742394|762920|753947|747863|732827|773972|731576|767138|757181|736121|778118|772580|723233|763601|732848|723077|771860|773549|724976|733382|731141|756623|…	1.38e-09		WBPhenotype:0000072	0.663827	0	0.0721375	0.137652	WBPhenotype:0000072	1.90819
75	20	WPO		Abnormal accumulation of vacuoles	3.19e-07	mlt-10|ptr-1|ptr-4|sams-1|grd-10|grd-5|wrt-2|ptr-10|ptr-11|cdr-6|grd-14|qua-1|ptr-16|grd-13|ptc-3|ptr-18|wrt-1|wrt-10|wrt-6|wrt-4	719460	769082|722837|767306|720965|733649|747863|757181|723233|763601|773549|720539|775763|765809|777512|735863|729506|748583|737087|763844|724139	2.07e-09		WBPhenotype:0002615	0.649621	0	0.00443105	0.0269906	WBPhenotype:0002615	6.09123
60	18	WPO		Intestinal vacuole	3.98e-07	ptr-1|ptr-4|sams-1|grd-10|grd-5|wrt-2|ptr-10|ptr-11|grd-14|qua-1|ptr-16|grd-13|ptc-3|ptr-18|wrt-1|wrt-10|wrt-6|wrt-4	719460	722837|767306|720965|733649|747863|757181|723233|763601|720539|775763|765809|777512|735863|729506|748583|737087|763844|724139	2.79e-09		WBPhenotype:0001428	0.640012	0	0.00354484	0.0242915	WBPhenotype:0001428	6.85263
12	10	WPO		Helical cuticle	8.97e-07	sqt-1|sqt-2|dpy-8|dpy-3|sqt-3|dpy-7|rol-6|dpy-2|dpy-10|rol-1	719460	773459|734867|726350|736172|753119|773972|740228|755996|756143|741080	6.73e-09		WBPhenotype:0001516	0.604721	0	0.000708968	0.0134953	WBPhenotype:0001516	19.0351
1337	106	WPO		Organism segment morphology variant	1.11e-06	pdi-6|sqt-1|C01B10.11|sqt-2|adt-1|doxa-1|C06G1.1|pdi-2|nas-7|unc-89|mlt-10|bli-1|ptr-1|col-90|let-653|col-125|dpy-8|acn-1|ifp-1|dyf-7|ost-1|C44C1.1|let-4|ptr-4|C48E7.1|sams-1|dex-1|pho-1|dpy-3|grd-10|ifb-1|col-17|col-73|col-98|dpy-6|col-110|sqt-3|blmp-1|dpy-5|dpy-13|grd-5|grd-2|dpy-7|lin-42|smd-1|wrt-2|col-38|col-154|col-155|ptr-10|ptr-11|myrf-1|bli-2|glf-1|cdr-6|ins-35|K07E1.1|epi-1|lin-31|unc-6…	719460	776147|773459|765716|734867|772460|763862|772145|722024|731714|759326|769082|768728|722837|730616|761918|735092|726350|722897|769586|758783|762893|720176|721124|767306|760526|720965|759428|741920|736172|733649|766190|734135|729329|748055|741485|721934|753119|742394|762920|753947|747863|732827|773972|731576|767138|757181|736121|778118|772580|723233|763601|732848|723077|771860|773549|724976|733382|…	8.85e-09		WBPhenotype:0000582	0.595468	0	0.0789909	0.14305	WBPhenotype:0000582	1.81097
1169	96	WPO		Body size variant	1.18e-06	pdi-6|sqt-1|C01B10.11|sqt-2|doxa-1|C06G1.1|pdi-2|nas-7|unc-89|ptr-1|col-90|col-125|dpy-8|acn-1|ifp-1|dyf-7|ost-1|C44C1.1|let-4|ptr-4|C48E7.1|sams-1|dex-1|pho-1|dpy-3|grd-10|ifb-1|col-17|col-73|col-98|dpy-6|col-110|sqt-3|blmp-1|dpy-5|dpy-13|grd-5|grd-2|dpy-7|lin-42|smd-1|wrt-2|col-38|col-154|col-155|ptr-11|myrf-1|bli-2|glf-1|ins-35|K07E1.1|epi-1|lin-31|unc-68|M02G9.1|calu-1|ifd-1|grd-1|suro-1|grd-…	719460	776147|773459|765716|734867|763862|772145|722024|731714|759326|722837|730616|735092|726350|722897|769586|758783|762893|720176|721124|767306|760526|720965|759428|741920|736172|733649|766190|734135|729329|748055|741485|721934|753119|742394|762920|753947|747863|732827|773972|731576|767138|757181|736121|778118|772580|763601|732848|723077|771860|724976|733382|731141|756623|749771|770399|774416|725981|…	1e-08		WBPhenotype:0000231	0.592812	0	0.0690653	0.129555	WBPhenotype:0000231	1.87583
1341	106	WPO		Body region morphology variant	1.18e-06	pdi-6|sqt-1|C01B10.11|sqt-2|adt-1|doxa-1|C06G1.1|pdi-2|nas-7|unc-89|mlt-10|bli-1|ptr-1|col-90|let-653|col-125|dpy-8|acn-1|ifp-1|dyf-7|ost-1|C44C1.1|let-4|ptr-4|C48E7.1|sams-1|dex-1|pho-1|dpy-3|grd-10|ifb-1|col-17|col-73|col-98|dpy-6|col-110|sqt-3|blmp-1|dpy-5|dpy-13|grd-5|grd-2|dpy-7|lin-42|smd-1|wrt-2|col-38|col-154|col-155|ptr-10|ptr-11|myrf-1|bli-2|glf-1|cdr-6|ins-35|K07E1.1|epi-1|lin-31|unc-6…	719460	776147|773459|765716|734867|772460|763862|772145|722024|731714|759326|769082|768728|722837|730616|761918|735092|726350|722897|769586|758783|762893|720176|721124|767306|760526|720965|759428|741920|736172|733649|766190|734135|729329|748055|741485|721934|753119|742394|762920|753947|747863|732827|773972|731576|767138|757181|736121|778118|772580|723233|763601|732848|723077|771860|773549|724976|733382|…	1.03e-08		WBPhenotype:0000532	0.592812	0	0.0792272	0.14305	WBPhenotype:0000532	1.80557
192	30	WPO		Pathogen susceptibility increased	1.68e-06	abu-1|pqn-2|lys-7|abu-8|abu-15|abu-6|abu-7|pdi-2|col-80|col-179|acdh-1|dct-5|col-98|aqp-1|col-54|F33D4.6|abu-12|col-103|col-159|col-160|abu-13|glf-1|col-101|zip-2|pqn-54|abu-11|col-94|col-93|col-92|clec-60	719460	752369|754199|761249|724769|772559|777575|764756|722024|774176|750719|743180|771455|748055|721931|733181|720884|777836|752459|768755|766889|743903|771860|751184|774224|773924|759791|756395|779057|766235|726611	1.68e-08		WBPhenotype:0001013	0.577469	0	0.0113435	0.0404858	WBPhenotype:0001013	3.56908
11	9	WPO		Left handed roller	4.17e-06	sqt-1|dpy-8|dpy-3|sqt-3|dpy-7|dpy-2|dpy-10|rol-1|rol-8	719460	773459|726350|736172|753119|773972|755996|756143|741080|751511	4.38e-08		WBPhenotype:0000501	0.537986	0	0.000649888	0.0121457	WBPhenotype:0000501	18.689
1730	125	WPO		Locomotion variant	5.12e-06	pdi-6|sqt-1|C01B10.11|sqt-2|C06G1.1|pdi-2|unc-89|mlt-10|bli-1|ptr-1|C26B9.3|let-653|col-125|dpy-8|osr-1|noah-1|tag-297|acn-1|C44C1.1|let-4|ptr-4|sams-1|lam-2|dex-1|dpy-3|his-54|his-52|mlt-9|grd-10|ifb-1|F10D11.6|col-98|pes-8|col-110|sqt-3|blmp-1|asns-1|gon-1|F26A10.2|dpy-13|clec-64|grd-5|grd-2|dpy-7|lin-42|smd-1|noah-2|wrt-2|col-154|col-155|col-103|ptr-11|exc-6|myrf-1|bli-2|glf-1|let-805|zmp-2|ds…	719460	776147|773459|765716|734867|772145|722024|759326|769082|768728|722837|772505|761918|735092|726350|764021|728228|766805|722897|720176|721124|767306|720965|740165|759428|736172|725426|757538|747761|733649|766190|762206|748055|738368|721934|753119|742394|730256|754913|758270|753947|756326|747863|732827|773972|731576|767138|757493|757181|778118|772580|752459|763601|728795|732848|723077|771860|779123|…	5.63e-08		WBPhenotype:0000643	0.529073	0	0.10221	0.168691	WBPhenotype:0000643	1.65044
1644	120	WPO		Organism morphology variant	5.69e-06	pdi-6|sqt-1|C01B10.11|sqt-2|adt-1|doxa-1|C06G1.1|pdi-2|nas-7|unc-89|mlt-10|bli-1|ptr-1|col-90|let-653|col-125|dpy-8|noah-1|acn-1|ifp-1|dyf-7|ost-1|C44C1.1|let-4|ptr-4|C48E7.1|sams-1|lam-2|dex-1|pho-1|dpy-3|grd-10|ifb-1|col-17|col-73|col-98|dpy-6|col-110|sqt-3|blmp-1|dpy-5|dpy-13|F33D4.6|ifc-1|ram-2|grd-5|grd-2|dpy-7|lin-42|smd-1|wrt-2|col-38|col-154|col-155|ptr-10|ptr-11|myrf-1|bli-2|glf-1|cdr-6|…	719460	776147|773459|765716|734867|772460|763862|772145|722024|731714|759326|769082|768728|722837|730616|761918|735092|726350|728228|722897|769586|758783|762893|720176|721124|767306|760526|720965|740165|759428|741920|736172|733649|766190|734135|729329|748055|741485|721934|753119|742394|762920|753947|720884|773105|774623|747863|732827|773972|731576|767138|757181|736121|778118|772580|723233|763601|732848|…	6.55e-08		WBPhenotype:0000535	0.524489	0	0.0971287	0.161943	WBPhenotype:0000535	1.66731
1759	126	WPO		Movement variant	6.5e-06	pdi-6|sqt-1|C01B10.11|sqt-2|C06G1.1|pdi-2|unc-89|mlt-10|bli-1|ptr-1|C26B9.3|let-653|col-125|dpy-8|osr-1|noah-1|tag-297|acn-1|C44C1.1|let-4|ptr-4|sams-1|lam-2|dex-1|dpy-3|his-54|his-52|mlt-9|grd-10|ifb-1|F10D11.6|col-98|pes-8|col-110|sqt-3|blmp-1|asns-1|gon-1|F26A10.2|dpy-13|clec-64|grd-5|grd-2|dpy-7|lin-42|smd-1|noah-2|wrt-2|ketn-1|col-154|col-155|col-103|ptr-11|exc-6|myrf-1|bli-2|glf-1|let-805|z…	719460	776147|773459|765716|734867|772145|722024|759326|769082|768728|722837|772505|761918|735092|726350|764021|728228|766805|722897|720176|721124|767306|720965|740165|759428|736172|725426|757538|747761|733649|766190|762206|748055|738368|721934|753119|742394|730256|754913|758270|753947|756326|747863|732827|773972|731576|767138|757493|757181|776054|778118|772580|752459|763601|728795|732848|723077|771860|…	7.8e-08		WBPhenotype:0001206	0.518709	0	0.103923	0.17004	WBPhenotype:0001206	1.63622
163	26	WPO		Paralyzed	8.38e-06	osr-1|tag-297|acn-1|let-4|ptr-4|mlt-9|ifb-1|pes-8|glf-1|let-805|mup-4|mua-3|dpy-2|dpy-10|T19B10.2|bus-8|lpr-3|mlt-8|mua-6|unc-95|ptc-3|Y47G6A.15|tln-1|unc-52|nstp-3|cuti-1	719460	764021|766805|722897|721124|767306|747761|766190|738368|771860|779123|758585|743513|755996|756143|721091|729353|768239|724619|775877|750275|735863|762785|750110|730625|775088|724604	1.05e-07		WBPhenotype:0000644	0.507676	0	0.00963015	0.0350877	WBPhenotype:0000644	3.64353
18	10	WPO		Increased susceptibility to bacterial pathogens	8.38e-06	col-80|col-179|col-98|col-103|col-159|col-160|col-101|col-94|col-93|col-92	719460	774176|750719|748055|752459|768755|766889|751184|756395|779057|766235	1.08e-07		WBPhenotype:0002355	0.507676	0	0.00106345	0.0134953	WBPhenotype:0002355	12.6901
35	12	WPO		Roller	2.83e-05	sqt-1|sqt-2|dpy-8|dpy-3|sqt-3|dpy-13|dpy-7|rol-6|dpy-2|dpy-10|rol-1|rol-8	719460	773459|734867|726350|736172|753119|753947|773972|740228|755996|756143|741080|751511	3.82e-07		WBPhenotype:0000645	0.454821	0	0.00206782	0.0161943	WBPhenotype:0000645	7.83158
12	8	WPO		Struts variant	5.45e-05	sqt-1|sqt-2|dpy-8|dpy-3|sqt-3|dpy-7|dpy-2|dpy-10	719460	773459|734867|726350|736172|753119|773972|755996|756143	7.63e-07		WBPhenotype:0001515	0.42636	0	0.000708968	0.0107962	WBPhenotype:0001515	15.2281
13	8	WPO		Multiple alae	8.19e-05	ptr-1|ptr-4|grd-5|grd-2|qua-1|ptr-17|wrt-1|wrt-4	719460	722837|767306|747863|732827|775763|767270|748583|724139	1.19e-06		WBPhenotype:0001704	0.408672	0	0.000768049	0.0107962	WBPhenotype:0001704	14.0567
105	18	WPO		Pericellular component physiology phenotype	0.00026	mlt-10|ptr-1|ptr-4|daf-6|grd-5|grd-2|lin-42|glf-1|qua-1|dpy-10|bus-4|bus-8|lpr-3|ptr-17|cuti-1|bah-1|wrt-1|wrt-4	719460	769082|722837|767306|750188|747863|732827|731576|771860|775763|756143|726947|729353|768239|767270|724604|769268|748583|724139	3.89e-06		WBPhenotype:0001210	0.358503	0	0.00620347	0.0242915	WBPhenotype:0001210	3.91579
57	12	WPO		Blistered	0.0018	doxa-1|col-79|col-39|col-80|bli-1|ifb-1|bli-2|glf-1|grd-1|bli-6|cuti-1|mlt-7	719460	763862|778172|772676|774176|768728|766190|723077|771860|772649|727400|724604|728576	2.75e-05		WBPhenotype:0000025	0.274473	0	0.0033676	0.0161943	WBPhenotype:0000025	4.80886
539	46	WPO		Small	0.0023	pdi-6|sqt-1|nas-7|unc-89|ptr-1|dpy-8|acn-1|ifp-1|dyf-7|ost-1|C44C1.1|let-4|ptr-4|sams-1|pho-1|grd-10|dpy-6|blmp-1|dpy-13|grd-5|grd-2|dpy-7|smd-1|wrt-2|ptr-11|myrf-1|bli-2|glf-1|lin-31|unc-68|calu-1|ifd-1|grd-1|grd-14|qua-1|sams-5|ptr-16|bus-4|dpy-20|grd-13|ptc-3|mab-7|wrt-1|wrt-10|wrt-6|wrt-4	719460	776147|773459|731714|759326|722837|726350|722897|769586|758783|762893|720176|721124|767306|720965|741920|733649|741485|742394|753947|747863|732827|773972|767138|757181|763601|732848|723077|771860|756623|749771|774416|725981|772649|720539|775763|778109|765809|726947|760709|777512|735863|749162|748583|737087|763844|724139	3.62e-05		WBPhenotype:0000229	0.263827	0	0.0318445	0.0620783	WBPhenotype:0000229	1.94942
118	17	WPO		Dauer constitutive	0.0032	abu-1|pqn-2|abu-8|abu-15|abu-6|abu-7|pqn-13|lys-8|dct-5|F30H5.3|cyp-35A3|M02G9.1|daf-9|pqn-74|cdh-12|unc-52|abu-14	719460	752369|754199|724769|772559|777575|764756|729905|746387|771455|754466|723221|770399|763145|741137|737531|730625|773765	5.29e-05		WBPhenotype:0000012	0.249485	0	0.00697152	0.022942	WBPhenotype:0000012	3.29081
654	52	WPO		Organism pathogen response variant	0.0038	abu-1|pqn-2|agmo-1|lys-7|abu-8|abu-15|abu-6|abu-7|pdi-2|col-80|C26B9.3|col-179|mltn-12|acdh-1|his-54|his-52|dct-5|col-17|col-73|col-98|aqp-1|col-54|F33D4.6|abu-12|col-103|col-159|col-160|abu-13|glf-1|col-101|zip-2|his-22|his-20|grd-1|pqn-54|abu-11|qua-1|dpy-9|bus-4|dpy-20|bus-8|act-5|col-94|col-93|col-92|Y38C1AB.5|dpy-4|Y47G6A.15|unc-52|ZK1025.4|bah-1|clec-60	719460	752369|754199|734159|761249|724769|772559|777575|764756|722024|774176|772505|750719|778781|743180|725426|757538|771455|734135|729329|748055|721931|733181|720884|777836|752459|768755|766889|743903|771860|751184|774224|748121|734876|772649|773924|759791|775763|775601|726947|760709|729353|777197|756395|779057|766235|726185|739175|762785|730625|757862|769268|726611	6.46e-05		WBPhenotype:0001012	0.242022	0	0.0386388	0.0701754	WBPhenotype:0001012	1.81619
27	8	WPO		Cuticle integrity variant	0.0047	mlt-10|glf-1|dpy-10|bus-4|bus-8|lpr-3|cuti-1|bah-1	719460	769082|771860|756143|726947|729353|768239|724604|769268	8.14e-05		WBPhenotype:0001211	0.23279	0	0.00159518	0.0107962	WBPhenotype:0001211	6.76803
37	9	WPO		Alae secretion variant	0.006	ptr-1|ptr-4|grd-5|grd-2|lin-42|qua-1|ptr-17|wrt-1|wrt-4	719460	722837|767306|747863|732827|731576|775763|767270|748583|724139	0.00011		WBPhenotype:0000168	0.222185	0	0.00218599	0.0121457	WBPhenotype:0000168	5.55619
4	4	WPO		Right handed roller	0.0103	sqt-1|sqt-2|rol-6|dpy-2	719460	773459|734867|740228|755996	0.00019		WBPhenotype:0000502	0.198716	0	0.000236323	0.00539811	WBPhenotype:0000502	22.8421
25	7	WPO		Motor neuron morphology variant	0.0161	col-12|col-13|col-54|grl-4|nas-38|col-77|adt-3	719460	763499|750143|733181|725006|749780|751766|756284	0.00031		WBPhenotype:0001331	0.179317	0	0.00147702	0.00944669	WBPhenotype:0001331	6.39579
25	7	WPO		Synapse density variant	0.0161	col-12|col-13|col-54|grl-4|nas-38|col-77|adt-3	719460	763499|750143|733181|725006|749780|751766|756284	0.00031		WBPhenotype:0002001	0.179317	0	0.00147702	0.00944669	WBPhenotype:0002001	6.39579
973	67	WPO		Larval lethal	0.0166	abu-1|pqn-2|pdi-6|C05C8.7|pdi-2|bli-1|let-653|col-125|osr-1|noah-1|tag-297|acn-1|ost-1|C44C1.1|col-180|let-4|ptr-4|lam-2|dex-1|mlt-9|ifb-1|F10D11.6|sqt-3|asns-1|F33D4.6|efl-3|noah-2|col-154|col-155|myrf-1|glf-1|let-805|K04H4.2|mup-4|epi-1|mua-3|calu-1|pan-1|qua-1|col-157|pat-12|T19A5.3|T19B10.2|bus-8|col-117|col-3|lpr-5|lpr-3|col-94|col-93|col-92|mlt-8|mua-6|ptc-3|Y11D7A.9|Y38A10A.2|dpy-4|subs-4|…	719460	752369|754199|776147|740756|722024|768728|761918|735092|764021|728228|766805|722897|762893|720176|742460|721124|767306|740165|759428|747761|766190|762206|753119|730256|720884|726776|757493|778118|772580|732848|771860|779123|772241|758585|731141|743513|774416|753539|775763|723023|749138|736052|721091|729353|731291|735626|734297|768239|756395|779057|766235|724619|775877|735863|730766|721418|739175|…	0.00033		WBPhenotype:0000054	0.177989	0	0.0574855	0.0904184	WBPhenotype:0000054	1.57289
45	9	WPO		Cuticle physiology variant	0.0187	mlt-10|daf-6|glf-1|dpy-10|bus-4|bus-8|lpr-3|cuti-1|bah-1	719460	769082|750188|771860|756143|726947|729353|768239|724604|769268	0.00038		WBPhenotype:0001678	0.172816	0	0.00265863	0.0121457	WBPhenotype:0001678	4.56842
37	8	WPO		Male tail development variant	0.0245	ptr-1|ptr-4|grd-2|grd-1|qua-1|ptr-18|wrt-1|wrt-4	719460	722837|767306|732827|772649|775763|729506|748583|724139	0.00051		WBPhenotype:0001297	0.161083	0	0.00218599	0.0107962	WBPhenotype:0001297	4.93883
220	22	WPO		Alimentary system morphology variant	0.0268	pdi-6|ptr-1|let-653|ptr-4|sams-1|grd-10|grd-5|wrt-2|nid-1|ptr-10|ptr-11|grd-14|qua-1|ptr-16|grd-13|ptc-3|ptr-18|abu-14|wrt-1|wrt-10|wrt-6|wrt-4	719460	776147|722837|761918|767306|720965|733649|747863|757181|741296|723233|763601|720539|775763|765809|777512|735863|729506|773765|748583|737087|763844|724139	0.0006		WBPhenotype:0000598	0.157187	0	0.0129978	0.0296896	WBPhenotype:0000598	2.28421
87	12	WPO		Pericellular component development variant	0.0373	mlt-10|acn-1|let-4|sym-1|cut-4|daf-6|lin-42|dig-1|qua-1|bus-4|lpr-3|cuti-1	719460	769082|722897|721124|722873|737624|750188|731576|735605|775763|726947|768239|724604	0.00091		WBPhenotype:0000200	0.142829	0	0.00514002	0.0161943	WBPhenotype:0000200	3.15064
8	4	WPO		Stuffed pharynx	0.0471	abu-8|abu-15|abu-6|abu-7	719460	724769|772559|777575|764756	0.0012		WBPhenotype:0001281	0.132698	0	0.000472646	0.00539811	WBPhenotype:0001281	11.4211
2630	150	WPO		Behavior phenotype	0.0268	pdi-6|sqt-1|C01B10.11|sqt-2|adt-1|abu-8|abu-15|abu-6|abu-7|C06G1.1|pdi-2|unc-89|mlt-10|bli-1|ptr-1|C26B9.3|let-653|col-125|dpy-8|osr-1|noah-1|tag-297|acn-1|dyf-7|ost-1|C44C1.1|let-4|ptr-4|sams-1|lam-2|dex-1|pho-1|dpy-3|his-54|his-52|acox-1.1|acox-1.4|mlt-9|grd-10|ifb-1|F10D11.6|col-98|F18F11.4|pes-8|col-110|sqt-3|blmp-1|asns-1|gon-1|bed-3|F26A10.2|phg-1|dpy-13|daf-6|skpo-3|clec-64|grd-5|grd-2|dpy…	719460	776147|773459|765716|734867|772460|724769|772559|777575|764756|772145|722024|759326|769082|768728|722837|772505|761918|735092|726350|764021|728228|766805|722897|758783|762893|720176|721124|767306|720965|740165|759428|741920|736172|725426|757538|752345|738302|747761|733649|766190|762206|748055|734612|738368|721934|753119|742394|730256|754913|733853|758270|758576|753947|750188|760736|756326|747863|…	0.00059		WBPhenotype:0000517	0.157187	0	0.155382	0.202429	WBPhenotype:0000517	1.30278
2612	149	WPO		Organism behavior variant	0.0268	pdi-6|sqt-1|C01B10.11|sqt-2|adt-1|abu-8|abu-15|abu-6|abu-7|C06G1.1|pdi-2|unc-89|mlt-10|bli-1|ptr-1|C26B9.3|let-653|col-125|dpy-8|osr-1|noah-1|tag-297|acn-1|dyf-7|ost-1|C44C1.1|let-4|ptr-4|sams-1|lam-2|dex-1|pho-1|dpy-3|his-54|his-52|acox-1.1|acox-1.4|mlt-9|grd-10|ifb-1|F10D11.6|col-98|F18F11.4|pes-8|col-110|sqt-3|blmp-1|asns-1|gon-1|bed-3|F26A10.2|phg-1|dpy-13|daf-6|skpo-3|clec-64|grd-5|grd-2|dpy…	719460	776147|773459|765716|734867|772460|724769|772559|777575|764756|772145|722024|759326|769082|768728|722837|772505|761918|735092|726350|764021|728228|766805|722897|758783|762893|720176|721124|767306|720965|740165|759428|741920|736172|725426|757538|752345|738302|747761|733649|766190|762206|748055|734612|738368|721934|753119|742394|730256|754913|733853|758270|758576|753947|750188|760736|756326|747863|…	0.00061		WBPhenotype:0000525	0.157187	0	0.154319	0.20108	WBPhenotype:0000525	1.30301

## Sheet: AM_Con_Down
# background genes	# genes	category	chart color	description	FDR value	genes	network.SUID	nodes.SUID	p-value	PMID	term name	transferred FDR value	year	Back % of 16546 total	Hit % of 1132	term name	Fold Enrich
5	5	COMPARTMENTS		Cytoskeletal calyx	0.0383	C41G7.6|E03H12.5|F30A10.12|T23B3.5|Y59E9AL.6	719460	768656|739025|730466|737276|729908	0.00021		GOCC:0033150	0.14168	0	0.000302188	0.00441696	GOCC:0033150	14.6166
59	42	COMPARTMENTS		Pseudopodium	7.26e-21	msp-36|C07G1.7|msp-55|msp-40|msp-50|msp-49|msd-4|ssp-19|ssp-9|msp-3|msp-77|msp-19|fer-1|msd-1|msd-2|msd-3|msp-45|msp-142|msp-81|msp-10|msp-56|ssp-10|msp-38|msp-31|msp-33|msp-57|msp-53|gsp-4|msp-79|msp-78|ssp-16|ssp-11|gsp-3|Y59E9AR.1|Y59E9AR.7|msp-64|msp-76|msp-65|msp-59|msp-113|msp-51|msp-152	719460	770297|727982|721463|720638|759509|740441|742832|768665|737915|722246|726992|777812|769418|770240|769595|758795|771704|764138|760841|763481|750137|774722|750572|767915|765026|728855|731849|723215|722528|721253|738989|766955|736964|728708|724610|739436|778517|762428|736103|770231|768380|758543	4.71e-24		GOCC:0031143	2.01391	0	0.00356582	0.0371025	GOCC:0031143	10.405
73	35	COMPARTMENTS		Collagen trimer	2.5e-13	col-149|col-144|col-145|col-10|sqt-1|col-79|col-39|col-7|col-62|dpy-8|col-107|col-161|col-138|col-130|col-73|col-12|col-13|ram-2|col-173|col-126|col-156|col-129|col-77|M70.1|M70.3|col-147|col-146|col-142|col-141|col-162|col-109|col-115|col-137|col-176|col-63	719460	776150|744599|742853|726314|773459|778172|772676|752669|750647|726350|749495|740990|751178|763976|729329|763499|750143|774623|720512|757763|778724|760412|751766|751430|771428|720002|722996|719867|777815|741503|758312|770816|730841|765089|751856	3.25e-16		GOCC:0005581	1.26021	0	0.00441194	0.0309187	GOCC:0005581	7.00796
62	18	COMPARTMENTS		Extrinsic component of plasma membrane	0.0006	C25A8.5|C35E7.10|C55C3.4|F22B3.8|F59A3.8|K09B11.5|M176.9|R11E3.1|frk-1|T06C10.3|kin-5|T21G5.1|T25B9.4|W01B6.5|kin-21|Y52D5A.2|Y69E1A.3|ZK622.1	719460	720623|728264|724367|743837|742343|721211|760964|758993|731273|765377|777053|736472|747692|733430|771065|741737|740000|753674	2.34e-06		GOCC:0019897	0.322185	0	0.00374713	0.0159011	GOCC:0019897	4.24353
61	17	COMPARTMENTS		Nuclear membrane	0.0015	B0218.5|C08F8.6|C39H7.1|C50F4.10|ttbk-2|F36H12.9|F59A6.4|H05L14.1|R13H9.5|R13H9.6|T05A7.6|T15B12.2|Y38H8A.3|Y65B4A.9|ZK354.2|ZK507.1|ZK596.2	719460	766310|752291|748112|726743|720122|722102|753497|774704|722660|720935|729446|747533|778103|733055|726926|722435|734186	7.03e-06		GOCC:0031965	0.282391	0	0.00368669	0.0150177	GOCC:0031965	4.07348
116	32	COMPARTMENTS		Collagen-containing extracellular matrix	4.71e-07	sqt-1|col-79|col-39|bli-1|col-7|col-62|col-113|col-107|col-175|col-161|col-130|dpy-5|dpy-13|col-173|col-139|col-156|col-129|M70.1|M70.3|rol-6|qua-1|col-147|col-146|col-118|col-142|col-141|col-162|col-109|col-115|ZC434.9|col-63|lon-3	719460	773459|778172|772676|768728|752669|750647|740159|749495|773321|740990|763976|762920|753947|720512|753002|778724|760412|751430|771428|740228|775763|720002|722996|761813|719867|777815|741503|758312|770816|758930|751856|726323	9.16e-10		GOCC:0062023	0.632698	0	0.00701076	0.0282686	GOCC:0062023	4.03217
100	19	COMPARTMENTS		Extrinsic component of membrane	0.0383	C25A8.5|C35E7.10|C55C3.4|F22B3.8|F59A3.8|K09B11.5|M176.9|R11E3.1|frk-1|T06C10.3|kin-5|T21G5.1|T25B9.4|plpp-1.2|W01B6.5|kin-21|Y52D5A.2|Y69E1A.3|ZK622.1	719460	720623|728264|724367|743837|742343|721211|760964|758993|731273|765377|777053|736472|747692|760346|733430|771065|741737|740000|753674	0.0002		GOCC:0019898	0.14168	0	0.00604376	0.0167845	GOCC:0019898	2.77716
449	64	COMPARTMENTS		Extracellular region	7.08e-05	sqt-1|scl-23|C06E8.5|col-79|col-39|bli-1|col-7|col-62|col-125|col-113|col-107|col-175|col-14|col-161|cpr-1|col-130|F15H9.1|dpy-5|dpy-13|col-81|col-173|col-139|cpr-4|col-133|col-154|col-155|col-156|K06A5.2|col-49|col-129|M70.1|M70.3|rol-6|vap-2|qua-1|col-147|col-146|col-118|col-157|col-142|col-141|T16A9.5|W03D8.9|col-92|cpr-5|col-120|col-162|Y37D8A.5|col-109|Y38H6C.19|dpy-4|col-115|col-71|rol-1|Y5…	719460	773459|769049|739343|778172|772676|768728|752669|750647|735092|740159|749495|773321|739682|740990|774179|763976|756368|762920|753947|776591|720512|753002|735014|769910|778118|772580|778724|721859|738608|760412|751430|771428|740228|730313|775763|720002|722996|761813|723023|719867|777815|735251|771269|766235|725936|746732|741503|741500|758312|755084|739175|770816|723833|741080|747428|739781|727400|…	2.3e-07		GOCC:0005576	0.414997	0	0.0271365	0.0565371	GOCC:0005576	2.08344
97	50	GO Biological Process		Peptidyl-tyrosine dephosphorylation	1.29e-20	B0207.1|B0280.11|C02B10.6|C07E3.4|C15H7.3|C17H12.3|C17H12.5|C24D10.1|pph-2|C43E11.5|C46A5.1|C48B6.4|C50F2.5|C55B7.3|F10G8.1|F20H11.4|F25H5.7|F35C11.2|F36H1.3|F36H12.10|F38H4.4|F40G12.10|F42C5.5|F47B3.1|F47B3.7|F54F12.1|F55F8.7|F55H12.5|K07F5.6|K09F6.3|M05B5.1|M05D6.3|moa-1|R155.3|T04F3.3|T22C1.8|T27A3.5|W01B6.6|W03F11.4|Y113G7C.1|Y18H1A.1|Y39B6A.30|Y48G1C.5|Y54F10BM.3|Y57G11C.6|Y69A2AR.19|ZK354.8…	719460	768125|728801|730679|746384|734306|726014|729581|764264|749843|737975|764105|747707|760991|724580|735809|764435|762725|770102|774512|749507|733838|761099|729641|721607|728303|721781|740147|770162|755528|736325|722681|758378|751454|749510|779042|733139|734576|735062|754718|767897|767708|724328|741431|726122|778217|743585|777431|722075|767990|751280	1.15e-23		GO:0035335	1.98894	0	0.00586244	0.0441696	GO:0035335	7.53433
184	76	GO Biological Process		Protein dephosphorylation	1.26e-26	B0207.1|B0280.11|C02B10.6|C06A1.3|C07E3.4|C09H5.7|C15H7.3|C17H12.3|C17H12.5|C24D10.1|C24H11.2|C27B7.6|pph-2|C34D4.2|C43E11.5|C46A5.1|C47A4.3|C48B6.4|C50F2.5|C55B7.3|F10G8.1|F20D6.6|F20H11.4|F23B12.1|F25B3.4|F25H5.7|F26B1.5|F35C11.2|F36H1.3|F36H12.10|F38H4.4|F40E3.5|F40G12.10|F42C5.5|F42G8.8|F47B3.1|F47B3.6|F47B3.7|F52H3.6|F54F12.1|F55F8.7|F55H12.5|F58G1.3|K07F5.6|K09F6.3|M05B5.1|M05D6.3|R03D7.8|R…	719460	768125|728801|730679|744083|746384|758600|734306|726014|729581|764264|776471|748283|749843|766982|737975|764105|747542|747707|760991|724580|735809|760658|764435|774560|772670|762725|743939|770102|774512|749507|733838|770510|761099|729641|737330|721607|730073|728303|752474|721781|740147|770162|758141|755528|736325|722681|758378|744155|751460|720566|722633|751454|749510|723215|779042|733139|734576|…	2.23e-30		GO:0006470	2.58996	0	0.0111205	0.0671378	GO:0006470	6.03729
146	52	GO Biological Process		Peptidyl-serine phosphorylation	6.83e-16	B0207.7|B0218.5|ttbk-5|C05C12.1|C08F8.6|C09B9.4|C09D4.3|C14A4.13|C27D8.1|C28A5.6|C34B2.3|C39H7.1|C49C8.1|C50F4.10|C56C10.6|D2045.5|F25F2.1|F26A1.3|F33D11.7|F35C11.3|ttbk-2|F36H12.9|F41G3.5|F53C3.1|F59A6.4|H05L14.1|K06H7.8|K09C6.7|K09E4.1|K11C4.1|M7.7|R10D12.10|R13H9.5|R13H9.6|T05A7.6|T05C12.1|T11F8.4|T15B12.2|T19D12.5|ttbk-4|W03G9.5|W09C3.1|Y38H8A.3|Y39G8C.2|Y47G6A.13|Y65B4A.9|ZC581.2|ZK354.2|ZK3…	719460	755756|766310|766499|724496|752291|732836|758552|726269|777059|760136|721631|748112|751529|726743|768143|726467|776747|730103|725333|727322|720122|722102|738932|720878|753497|774704|760313|732383|744821|752783|740906|725150|722660|720935|729446|751559|746198|747533|776348|728156|767879|758048|778103|740765|759575|733055|720227|726926|773942|722435|734186|730544	7.27e-19		GO:0018105	1.51656	0	0.00882388	0.0459364	GO:0018105	5.20592
262	82	GO Biological Process		Dephosphorylation	1.57e-22	B0207.1|B0280.11|C02B10.6|C06A1.3|C07E3.4|C09H5.7|C15H7.3|C17H12.3|C17H12.5|C24D10.1|C24H11.2|C27B7.6|pph-2|C34D4.2|C43E11.5|C45E5.1|C46A5.1|C47A4.3|C48B6.4|C50F2.5|C53A3.2|C55B7.3|pho-13|F10G8.1|acp-3|papl-1|F20D6.6|F20H11.4|F23B12.1|F25B3.4|F25H5.7|F26B1.5|F35C11.2|F36H1.3|F36H12.10|F38H4.4|F40E3.5|F40G12.10|F42C5.5|F42G8.8|F47B3.1|F47B3.6|F47B3.7|F52H3.6|F54F12.1|F55F8.7|F55H12.5|F58G1.3|K07F5…	719460	768125|728801|730679|744083|746384|758600|734306|726014|729581|764264|776471|748283|749843|766982|737975|730409|764105|747542|747707|760991|751352|724580|743684|735809|746990|743291|760658|764435|774560|772670|762725|743939|770102|774512|749507|733838|770510|761099|729641|737330|721607|730073|728303|752474|721781|740147|770162|758141|755528|736325|722681|758378|744155|751460|720566|722633|751454|…	5.55e-26		GO:0016311	2.18041	0	0.0158346	0.0724382	GO:0016311	4.57466
43	12	GO Biological Process		Collagen and cuticulin-based cuticle development	0.048	sqt-1|sqt-2|bli-1|dpy-8|col-14|dpy-5|dpy-13|bli-2|rol-6|fat-2|dpy-4|bli-6	719460	773459|734867|768728|726350|739682|762920|753947|723077|740228|745451|739175|727400	0.00015		GO:0040002	0.131876	0	0.00259882	0.0106007	GO:0040002	4.07905
106	27	GO Biological Process		Transmembrane receptor protein tyrosine kinase signaling pathway	2.83e-05	C18H7.4|C25A8.5|C34F11.5|C35E7.10|C55C3.4|F22B3.8|F26E4.5|mxl-3|spe-8|F59A3.8|kin-24|K09B11.5|M176.9|R11E3.1|T01G5.1|frk-1|T06C10.3|kin-5|T21G5.1|T25B9.4|W01B6.5|kin-21|Y116A8C.24|Y52D5A.2|Y69E1A.3|ZC581.7|ZK622.1	719460	739916|720623|757868|728264|724367|743837|734078|765905|738287|742343|751895|721211|760964|758993|741107|731273|765377|777053|736472|747692|733430|771065|773015|741737|740000|777734|753674	7.54e-08		GO:0007169	0.454821	0	0.00640638	0.0238516	GO:0007169	3.7231
434	87	GO Biological Process		Protein phosphorylation	7.52e-14	B0207.7|B0218.5|tag-344|ttbk-5|C05C12.1|C08F8.6|C09B9.4|C09D4.3|C14A4.13|C18H7.4|C25A8.5|C27D6.11|C27D8.1|C28A5.6|C34B2.3|C34F11.5|C35E7.10|gska-3|C39H7.1|C49C8.1|C50F4.10|C55C3.4|C56C10.6|D2045.5|F21F3.2|F22B3.8|F25F2.1|F26A1.3|F26E4.5|F33D11.7|F35C11.3|ttbk-2|F36H12.9|F41G3.5|prk-2|F53C3.1|spe-8|F59A3.8|F59A6.4|H05L14.1|K06H7.8|kin-24|K09B11.5|K09C6.7|K09E4.1|K11C4.1|M176.9|M7.7|R10D12.10|R11E3…	719460	755756|766310|734039|766499|724496|752291|732836|758552|726269|739916|720623|726647|777059|760136|721631|757868|728264|751427|748112|751529|726743|724367|768143|726467|759200|743837|776747|730103|734078|725333|727322|720122|722102|738932|735389|720878|738287|742343|753497|774704|760313|751895|721211|732383|744821|752783|760964|740906|725150|758993|722660|720935|741107|731273|729446|751559|765377|…	1.07e-16		GO:0006468	1.31238	0	0.0262299	0.0768551	GO:0006468	2.93006
451	85	GO Biological Process		Peptidyl-amino acid modification	3.45e-12	B0207.7|B0218.5|ttbk-5|C05C12.1|C08F8.6|C09B9.4|C09D4.3|C14A4.13|C18H7.4|C25A8.5|C27D8.1|C28A5.6|C34B2.3|C34F11.5|C35E7.10|C39H7.1|C49C8.1|C50F4.10|C55C3.4|C56C10.6|D2045.5|F22B3.8|F25F2.1|F26A1.3|F26E4.5|uggt-2|F33D11.7|F35C11.3|ttbk-2|F36H12.9|F41G3.5|F42G8.19|F53C3.1|spe-8|F59A3.8|F59A6.4|dhhc-12|H05L14.1|K06H7.8|kin-24|K09B11.5|K09C6.7|K09E4.1|K11C4.1|M176.9|M7.7|R10D12.10|R11E3.1|R13H9.5|R13…	719460	755756|766310|766499|724496|752291|732836|758552|726269|739916|720623|777059|760136|721631|757868|728264|748112|751529|726743|724367|768143|726467|743837|776747|730103|734078|739949|725333|727322|720122|722102|738932|747956|720878|738287|742343|753497|727685|774704|760313|751895|721211|732383|744821|752783|760964|740906|725150|758993|722660|720935|741107|731273|729446|751559|765377|746198|777053|…	5.51e-15		GO:0018193	1.14622	0	0.0272573	0.0750883	GO:0018193	2.75479
1114	180	GO Biological Process		Phosphate-containing compound metabolic process	5.7e-21	B0207.1|B0207.7|B0218.5|B0280.11|tag-344|C02B10.6|ttbk-5|C05C12.1|C06A1.3|C07E3.4|C08F8.6|C09B9.4|C09D4.3|C09H5.7|C14A4.13|C15H7.3|C17H12.3|C17H12.5|C18H7.4|C24D10.1|C24H11.2|C25A8.5|C27B7.6|C27D6.11|C27D8.1|C28A5.6|pph-2|C31H1.5|C34B2.3|C34D4.2|C34F11.5|C35E7.10|gska-3|C39H7.1|C43E11.5|C45E5.1|C46A5.1|C47A4.3|C48B6.4|C49C8.1|C50F2.5|C50F4.10|pfk-1.2|C53A3.2|C55B7.3|C55C3.4|C56C10.6|D2045.5|pho-1…	719460	768125|755756|766310|728801|734039|730679|766499|724496|744083|746384|752291|732836|758552|758600|726269|734306|726014|729581|739916|764264|776471|720623|748283|726647|777059|760136|749843|746915|721631|766982|757868|728264|751427|748112|737975|730409|764105|747542|747707|751529|760991|726743|777818|751352|724580|724367|768143|726467|743684|735809|746990|743291|760658|764435|759200|743837|774560|…	3.03e-24		GO:0006796	2.02441	0	0.0673275	0.159011	GO:0006796	2.36175
571	92	GO Biological Process		Phosphorylation	6.98e-10	B0207.7|B0218.5|tag-344|ttbk-5|C05C12.1|C08F8.6|C09B9.4|C09D4.3|C14A4.13|C18H7.4|C25A8.5|C27D6.11|C27D8.1|C28A5.6|C34B2.3|C34F11.5|C35E7.10|gska-3|C39H7.1|C49C8.1|C50F4.10|pfk-1.2|C55C3.4|C56C10.6|D2045.5|F21F3.2|F22B3.8|F25F2.1|F26A1.3|F26E4.5|F32B5.1|F33D11.7|F35C11.3|ttbk-2|F36H12.9|comp-1|F41G3.5|prk-2|F53C3.1|spe-8|F59A3.8|F59A6.4|pck-3|H05L14.1|K06H7.8|kin-24|K09B11.5|K09C6.7|K09E4.1|K11C4.…	719460	755756|766310|734039|766499|724496|752291|732836|758552|726269|739916|720623|726647|777059|760136|721631|757868|728264|751427|748112|751529|726743|777818|724367|768143|726467|759200|743837|776747|730103|734078|756104|725333|727322|720122|722102|751790|738932|735389|720878|738287|742343|753497|770777|774704|760313|751895|721211|732383|744821|752783|760964|740906|725150|758993|722660|720935|741107|…	1.36e-12		GO:0016310	0.915614	0	0.0345099	0.0812721	GO:0016310	2.35504
1128	181	GO Biological Process		Phosphorus metabolic process	6.28e-21	B0207.1|B0207.7|B0218.5|B0280.11|tag-344|C02B10.6|ttbk-5|C05C12.1|C06A1.3|C07E3.4|C08F8.6|C09B9.4|C09D4.3|C09H5.7|C14A4.13|C15H7.3|C17H12.3|C17H12.5|C18H7.4|C24D10.1|C24H11.2|C25A8.5|C27B7.6|C27D6.11|C27D8.1|C28A5.6|pph-2|C31H1.5|C34B2.3|C34D4.2|C34F11.5|C35E7.10|gska-3|C39H7.1|C43E11.5|C45E5.1|C46A5.1|C47A4.3|C48B6.4|C49C8.1|C50F2.5|C50F4.10|pfk-1.2|C53A3.2|C55B7.3|C55C3.4|C56C10.6|D2045.5|pho-1…	719460	768125|755756|766310|728801|734039|730679|766499|724496|744083|746384|752291|732836|758552|758600|726269|734306|726014|729581|739916|764264|776471|720623|748283|726647|777059|760136|749843|746915|721631|766982|757868|728264|751427|748112|737975|730409|764105|747542|747707|751529|760991|726743|777818|751352|724580|724367|768143|726467|743684|735809|746990|743291|760658|764435|759200|743837|774560|…	4.45e-24		GO:0006793	2.0202	0	0.0681736	0.159894	GO:0006793	2.3454
1337	173	GO Biological Process		Protein modification process	6.74e-12	B0207.1|B0207.7|B0218.5|B0280.11|tag-344|C02B10.6|C04E6.5|ttbk-5|C05C12.1|C06A1.3|C07E3.4|C08F8.6|C09B9.4|C09D4.3|C09H5.7|C14A4.13|C15H7.3|C17H12.3|C17H12.5|C18H7.4|C24D10.1|C24H11.2|C25A8.5|C27B7.6|C27D6.11|C27D8.1|C28A5.6|pph-2|C34B2.3|C34D4.2|C34F11.5|C35E7.10|gska-3|C39H7.1|C43E11.5|C46A5.1|C47A4.3|C48B6.4|C49C8.1|C50F2.5|C50F4.10|C55B7.3|C55C3.4|C56C10.6|D2045.5|F10G8.1|F20D6.6|F20H11.4|F21F…	719460	768125|755756|766310|728801|734039|730679|736133|766499|724496|744083|746384|752291|732836|758552|758600|726269|734306|726014|729581|739916|764264|776471|720623|748283|726647|777059|760136|749843|721631|766982|757868|728264|751427|748112|737975|764105|747542|747707|751529|760991|726743|724580|724367|768143|726467|735809|760658|764435|759200|757571|743837|774560|772670|776747|762725|730103|743939|…	1.2e-14		GO:0036211	1.11713	0	0.080805	0.152827	GO:0036211	1.8913
2110	203	GO Biological Process		Protein metabolic process	0.00039	B0207.1|B0207.7|B0218.5|B0280.11|tag-344|C02B10.6|C04E6.5|ttbk-5|C05C12.1|C06A1.3|C07E3.4|C08F8.6|C09B9.4|C09D4.3|C09H5.7|C10G11.8|C14A4.13|hrg-7|C15H7.3|C16D2.1|C17H12.3|C17H12.5|C18H7.4|C24D10.1|C24H11.2|C25A8.5|C27B7.6|C27D6.11|C27D8.1|C28A5.6|pph-2|cpb-2|C34B2.3|C34D4.2|C34F11.5|C35E7.10|gska-3|C39H7.1|C43E11.5|C46A5.1|C47A4.3|C48B6.4|C49C8.1|C50F2.5|C50F4.10|cpr-1|C55B7.3|C55C3.4|C56C10.6|D2…	719460	768125|755756|766310|728801|734039|730679|736133|766499|724496|744083|746384|752291|732836|758552|758600|739823|726269|773270|734306|776639|726014|729581|739916|764264|776471|720623|748283|726647|777059|760136|749843|773396|721631|766982|757868|728264|751427|748112|737975|764105|747542|747707|751529|760991|726743|774179|724580|724367|768143|726467|735809|763472|777866|759806|760658|764435|759200|…	1.11e-06		GO:0019538	0.340894	0	0.127523	0.179329		1.40624
25	17	GO Cellular Component		Pseudopodium	2.76e-07	msp-55|msp-49|msd-4|msp-3|msp-77|msp-19|fer-1|msd-1|msd-2|msd-3|msp-10|msp-38|msp-33|gsp-4|msp-78|gsp-3|msp-152	719460	721463|740441|742832|722246|726992|777812|769418|770240|769595|758795|763481|750572|765026|723215|721253|736964|758543	2.58e-10		GO:0031143	0.655909	0	0.00151094	0.0150177	GO:0031143	9.93929
49	19	GO Cellular Component		Collagen trimer	9.39e-06	col-145|col-10|sqt-1|col-79|col-39|bli-1|col-7|col-90|col-14|col-91|col-17|col-12|col-13|dpy-5|dpy-13|col-155|rol-6|col-115|lon-3	719460	742853|726314|773459|778172|772676|768728|752669|730616|739682|757943|734135|763499|750143|762920|753947|772580|740228|770816|726323	3.07e-08		GO:0005581	0.502733	0	0.00296144	0.0167845	GO:0005581	5.66766
70	25	GO Cellular Component		Extrinsic component of cytoplasmic side of plasma membrane	4.5e-07	C18H7.4|C25A8.5|C34F11.5|C35E7.10|C55C3.4|F22B3.8|F26E4.5|spe-8|F59A3.8|kin-24|K09B11.5|M176.9|R11E3.1|frk-1|T06C10.3|kin-5|T21G5.1|T25B9.4|W01B6.5|kin-21|Y116A8C.24|Y52D5A.2|Y69E1A.3|ZC581.7|ZK622.1	719460	739916|720623|757868|728264|724367|743837|734078|738287|742343|751895|721211|760964|758993|731273|765377|777053|736472|747692|733430|771065|773015|741737|740000|777734|753674	8.41e-10		GO:0031234	0.634679	0	0.00423063	0.0220848	GO:0031234	5.22022
130	26	GO Cellular Component		Side of membrane	0.00088	C18H7.4|C25A8.5|C34F11.5|C35E7.10|C55C3.4|F22B3.8|F26E4.5|spe-8|F59A3.8|kin-24|K09B11.5|M176.9|R11E3.1|frk-1|T06C10.3|clec-47|kin-5|T21G5.1|T25B9.4|W01B6.5|kin-21|Y116A8C.24|Y52D5A.2|Y69E1A.3|ZC581.7|ZK622.1	719460	739916|720623|757868|728264|724367|743837|734078|738287|742343|751895|721211|760964|758993|731273|765377|774317|777053|736472|747692|733430|771065|773015|741737|740000|777734|753674	6.59e-06		GO:0098552	0.305552	0	0.00785688	0.0229682	GO:0098552	2.92332
43	25	GO Molecular Function		Non-membrane spanning protein tyrosine kinase activity	4.49e-11	C18H7.4|C25A8.5|C34F11.5|C35E7.10|C55C3.4|F22B3.8|F26E4.5|spe-8|F59A3.8|kin-24|K09B11.5|M176.9|R11E3.1|frk-1|T06C10.3|kin-5|T21G5.1|T25B9.4|W01B6.5|kin-21|Y116A8C.24|Y52D5A.2|Y69E1A.3|ZC581.7|ZK622.1	719460	739916|720623|757868|728264|724367|743837|734078|738287|742343|751895|721211|760964|758993|731273|765377|777053|736472|747692|733430|771065|773015|741737|740000|777734|753674	2.14e-13		GO:0004715	1.03478	0	0.00259882	0.0220848	GO:0004715	8.49803
99	51	GO Molecular Function		Protein tyrosine phosphatase activity	2.41e-21	B0207.1|B0280.11|C02B10.6|C07E3.4|C15H7.3|C17H12.3|C17H12.5|C24D10.1|pph-2|C43E11.5|C46A5.1|C48B6.4|C50F2.5|C55B7.3|F10G8.1|F20H11.4|F25H5.7|F35C11.2|F36H1.3|F36H12.10|F38H4.4|F40G12.10|F42C5.5|F47B3.1|F47B3.6|F47B3.7|F54F12.1|F55F8.7|F55H12.5|K07F5.6|K09F6.3|M05B5.1|M05D6.3|moa-1|R155.3|T04F3.3|T22C1.8|T27A3.5|W01B6.6|W03F11.4|Y113G7C.1|Y18H1A.1|Y39B6A.30|Y48G1C.5|Y54F10BM.3|Y57G11C.6|Y69A2AR.19…	719460	768125|728801|730679|746384|734306|726014|729581|764264|749843|737975|764105|747707|760991|724580|735809|764435|762725|770102|774512|749507|733838|761099|729641|721607|730073|728303|721781|740147|770162|755528|736325|722681|758378|751454|749510|779042|733139|734576|735062|754718|767897|767708|724328|741431|726122|778217|743585|777431|722075|767990|751280	4.17e-24		GO:0004725	2.0618	0	0.00598332	0.045053	GO:0004725	7.52977
153	75	GO Molecular Function		Structural constituent of cuticle	1.86e-30	col-149|col-144|col-145|col-10|sqt-1|sqt-2|col-79|col-39|bli-1|col-7|col-62|col-90|col-125|dpy-8|col-113|col-107|col-175|col-180|col-14|col-161|col-138|col-186|cut-4|col-130|col-91|col-73|col-12|col-13|col-60|col-58|dpy-5|dpy-13|col-81|ram-2|col-173|col-139|col-133|col-38|col-126|col-154|col-155|col-156|col-104|bli-2|col-65|col-49|col-129|col-77|rol-6|col-147|col-146|col-166|col-168|col-167|col-1…	719460	776150|744599|742853|726314|773459|734867|778172|772676|768728|752669|750647|730616|735092|726350|740159|749495|773321|742460|739682|740990|751178|732062|737624|763976|757943|729329|763499|750143|724697|745976|762920|753947|776591|774623|720512|753002|769910|736121|757763|778118|772580|778724|746099|723077|735740|738608|760412|751766|740228|720002|722996|754334|766904|776057|772844|774581|761813|…	8.07e-34		GO:0042302	2.97305	0	0.00924695	0.0662544	GO:0042302	7.165
174	76	GO Molecular Function		Phosphoprotein phosphatase activity	1.39e-28	B0207.1|B0280.11|C02B10.6|C06A1.3|C07E3.4|C09H5.7|C15H7.3|C17H12.3|C17H12.5|C24D10.1|C24H11.2|C27B7.6|pph-2|C34D4.2|C43E11.5|C46A5.1|C47A4.3|C48B6.4|C50F2.5|C55B7.3|F10G8.1|F20D6.6|F20H11.4|F23B12.1|F25B3.4|F25H5.7|F26B1.5|F35C11.2|F36H1.3|F36H12.10|F38H4.4|F40E3.5|F40G12.10|F42C5.5|F42G8.8|F47B3.1|F47B3.6|F47B3.7|F52H3.6|F54F12.1|F55F8.7|F55H12.5|F58G1.3|K07F5.6|K09F6.3|M05B5.1|M05D6.3|R03D7.8|R…	719460	768125|728801|730679|744083|746384|758600|734306|726014|729581|764264|776471|748283|749843|766982|737975|764105|747542|747707|760991|724580|735809|760658|764435|774560|772670|762725|743939|770102|774512|749507|733838|770510|761099|729641|737330|721607|730073|728303|752474|721781|740147|770162|758141|755528|736325|722681|758378|744155|751460|720566|722633|751454|749510|723215|779042|733139|734576|…	1.21e-31		GO:0004721	2.7857	0	0.0105161	0.0671378	GO:0004721	6.38427
69	25	GO Molecular Function		Protein serine/threonine phosphatase activity	1.09e-07	C06A1.3|C09H5.7|C24H11.2|C27B7.6|C34D4.2|C47A4.3|F20D6.6|F23B12.1|F25B3.4|F26B1.5|F40E3.5|F42G8.8|F52H3.6|F58G1.3|R03D7.8|R08A2.2|R08C7.8|R13A5.11|gsp-4|gsp-3|Y40H4A.2|Y69E1A.4|Y71G12B.30|ZC477.2|ZK938.1	719460	744083|758600|776471|748283|766982|747542|760658|774560|772670|743939|770510|737330|752474|758141|744155|751460|720566|722633|723215|736964|755945|734522|732593|757145|757250	6.6e-10		GO:0004722	0.696257	0	0.00417019	0.0220848	GO:0004722	5.29587
255	82	GO Molecular Function		Phosphatase activity	9.59e-24	B0207.1|B0280.11|C02B10.6|C06A1.3|C07E3.4|C09H5.7|C15H7.3|C17H12.3|C17H12.5|C24D10.1|C24H11.2|C27B7.6|pph-2|C34D4.2|C43E11.5|C45E5.1|C46A5.1|C47A4.3|C48B6.4|C50F2.5|C53A3.2|C55B7.3|pho-13|F10G8.1|acp-3|papl-1|F20D6.6|F20H11.4|F23B12.1|F25B3.4|F25H5.7|F26B1.5|F35C11.2|F36H1.3|F36H12.10|F38H4.4|F40E3.5|F40G12.10|F42C5.5|F42G8.8|F47B3.1|F47B3.6|F47B3.7|F52H3.6|F54F12.1|F55F8.7|F55H12.5|F58G1.3|K07F5…	719460	768125|728801|730679|744083|746384|758600|734306|726014|729581|764264|776471|748283|749843|766982|737975|730409|764105|747542|747707|760991|751352|724580|743684|735809|746990|743291|760658|764435|774560|772670|762725|743939|770102|774512|749507|733838|770510|761099|729641|737330|721607|730073|728303|752474|721781|740147|770162|758141|755528|736325|722681|758378|744155|751460|720566|722633|751454|…	1.25e-26		GO:0016791	2.30182	0	0.0154116	0.0724382	GO:0016791	4.70024
87	26	GO Molecular Function		Protein tyrosine kinase activity	1.25e-06	C18H7.4|C25A8.5|C34F11.5|C35E7.10|C55C3.4|F22B3.8|F26E4.5|spe-8|F59A3.8|kin-24|K09B11.5|M176.9|R11E3.1|T01G5.1|frk-1|T06C10.3|kin-5|T21G5.1|T25B9.4|W01B6.5|kin-21|Y116A8C.24|Y52D5A.2|Y69E1A.3|ZC581.7|ZK622.1	719460	739916|720623|757868|728264|724367|743837|734078|738287|742343|751895|721211|760964|758993|741107|731273|765377|777053|736472|747692|733430|771065|773015|741737|740000|777734|753674	8.65e-09		GO:0004713	0.590309	0	0.00525807	0.0229682	GO:0004713	4.36818
423	87	GO Molecular Function		Protein kinase activity	9.12e-15	B0207.7|B0218.5|tag-344|ttbk-5|C05C12.1|C08F8.6|C09B9.4|C09D4.3|C14A4.13|C18H7.4|C25A8.5|C27D6.11|C27D8.1|C28A5.6|C34B2.3|C34F11.5|C35E7.10|gska-3|C39H7.1|C49C8.1|C50F4.10|C55C3.4|C56C10.6|D2045.5|F21F3.2|F22B3.8|F25F2.1|F26A1.3|F26E4.5|F33D11.7|F35C11.3|ttbk-2|F36H12.9|F41G3.5|prk-2|F53C3.1|spe-8|F59A3.8|F59A6.4|H05L14.1|K06H7.8|kin-24|K09B11.5|K09C6.7|K09E4.1|K11C4.1|M176.9|M7.7|R10D12.10|R11E3…	719460	755756|766310|734039|766499|724496|752291|732836|758552|726269|739916|720623|726647|777059|760136|721631|757868|728264|751427|748112|751529|726743|724367|768143|726467|759200|743837|776747|730103|734078|725333|727322|720122|722102|738932|735389|720878|738287|742343|753497|774704|760313|751895|721211|732383|744821|752783|760964|740906|725150|758993|722660|720935|741107|731273|729446|751559|765377|…	2.77e-17		GO:0004672	1.404	0	0.0255651	0.0768551	GO:0004672	3.00625
398	80	GO Molecular Function		Structural molecule activity	4.89e-13	col-149|col-144|col-145|col-10|sqt-1|sqt-2|col-79|col-39|bli-1|col-7|col-62|C16E9.1|col-90|col-125|dpy-8|col-113|col-107|col-175|col-180|col-14|col-161|col-138|col-186|cut-4|col-130|col-91|col-73|col-12|col-13|col-60|col-58|dpy-5|dpy-13|ifc-1|col-81|ram-2|ifa-1|col-173|col-139|col-133|col-38|col-126|col-154|col-155|col-156|col-104|bli-2|col-65|col-49|col-129|col-77|myo-1|rol-6|col-147|col-146|col…	719460	776150|744599|742853|726314|773459|734867|778172|772676|768728|752669|750647|768275|730616|735092|726350|740159|749495|773321|742460|739682|740990|751178|732062|737624|763976|757943|729329|763499|750143|724697|745976|762920|753947|773105|776591|774623|765212|720512|753002|769910|736121|757763|778118|772580|778724|746099|723077|735740|738608|760412|751766|773669|740228|720002|722996|754334|766904|…	1.7e-15		GO:0005198	1.23107	0	0.0240542	0.0706714	GO:0005198	2.93801
308	61	GO Molecular Function		Protein serine/threonine kinase activity	1.28e-09	B0207.7|B0218.5|tag-344|ttbk-5|C05C12.1|C08F8.6|C09B9.4|C09D4.3|C14A4.13|C27D6.11|C27D8.1|C28A5.6|C34B2.3|gska-3|C39H7.1|C49C8.1|C50F4.10|C56C10.6|D2045.5|F21F3.2|F25F2.1|F26A1.3|F33D11.7|F35C11.3|ttbk-2|F36H12.9|F41G3.5|prk-2|F53C3.1|F59A6.4|H05L14.1|K06H7.8|K09C6.7|K09E4.1|K11C4.1|M7.7|R10D12.10|R13H9.5|R13H9.6|T05A7.6|T05C12.1|T11F8.4|T15B12.2|T19D12.5|ttbk-4|W02B12.12|W03G9.5|W09C3.1|hasp-2|Y…	719460	755756|766310|734039|766499|724496|752291|732836|758552|726269|726647|777059|760136|721631|751427|748112|751529|726743|768143|726467|759200|776747|730103|725333|727322|720122|722102|738932|735389|720878|753497|774704|760313|732383|744821|752783|740906|725150|722660|720935|729446|751559|746198|747533|776348|728156|724979|767879|758048|777899|778103|778442|740765|759575|733055|720227|777965|726926|…	7.2e-12		GO:0004674	0.889279	0	0.0186148	0.0538869	GO:0004674	2.89485
488	89	GO Molecular Function		Phosphotransferase activity, alcohol group as acceptor	1.72e-12	B0207.7|B0218.5|tag-344|ttbk-5|C05C12.1|C08F8.6|C09B9.4|C09D4.3|C14A4.13|C18H7.4|C25A8.5|C27D6.11|C27D8.1|C28A5.6|C34B2.3|C34F11.5|C35E7.10|gska-3|C39H7.1|C49C8.1|C50F4.10|pfk-1.2|C55C3.4|C56C10.6|D2045.5|F21F3.2|F22B3.8|F25F2.1|F26A1.3|F26E4.5|F33D11.7|F35C11.3|ttbk-2|F36H12.9|F41G3.5|prk-2|F53C3.1|spe-8|F59A3.8|F59A6.4|H05L14.1|K06H7.8|kin-24|K09B11.5|K09C6.7|K09E4.1|K11C4.1|M176.9|M7.7|R10D12.…	719460	755756|766310|734039|766499|724496|752291|732836|758552|726269|739916|720623|726647|777059|760136|721631|757868|728264|751427|748112|751529|726743|777818|724367|768143|726467|759200|743837|776747|730103|734078|725333|727322|720122|722102|738932|735389|720878|738287|742343|753497|774704|760313|751895|721211|732383|744821|752783|760964|740906|725150|758993|722660|720935|741107|731273|729446|751559|…	6.69e-15		GO:0016773	1.17645	0	0.0294935	0.0786219	GO:0016773	2.66573
551	92	GO Molecular Function		Kinase activity	4.49e-11	B0207.7|B0218.5|tag-344|ttbk-5|C05C12.1|C08F8.6|C09B9.4|C09D4.3|C14A4.13|C18H7.4|C25A8.5|C27D6.11|C27D8.1|C28A5.6|C34B2.3|C34F11.5|C35E7.10|gska-3|C39H7.1|C49C8.1|C50F4.10|pfk-1.2|C55C3.4|C56C10.6|D2045.5|F21F3.2|F22B3.8|F25F2.1|F26A1.3|F26E4.5|F32B5.1|F33D11.7|F35C11.3|ttbk-2|F36H12.9|comp-1|F41G3.5|prk-2|F53C3.1|spe-8|F59A3.8|F59A6.4|pck-3|H05L14.1|K06H7.8|kin-24|K09B11.5|K09C6.7|K09E4.1|K11C4.…	719460	755756|766310|734039|766499|724496|752291|732836|758552|726269|739916|720623|726647|777059|760136|721631|757868|728264|751427|748112|751529|726743|777818|724367|768143|726467|759200|743837|776747|730103|734078|756104|725333|727322|720122|722102|751790|738932|735389|720878|738287|742343|753497|770777|774704|760313|751895|721211|732383|744821|752783|760964|740906|725150|758993|722660|720935|741107|…	2.26e-13		GO:0016301	1.03478	0	0.0333011	0.0812721	GO:0016301	2.44052
579	96	GO Molecular Function		Hydrolase activity, acting on ester bonds	2.2e-11	B0207.1|B0280.11|B0524.2|C02B10.6|C06A1.3|C07E3.4|C09H5.7|C15H7.3|C17H12.3|C17H12.5|C24D10.1|C24H11.2|C27B7.6|pph-2|C31H1.5|C34D4.2|C43E11.5|C45E5.1|C46A5.1|C47A4.3|C48B6.4|C50F2.5|C53A3.2|C55B7.3|ipla-4|pho-13|hach-1|F10G8.1|acp-3|papl-1|F20D6.6|F20H11.4|F23B12.1|F25B3.4|F25H5.7|F26B1.5|F35C11.2|F36H1.3|F36H12.10|F38H4.4|F40E3.5|F40G12.10|F42C5.5|F42G8.8|F47B3.1|F47B3.6|F47B3.7|F52H3.6|F54F12.1|…	719460	768125|728801|736754|730679|744083|746384|758600|734306|726014|729581|764264|776471|748283|749843|746915|766982|737975|730409|764105|747542|747707|760991|751352|724580|734789|743684|757655|735809|746990|743291|760658|764435|774560|772670|762725|743939|770102|774512|749507|733838|770510|761099|729641|737330|721607|730073|728303|752474|721781|740147|770162|758855|758141|724598|755528|736325|722681|…	9.53e-14		GO:0016788	1.06576	0	0.0349934	0.0848057	GO:0016788	2.42348
203	29	GO Molecular Function		Protein serine/threonine/tyrosine kinase activity	0.0482	C18H7.4|C25A8.5|C34F11.5|C35E7.10|C55C3.4|F22B3.8|F26E4.5|prk-2|spe-8|F59A3.8|K06H7.8|kin-24|K09B11.5|M176.9|R11E3.1|frk-1|T06C10.3|kin-5|T21G5.1|T25B9.4|W01B6.5|kin-21|Y116A8C.24|hasp-2|Y52D5A.2|Y69E1A.3|ZC581.7|ZK507.1|ZK622.1	719460	739916|720623|757868|728264|724367|743837|734078|735389|738287|742343|760313|751895|721211|760964|758993|731273|765377|777053|736472|747692|733430|771065|773015|777899|741737|740000|777734|722435|753674	0.00044		GO:0004712	0.131695	0	0.0122688	0.0256184	GO:0004712	2.08809
1396	192	GO Molecular Function		Catalytic activity, acting on a protein	3.66e-16	B0207.1|B0207.7|B0218.5|B0280.11|tag-344|C02B10.6|C04E6.5|ttbk-5|C05C12.1|C06A1.3|C07E3.4|C08F8.6|C09B9.4|C09D4.3|C09H5.7|C14A4.13|hrg-7|C15H7.3|C17H12.3|C17H12.5|C18H7.4|C24D10.1|C24H11.2|C25A8.5|C27B7.6|C27D6.11|C27D8.1|C28A5.6|pph-2|C34B2.3|C34D4.2|C34F11.5|C35E7.10|gska-3|C39H7.1|C43E11.5|C46A5.1|C47A4.3|C48B6.4|C49C8.1|C50F2.5|C50F4.10|cpr-1|C55B7.3|C55C3.4|C56C10.6|D2045.5|F10G8.1|nep-5|nep…	719460	768125|755756|766310|728801|734039|730679|736133|766499|724496|744083|746384|752291|732836|758552|758600|726269|773270|734306|726014|729581|739916|764264|776471|720623|748283|726647|777059|760136|749843|721631|766982|757868|728264|751427|748112|737975|764105|747542|747707|751529|760991|726743|774179|724580|724367|768143|726467|735809|763472|777866|759806|760658|764435|759200|757571|743837|774560|…	9.52e-19		GO:0140096	1.54365	0	0.0843708	0.169611	GO:0140096	2.01031
934	108	GO Molecular Function		ATP binding	5.33e-05	B0207.7|B0218.5|tag-344|catp-4|ttbk-5|C05C12.1|C08F8.6|C09B9.4|C09D4.3|C10G11.8|C14A4.13|C18H7.4|abt-1|C25A8.5|C27D6.11|C27D8.1|C28A5.6|C34B2.3|C34F11.5|C35E7.10|gska-3|C39H7.1|C49C8.1|sams-1|C50F4.10|pfk-1.2|C55C3.4|C56C10.6|D2045.5|mrp-3|wht-4|wht-5|F21F3.2|F22B3.8|pgp-14|F25F2.1|F26A1.3|F26E4.5|F32B5.1|F33D11.7|F35C11.3|ttbk-2|F36H12.9|F41G3.5|prk-2|spe-15|F53C3.1|spe-8|F59A3.8|F59A6.4|H05L14.…	719460	755756|766310|734039|769517|766499|724496|752291|732836|758552|739823|726269|739916|757265|720623|726647|777059|760136|721631|757868|728264|751427|748112|751529|720965|726743|777818|724367|768143|726467|733175|729953|775352|759200|743837|763463|776747|730103|734078|756104|725333|727322|720122|722102|738932|735389|752894|720878|738287|742343|753497|774704|771647|760313|744206|751895|747746|721211|…	3.92e-07		GO:0005524	0.427327	0	0.0564487	0.0954064	GO:0005524	1.69014
1123	110	GO Molecular Function		Purine ribonucleoside triphosphate binding	0.0264	B0207.7|B0218.5|tag-344|catp-4|ttbk-5|C05C12.1|C08F8.6|C09B9.4|C09D4.3|C10G11.8|C14A4.13|C18H7.4|abt-1|C25A8.5|C27D6.11|C27D8.1|C28A5.6|C34B2.3|C34F11.5|C35E7.10|gska-3|C39H7.1|C49C8.1|sams-1|C50F4.10|pfk-1.2|C55C3.4|C56C10.6|D1081.12|D2045.5|mrp-3|wht-4|wht-5|F21F3.2|F22B3.8|pgp-14|F25F2.1|F26A1.3|F26E4.5|F32B5.1|F33D11.7|F35C11.3|ttbk-2|F36H12.9|F41G3.5|prk-2|spe-15|F53C3.1|spe-8|F59A3.8|F59A6.…	719460	755756|766310|734039|769517|766499|724496|752291|732836|758552|739823|726269|739916|757265|720623|726647|777059|760136|721631|757868|728264|751427|748112|751529|720965|726743|777818|724367|768143|763853|726467|733175|729953|775352|759200|743837|763463|776747|730103|734078|756104|725333|727322|720122|722102|738932|735389|752894|720878|738287|742343|753497|770777|774704|771647|760313|744206|751895|…	0.00023		GO:0035639	0.15784	0	0.0678714	0.0971731		1.43172
6	6	InterPro Domains		Interactor of ZYG-11, nematodes	0.0062	F58A6.5|K06A5.2|T16A9.5|W03D8.9|Y37D8A.5|Y69E1A.1	719460	776762|721859|735251|771269|741500|739781	4.54e-05		IPR008574	0.220761	0	0.000362625	0.00530035	IPR008574	14.6166
10	9	InterPro Domains		DUF236 repeat	0.00014	C02F5.5|C03C11.1|C36F7.5|C47E12.10|F27C1.3|F47B3.4|K07A1.5|R08A2.1|ZC376.8	719460	757796|738158|739643|760157|765203|726542|745235|749723|747422	9.15e-07		IPR004296	0.385387	0	0.000604376	0.00795053	IPR004296	13.1549
6	5	InterPro Domains		Protein of unknown function DUF780, Caenorhabditis species	0.0473	nspd-3|nspd-2|nspd-10|nspd-7|nspd-1	719460	738218|753647|749006|757175|720041	0.00036		IPR008498	0.132514	0	0.000362625	0.00441696	IPR008498	12.1805
35	27	InterPro Domains		Domain of unknown function WSN	4.91e-14	C01G10.1|C01G5.4|C06C6.7|C09B9.7|C18H2.1|C18H2.5|F07E5.8|F26D2.10|F36D3.5|F37A4.4|H04J21.1|H20J04.1|K02F6.3|K09F6.3|M162.7|M70.1|M70.3|moa-1|T16A1.2|W03F11.4|Y113G7C.1|Y116A8C.33|Y39B6A.30|Y48G1C.5|Y51A2B.6|Y57G7A.6|Y69A2AR.19	719460	757109|739931|726443|725108|739502|748355|774470|778196|742979|723116|727361|754415|745193|736325|722579|751430|771428|751454|777938|754718|767897|758438|724328|741431|752627|741446|743585	1.46e-16		IPR003125	1.33089	0	0.00211531	0.0238516	IPR003125	11.2757
20	14	InterPro Domains		Fes/Fps/Fer, SH2 domain	1.34e-06	C18H7.4|C25A8.5|C35E7.10|C55C3.4|F26E4.5|spe-8|M176.9|R11E3.1|frk-1|T06C10.3|kin-5|T21G5.1|T25B9.4|ZK622.1	719460	739916|720623|728264|724367|734078|738287|760964|758993|731273|765377|777053|736472|747692|753674	7.63e-09		IPR035849	0.58729	0	0.00120875	0.0123675	IPR035849	10.2316
14	9	InterPro Domains		Uncharacterized protein T15H9.4-like	0.00091	smz-1|C50D2.3|C50F7.3|mpz-3|F28E10.4|F40F9.3|mpz-4|smz-2|mpz-6	719460	763889|735755|755750|751646|763385|750017|769916|757874|720614	6.4e-06		IPR040264	0.304096	0	0.000846126	0.00795053	IPR040264	9.39639
16	10	InterPro Domains		Domain of unknown function DUF1248	0.00034	C28D4.4|C28D4.5|C28D4.7|C28D4.8|F22B5.5|F31F7.1|F36D3.16|K08A2.2|T09F5.10|ZK1248.5	719460	761051|762872|751217|752927|726932|751379|725852|747386|756176|737726	2.33e-06		IPR009658	0.346852	0	0.000967001	0.00883392	IPR009658	9.13538
82	50	InterPro Domains		Tyrosine-specific protein phosphatase, PTPase domain	7.06e-23	B0207.1|B0280.11|C02B10.6|C07E3.4|C15H7.3|C17H12.3|C17H12.5|C24D10.1|pph-2|C43E11.5|C46A5.1|C48B6.4|C50F2.5|C55B7.3|F10G8.1|F20H11.4|F25H5.7|F35C11.2|F36H1.3|F36H12.10|F38H4.4|F40G12.10|F42C5.5|F47B3.1|F47B3.7|F54F12.1|F55F8.7|F55H12.5|K07F5.6|K09F6.3|M05B5.1|M05D6.3|moa-1|R155.3|T04F3.3|T22C1.8|T27A3.5|W01B6.6|W03F11.4|Y113G7C.1|Y18H1A.1|Y39B6A.30|Y48G1C.5|Y54F10BM.3|Y57G11C.6|Y69A2AR.19|ZK354.8…	719460	768125|728801|730679|746384|734306|726014|729581|764264|749843|737975|764105|747707|760991|724580|735809|764435|762725|770102|774512|749507|733838|761099|729641|721607|728303|721781|740147|770162|755528|736325|722681|758378|751454|749510|779042|733139|734576|735062|754718|767897|767708|724328|741431|726122|778217|743585|777431|722075|767990|751280	3.82e-26		IPR000242	2.21512	0	0.00495588	0.0441696	IPR000242	8.91257
75	45	InterPro Domains		Major sperm protein (MSP) domain	1.01e-20	C01G10.14|msp-36|msp-55|C10H11.7|C14A4.8|C15H11.1|C25D7.1|msp-40|C34D4.3|msp-49|C35A5.4|msd-4|C35E7.9|C36H8.1|ssp-19|ssp-9|F13A7.1|F21H7.5|msp-3|msp-77|F36D3.4|F36H12.3|F42A9.7|F52F12.8|F53B6.4|ssp-35|F58E6.5|K05F1.9|ssp-10|msp-38|msp-33|msp-78|T22B3.3|ssp-16|W03D8.5|Y38F2AR.10|Y48B6A.5|Y53F4B.19|Y59E9AR.1|ssp-34|ZK1307.3|ZK1307.4|ZK354.7|msp-152|ZK688.12	719460	752906|770297|721463|737228|747629|766484|766103|720638|764759|740441|722000|742832|771062|765071|768665|737915|767432|750362|722246|726992|748622|773591|761066|728879|730436|746510|765296|744398|774722|750572|765026|721253|757115|738989|731615|743663|723671|722297|728708|729293|741224|742964|771938|758543|763997	1.92e-23		IPR000535	1.99957	0	0.00453282	0.0397527	IPR000535	8.76996
79	46	InterPro Domains		PapD-like superfamily	9.65e-21	C01G10.14|msp-36|msp-55|C10H11.7|C14A4.8|C15H11.1|C25D7.1|msp-40|C34D4.3|msp-49|C35A5.4|msd-4|C35E7.9|C36H8.1|ssp-19|ssp-9|F13A7.1|F21H7.5|msp-3|msp-77|F36D3.4|F36H12.3|F42A9.7|F52F12.8|F53B6.4|ssp-35|F58E6.5|K05F1.9|ssp-10|msp-38|msp-33|msp-78|T22B3.3|ssp-16|W03D8.5|Y38F2AR.10|Y48B6A.5|Y53F4B.19|Y59E9AR.1|tag-164|ssp-34|ZK1307.3|ZK1307.4|ZK354.7|msp-152|ZK688.12	719460	752906|770297|721463|737228|747629|766484|766103|720638|764759|740441|722000|742832|771062|765071|768665|737915|767432|750362|722246|726992|748622|773591|761066|728879|730436|746510|765296|744398|774722|750572|765026|721253|757115|738989|731615|743663|723671|722297|728708|735713|729293|741224|742964|771938|758543|763997	1.57e-23		IPR008962	2.00155	0	0.00477457	0.040636	IPR008962	8.51094
86	49	InterPro Domains		Protein-tyrosine phosphatase, catalytic	1.05e-21	B0207.1|B0280.11|C02B10.6|C07E3.4|C15H7.3|C17H12.3|C17H12.5|C24D10.1|pph-2|C43E11.5|C46A5.1|C50F2.5|C55B7.3|F10G8.1|F20H11.4|F25H5.7|F35C11.2|F36H1.3|F36H12.10|F38H4.4|F40G12.10|F42C5.5|F47B3.1|F47B3.7|F54F12.1|F55F8.7|F55H12.5|K07F5.6|K09F6.3|M05B5.1|M05D6.3|moa-1|R155.3|T04F3.3|T22C1.8|T27A3.5|W01B6.6|W03F11.4|Y113G7C.1|Y18H1A.1|Y39B6A.30|Y48G1C.5|Y54F10BM.3|Y57G11C.6|Y69A2AR.19|ZK354.8|ZK484.7…	719460	768125|728801|730679|746384|734306|726014|729581|764264|749843|737975|764105|760991|724580|735809|764435|762725|770102|774512|749507|733838|761099|729641|721607|728303|721781|740147|770162|755528|736325|722681|758378|751454|749510|779042|733139|734576|735062|754718|767897|767708|724328|741431|726122|778217|743585|777431|722075|767990|751280	1.14e-24		IPR003595	2.09788	0	0.00519763	0.0432862	IPR003595	8.32807
45	25	InterPro Domains		Serine/threonine-specific protein phosphatase/bis(5-nucleosyl)-tetraphosphatase	1.42e-10	C06A1.3|C09H5.7|C24H11.2|C27B7.6|C34D4.2|C47A4.3|F20D6.6|F23B12.1|F25B3.4|F26B1.5|F40E3.5|F42G8.8|F52H3.6|F58G1.3|R03D7.8|R08A2.2|R08C7.8|R13A5.11|gsp-4|gsp-3|Y40H4A.2|Y69E1A.4|Y71G12B.30|ZC477.2|ZK938.1	719460	744083|758600|776471|748283|766982|747542|760658|774560|772670|743939|770510|737330|752474|758141|744155|751460|720566|722633|723215|736964|755945|734522|732593|757145|757250	4.61e-13		IPR006186	0.984771	0	0.00271969	0.0220848	IPR006186	8.12034
142	74	InterPro Domains		Nematode cuticle collagen, N-terminal	3.68e-31	col-149|col-144|col-145|col-10|sqt-1|sqt-2|col-79|col-39|bli-1|col-7|col-62|col-90|col-125|dpy-8|col-113|col-107|col-175|col-180|col-14|col-161|col-138|col-186|col-130|col-91|col-73|col-12|col-13|col-60|col-58|dpy-5|dpy-13|col-81|ram-2|col-173|col-139|col-133|col-38|col-126|col-154|col-155|col-156|col-104|bli-2|col-65|col-49|col-129|col-77|rol-6|col-147|col-146|col-166|col-168|col-167|col-169|col…	719460	776150|744599|742853|726314|773459|734867|778172|772676|768728|752669|750647|730616|735092|726350|740159|749495|773321|742460|739682|740990|751178|732062|763976|757943|729329|763499|750143|724697|745976|762920|753947|776591|774623|720512|753002|769910|736121|757763|778118|772580|778724|746099|723077|735740|738608|760412|751766|740228|720002|722996|754334|766904|776057|772844|774581|761813|723023|…	9.96e-35		IPR002486	3.04342	0	0.00858213	0.065371	IPR002486	7.61711
97	50	InterPro Domains		Tyrosine-specific protein phosphatases domain	8.46e-21	B0207.1|B0280.11|C02B10.6|C07E3.4|C15H7.3|C17H12.3|C17H12.5|C24D10.1|pph-2|C43E11.5|C46A5.1|C48B6.4|C50F2.5|C55B7.3|F10G8.1|F20H11.4|F25H5.7|F35C11.2|F36H1.3|F36H12.10|F38H4.4|F40G12.10|F42C5.5|F47B3.1|F47B3.7|F54F12.1|F55F8.7|F55H12.5|K07F5.6|K09F6.3|M05B5.1|M05D6.3|moa-1|R155.3|T04F3.3|T22C1.8|T27A3.5|W01B6.6|W03F11.4|Y113G7C.1|Y18H1A.1|Y39B6A.30|Y48G1C.5|Y54F10BM.3|Y57G11C.6|Y69A2AR.19|ZK354.8…	719460	768125|728801|730679|746384|734306|726014|729581|764264|749843|737975|764105|747707|760991|724580|735809|764435|762725|770102|774512|749507|733838|761099|729641|721607|728303|721781|740147|770162|755528|736325|722681|758378|751454|749510|779042|733139|734576|735062|754718|767897|767708|724328|741431|726122|778217|743585|777431|722075|767990|751280	1.15e-23		IPR000387	2.00726	0	0.00586244	0.0441696	IPR000387	7.53433
106	50	InterPro Domains		Protein-tyrosine phosphatase-like	1.1e-19	B0207.1|B0280.11|C02B10.6|C07E3.4|C15H7.3|C17H12.3|C17H12.5|C24D10.1|pph-2|C43E11.5|C46A5.1|C48B6.4|C50F2.5|C55B7.3|F10G8.1|F20H11.4|F25H5.7|F35C11.2|F36H1.3|F36H12.10|F38H4.4|F40G12.10|F42C5.5|F47B3.1|F47B3.7|F54F12.1|F55F8.7|F55H12.5|K07F5.6|K09F6.3|M05B5.1|M05D6.3|moa-1|R155.3|T04F3.3|T22C1.8|T27A3.5|W01B6.6|W03F11.4|Y113G7C.1|Y18H1A.1|Y39B6A.30|Y48G1C.5|Y54F10BM.3|Y57G11C.6|Y69A2AR.19|ZK354.8…	719460	768125|728801|730679|746384|734306|726014|729581|764264|749843|737975|764105|747707|760991|724580|735809|764435|762725|770102|774512|749507|733838|761099|729641|721607|728303|721781|740147|770162|755528|736325|722681|758378|751454|749510|779042|733139|734576|735062|754718|767897|767708|724328|741431|726122|778217|743585|777431|722075|767990|751280	2.37e-22		IPR029021	1.89586	0	0.00640638	0.0441696	IPR029021	6.89463
126	58	InterPro Domains		Collagen triple helix repeat	3.22e-22	col-149|sqt-1|sqt-2|col-39|bli-1|col-7|col-62|col-125|dpy-8|col-113|col-107|col-175|col-180|col-14|col-138|col-130|col-91|col-73|col-12|col-13|col-58|dpy-13|col-81|ram-2|col-173|col-133|col-38|col-154|col-155|col-156|col-104|bli-2|col-49|col-129|col-77|rol-6|col-147|col-146|col-166|col-168|col-167|col-169|col-170|col-118|col-157|col-141|col-92|col-88|col-109|dpy-4|col-115|col-71|col-137|col-48|ro…	719460	776150|773459|734867|772676|768728|752669|750647|735092|726350|740159|749495|773321|742460|739682|751178|763976|757943|729329|763499|750143|745976|753947|776591|774623|720512|769910|736121|778118|772580|778724|746099|723077|738608|760412|751766|740228|720002|722996|754334|766904|776057|772844|774581|761813|723023|777815|766235|751967|758312|739175|770816|723833|730841|725222|741080|727400|735542|…	2.61e-25		IPR008160	2.14921	0	0.00761513	0.0512367	IPR008160	6.72828
59	25	InterPro Domains		SH2 domain	1.14e-08	C18H7.4|C25A8.5|C34F11.5|C35E7.10|C55C3.4|F22B3.8|F26E4.5|spe-8|F59A3.8|kin-24|K09B11.5|M176.9|R11E3.1|frk-1|T06C10.3|kin-5|T21G5.1|T25B9.4|W01B6.5|kin-21|Y116A8C.24|Y52D5A.2|Y69E1A.3|ZC581.7|ZK622.1	719460	739916|720623|757868|728264|724367|743837|734078|738287|742343|751895|721211|760964|758993|731273|765377|777053|736472|747692|733430|771065|773015|741737|740000|777734|753674	4.61e-11		IPR000980	0.79431	0	0.00356582	0.0220848	IPR000980	6.19348
52	22	InterPro Domains		Protein-tyrosine phosphatase, active site	1.27e-07	B0207.1|C02B10.6|C17H12.3|C55B7.3|F10G8.1|F20H11.4|F25H5.7|F36H1.3|F36H12.10|F47B3.1|F47B3.7|F54F12.1|F55F8.7|K09F6.3|R155.3|T22C1.8|T27A3.5|W03F11.4|Y113G7C.1|ZK354.8|ZK484.7|ZK616.65	719460	768125|730679|726014|724580|735809|764435|762725|774512|749507|721607|728303|721781|740147|736325|749510|733139|734576|754718|767897|777431|722075|767990	6.85e-10		IPR016130	0.68962	0	0.00314275	0.0194346	IPR016130	6.18395
61	25	InterPro Domains		SH2 domain superfamily	1.67e-08	C18H7.4|C25A8.5|C34F11.5|C35E7.10|C55C3.4|F22B3.8|F26E4.5|spe-8|F59A3.8|kin-24|K09B11.5|M176.9|R11E3.1|frk-1|T06C10.3|kin-5|T21G5.1|T25B9.4|W01B6.5|kin-21|Y116A8C.24|Y52D5A.2|Y69E1A.3|ZC581.7|ZK622.1	719460	739916|720623|757868|728264|724367|743837|734078|738287|742343|751895|721211|760964|758993|731273|765377|777053|736472|747692|733430|771065|773015|741737|740000|777734|753674	8.14e-11		IPR036860	0.777728	0	0.00368669	0.0220848	IPR036860	5.99041
64	26	InterPro Domains		Calcineurin-like phosphoesterase domain, ApaH type	1.05e-08	C06A1.3|C09H5.7|C24H11.2|C27B7.6|C34D4.2|C47A4.3|papl-1|F20D6.6|F23B12.1|F25B3.4|F26B1.5|F40E3.5|F42G8.8|F52H3.6|F58G1.3|R03D7.8|R08A2.2|R08C7.8|R13A5.11|gsp-4|gsp-3|Y40H4A.2|Y69E1A.4|Y71G12B.30|ZC477.2|ZK938.1	719460	744083|758600|776471|748283|766982|747542|743291|760658|774560|772670|743939|770510|737330|752474|758141|744155|751460|720566|722633|723215|736964|755945|734522|732593|757145|757250	3.99e-11		IPR004843	0.797881	0	0.003868	0.0229682	IPR004843	5.938
66	26	InterPro Domains		Metallo-dependent phosphatase-like	1.49e-08	C06A1.3|C09H5.7|C24H11.2|C27B7.6|C34D4.2|C47A4.3|papl-1|F20D6.6|F23B12.1|F25B3.4|F26B1.5|F40E3.5|F42G8.8|F52H3.6|F58G1.3|R03D7.8|R08A2.2|R08C7.8|R13A5.11|gsp-4|gsp-3|Y40H4A.2|Y69E1A.4|Y71G12B.30|ZC477.2|ZK938.1	719460	744083|758600|776471|748283|766982|747542|743291|760658|774560|772670|743939|770510|737330|752474|758141|744155|751460|720566|722633|723215|736964|755945|734522|732593|757145|757250	6.88e-11		IPR029052	0.782681	0	0.00398888	0.0229682	IPR029052	5.75806
67	25	InterPro Domains		Tyrosine-protein kinase, catalytic domain	7.79e-08	C18H7.4|C25A8.5|C34F11.5|C35E7.10|C55C3.4|F22B3.8|F26E4.5|spe-8|F59A3.8|kin-24|K09B11.5|M176.9|R11E3.1|frk-1|T06C10.3|kin-5|T21G5.1|T25B9.4|W01B6.5|kin-21|Y116A8C.24|Y52D5A.2|Y69E1A.3|ZC581.7|ZK622.1	719460	739916|720623|757868|728264|724367|743837|734078|738287|742343|751895|721211|760964|758993|731273|765377|777053|736472|747692|733430|771065|773015|741737|740000|777734|753674	4.01e-10		IPR020635	0.710846	0	0.00404932	0.0220848	IPR020635	5.45396
67	22	InterPro Domains		Tyrosine-protein kinase, active site	5.02e-06	C18H7.4|C25A8.5|C34F11.5|F22B3.8|F26E4.5|spe-8|F59A3.8|kin-24|K09B11.5|M176.9|R11E3.1|frk-1|T06C10.3|kin-5|T21G5.1|T25B9.4|kin-21|Y116A8C.24|Y52D5A.2|Y69E1A.3|ZC581.7|ZK622.1	719460	739916|720623|757868|743837|734078|738287|742343|751895|721211|760964|758993|731273|765377|777053|736472|747692|771065|773015|741737|740000|777734|753674	2.99e-08		IPR008266	0.52993	0	0.00404932	0.0194346	IPR008266	4.79948
193	45	InterPro Domains		Immunoglobulin-like fold	1.14e-08	C01G10.14|msp-36|msp-55|C10H11.7|C14A4.8|C15H11.1|C25D7.1|msp-40|C34D4.3|msp-49|C35A5.4|msd-4|C35E7.9|C36H8.1|ssp-19|ssp-9|F13A7.1|F21H7.5|msp-3|msp-77|F36D3.4|F36H12.3|F42A9.7|F52F12.8|F53B6.4|ssp-35|F58E6.5|K05F1.9|ssp-10|msp-38|msp-33|msp-78|T22B3.3|ssp-16|W03D8.5|Y38F2AR.10|Y48B6A.5|Y53F4B.19|Y59E9AR.1|ssp-34|ZK1307.3|ZK1307.4|ZK354.7|msp-152|ZK688.12	719460	752906|770297|721463|737228|747629|766484|766103|720638|764759|740441|722000|742832|771062|765071|768665|737915|767432|750362|722246|726992|748622|773591|761066|728879|730436|746510|765296|744398|774722|750572|765026|721253|757115|738989|731615|743663|723671|722297|728708|729293|741224|742964|771938|758543|763997	4.64e-11		IPR013783	0.79431	0	0.0116645	0.0397527	IPR013783	3.40802
112	26	InterPro Domains		Serine-threonine/tyrosine-protein kinase, catalytic domain	9.76e-05	C18H7.4|C25A8.5|C34F11.5|C35E7.10|C55C3.4|F22B3.8|F26E4.5|spe-8|F59A3.8|kin-24|K09B11.5|M176.9|R11E3.1|T01G5.1|frk-1|T06C10.3|kin-5|T21G5.1|T25B9.4|W01B6.5|kin-21|Y116A8C.24|Y52D5A.2|Y69E1A.3|ZC581.7|ZK622.1	719460	739916|720623|757868|728264|724367|743837|734078|738287|742343|751895|721211|760964|758993|741107|731273|765377|777053|736472|747692|733430|771065|773015|741737|740000|777734|753674	6.08e-07		IPR001245	0.401055	0	0.00676901	0.0229682	IPR001245	3.39314
393	86	InterPro Domains		Protein kinase domain	5.93e-16	B0207.7|B0218.5|tag-344|ttbk-5|C05C12.1|C08F8.6|C09B9.4|C09D4.3|C14A4.13|C18H7.4|C25A8.5|C27D6.11|C27D8.1|C28A5.6|C34B2.3|C34F11.5|C35E7.10|gska-3|C39H7.1|C49C8.1|C50F4.10|C55C3.4|C56C10.6|D2045.5|F21F3.2|F22B3.8|F25F2.1|F26A1.3|F26E4.5|F33D11.7|F35C11.3|ttbk-2|F36H12.9|comp-1|F41G3.5|prk-2|F53C3.1|spe-8|F59A3.8|F59A6.4|H05L14.1|K06H7.8|kin-24|K09B11.5|K11C4.1|M176.9|M7.7|R10D12.10|R11E3.1|R13H9.…	719460	755756|766310|734039|766499|724496|752291|732836|758552|726269|739916|720623|726647|777059|760136|721631|757868|728264|751427|748112|751529|726743|724367|768143|726467|759200|743837|776747|730103|734078|725333|727322|720122|722102|751790|738932|735389|720878|738287|742343|753497|774704|760313|751895|721211|752783|760964|740906|725150|758993|722660|720935|741107|731273|729446|751559|765377|746198|…	1.61e-18		IPR000719	1.52269	0	0.023752	0.0759717	IPR000719	3.19855
250	54	InterPro Domains		Protein kinase, ATP binding site	1.95e-09	B0207.7|B0218.5|tag-344|C05C12.1|C08F8.6|C09D4.3|C14A4.13|C18H7.4|C25A8.5|C27D6.11|C27D8.1|C34F11.5|C35E7.10|C39H7.1|C55C3.4|D2045.5|F22B3.8|F26E4.5|F36H12.9|prk-2|F53C3.1|spe-8|F59A3.8|F59A6.4|H05L14.1|K09B11.5|M176.9|R11E3.1|R13H9.6|frk-1|T05A7.6|T06C10.3|kin-5|T15B12.2|T19D12.5|T21G5.1|W01B6.5|W02B12.12|kin-21|W09C3.1|Y116A8C.24|hasp-2|Y38H8A.3|Y38H8A.4|Y39G8C.2|Y52D5A.2|Y69E1A.3|ZC581.2|ZC581…	719460	755756|766310|734039|724496|752291|758552|726269|739916|720623|726647|777059|757868|728264|748112|724367|726467|743837|734078|722102|735389|720878|738287|742343|753497|774704|721211|760964|758993|720935|731273|729446|765377|777053|747533|776348|736472|733430|724979|771065|758048|773015|777899|778103|778442|740765|741737|740000|720227|777734|777965|773942|734186|753674|730544	6.88e-12		IPR017441	0.870997	0	0.0151094	0.0477032	IPR017441	3.15719
453	94	InterPro Domains		Protein kinase-like domain superfamily	3.32e-16	B0207.7|B0218.5|tag-344|ttbk-5|C05C12.1|C08F8.6|C09B9.4|C09D4.3|C14A4.13|C18H7.4|C25A8.5|C27D6.11|C27D8.1|C28A5.6|C34B2.3|C34F11.5|C35E7.10|gska-3|C39H7.1|C49C8.1|C50F4.10|C55C3.4|C56C10.6|D2045.5|F21F3.2|F22B3.8|F25F2.1|F26A1.3|F26E4.5|F33D11.7|F35C11.3|ttbk-2|F36H12.9|comp-1|F41G3.5|prk-2|F53C3.1|spe-8|F56A4.5|F58B4.5|F59A3.8|F59A6.4|F59E12.3|H05L14.1|K06H7.8|kin-24|K09B11.5|K09C6.7|K09E4.1|K11…	719460	755756|766310|734039|766499|724496|752291|732836|758552|726269|739916|720623|726647|777059|760136|721631|757868|728264|751427|748112|751529|726743|724367|768143|726467|759200|743837|776747|730103|734078|725333|727322|720122|722102|751790|738932|735389|720878|738287|724316|741701|742343|753497|767345|774704|760313|751895|721211|732383|744821|752783|760964|740906|725150|758993|722660|720935|741107|…	8.08e-19		IPR011009	1.54789	0	0.0273782	0.0830389	IPR011009	3.03303
6	6	Pfam		Interactor of ZYG-11	0.0106	F58A6.5|K06A5.2|T16A9.5|W03D8.9|Y37D8A.5|Y69E1A.1	719460	776762|721859|735251|771269|741500|739781	4.54e-05		PF05884	0.197469	0	0.000362625	0.00530035	PF05884	14.6166
7	6	Pfam		Caenorhabditis elegans protein of unknown function (DUF780)	0.0155	nspd-6|nspd-2|nspd-4|nspd-10|nspd-7|nspd-1	719460	737168|753647|759440|749006|757175|720041	7.97e-05		PF05611	0.180967	0	0.000423063	0.00530035	PF05611	12.5285
11	9	Pfam		DUF236 repeat	0.00061	C02F5.5|C03C11.1|C36F7.5|C47E12.10|F27C1.3|F47B3.4|K07A1.5|R08A2.1|ZC376.8	719460	757796|738158|739643|760157|765203|726542|745235|749723|747422	1.57e-06		PF03057	0.321467	0	0.000664813	0.00795053	PF03057	11.959
16	10	Pfam		Protein of unknown function (DUF1248)	0.00068	C28D4.4|C28D4.5|C28D4.7|C28D4.8|F22B5.5|F31F7.1|F36D3.16|K08A2.2|T09F5.10|ZK1248.5	719460	761051|762872|751217|752927|726932|751379|725852|747386|756176|737726	2.33e-06		PF06852	0.316749	0	0.000967001	0.00883392	PF06852	9.13538
72	43	Pfam		MSP (Major sperm protein) domain	1.24e-19	C01G10.14|C10H11.7|C14A4.8|C15H11.1|C25D7.1|C34D4.3|msp-49|C35A5.4|C35E7.9|C36H8.1|ssp-19|F13A7.1|F21H7.5|msp-3|F36D3.4|F36H12.3|F42A9.7|msd-3|F52F12.8|F53B6.4|ssp-35|F58E6.5|K05F1.9|ssp-10|msp-38|msp-33|msp-57|msp-79|T22B3.3|ssp-16|ssp-11|W03D8.5|Y38F2AR.10|Y48B6A.5|Y53F4B.19|Y59E9AR.7|tag-164|ssp-34|ZK1307.3|ZK1307.4|ZK354.7|msp-152|ZK688.12	719460	752906|737228|747629|766484|766103|764759|740441|722000|771062|765071|768665|767432|750362|722246|748622|773591|761066|758795|728879|730436|746510|765296|744398|774722|750572|765026|728855|722528|757115|738989|766955|731615|743663|723671|722297|724610|735713|729293|741224|742964|771938|758543|763997	2.12e-22		PF00635	1.89066	0	0.0043515	0.0379859	PF00635	8.72936
125	58	Pfam		Collagen triple helix repeat (20 copies)	2.22e-22	col-149|sqt-1|sqt-2|col-39|bli-1|col-7|col-62|col-125|dpy-8|col-113|col-107|col-175|col-180|col-14|col-138|col-130|col-91|col-73|col-12|col-13|col-58|dpy-13|col-81|ram-2|col-173|col-133|col-38|col-154|col-155|col-156|col-104|bli-2|col-49|col-129|col-77|rol-6|col-147|col-146|col-166|col-168|col-167|col-169|col-170|col-118|col-157|col-141|col-92|col-88|col-109|dpy-4|col-115|col-71|col-137|col-48|ro…	719460	776150|773459|734867|772676|768728|752669|750647|735092|726350|740159|749495|773321|742460|739682|751178|763976|757943|729329|763499|750143|745976|753947|776591|774623|720512|769910|736121|778118|772580|778724|746099|723077|738608|760412|751766|740228|720002|722996|754334|766904|776057|772844|774581|761813|723023|777815|766235|751967|758312|739175|770816|723833|730841|725222|741080|727400|735542|…	1.9e-25		PF01391	2.16536	0	0.0075547	0.0512367	PF01391	6.78211
8	6	Reactome Pathways		Serotonin and melatonin biosynthesis	0.015	C01G10.1|C18H2.1|C18H2.5|F26D2.10|F36D3.5|F37A4.4	719460	757109|739502|748355|778196|742979|723116	0.00013		MAP-209931	0.182391	0	0.000483501	0.00530035	MAP-209931	10.9625
13	9	Reactome Pathways		Synthesis of dolichyl-phosphate-glucose	0.00058	msd-4|ssp-19|ssp-9|msd-1|msd-2|msd-3|ssp-10|ssp-16|ssp-11	719460	742832|768665|737915|770240|769595|758795|774722|738989|766955	4.13e-06		MAP-480985	0.323657	0	0.000785688	0.00795053	MAP-480985	10.1192
34	18	Reactome Pathways		Signaling by SCF-KIT	3.27e-07	C25A8.5|C35E7.10|C55C3.4|F22B3.8|F59A3.8|K09B11.5|M176.9|R11E3.1|frk-1|T06C10.3|kin-5|T21G5.1|T25B9.4|W01B6.5|kin-21|Y52D5A.2|Y69E1A.3|ZK622.1	719460	720623|728264|724367|743837|742343|721211|760964|758993|731273|765377|777053|736472|747692|733430|771065|741737|740000|753674	1.56e-09		MAP-1433557	0.648545	0	0.00205488	0.0159011	MAP-1433557	7.7382
73	36	Reactome Pathways		Anchoring of the basal body to the plasma membrane	1.53e-14	B0218.5|ttbk-5|C05C12.1|C08F8.6|C39H7.1|C49C8.1|C50F4.10|C56C10.6|D2045.5|F35C11.3|ttbk-2|F36H12.9|F41G3.5|F59A6.4|H05L14.1|K06H7.8|R13H9.5|R13H9.6|T05A7.6|T05C12.1|T11F8.4|T15B12.2|T19D12.5|ttbk-4|W09C3.1|Y38H8A.3|Y47G6A.13|Y57G11C.5|Y65B4A.9|Y73F8A.20|ZC581.2|ZK354.2|ZK418.2|ZK507.1|ZK596.2|ZK666.8	719460	766310|766499|724496|752291|748112|751529|726743|768143|726467|727322|720122|722102|738932|753497|774704|760313|722660|720935|729446|751559|746198|747533|776348|728156|758048|778103|759575|770429|733055|723836|720227|726926|774335|722435|734186|730544	6.12e-17		MAP-5620912	1.38153	0	0.00441194	0.0318021	MAP-5620912	7.20819
122	56	Reactome Pathways		Collagen chain trimerization	2.48e-21	col-149|col-144|col-145|col-10|sqt-1|col-79|col-39|bli-1|col-7|col-62|col-90|col-125|col-113|col-107|col-175|col-161|col-138|col-130|col-73|col-12|col-13|dpy-13|col-81|ram-2|col-173|col-139|col-133|col-126|col-154|col-155|col-156|bli-2|col-49|col-129|col-77|M70.1|M70.3|col-147|col-146|col-118|col-157|col-142|col-141|col-92|col-120|col-162|col-109|dpy-4|col-115|col-71|col-137|rol-1|bli-6|col-176|c…	719460	776150|744599|742853|726314|773459|778172|772676|768728|752669|750647|730616|735092|740159|749495|773321|740990|751178|763976|729329|763499|750143|753947|776591|774623|720512|753002|769910|757763|778118|772580|778724|723077|738608|760412|751766|751430|771428|720002|722996|761813|723023|719867|777815|766235|746732|741503|758312|739175|770816|723833|730841|741080|727400|765089|735542|751856	1.98e-24		MAP-8948216	2.06055	0	0.00737338	0.04947	MAP-8948216	6.70926
158	58	Reactome Pathways		Collagen biosynthesis and modifying enzymes	1.29e-18	col-149|col-144|col-145|col-10|sqt-1|col-79|col-39|bli-1|col-7|col-62|col-90|col-125|col-113|col-107|col-175|col-161|col-138|col-130|col-73|col-12|col-13|dpy-13|col-81|ram-2|col-173|col-139|col-133|col-126|col-154|col-155|col-156|nas-38|bli-2|col-49|col-129|col-77|M70.1|M70.3|nas-15|col-147|col-146|col-118|col-157|col-142|col-141|col-92|col-120|col-162|col-109|dpy-4|col-115|col-71|col-137|rol-1|b…	719460	776150|744599|742853|726314|773459|778172|772676|768728|752669|750647|730616|735092|740159|749495|773321|740990|751178|763976|729329|763499|750143|753947|776591|774623|720512|753002|769910|757763|778118|772580|778724|749780|723077|738608|760412|751766|751430|771428|728030|720002|722996|761813|723023|719867|777815|766235|746732|741503|758312|739175|770816|723833|730841|741080|727400|765089|735542|…	2.05e-21		MAP-1650814	1.78894	0	0.00954914	0.0512367	MAP-1650814	5.36559
159	58	Reactome Pathways		Collagen formation	1.29e-18	col-149|col-144|col-145|col-10|sqt-1|col-79|col-39|bli-1|col-7|col-62|col-90|col-125|col-113|col-107|col-175|col-161|col-138|col-130|col-73|col-12|col-13|dpy-13|col-81|ram-2|col-173|col-139|col-133|col-126|col-154|col-155|col-156|nas-38|bli-2|col-49|col-129|col-77|M70.1|M70.3|nas-15|col-147|col-146|col-118|col-157|col-142|col-141|col-92|col-120|col-162|col-109|dpy-4|col-115|col-71|col-137|rol-1|b…	719460	776150|744599|742853|726314|773459|778172|772676|768728|752669|750647|730616|735092|740159|749495|773321|740990|751178|763976|729329|763499|750143|753947|776591|774623|720512|753002|769910|757763|778118|772580|778724|749780|723077|738608|760412|751766|751430|771428|728030|720002|722996|761813|723023|719867|777815|766235|746732|741503|758312|739175|770816|723833|730841|741080|727400|765089|735542|…	2.63e-21		MAP-1474290	1.78894	0	0.00960957	0.0512367	MAP-1474290	5.33184
203	60	Reactome Pathways		Extracellular matrix organization	8.16e-16	col-149|col-144|col-145|col-10|sqt-1|col-79|col-39|bli-1|col-7|col-62|col-90|col-125|col-113|col-107|col-175|col-161|col-138|col-130|col-73|col-12|col-13|dpy-13|col-81|ram-2|col-173|col-139|clp-8|col-133|col-126|col-154|col-155|col-156|nas-38|bli-2|col-49|col-129|col-77|M70.1|M70.3|nas-15|col-147|col-146|col-118|col-157|col-142|col-141|col-92|col-120|col-162|col-109|dpy-4|col-115|col-71|col-137|r…	719460	776150|744599|742853|726314|773459|778172|772676|768728|752669|750647|730616|735092|740159|749495|773321|740990|751178|763976|729329|763499|750143|753947|776591|774623|720512|753002|766868|769910|757763|778118|772580|778724|749780|723077|738608|760412|751766|751430|771428|728030|720002|722996|761813|723023|719867|777815|766235|746732|741503|758312|739175|770816|723833|730841|741080|727400|721553|…	2.6e-18		MAP-1474244	1.50883	0	0.0122688	0.0530035	MAP-1474244	4.32018
40	11	Reactome Pathways		Negative regulation of MAPK pathway	0.0332	C02B10.6|C17H12.3|C55B7.3|F10G8.1|F36H12.10|F47B3.1|F47B3.6|F47B3.7|Y54F10BM.3|ZK354.8|ZK484.7	719460	730679|726014|724580|735809|749507|721607|730073|728303|726122|777431|722075	0.00032		MAP-5675221	0.147886	0	0.0024175	0.00971731	MAP-5675221	4.01957
155	36	Reactome Pathways		Cilium Assembly	7.83e-07	B0218.5|ttbk-5|C05C12.1|C08F8.6|C39H7.1|C49C8.1|C50F4.10|C56C10.6|D2045.5|F35C11.3|ttbk-2|F36H12.9|F41G3.5|F59A6.4|H05L14.1|K06H7.8|R13H9.5|R13H9.6|T05A7.6|T05C12.1|T11F8.4|T15B12.2|T19D12.5|ttbk-4|W09C3.1|Y38H8A.3|Y47G6A.13|Y57G11C.5|Y65B4A.9|Y73F8A.20|ZC581.2|ZK354.2|ZK418.2|ZK507.1|ZK596.2|ZK666.8	719460	766310|766499|724496|752291|748112|751529|726743|768143|726467|727322|720122|722102|738932|753497|774704|760313|722660|720935|729446|751559|746198|747533|776348|728156|758048|778103|759575|770429|733055|723836|720227|726926|774335|722435|734186|730544	4.38e-09		MAP-5617833	0.610624	0	0.00936782	0.0318021	MAP-5617833	3.39483
191	36	Reactome Pathways		Organelle biogenesis and maintenance	6.58e-05	B0218.5|ttbk-5|C05C12.1|C08F8.6|C39H7.1|C49C8.1|C50F4.10|C56C10.6|D2045.5|F35C11.3|ttbk-2|F36H12.9|F41G3.5|F59A6.4|H05L14.1|K06H7.8|R13H9.5|R13H9.6|T05A7.6|T05C12.1|T11F8.4|T15B12.2|T19D12.5|ttbk-4|W09C3.1|Y38H8A.3|Y47G6A.13|Y57G11C.5|Y65B4A.9|Y73F8A.20|ZC581.2|ZK354.2|ZK418.2|ZK507.1|ZK596.2|ZK666.8	719460	766310|766499|724496|752291|748112|751529|726743|768143|726467|727322|720122|722102|738932|753497|774704|760313|722660|720935|729446|751559|746198|747533|776348|728156|758048|778103|759575|770429|733055|723836|720227|726926|774335|722435|734186|730544	4.2e-07		MAP-1852241	0.418177	0	0.0115436	0.0318021	MAP-1852241	2.75496
241	35	Reactome Pathways		Signaling by Receptor Tyrosine Kinases	0.0111	clec-117|C18H7.4|C25A8.5|C34F11.5|C35E7.10|C55C3.4|DC2.5|F22B3.8|F26E4.5|clec-79|spe-8|F59A3.8|kin-24|K09B11.5|M176.9|clec-175|R11E3.1|T01G5.1|frk-1|ttr-14|T06C10.3|kin-5|T21G5.1|T25B9.4|W01B6.5|kin-21|Y116A8C.24|clec-123|clec-73|Y48G1C.5|Y52D5A.2|Y69E1A.3|ZC581.7|spe-4|ZK622.1	719460	740036|739916|720623|757868|728264|724367|736139|743837|734078|727382|738287|742343|751895|721211|760964|725009|758993|741107|731273|727118|765377|777053|736472|747692|733430|771065|773015|754631|748367|741431|741737|740000|777734|735611|753674	8.87e-05		MAP-9006934	0.195468	0	0.0145655	0.0309187	MAP-9006934	2.12274
31	24	SMART Domains		Worm-specific (usually) N-terminal domain	1.24e-12	C01G10.1|C01G5.4|C06C6.7|C09B9.7|C18H2.1|C18H2.5|F07E5.8|F26D2.10|F36D3.5|F37A4.4|H04J21.1|K02F6.3|K09F6.3|M162.7|M70.1|M70.3|moa-1|T16A1.2|W03F11.4|Y113G7C.1|Y39B6A.30|Y48G1C.5|Y57G7A.6|Y69A2AR.19	719460	757109|739931|726443|725108|739502|748355|774470|778196|742979|723116|727361|745193|736325|722579|751430|771428|751454|777938|754718|767897|724328|741431|741446|743585	6.77e-15		SM00453	1.19066	0	0.00187356	0.0212014	SM00453	11.3161
76	49	SMART Domains		Protein tyrosine phosphatase, catalytic domain	5.24e-24	B0207.1|B0280.11|C02B10.6|C07E3.4|C15H7.3|C17H12.3|C17H12.5|C24D10.1|pph-2|C43E11.5|C46A5.1|C50F2.5|C55B7.3|F10G8.1|F20H11.4|F25H5.7|F35C11.2|F36H1.3|F36H12.10|F38H4.4|F40G12.10|F42C5.5|F47B3.6|F47B3.7|F54F12.1|F55F8.7|F55H12.5|K07F5.6|K09F6.3|M05B5.1|M05D6.3|moa-1|R155.3|T04F3.3|T22C1.8|T27A3.5|W01B6.6|W03F11.4|Y113G7C.1|Y18H1A.1|Y39B6A.30|Y48G1C.5|Y54F10BM.3|Y57G11C.6|Y69A2AR.19|ZK354.8|ZK484.7…	719460	768125|728801|730679|746384|734306|726014|729581|764264|749843|737975|764105|760991|724580|735809|764435|762725|770102|774512|749507|733838|761099|729641|730073|728303|721781|740147|770162|755528|736325|722681|758378|751454|749510|779042|733139|734576|735062|754718|767897|767708|724328|741431|726122|778217|743585|777431|722075|767990|751280	1.91e-26		SM00194	2.32807	0	0.00459326	0.0432862	SM00194	9.42387
42	25	SMART Domains		Protein phosphatase 2A homologues, catalytic domain.	1.97e-11	C06A1.3|C09H5.7|C24H11.2|C27B7.6|C34D4.2|C47A4.3|F20D6.6|F23B12.1|F25B3.4|F26B1.5|F40E3.5|F42G8.8|F52H3.6|F58G1.3|R03D7.8|R08A2.2|R08C7.8|R13A5.11|gsp-4|gsp-3|Y40H4A.2|Y69E1A.4|Y71G12B.30|ZC477.2|ZK938.1	719460	744083|758600|776471|748283|766982|747542|760658|774560|772670|743939|770510|737330|752474|758141|744155|751460|720566|722633|723215|736964|755945|734522|732593|757145|757250	1.44e-13		SM00156	1.07055	0	0.00253838	0.0220848	SM00156	8.70036
142	73	SMART Domains		Nematode cuticle collagen N-terminal domain	3.09e-31	col-149|col-144|col-145|col-10|sqt-1|sqt-2|col-79|col-39|bli-1|col-7|col-62|col-90|col-125|dpy-8|col-113|col-107|col-175|col-180|col-14|col-161|col-138|col-186|col-130|col-91|col-73|col-12|col-13|col-60|col-58|dpy-5|dpy-13|col-81|ram-2|col-173|col-139|col-133|col-38|col-154|col-155|col-156|col-104|bli-2|col-65|col-49|col-129|col-77|rol-6|col-147|col-146|col-166|col-168|col-167|col-169|col-170|col…	719460	776150|744599|742853|726314|773459|734867|778172|772676|768728|752669|750647|730616|735092|726350|740159|749495|773321|742460|739682|740990|751178|732062|763976|757943|729329|763499|750143|724697|745976|762920|753947|776591|774623|720512|753002|769910|736121|778118|772580|778724|746099|723077|735740|738608|760412|751766|740228|720002|722996|754334|766904|776057|772844|774581|761813|723023|719867|…	5.63e-34		SM01088	3.051	0	0.00858213	0.0644876	SM01088	7.51417
61	27	SMART Domains		Src homology 2 domains	3.81e-10	B0207.11|C18H7.4|C25A8.5|C34F11.5|C35E7.10|C55C3.4|F22B3.8|F26E4.5|spe-8|F59A3.8|kin-24|K09B11.5|M176.9|R11E3.1|frk-1|T06C10.3|T08G11.2|kin-5|T21G5.1|T25B9.4|W01B6.5|kin-21|Y116A8C.24|Y52D5A.2|Y69E1A.3|ZC581.7|ZK622.1	719460	750626|739916|720623|757868|728264|724367|743837|734078|738287|742343|751895|721211|760964|758993|731273|765377|769793|777053|736472|747692|733430|771065|773015|741737|740000|777734|753674	3.48e-12		SM00252	0.941908	0	0.00368669	0.0238516	SM00252	6.46965
17	7	SMART Domains		Breast cancer carboxy-terminal domain	0.0452	C01G10.1|C18H2.1|C18H2.5|F26D2.10|F36D3.5|F37A4.4|K02F6.3	719460	757109|739502|748355|778196|742979|723116|745193	0.00058		SM00292	0.134486	0	0.00102744	0.00618375	SM00292	6.0186
60	21	SMART Domains		Tyrosine kinase, catalytic domain	2.28e-06	C18H7.4|C25A8.5|C35E7.10|C55C3.4|F26E4.5|spe-8|F59A3.8|kin-24|K09B11.5|M176.9|R11E3.1|frk-1|T06C10.3|kin-5|T21G5.1|W01B6.5|kin-21|Y52D5A.2|Y69E1A.3|ZC581.7|ZK622.1	719460	739916|720623|728264|724367|734078|738287|742343|751895|721211|760964|758993|731273|765377|777053|736472|733430|771065|741737|740000|777734|753674	2.49e-08		SM00219	0.564207	0	0.00362625	0.0185512	SM00219	5.11581
19	19	STRING Clusters		Mostly uncharacterized, incl. Regulation of pseudopodium assembly, and Interactor of ZYG-11	2.27e-11	C15C6.2|C33F10.1|C34D4.3|C34F11.2|C39H7.1|F17E9.5|F26F4.2|F32B6.4|clec-79|F53B6.4|K05F1.9|K08F4.5|gsp-4|T23G11.1|W02B12.12|gsp-3|Y106G6H.13|Y69E1A.1|ZK945.6	719460	763916|770021|764759|762704|748112|755729|771020|768449|727382|730436|744398|748457|723215|726437|724979|736964|723809|739781|773810	2.05e-13		CL:16084	1.0644	0	0.00114831	0.0167845	CL:16084	14.6166
15	15	STRING Clusters		Mixed, incl. Uncharacterized protein C27D6.3-like, and AH/BAR domain superfamily	6.68e-09	C24D10.2|C27D6.3|F07A5.2|F27C1.1|sss-1|K06A5.2|K08C9.2|R09E10.6|smz-2|T28H11.7|Y106G6A.4|Y69E1A.2|ZC477.7|nspd-1|ZK938.1	719460	762380|736184|752123|767357|729107|721859|733202|773138|757874|731225|762020|741674|773462|720041|757250	7.28e-11		CL:16025	0.817522	0	0.000906564	0.0132509	CL:16025	14.6166
13	13	STRING Clusters		Mixed, incl. ROS and RNS production in phagocytes, and MSP (Major sperm protein) domain	1.15e-07	C15C6.2|C34D4.3|C34F11.2|C39H7.1|F26F4.2|F32B6.4|clec-79|K05F1.9|K08F4.5|T23G11.1|W02B12.12|Y106G6H.13|ZK945.6	719460	763916|764759|762704|748112|771020|768449|727382|744398|748457|726437|724979|723809|773810	1.38e-09		CL:16085	0.69393	0	0.000785688	0.0114841	CL:16085	14.6166
12	12	STRING Clusters		Mixed, incl. Domain of unknown function WSN, and RHO GTPases activate PAKs	4.72e-07	F01G10.5|F36D3.5|nep-13|F59A6.4|M70.1|M70.3|R08C7.5|T05A7.6|T06C10.3|Y43F8A.2|ZK1010.5|ZK1225.4	719460	769244|742979|764570|753497|751430|771428|745841|729446|765377|743753|731666|745121	6.02e-09		CL:16434	0.632606	0	0.000725251	0.0106007	CL:16434	14.6166
12	12	STRING Clusters		Structural constituent of collagen and cuticulin-based cuticle, and Collagen triple helix repeat (20 copies)	4.72e-07	bli-1|col-175|col-138|E01G4.6|col-38|bli-2|col-49|col-71|Y51H7C.13|rol-1|bli-6|dao-4	719460	768728|773321|751178|751325|736121|723077|738608|723833|763829|741080|727400|770408	6.02e-09		CL:23719	0.632606	0	0.000725251	0.0106007	CL:23719	14.6166
11	11	STRING Clusters		Mixed, incl. Pseudopodium, and Acetylation	1.87e-06	msp-36|msp-40|msp-77|msp-19|msd-1|msp-31|msp-33|msp-57|msp-53|msp-64|msp-65	719460	770297|720638|726992|777812|770240|767915|765026|728855|731849|739436|762428	2.64e-08		CL:16508	0.572816	0	0.000664813	0.00971731	CL:16508	14.6166
[truncated: 155 more rows]

## Sheet: DownShared_AM+AMAP
# background genes	# genes	category	chart color	description	FDR value	genes	network.SUID	nodes.SUID	p-value	PMID	term name	transferred FDR value	year	Back % of 16502 total	Hit % of 199	term name	Fold Enrich
[truncated: 104 more rows]

## Sheet: WGCNA_Red17_AMAP_AP
# background genes	# genes	category	chart color	description	FDR value	genes	network.SUID	nodes.SUID	p-value	PMID	term name	transferred FDR value	year	Back % of 17405 total	Hit % of 584	term name	Fold Enrich
[truncated: 394 more rows]

[truncated: 5 more sheets: WGCNA_Yellow2_AMAP_AP, AMAP_AM_Down, AMAP_AM_Up, WGCNA_Blue8_AMAP_AM, WGCNA_Turquoise14_AMAP_AM]
