# Supplementary material for: ‘Re‐Wilding’ an Animal Model With Microbiota Shifts Immunity and Stress Gene Expression During Infection
Source: Mol Ecol. 2024 Nov 12;34(1):e17586. doi: 10.1111/mec.17586 (PMC11665493; doi:10.1111/mec.17586)
Supplement: Supplementary file 3 — Data S3 Excel of WGCNA outputs for correlation data, variance explained by module eigengenes, module memberships and additional colour‐to‐number module ID matching. [file MEC-34-e17586-s004.xlsx]

## Sheet: module_summary
id_numbers	colors	co-col.cor	path-only.cor	micro-only.cor	control.cor	col-col.padj	path-only.padj	micro-only.padj	control.padj	gene_counts	variance_explained
1	green	-0.819055	0.17758	-0.117844	0.759319	0.000104002	0.510563	0.663809	0.00064561	723	0.462094
2	yellow	-0.624585	0.856488	-0.318502	0.0865997	0.00969524	2.28064e-05	0.229251	0.749803	1317	0.563355
3	greenyellow	-0.212279	-0.250228	-0.168165	0.630671	0.42994	0.349938	0.533577	0.00881042	93	0.357776
4	purple	-0.334341	-0.191598	0.164152	0.361787	0.205624	0.477177	0.543527	0.168531	106	0.448551
5	brown	0.232324	-0.825105	0.487544	0.105237	0.386572	8.33835e-05	0.055412	0.698103	1738	0.596491
6	cyan	-0.200241	-0.308228	0.733526	-0.225057	0.457136	0.245457	0.00122117	0.402011	84	0.435833
7	lightcyan	-0.29351	-0.399312	0.0516921	0.64113	0.269883	0.125461	0.849214	0.00744007	77	0.377268
8	blue	-0.511364	-0.600111	0.680827	0.430648	0.0429136	0.0139848	0.00369342	0.0958733	4086	0.680775
9	royalblue	-0.745641	0.122269	0.815465	-0.192092	0.000913513	0.651916	0.000118128	0.476018	38	0.661867
10	midnightblue	0.200291	-0.101761	0.728905	-0.827436	0.457019	0.707659	0.00135875	7.64092e-05	82	0.45059
11	pink	-0.385859	0.621689	0.322958	-0.558787	0.139914	0.0101402	0.222439	0.0244477	118	0.407946
12	tan	0.263938	0.312144	-0.209968	-0.366113	0.323263	0.239199	0.435093	0.163122	88	0.243046
13	magenta	-0.0209738	0.541236	-0.264251	-0.256012	0.938546	0.0303782	0.322668	0.338537	107	0.355161
14	turquoise	0.530742	0.595021	-0.713552	-0.41221	0.0344131	0.0150391	0.00190959	0.112606	6931	0.599132
15	black	0.26138	-0.548328	0.164476	0.122472	0.328147	0.0278629	0.542719	0.651372	122	0.337145
16	lightyellow	0.874784	-0.474115	-0.474331	0.0736621	9.23656e-06	0.0635458	0.0634082	0.786302	47	0.659088
17	red	0.878213	-0.522508	0.0847015	-0.440406	7.67722e-06	0.0378527	0.755129	0.0877717	585	0.423412
18	lightgreen	0.0913012	0.482683	-0.280492	-0.293492	0.736657	0.0582617	0.292676	0.269914	48	0.312648
19	salmon	0.253878	-0.123487	0.0242993	-0.15469	0.342718	0.648656	0.928824	0.567301	88	0.336192
20	grey60	-0.118543	0.0835649	-0.253545	0.288523	0.661927	0.758323	0.343373	0.278484	51	0.230324
grey	grey	0.674721	-0.137082	-0.311951	-0.225688	0.00414059	0.612681	0.239504	0.400658	896	0.0530286

## Sheet: gene_to_MM
gene_id	colors	MMgreen	MMyellow	MMgreenyellow	MMpurple	MMbrown	MMcyan	MMlightcyan	MMblue	MMroyalblue	MMmidnightblue	MMpink	MMtan	MMmagenta	MMturquoise	MMblack	MMlightyellow	MMred	MMlightgreen	MMgrey60	MMsalmon	MMgrey	p.MMgreen	p.MMyellow	p.MMgreenyellow	p.MMpurple	p.MMbrown	p.MMcyan	p.MMlightcyan	p.MMblue	p.MMroyalblue	p.MMmidnightblue	p.MMpink	p.MMtan	p.MMmagenta	p.MMturquoise	p.MMblack	p.MMlightyellow	p.MMred	p.MMlightgreen	p.MMgrey60	p.MMsalmon	p.MMgrey
2L52.1	blue	0.29758	-0.450129	0.331618	0.34105	0.668983	0.443333	0.507524	0.954164	0.434623	0.0482097	-0.350139	-0.578206	-0.548022	-0.952732	0.328989	-0.146781	-0.0388657	-0.380168	0.099504	0.0250463	-0.34473	0.262986	0.0801983	0.209569	0.196109	0.00459947	0.0854404	0.0447698	1.00934e-08	0.0925116	0.859274	0.183683	0.0189683	0.0279682	1.24713e-08	0.213424	0.587507	0.886365	0.146356	0.713886	0.926641	0.191014
aagr-1	turquoise	-0.52802	0.24986	-0.639466	-0.61425	-0.604288	-0.388617	-0.665746	-0.82522	-0.217664	0.289022	0.350143	0.512634	0.518435	0.858372	-0.34414	0.0776672	0.200869	0.499696	-0.114464	0.113039	0.191554	0.0355229	0.35067	0.00764594	0.0113572	0.0131636	0.136862	0.00487579	8.30254e-05	0.418051	0.277615	0.183677	0.0423127	0.0396474	2.09004e-05	0.191825	0.774955	0.455695	0.0487394	0.672947	0.67681	0.47728
aagr-2	yellow	0.745116	0.819852	0.123002	-0.0647203	-0.757769	-0.618669	0.0933201	-0.238294	-0.0765801	-0.763704	0.0376869	0.0306704	0.383901	0.27467	-0.386489	-0.337634	-0.805235	0.208638	0.254608	-0.13345	-0.385058	0.000925378	0.000101063	0.649952	0.81178	0.000672247	0.0106212	0.731033	0.374134	0.778031	0.000574895	0.889792	0.910224	0.142107	0.30323	0.139212	0.200917	0.000167402	0.438076	0.341285	0.622217	0.140809
aagr-3	blue	0.72824	0.340727	0.207265	0.342298	0.0273821	0.331104	0.427414	0.751697	0.80188	-0.0906358	0.220396	-0.477353	-0.199664	-0.75953	-0.0403777	-0.778782	-0.711108	-0.143171	0.130879	-0.0963993	-0.710234	0.00137957	0.196561	0.441164	0.194372	0.919819	0.21032	0.0986718	0.00078546	0.000186866	0.738514	0.412083	0.0615092	0.458459	0.000642044	0.881973	0.000378487	0.002012	0.596828	0.628999	0.72248	0.00204965
aagr-4	yellow	0.788764	0.831428	0.0023127	0.203913	-0.511336	0.0475477	0.236499	0.238866	0.675073	-0.23114	0.490863	-0.131045	0.250922	-0.259971	-0.319421	-0.914671	-0.946208	0.000285356	0.117252	-0.141175	-0.671778	0.00028192	6.55954e-05	0.993218	0.448749	0.042927	0.861189	0.37785	0.372952	0.00411367	0.389065	0.0535262	0.62856	0.348559	0.330856	0.227836	7.03147e-07	3.02928e-08	0.999163	0.665406	0.602006	0.00437111
aaim-1	turquoise	-0.194909	0.340329	-0.44058	-0.520622	-0.675713	-0.649837	-0.313597	-0.765406	-0.487904	-0.255062	-0.0809492	0.422655	0.513987	0.799416	-0.155752	0.205444	-0.000984526	0.368459	-0.0174328	0.136573	0.10856	0.469449	0.197118	0.0876315	0.038676	0.00406515	0.0064335	0.236901	0.00054924	0.0552049	0.340394	0.765688	0.102895	0.0416794	0.000202331	0.564612	0.445276	0.997113	0.160238	0.948907	0.614015	0.689007
aak-1	turquoise	-0.690088	-0.177828	-0.334713	-0.465087	-0.23251	-0.465851	-0.517456	-0.840614	-0.751004	0.0642295	-0.151798	0.435258	0.308092	0.86719	-0.0862274	0.677476	0.594729	0.304599	-0.0412329	0.17429	0.58133	0.00309008	0.509963	0.205088	0.0694845	0.386182	0.0689669	0.0400882	4.547e-05	0.000799328	0.813184	0.574655	0.0919821	0.245677	1.36573e-05	0.750847	0.00393374	0.0151013	0.251347	0.87949	0.518551	0.018184
aak-2	turquoise	-0.500626	0.203559	-0.718561	-0.666828	-0.613691	-0.421993	-0.47441	-0.769384	-0.208054	0.253951	0.244515	0.560265	0.491284	0.804811	-0.290876	0.0744636	0.193161	0.356899	-0.231438	0.0331616	0.107349	0.0482543	0.449555	0.00171293	0.00478198	0.0114531	0.103492	0.0633582	0.000492907	0.439387	0.342575	0.361407	0.0239925	0.0532901	0.000169765	0.274406	0.784029	0.473519	0.174784	0.388436	0.902963	0.692318
aakb-1	turquoise	0.22787	0.699532	-0.355008	-0.337824	-0.859729	-0.600029	-0.117746	-0.6631	-0.245864	-0.406527	0.132708	0.391597	0.640552	0.688283	-0.437105	-0.135163	-0.422898	0.177731	0.0392282	-0.0402621	-0.127309	0.395997	0.00255932	0.177244	0.200648	1.96128e-05	0.0140013	0.664075	0.0051114	0.358681	0.118151	0.62417	0.133616	0.00751114	0.00320092	0.0904555	0.617712	0.102676	0.510198	0.885312	0.882309	0.638463
aakb-2	blue	0.124234	-0.501613	-0.157498	-0.47936	0.180898	-0.268375	0.42344	0.580795	0.0756816	-0.134014	-0.731122	-0.231874	-0.443755	-0.44822	0.172543	0.160223	0.0644401	-0.106005	0.0941212	-0.0932742	-0.528069	0.646659	0.0477436	0.560201	0.0602712	0.502563	0.31489	0.102189	0.0183166	0.780576	0.620731	0.00129125	0.387518	0.0851079	0.0816467	0.522817	0.553345	0.812581	0.695997	0.728805	0.731161	0.0355025
aakg-1	turquoise	0.0878019	0.314775	-0.324693	-0.699493	-0.729748	-0.898419	-0.118332	-0.511236	-0.407322	-0.452569	-0.267464	0.171837	0.259108	0.631873	-0.553476	0.153535	-0.187494	0.368451	0.170952	-0.223507	-0.229415	0.746435	0.235051	0.21982	0.00256138	0.00133275	2.2793e-06	0.662494	0.0429746	0.117364	0.0783745	0.316599	0.524547	0.332522	0.0086436	0.0261392	0.570234	0.486838	0.160247	0.526716	0.405346	0.392713
aakg-2	pink	0.391647	0.496296	-0.235834	0.195737	-0.312805	0.201086	0.0804341	0.150072	0.57864	0.119143	0.455347	0.0149325	0.385541	-0.194801	-0.269278	-0.681278	-0.530877	-0.209117	0.0469636	0.0988561	-0.448208	0.133562	0.0505424	0.379232	0.467526	0.238152	0.455199	0.76714	0.579065	0.0188578	0.660311	0.076334	0.956228	0.140268	0.4697	0.313201	0.00366198	0.0343585	0.437	0.862879	0.715677	0.0816558
aakg-3	turquoise	0.252484	0.472361	-0.243596	-0.328167	-0.575442	-0.292699	0.166267	-0.234627	0.0733645	-0.249137	0.112269	0.200661	0.112614	0.291333	-0.096876	-0.21937	-0.420949	0.282818	0.213376	-0.117555	-0.309528	0.345465	0.0646692	0.363273	0.214639	0.0196838	0.271271	0.538274	0.381747	0.787147	0.352111	0.678903	0.456173	0.677965	0.273618	0.721158	0.41432	0.104439	0.288522	0.427503	0.66459	0.243368
aakg-4	turquoise	-0.636604	0.0328539	-0.455673	-0.534213	-0.428369	-0.450598	-0.550427	-0.913534	-0.585382	0.111838	0.0715123	0.482305	0.411127	0.939769	-0.152735	0.460441	0.432316	0.424226	-0.0764777	0.158605	0.479398	0.00801058	0.90386	0.0760976	0.0330363	0.0978394	0.0798458	0.02715	7.69007e-07	0.0172045	0.680076	0.79241	0.0584877	0.113649	6.57033e-08	0.572268	0.0726935	0.0944521	0.101487	0.778321	0.557411	0.0602474
aakg-5	blue	0.164509	-0.18718	-0.340636	-0.606384	-0.0841914	-0.239057	0.130119	0.51966	0.387297	0.0676319	-0.332984	-0.18823	-0.334222	-0.377867	-0.0901255	-0.229908	-0.161632	0.141258	0.0120613	-0.180118	-0.756256	0.542637	0.487582	0.196688	0.012766	0.756562	0.372559	0.631009	0.0391009	0.138316	0.803464	0.207585	0.485099	0.205796	0.149017	0.739938	0.391668	0.549816	0.601792	0.964639	0.504438	0.000699126
aap-1	blue	0.0169346	-0.663784	0.171344	0.192658	0.753868	0.46486	0.403939	0.885558	0.381397	0.274769	-0.356999	-0.457433	-0.606305	-0.875232	0.446151	-0.00425283	0.221243	-0.335798	-0.0197807	0.0950432	-0.240043	0.950366	0.00504972	0.525755	0.474694	0.000743314	0.0696387	0.120738	5.06843e-06	0.144948	0.303048	0.174655	0.0748279	0.0127809	9.01857e-06	0.083238	0.987529	0.410243	0.203533	0.942036	0.726243	0.370531
aars-1	brown	-0.0068497	-0.591999	0.536646	0.622137	0.896616	0.656205	0.424831	0.676153	0.1247	0.160109	-0.193673	-0.41655	-0.643281	-0.739364	0.646231	0.180782	0.299266	-0.414375	-0.110151	0.10828	0.19369	0.979914	0.0156936	0.0320962	0.0100703	2.56533e-06	0.0057684	0.100948	0.00403204	0.645415	0.553631	0.472325	0.108496	0.00718052	0.00106381	0.00683633	0.502843	0.260161	0.110543	0.684667	0.689774	0.472286
aars-2	blue	0.134042	-0.529726	0.146436	0.252934	0.687126	0.552922	0.400075	0.940371	0.554534	0.306057	-0.20794	-0.41667	-0.511088	-0.942745	0.352096	-0.201463	0.0719097	-0.461275	-0.127651	-0.00840893	-0.356497	0.620657	0.0348242	0.588397	0.344577	0.00327367	0.0263207	0.124673	6.13353e-08	0.0257954	0.248971	0.439645	0.108384	0.0430454	4.64527e-08	0.181076	0.454336	0.79128	0.0721099	0.637555	0.975343	0.175305
aass-1	turquoise	0.062209	0.649727	-0.560727	-0.604162	-0.90875	-0.600633	-0.406363	-0.582435	0.0346001	-0.0927249	0.318198	0.300138	0.54801	0.650721	-0.556038	-0.314152	-0.382794	0.502285	0.0480865	-0.0135197	-0.329119	0.818969	0.00644542	0.0238514	0.0131878	1.10658e-06	0.01388	0.118313	0.0179126	0.898774	0.732689	0.229721	0.258706	0.0279722	0.00633763	0.0253124	0.236028	0.143358	0.0473985	0.85963	0.960366	0.213233
aat-1	turquoise	0.0839013	0.676341	-0.407069	-0.527587	-0.897183	-0.594802	-0.376507	-0.662684	-0.107246	-0.220498	0.302615	0.314829	0.491045	0.723243	-0.476259	-0.21661	-0.379327	0.527947	0.0523177	-0.0800185	-0.194814	0.757377	0.00401791	0.117614	0.0357017	2.47226e-06	0.0150857	0.150606	0.00514926	0.692599	0.411863	0.254605	0.234965	0.0534238	0.00154433	0.0621916	0.420362	0.147325	0.035553	0.847409	0.768313	0.469669
aat-2	green	0.86363	0.737979	-0.0144513	-0.135306	-0.666907	-0.435018	0.341467	0.173633	0.333513	-0.612203	0.000159768	-0.0955623	0.202063	-0.117992	-0.406532	-0.629387	-0.934247	0.0570073	0.160846	-0.315055	-0.773881	1.6274e-05	0.00109955	0.957638	0.617336	0.00477521	0.0921821	0.195527	0.520155	0.206819	0.0117115	0.999531	0.724801	0.452964	0.663412	0.118146	0.00899157	1.19612e-07	0.833901	0.551784	0.234611	0.000435039
aat-3	blue	0.631907	0.00408808	0.237121	0.326441	0.301619	0.378039	0.538788	0.935976	0.709095	-0.0496129	-0.0710171	-0.486673	-0.349381	-0.934674	0.117361	-0.573759	-0.489436	-0.343435	0.0772134	-0.0996972	-0.658243	0.00863883	0.988012	0.37656	0.217204	0.256249	0.148818	0.0312857	9.97242e-08	0.00209961	0.855218	0.793819	0.0559147	0.184699	1.14416e-07	0.665112	0.0201296	0.054331	0.192797	0.776239	0.713353	0.00556758
aat-4	blue	0.867319	0.38599	0.327559	0.276318	-0.0930957	0.0609428	0.432368	0.620664	0.518686	-0.43401	-0.0105688	-0.408545	-0.0725723	-0.597558	-0.110085	-0.569408	-0.766734	-0.162375	0.251224	-0.136526	-0.638097	1.35695e-05	0.139768	0.215541	0.30022	0.731657	0.822598	0.0944086	0.0103015	0.039535	0.0930248	0.969013	0.11616	0.789397	0.0145061	0.684846	0.0213183	0.000529874	0.547957	0.347959	0.614138	0.00781873
aat-5	turquoise	-0.103697	0.472112	-0.484943	-0.639921	-0.838023	-0.727073	-0.291336	-0.801907	-0.401427	-0.269667	0.0372016	0.420689	0.497385	0.869513	-0.404359	0.0957445	-0.134091	0.453255	0.0291982	-0.0434008	-0.0115164	0.702333	0.0648296	0.0569238	0.00758929	5.05362e-05	0.0014167	0.273612	0.000186701	0.123286	0.312475	0.891203	0.104675	0.0499592	1.21483e-05	0.120315	0.724296	0.62053	0.0778666	0.914519	0.8732	0.966236
aat-6	turquoise	0.0573341	0.626083	-0.536178	-0.654818	-0.939137	-0.703445	-0.361305	-0.667618	-0.132624	-0.221637	0.186154	0.45297	0.573622	0.735882	-0.456624	-0.195574	-0.350541	0.460435	-0.0340568	-0.0873791	-0.247057	0.832961	0.00947126	0.0322753	0.0059084	7.05597e-08	0.00236231	0.169141	0.00471445	0.624391	0.409389	0.490015	0.0780773	0.0201664	0.00115551	0.075409	0.467904	0.183145	0.0726974	0.900356	0.747619	0.356279
aat-7	green	0.487599	0.183374	0.635542	0.446872	0.105324	0.012017	0.252213	0.241365	0.0280574	-0.355969	0.0687171	-0.223476	-0.382477	-0.242163	-0.031121	-0.057324	-0.338748	0.0252954	0.260497	-0.23294	-0.0705746	0.0553804	0.496632	0.00814946	0.0826806	0.697866	0.964769	0.346001	0.367821	0.917848	0.175992	0.800369	0.405413	0.143718	0.36619	0.908911	0.83299	0.199341	0.925913	0.329844	0.385278	0.795078
aat-8	turquoise	-0.240622	0.24295	-0.124186	-0.393668	-0.54103	-0.676473	-0.37527	-0.888004	-0.759932	-0.374164	-0.103455	0.405975	0.392703	0.924402	-0.177716	0.483612	0.140306	0.434689	0.082016	0.0532119	0.429919	0.369342	0.364587	0.646786	0.131392	0.0304538	0.00400805	0.15206	4.38656e-06	0.000635323	0.153368	0.702998	0.118699	0.132426	3.09299e-07	0.510235	0.057709	0.604266	0.0924565	0.762682	0.84483	0.0964995
aat-9	blue	0.416154	-0.0675568	-0.283617	-0.44399	-0.0983187	-0.161778	0.403337	0.683746	0.531596	-0.0593578	-0.343933	-0.232546	-0.28887	-0.567718	-0.0660443	-0.41696	-0.380741	-0.0779019	0.014442	-0.230656	-0.901188	0.108866	0.803678	0.287103	0.0849232	0.717163	0.54945	0.121345	0.00349386	0.0340701	0.827147	0.19211	0.386106	0.277879	0.0217944	0.807996	0.108113	0.145699	0.774291	0.957665	0.390087	1.89266e-06
aatf-1	turquoise	-0.775351	-0.298287	-0.0350394	0.0253458	0.156358	0.0113461	-0.481446	-0.738835	-0.687487	0.247093	0.0682791	0.338465	0.211288	0.679962	0.12534	0.698955	0.744381	0.108979	-0.0882867	0.265383	0.916968	0.000417395	0.261799	0.897495	0.925766	0.56308	0.966735	0.0590036	0.00107734	0.00325085	0.356207	0.801618	0.199741	0.432146	0.0037543	0.643708	0.00258946	0.000942199	0.687863	0.745078	0.320522	5.84506e-07
abce-1	red	-0.552207	-0.80929	-0.419511	-0.389354	0.478997	0.162228	0.0445923	0.341875	0.0937562	0.542836	-0.396832	-0.0595831	-0.262753	-0.291886	0.205135	0.289409	0.636254	-0.270515	-0.184409	0.0940145	-0.0534652	0.0265564	0.000146151	0.105753	0.136055	0.0604935	0.548324	0.869746	0.19496	0.729819	0.0297965	0.128044	0.8265	0.325521	0.272665	0.445977	0.276944	0.00805619	0.310896	0.494165	0.729101	0.8441
abcf-1	brown	-0.349756	-0.835161	0.165787	0.302546	0.894226	0.558711	0.15581	0.560617	0.0781465	0.420666	-0.294843	-0.318888	-0.404225	-0.596566	0.518749	0.330467	0.604246	-0.460764	-0.154332	0.277446	0.237892	0.184196	5.6669e-05	0.539463	0.254719	2.99071e-06	0.0244713	0.564466	0.0238849	0.7736	0.104696	0.267613	0.228656	0.12045	0.0147126	0.039507	0.211252	0.0131716	0.0724666	0.568209	0.29817	0.374963
abcf-2	turquoise	-0.52236	0.170725	-0.650385	-0.708425	-0.620397	-0.545062	-0.550769	-0.855508	-0.399284	0.13548	0.108398	0.517585	0.493556	0.91058	-0.328771	0.247578	0.251822	0.447779	-0.0587858	0.0906052	0.196643	0.037917	0.527273	0.00637391	0.00212946	0.0103438	0.0290008	0.0270353	2.38537e-05	0.12549	0.61688	0.68945	0.0400297	0.0520313	9.65084e-07	0.213746	0.355232	0.346774	0.0819837	0.828789	0.738599	0.465426
abcf-3	turquoise	-0.747037	-0.0748721	-0.594605	-0.573284	-0.351319	-0.354554	-0.559652	-0.850457	-0.4929	0.296445	0.0814996	0.520787	0.421368	0.870839	-0.146658	0.431653	0.530048	0.313339	-0.143002	0.181364	0.447205	0.000882589	0.78287	0.0151278	0.0202568	0.182108	0.177838	0.0241804	2.99152e-05	0.0523923	0.264899	0.764136	0.0386037	0.104058	1.13517e-05	0.587824	0.0950158	0.0346932	0.237308	0.597266	0.501446	0.0824241
abch-1	turquoise	0.319689	0.818287	-0.219018	-0.128677	-0.819608	-0.4289	-0.084157	-0.539039	0.00389733	-0.297119	0.431013	0.119117	0.489967	0.540311	-0.475299	-0.377596	-0.558241	0.309931	0.197015	0.0251853	-0.203128	0.227424	0.000106899	0.415089	0.63483	0.000101957	0.097379	0.756659	0.0311916	0.988571	0.263762	0.0955613	0.660379	0.0540303	0.0307189	0.0627955	0.149332	0.0246178	0.242722	0.464566	0.926235	0.450535
abcx-1	turquoise	-0.139689	0.218124	-0.142792	-0.441887	-0.472977	-0.433401	-0.345602	-0.560105	-0.340202	-0.201375	0.0162402	0.418339	0.236671	0.62258	-0.274534	0.202531	-0.00270193	0.408413	-0.016671	-0.266551	0.15035	0.605873	0.417042	0.597811	0.0865866	0.0642731	0.0935362	0.189819	0.0240415	0.197295	0.454538	0.952399	0.106833	0.377492	0.0100016	0.303478	0.451897	0.992076	0.11629	0.951138	0.318316	0.578354
abf-1	turquoise	-0.038829	0.0716831	0.19238	-0.106936	-0.167951	-0.379789	-0.425406	-0.355489	-0.489187	-0.356532	-0.232204	0.313795	0.203082	0.374304	0.0889401	0.342321	0.0496975	0.394691	0.081543	0.0778121	0.294144	0.886472	0.791925	0.475345	0.693449	0.534107	0.146792	0.100438	0.176616	0.0544723	0.17526	0.386824	0.23659	0.45064	0.153202	0.743251	0.194339	0.854973	0.130303	0.764014	0.774545	0.268802
abf-2	turquoise	-0.726176	-0.152223	-0.644823	-0.708919	-0.339653	-0.429546	-0.529862	-0.726951	-0.447187	0.296204	-0.0206918	0.404657	0.281832	0.784842	-0.0686466	0.430988	0.52634	0.433398	-0.134845	0.251469	0.297726	0.0014458	0.573574	0.00699887	0.00210742	0.198066	0.0968207	0.0347687	0.00142062	0.0824384	0.265305	0.939371	0.120016	0.29028	0.00031708	0.80057	0.0955827	0.0362213	0.0935388	0.618547	0.347474	0.262741
abf-4	tan	0.425174	0.348764	0.191725	-0.0141211	-0.319493	-0.225789	0.484305	-0.0706494	-0.093162	-0.507491	-0.109438	0.075577	-0.0920438	0.0974378	-0.278718	-0.0819791	-0.414599	-0.11113	0.256988	-0.584522	-0.170937	0.100644	0.185529	0.476878	0.958605	0.227725	0.400442	0.057299	0.794865	0.731473	0.0447862	0.686612	0.780872	0.734587	0.719601	0.295869	0.762786	0.11033	0.682001	0.336633	0.0174089	0.526753
abf-5	turquoise	0.310817	0.659709	-0.605162	-0.489839	-0.825497	-0.433509	-0.0589625	-0.23776	0.336263	-0.0706337	0.291416	0.332072	0.504052	0.286188	-0.347285	-0.571945	-0.581849	0.151127	-0.0223592	-0.029787	-0.609899	0.241308	0.00542666	0.0129966	0.0541028	8.2174e-05	0.0934456	0.828281	0.375237	0.202869	0.79491	0.273474	0.208908	0.0464993	0.282567	0.187528	0.0206188	0.0180561	0.576367	0.934494	0.912801	0.0121205
abf-6	turquoise	0.62923	0.622943	-0.360949	-0.390643	-0.775965	-0.535907	0.288067	-0.0407913	0.175185	-0.490068	-0.109666	0.169999	0.383047	0.117535	-0.391878	-0.43943	-0.732203	-0.0556154	0.204266	-0.19244	-0.721265	0.00901389	0.00994566	0.169592	0.13465	0.000410202	0.0323793	0.279279	0.880772	0.516373	0.0539731	0.685989	0.529057	0.143072	0.664645	0.133313	0.0885594	0.00125932	0.837906	0.447947	0.475205	0.00161384
abhd-11.2	brown	-0.144255	-0.48596	0.701287	0.684637	0.793685	0.555695	-0.00815718	0.291404	-0.125543	0.157624	0.0214811	-0.174552	-0.425736	-0.369965	0.191812	0.330518	0.404438	-0.370115	-0.169312	-0.187796	0.536129	0.594022	0.0563289	0.00246939	0.0034347	0.000242433	0.0254221	0.976081	0.273495	0.643166	0.559882	0.937062	0.517915	0.100146	0.158405	0.476674	0.211176	0.120236	0.158223	0.530748	0.486125	0.0322942
abhd-12	blue	0.00432877	-0.578821	-0.0212683	-0.337706	0.392136	0.00415008	0.109806	0.699834	0.253176	0.120006	-0.507304	-0.211751	-0.517436	-0.599202	0.19413	0.0388958	0.152983	-0.0523984	-0.197562	-0.216633	-0.435963	0.987306	0.0188119	0.937685	0.200815	0.133035	0.98783	0.685608	0.00254368	0.3441	0.65799	0.0448784	0.431113	0.0400971	0.0141687	0.471261	0.886278	0.571639	0.847176	0.463301	0.420312	0.0913973
abhd-14	turquoise	-0.396182	0.211483	-0.358653	-0.403787	-0.540023	-0.574024	-0.456829	-0.930555	-0.632528	-0.134193	0.00850814	0.514177	0.616116	0.936774	-0.272245	0.39906	0.232985	0.26597	-0.00475955	0.135478	0.439003	0.128727	0.431712	0.172523	0.120891	0.0308253	0.020059	0.0752614	1.73587e-07	0.00855362	0.620262	0.975052	0.0415911	0.0110417	9.15395e-08	0.307692	0.125722	0.385185	0.319413	0.986043	0.616886	0.0889057
abhd-3.1	blue	0.768129	0.138691	0.408208	0.2925	0.144508	0.138904	0.517188	0.782357	0.504943	-0.328488	-0.106587	-0.40822	-0.356814	-0.759751	0.10519	-0.478277	-0.599583	-0.176311	0.0529605	-0.202658	-0.594589	0.000510142	0.608476	0.116491	0.271611	0.59337	0.607921	0.0402094	0.000341178	0.0460511	0.214164	0.694404	0.11648	0.174895	0.000638341	0.698231	0.0609366	0.0140913	0.513639	0.845555	0.451607	0.0151312
abhd-3.2	blue	0.633526	-0.0507702	0.38551	0.464319	0.405006	0.44433	0.569594	0.942351	0.643602	-0.0831135	-0.0688086	-0.478337	-0.398964	-0.957621	0.158103	-0.491043	-0.439152	-0.442659	0.0360335	-0.16298	-0.541082	0.00841811	0.851875	0.140303	0.0700076	0.119666	0.0846564	0.0212665	4.86814e-08	0.00714235	0.759593	0.800108	0.0609	0.125821	5.88419e-09	0.558675	0.053425	0.0887845	0.0859729	0.894601	0.546448	0.0304347
abhd-5.1	turquoise	-0.629477	-0.0993429	-0.280992	-0.315895	-0.225847	-0.325091	-0.462927	-0.83412	-0.66625	0.0835226	-2.12666e-06	0.592276	0.362481	0.821171	0.080762	0.564347	0.518915	0.208322	-0.211424	0.14786	0.631143	0.00897888	0.714331	0.291781	0.233298	0.400318	0.219223	0.0709634	5.90501e-05	0.00483197	0.758442	0.999994	0.0156326	0.167656	9.63555e-05	0.766216	0.0227684	0.0394328	0.438785	0.431843	0.584734	0.00874456
abhd-5.2	turquoise	-0.638383	-0.233601	0.00347337	-0.0968995	0.00773881	-0.268192	-0.506071	-0.772497	-0.819723	0.00543104	-0.102557	0.274639	0.239842	0.755445	-0.0136969	0.767992	0.6438	0.1875	-0.00818242	0.2236	0.804212	0.00778241	0.383892	0.989814	0.721093	0.977308	0.315233	0.045488	0.000452215	0.000101534	0.984074	0.705467	0.303286	0.370943	0.00071389	0.959847	0.000512046	0.00711893	0.486825	0.976007	0.405147	0.000173147
abi-1	brown	0.071608	-0.606498	0.507197	0.444168	0.860991	0.579482	0.308358	0.857991	0.312369	0.187771	-0.239029	-0.507728	-0.677579	-0.876443	0.365766	0.0262394	0.201356	-0.318095	-0.0622473	-0.0977864	-0.0427472	0.792138	0.0127447	0.0449308	0.0847831	1.84752e-05	0.018645	0.245248	2.12752e-05	0.238842	0.486184	0.372618	0.0446697	0.0039262	8.45189e-06	0.163551	0.923156	0.45458	0.229879	0.818859	0.718636	0.875096
abl-1	blue	0.713898	0.236609	-0.0633942	0.0738534	-0.102185	0.116769	0.538306	0.673799	0.6274	-0.180728	-0.0603773	-0.118818	-0.0406624	-0.648248	0.104947	-0.611234	-0.647638	-0.401839	-0.0399534	-0.0965244	-0.792863	0.00189545	0.377621	0.815574	0.78576	0.706493	0.66671	0.0314668	0.00421176	0.00927775	0.502972	0.82422	0.661185	0.881146	0.00660859	0.698901	0.0118822	0.00667676	0.122866	0.883205	0.722132	0.000248688
abt-1	turquoise	-0.299637	0.307187	-0.286043	-0.428545	-0.618481	-0.623477	-0.435655	-0.945077	-0.669926	-0.246946	0.00734678	0.456697	0.502453	0.975609	-0.273681	0.396703	0.131589	0.431616	0.0825911	0.0995853	0.38544	0.259541	0.247138	0.282821	0.0976868	0.0106518	0.00986366	0.0916524	3.49396e-08	0.00452139	0.356501	0.978457	0.0753565	0.0473123	1.29131e-10	0.305045	0.128179	0.627123	0.0950469	0.761063	0.713662	0.140381
abt-2	turquoise	-0.169248	0.495422	-0.442506	-0.548742	-0.815284	-0.677123	-0.437226	-0.887482	-0.413068	-0.188633	0.174466	0.491928	0.56406	0.932998	-0.372911	0.108661	-0.0880185	0.488532	0.0560307	0.0512535	0.112405	0.530906	0.0510141	0.0860946	0.0277214	0.000118881	0.00395975	0.0903558	4.52505e-06	0.111785	0.484147	0.518124	0.0529313	0.0228528	1.35999e-07	0.15486	0.688732	0.745829	0.0548452	0.83671	0.85048	0.678532
abt-4	turquoise	0.339401	0.606838	-0.275276	-0.565858	-0.874818	-0.84776	-0.135497	-0.468837	-0.257473	-0.571746	-0.135675	0.347657	0.406396	0.554097	-0.343875	-0.121215	-0.495718	0.417241	0.0669254	-0.161719	-0.350931	0.198421	0.0126811	0.302122	0.0223278	9.21976e-06	3.3649e-05	0.616835	0.0669707	0.33569	0.0206731	0.616369	0.187024	0.118281	0.0259369	0.19219	0.654743	0.0508539	0.107851	0.80548	0.549598	0.182625
abt-5	turquoise	-0.380332	0.228306	-0.324111	-0.437688	-0.565977	-0.591679	-0.426809	-0.944466	-0.684319	-0.179301	-0.0110704	0.471546	0.467626	0.972971	-0.213456	0.450282	0.216183	0.398319	0.0895815	0.137855	0.414207	0.146168	0.395069	0.220696	0.0899769	0.0222934	0.0157641	0.0992018	3.76895e-08	0.00345572	0.506407	0.967543	0.0651959	0.0677752	2.63119e-10	0.427325	0.0800834	0.421301	0.12649	0.741458	0.610661	0.110702
abtm-1	blue	-0.0041836	-0.231643	-0.147876	-0.588076	-0.0404289	-0.300163	0.202176	0.291642	0.0752259	-0.0281111	-0.371881	-0.098407	-0.614701	-0.16082	0.0822457	0.0229026	-0.00241555	0.403621	0.0102527	-0.334009	-0.450163	0.987732	0.388006	0.584693	0.0165763	0.881824	0.258665	0.452706	0.273086	0.781867	0.917691	0.156093	0.716919	0.0112802	0.551848	0.762035	0.932906	0.992916	0.121059	0.969939	0.206103	0.0801726
abts-1	blue	0.675677	0.158564	-0.0151986	-0.129105	-0.0989916	-0.0624605	0.507694	0.748531	0.602329	-0.248076	-0.203724	-0.393387	-0.289752	-0.674999	0.0848519	-0.57402	-0.623119	-0.0310723	0.0780255	-0.112349	-0.886389	0.00406783	0.557515	0.955449	0.633697	0.715302	0.818248	0.0446867	0.000850433	0.0135439	0.354235	0.449179	0.131693	0.276349	0.00411932	0.754707	0.0200601	0.0099185	0.909052	0.773942	0.678686	4.82732e-06
abts-2	yellow	0.358696	0.701958	-0.242424	-0.349626	-0.770153	-0.4308	-0.30495	-0.313955	0.143556	-0.265143	0.311619	0.270711	0.408196	0.368296	-0.364713	-0.42856	-0.584272	0.377231	-0.149657	-0.169399	-0.406682	0.172467	0.00243569	0.365659	0.18437	0.000482579	0.0957437	0.250774	0.236338	0.595831	0.320976	0.240032	0.310533	0.116503	0.160438	0.16486	0.0976742	0.0174687	0.149758	0.580127	0.530534	0.117997
abts-3	turquoise	0.0352971	0.474286	-0.447287	-0.607743	-0.835717	-0.752312	-0.237173	-0.678006	-0.331144	-0.364633	-0.0632529	0.37103	0.594203	0.752326	-0.50282	0.0477768	-0.232231	0.356637	0.208739	-0.0351832	-0.106594	0.896744	0.0634369	0.0823615	0.0125133	5.54318e-05	0.000773341	0.376452	0.00389493	0.210261	0.16496	0.815979	0.157117	0.015214	0.000773068	0.0471249	0.860526	0.386767	0.175124	0.437848	0.897076	0.694384
abts-4	turquoise	-0.0731063	0.524806	-0.328958	-0.504394	-0.811301	-0.710102	-0.405792	-0.849178	-0.467571	-0.330087	0.0697046	0.416109	0.546448	0.899603	-0.435523	0.127828	-0.153115	0.527902	0.185953	0.00728404	0.108165	0.787881	0.0368677	0.21347	0.0463269	0.000136474	0.00205539	0.118882	3.16395e-05	0.0678117	0.211809	0.797555	0.108908	0.0285136	2.10651e-06	0.0917618	0.637085	0.571303	0.0355717	0.490492	0.978641	0.690086
abu-1	yellow	0.738252	0.906876	0.144372	0.099438	-0.719582	-0.400654	0.186643	-0.227727	0.066666	-0.651473	0.21999	0.0338392	0.384434	0.222131	-0.495776	-0.487381	-0.851758	0.105136	0.268689	-0.278249	-0.346825	0.00109243	1.26929e-06	0.593721	0.714069	0.00167494	0.124078	0.488855	0.396302	0.80622	0.00625701	0.412967	0.900989	0.141508	0.40832	0.0508225	0.0555058	2.82437e-05	0.698381	0.314302	0.296716	0.188152
abu-10	turquoise	0.437039	0.806239	-0.0613603	-0.158952	-0.823244	-0.574132	0.0687318	-0.552491	-0.241659	-0.616185	0.107581	0.158198	0.441036	0.570427	-0.510685	-0.203449	-0.594897	0.237968	0.282064	-0.211289	-0.154883	0.0905094	0.000161914	0.821401	0.556539	8.93251e-05	0.0200301	0.800327	0.0264627	0.367219	0.0110302	0.691683	0.558436	0.0872663	0.0210351	0.0432377	0.449806	0.0150653	0.374807	0.289865	0.432144	0.566813
abu-11	yellow	0.720937	0.908911	0.0282943	-0.0129366	-0.804099	-0.48458	0.202637	-0.288615	0.0100646	-0.67772	0.164238	0.0863847	0.430704	0.298879	-0.439869	-0.444793	-0.841886	0.112291	0.244747	-0.204382	-0.383321	0.0016256	1.09352e-06	0.917156	0.962075	0.000173791	0.0571368	0.451655	0.278323	0.97049	0.00391584	0.543313	0.750406	0.0958254	0.260808	0.0882044	0.084294	4.31445e-05	0.678843	0.360938	0.447684	0.142762
abu-12	yellow	0.509616	0.988276	-0.143409	-0.000356389	-0.824329	-0.246574	-0.103076	-0.378905	0.25327	-0.308517	0.555674	0.151901	0.560965	0.357021	-0.45939	-0.64865	-0.786997	0.272244	0.138132	-0.0730541	-0.326779	0.0437516	7.91329e-13	0.596213	0.998955	8.58194e-05	0.357251	0.704038	0.147813	0.343914	0.244991	0.0254287	0.574393	0.0237791	0.174627	0.0734339	0.00656393	0.00029734	0.307693	0.609936	0.788029	0.216699
abu-13	yellow	0.438025	0.965849	-0.0622926	0.0633156	-0.777121	-0.217135	-0.187668	-0.458572	0.160386	-0.291038	0.606854	0.168947	0.529619	0.424822	-0.408975	-0.56817	-0.708572	0.322339	0.0921811	-0.0538241	-0.187174	0.0897014	1.3273e-09	0.818729	0.815799	0.000396928	0.41921	0.486427	0.0740144	0.552936	0.274125	0.0126782	0.531649	0.0348676	0.100956	0.115739	0.0216663	0.0021229	0.223377	0.734204	0.843065	0.487596
abu-14	yellow	0.71005	0.952083	0.0521712	0.114295	-0.727053	-0.258802	0.13161	-0.194818	0.20062	-0.523865	0.351791	0.021684	0.389372	0.179479	-0.349847	-0.606384	-0.879628	0.174335	0.211815	-0.12952	-0.401204	0.00205765	1.36966e-08	0.847831	0.673403	0.00141733	0.333113	0.627068	0.469661	0.456266	0.0372689	0.181481	0.936469	0.136035	0.505978	0.184074	0.012766	7.10169e-06	0.518444	0.43097	0.632596	0.123514
abu-15	yellow	0.755819	0.877733	0.193403	0.154741	-0.684347	-0.410959	0.232695	-0.235722	-0.0154698	-0.71914	0.149999	-0.0110168	0.392458	0.227645	-0.454625	-0.403403	-0.827114	0.0667833	0.333159	-0.19794	-0.293375	0.000707047	7.88099e-06	0.472954	0.567174	0.00345382	0.113811	0.385792	0.379464	0.954655	0.00169132	0.57925	0.9677	0.132689	0.396475	0.0768609	0.121278	7.73421e-05	0.805885	0.207331	0.462429	0.270113
abu-4	yellow	0.38397	0.630389	-0.145331	-0.0515565	-0.525253	-0.186722	0.328729	-0.186254	0.102776	-0.341289	0.166792	-0.00130089	0.218684	0.161382	-0.0627486	-0.431644	-0.543147	0.0931425	-0.0578876	-0.0875108	-0.269125	0.14203	0.00885004	0.591246	0.849605	0.0366784	0.488668	0.213808	0.489777	0.704864	0.195775	0.536972	0.996185	0.415818	0.55044	0.817423	0.0950228	0.0296841	0.731527	0.83137	0.74725	0.313486
abu-6	yellow	0.811077	0.788388	0.283604	0.185697	-0.579423	-0.400513	0.314229	-0.0904195	-0.000159658	-0.743159	0.0587977	-0.134256	0.253852	0.0922544	-0.483265	-0.39319	-0.82116	0.00272895	0.372872	-0.272388	-0.350668	0.000137528	0.000285145	0.287126	0.491099	0.0186597	0.124222	0.235907	0.739117	0.999532	0.000970701	0.828755	0.620094	0.342769	0.734	0.0579151	0.131903	9.6393e-05	0.991997	0.154907	0.307427	0.182976
abu-7	yellow	0.756133	0.860358	0.144186	0.132389	-0.683468	-0.390727	0.319292	-0.204681	0.0208531	-0.700591	0.134503	-0.0111535	0.378705	0.195557	-0.438214	-0.430383	-0.830199	-0.00500683	0.328762	-0.226785	-0.334364	0.000701343	1.90386e-05	0.594202	0.625011	0.00351247	0.134558	0.228034	0.447005	0.938899	0.00250475	0.619445	0.967299	0.148044	0.467943	0.0895477	0.0961005	6.87781e-05	0.985318	0.21376	0.398311	0.205591
abu-8	yellow	0.750043	0.898957	0.123493	0.0938026	-0.710978	-0.373782	0.218908	-0.197012	0.0735369	-0.665802	0.180021	0.000986287	0.382334	0.19235	-0.429177	-0.492429	-0.860408	0.100904	0.292359	-0.22199	-0.369527	0.00081888	2.19932e-06	0.648639	0.729691	0.00201754	0.153822	0.415327	0.464573	0.786658	0.0048709	0.504672	0.997108	0.143881	0.475415	0.0971396	0.0526531	1.89929e-05	0.71002	0.271853	0.408625	0.158936
abu-9	salmon	0.294487	0.166977	0.0932156	0.0014652	-0.106105	-0.282139	-0.156314	0.100374	-0.00583069	-0.243158	-0.103338	-0.442251	0.168789	-0.0658761	-0.221333	-0.0956617	-0.225583	0.208916	0.28671	0.390093	-0.184221	0.268217	0.536513	0.731324	0.995703	0.695725	0.289731	0.563191	0.711485	0.982902	0.364162	0.703319	0.0862965	0.532037	0.808477	0.41005	0.724525	0.400882	0.43745	0.28165	0.135248	0.494612
AC3.12	turquoise	-0.647086	-0.109779	-0.263497	-0.223974	-0.15604	-0.239746	-0.645726	-0.80659	-0.61565	0.167445	0.0727417	0.35601	0.487824	0.79349	-0.169111	0.555892	0.557827	0.144775	-0.088943	0.280882	0.653859	0.00673897	0.685681	0.324102	0.40434	0.563883	0.371142	0.00689428	0.000160032	0.0111198	0.535355	0.788916	0.175937	0.055251	0.000243903	0.531244	0.0253593	0.0247473	0.592679	0.743243	0.291978	0.00600668
AC3.5	yellow	-0.0810377	0.692536	-0.573232	-0.306657	-0.765781	-0.179988	-0.453915	-0.627403	0.231411	0.209394	0.686716	0.382341	0.700582	0.611147	-0.477496	-0.468325	-0.31181	0.343107	-0.0557031	0.0876346	-0.105088	0.765438	0.00294467	0.0202707	0.247996	0.000543706	0.504752	0.0773811	0.00927725	0.388494	0.436378	0.00329979	0.143873	0.00250522	0.0118975	0.0614204	0.0673095	0.239728	0.19325	0.837653	0.746903	0.698513
AC7.3	turquoise	-0.322642	0.419322	-0.217372	-0.245401	-0.586781	-0.409424	-0.557816	-0.954472	-0.481207	-0.078608	0.331003	0.428326	0.538055	0.945849	-0.364817	0.217986	0.0856677	0.432727	0.0361608	0.050376	0.440793	0.222917	0.105927	0.418691	0.359616	0.0168759	0.115301	0.0247506	9.6364e-09	0.0591482	0.772296	0.210467	0.0978773	0.0315612	3.17078e-08	0.164731	0.417345	0.752417	0.0941046	0.894231	0.853013	0.0874609
AC8.10	turquoise	-0.0229732	0.156944	-0.0908703	-0.250638	-0.314496	-0.393453	-0.284569	-0.410742	-0.345102	-0.210985	-0.0485175	0.0821934	0.334832	0.453826	-0.261422	0.207138	0.00906036	0.0859943	0.205232	0.0974626	0.126595	0.932699	0.561599	0.737859	0.349123	0.235488	0.131622	0.285419	0.114021	0.190503	0.432822	0.858384	0.762182	0.204918	0.0774464	0.328068	0.441449	0.973434	0.751501	0.445757	0.719533	0.640364
AC8.11	turquoise	-0.0468232	0.35283	-0.249697	-0.270401	-0.45154	-0.401611	-0.334611	-0.44463	-0.169244	-0.154324	0.128613	-0.102097	0.409687	0.457416	0.0559112	-0.0408242	-0.113565	0.542372	0.083972	0.577117	0.0442537	0.863286	0.180105	0.350996	0.311108	0.0791396	0.123098	0.205236	0.0844214	0.530917	0.56823	0.635	0.706733	0.115045	0.0748402	0.837054	0.880676	0.675384	0.0299643	0.757179	0.0192477	0.870728
AC8.3	grey	-0.339555	-0.0745221	0.00459237	0.0357169	0.0829172	0.102135	-0.0785403	-0.201178	-0.107125	0.189299	0.12714	0.168812	-0.19253	0.160796	0.271835	0.119765	0.233097	0.366113	-0.168732	0.0392009	0.287762	0.198205	0.783863	0.986533	0.895523	0.760145	0.706629	0.772487	0.454988	0.692931	0.482577	0.638914	0.531982	0.474995	0.551908	0.308448	0.658637	0.384948	0.163122	0.532177	0.885391	0.27981
AC8.4	turquoise	-0.0468232	0.35283	-0.249697	-0.270401	-0.45154	-0.401611	-0.334611	-0.44463	-0.169244	-0.154324	0.128613	-0.102097	0.409687	0.457416	0.0559112	-0.0408242	-0.113565	0.542372	0.083972	0.577117	0.0442537	0.863286	0.180105	0.350996	0.311108	0.0791396	0.123098	0.205236	0.0844214	0.530917	0.56823	0.635	0.706733	0.115045	0.0748402	0.837054	0.880676	0.675384	0.0299643	0.757179	0.0192477	0.870728
acaa-2	brown	0.336377	-0.117813	0.673552	0.878173	0.667936	0.745637	0.362371	0.674689	0.415154	0.079575	0.212351	-0.480337	-0.425321	-0.777499	0.313908	-0.262447	-0.137564	-0.396044	-0.0119823	-0.010192	0.0453384	0.202706	0.663893	0.00423096	7.69394e-06	0.00468748	0.000913608	0.167794	0.00414305	0.109806	0.769564	0.429779	0.059675	0.100513	0.000392668	0.236413	0.326104	0.611419	0.128872	0.964871	0.970117	0.867585
acbp-1	green	0.743492	0.43933	0.421314	0.532123	-0.014003	0.191792	0.433262	0.444933	0.41962	-0.33223	0.166544	-0.127546	-0.0440827	-0.504634	0.0596157	-0.553286	-0.676126	-0.218316	0.0856998	-0.151787	-0.346805	0.000962872	0.0886399	0.104107	0.0338598	0.958951	0.47672	0.0936531	0.0841846	0.105653	0.208678	0.537586	0.637835	0.871223	0.0462063	0.826406	0.0262013	0.00403408	0.416623	0.752327	0.574684	0.188179
acbp-3	turquoise	-0.350695	0.470301	-0.144414	-0.0225831	-0.432306	-0.0668251	-0.632987	-0.814046	-0.204749	0.183203	0.647741	0.372886	0.436008	0.751944	-0.237521	-0.047142	0.0506921	0.486685	-0.12861	0.0751673	0.459667	0.18294	0.0660076	0.593611	0.93384	0.0944609	0.805766	0.00849103	0.000124134	0.446853	0.497041	0.00666521	0.15489	0.0913599	0.000780581	0.375731	0.862363	0.852101	0.0559078	0.635008	0.782033	0.0732382
acbp-4	turquoise	-0.271873	0.213331	-0.42024	-0.584388	-0.601598	-0.711163	-0.223559	-0.79377	-0.585306	-0.254853	-0.160269	0.203061	0.427468	0.856794	-0.291655	0.375827	0.128127	0.402659	0.26968	0.211329	0.201305	0.308379	0.427603	0.105086	0.0174408	0.013688	0.00200965	0.405234	0.000241791	0.0172225	0.340804	0.553231	0.450689	0.098625	2.2487e-05	0.273063	0.151404	0.636291	0.122032	0.312452	0.432055	0.454697
acbp-5	blue	0.150271	-0.608852	0.211053	0.0406169	0.629208	0.269724	0.491585	0.905672	0.32659	0.0881716	-0.468887	-0.491909	-0.734376	-0.851233	0.365116	-0.000477505	0.105743	-0.277267	-0.0537442	-0.126618	-0.393855	0.578556	0.0123101	0.43267	0.881278	0.00901709	0.31237	0.0531224	1.38421e-06	0.216981	0.7454	0.0669372	0.0529417	0.00119712	2.89081e-05	0.164359	0.9986	0.696716	0.298494	0.843295	0.640303	0.131193
acbp-6	yellow	0.387842	0.572136	0.175481	0.179286	-0.318556	0.0310465	-0.355402	-0.0226304	0.314653	-0.0622669	0.541628	0.160359	0.154282	0.000566407	-0.076789	-0.514589	-0.521436	0.24958	-0.18483	-0.102947	-0.220595	0.137715	0.0205669	0.515653	0.506443	0.229168	0.909128	0.176729	0.933702	0.235242	0.818803	0.0302352	0.553003	0.568338	0.998339	0.77744	0.0414	0.0383192	0.351228	0.493162	0.704395	0.411652
acbp-7	turquoise	-0.239896	0.0275173	-0.363363	-0.5013	-0.321481	-0.412213	-0.239941	-0.308697	-0.151289	0.09545	-0.0433855	0.338242	0.030827	0.366561	0.00611956	0.0904006	0.0951366	0.493677	0.0555439	0.104615	-0.0584096	0.370832	0.919424	0.166546	0.0479052	0.224682	0.112603	0.370741	0.244702	0.575955	0.725113	0.873245	0.200056	0.909768	0.162568	0.982055	0.73917	0.725983	0.0519646	0.838111	0.69981	0.82987
acbp-8	turquoise	-0.512722	-0.366709	0.127466	0.229567	0.310564	0.127416	-0.188359	-0.427314	-0.587046	0.0571292	-0.129127	0.239823	0.179596	0.360315	0.268909	0.669021	0.611819	-0.180953	-0.147028	0.2463	0.789052	0.0422714	0.162386	0.638045	0.392392	0.241712	0.63818	0.484795	0.0987592	0.0168142	0.83355	0.633638	0.370982	0.505697	0.170398	0.31389	0.00459632	0.0117789	0.502432	0.586874	0.357802	0.000279478
acc-1	turquoise	-0.12017	0.382785	-0.272699	-0.32491	-0.535902	-0.390325	-0.3977	-0.607249	-0.24684	-0.102006	0.205907	0.167314	0.36873	0.641609	0.00934388	0.0730963	-0.0794901	0.642479	0.317812	0.487585	0.127191	0.657549	0.143369	0.306853	0.219495	0.0323814	0.134996	0.127136	0.0126047	0.356714	0.706983	0.444229	0.535679	0.159908	0.00738168	0.972603	0.787909	0.769804	0.0072765	0.230319	0.055388	0.638779
acc-2	yellow	0.160041	0.56849	-0.044375	-0.11538	-0.543507	-0.259794	-0.243944	-0.424157	-0.0494398	-0.237747	0.369444	0.264049	0.272138	0.410679	0.153425	-0.24833	-0.359063	0.442575	-0.294724	0.0492334	-0.0104214	0.553803	0.021576	0.870376	0.670466	0.0295548	0.331198	0.362567	0.101549	0.855718	0.375264	0.159038	0.323052	0.307888	0.114082	0.570513	0.353726	0.171997	0.08604	0.267814	0.856315	0.969445
acc-3	turquoise	0.183005	0.392528	-0.0101047	-0.0111122	-0.416939	-0.38908	-0.0898074	-0.375559	-0.207337	-0.362696	0.0157882	0.116961	0.441052	0.369531	-0.126533	0.0249234	-0.24875	0.181542	0.419102	0.270268	0.0539566	0.497514	0.132614	0.970373	0.96742	0.108133	0.136355	0.740827	0.151719	0.441	0.167384	0.953722	0.666191	0.0872534	0.158931	0.640528	0.927	0.352886	0.501018	0.106129	0.311357	0.842683
acc-4	yellow	0.341832	0.784632	-0.214022	-0.105447	-0.714633	-0.168067	0.123425	-0.360753	0.215309	-0.223451	0.462312	0.304636	0.366357	0.337188	-0.23253	-0.542572	-0.61476	0.195786	-0.0758501	-0.254872	-0.246663	0.195019	0.00031906	0.426072	0.697529	0.00186567	0.53382	0.648822	0.169841	0.423227	0.405468	0.0713881	0.251286	0.162821	0.201551	0.386139	0.0298917	0.0112703	0.467413	0.780098	0.340766	0.357072
acd-1	salmon	0.199079	0.132136	-0.161254	0.214947	0.0427594	0.251072	0.0732601	0.328322	0.572845	0.302653	0.351011	-0.302074	0.153275	-0.357554	-0.0430055	-0.460598	-0.232428	-0.157591	0.235252	0.461004	-0.332539	0.459804	0.625678	0.550761	0.424026	0.87506	0.34826	0.787444	0.214409	0.0203749	0.254541	0.182518	0.255497	0.570895	0.173937	0.874346	0.072583	0.386354	0.559966	0.380443	0.0722991	0.20823
acd-2	blue	0.332731	-0.249949	-0.13099	-0.162395	0.102005	-0.146387	0.611148	0.504628	0.0776468	-0.27877	-0.627152	-0.123909	-0.154183	-0.440735	0.380998	0.0549523	-0.133213	-0.34236	0.115413	0.18261	-0.459048	0.207951	0.350492	0.628705	0.547909	0.706987	0.588523	0.0118973	0.0462092	0.775013	0.295775	0.00931392	0.647527	0.568589	0.0875071	0.145404	0.839815	0.62284	0.194285	0.670376	0.498459	0.0736761
acd-3	turquoise	0.133617	0.691814	-0.21902	-0.183431	-0.756252	-0.528819	-0.267328	-0.723767	-0.322844	-0.383299	0.180559	0.326263	0.637783	0.713316	-0.303479	-0.075831	-0.340556	0.317643	0.140378	0.136646	0.0611595	0.621775	0.00298696	0.415083	0.496498	0.000699198	0.0351942	0.316854	0.00152633	0.222611	0.142787	0.503379	0.21747	0.0078588	0.00191929	0.253183	0.780152	0.1968	0.23058	0.604079	0.613822	0.821977
acd-4	turquoise	0.103288	0.407226	-0.320076	-0.288945	-0.462852	-0.172791	0.107241	-0.150709	0.266189	0.0234768	0.283176	-0.159116	0.0883121	0.183378	-0.396008	-0.397785	-0.323374	0.376821	0.192501	-0.0544816	-0.310596	0.703455	0.117459	0.226829	0.277749	0.0710153	0.522212	0.692612	0.577436	0.318998	0.931227	0.287885	0.556125	0.745007	0.496623	0.12891	0.127046	0.221809	0.150237	0.475062	0.841171	0.24166
acd-5	turquoise	-0.653844	-0.092008	-0.700794	-0.454352	-0.236849	-0.139341	-0.507105	-0.554441	-0.0836301	0.546461	0.24834	0.427002	0.493305	0.555047	-0.207004	0.140262	0.43521	0.0818787	-0.15081	0.290671	0.22138	0.00600823	0.734687	0.00249437	0.0770601	0.377124	0.60678	0.0449762	0.0258254	0.75814	0.0285094	0.353704	0.099033	0.052169	0.0256301	0.441751	0.604381	0.0920221	0.763068	0.577178	0.27476	0.409947
acdh-1	green	0.974719	0.576211	0.436717	0.365761	-0.215833	-0.0515576	0.518509	0.492662	0.399859	-0.599636	0.026159	-0.358593	-0.100593	-0.491471	-0.128377	-0.599581	-0.891891	-0.107795	0.262225	-0.235088	-0.605497	1.65567e-10	0.0194827	0.0907747	0.163557	0.422072	0.849602	0.0396142	0.0525239	0.124895	0.0140807	0.923391	0.1726	0.710879	0.0531861	0.635628	0.0140919	3.4623e-06	0.691099	0.326529	0.380785	0.0129331
acdh-10	cyan	0.0764186	-0.0730107	0.306256	0.733208	0.572745	0.92263	0.226935	0.529757	0.622888	0.452596	0.497295	-0.242571	-0.232078	-0.659517	0.281694	-0.441818	-0.0471725	-0.43392	-0.226445	-0.0196808	0.056515	0.778488	0.788152	0.248647	0.00123024	0.0204021	3.62039e-07	0.397991	0.0348115	0.0099541	0.0783543	0.0500077	0.365358	0.38709	0.00544488	0.290525	0.0866413	0.862275	0.0930997	0.399037	0.942329	0.835317
acdh-11	brown	-0.355653	-0.35384	0.114662	0.14394	0.457062	0.469167	-0.450921	0.176661	0.232845	0.505631	0.268539	-0.0626929	-0.0918178	-0.199523	0.150424	0.0374932	0.355952	0.119471	-0.179475	0.15526	0.281285	0.176402	0.178775	0.672409	0.594838	0.075094	0.0667521	0.0796032	0.512788	0.385479	0.0457069	0.314583	0.817583	0.735217	0.458782	0.578164	0.890355	0.176013	0.659427	0.505987	0.565858	0.291256
acdh-12	blue	0.00313021	-0.600451	0.378602	0.448269	0.863608	0.685753	0.246823	0.845084	0.410919	0.331938	-0.12613	-0.452896	-0.566235	-0.880072	0.457819	-0.0445624	0.229772	-0.360709	-0.144467	0.0516449	-0.0367958	0.99082	0.0139165	0.148164	0.0816095	1.62914e-05	0.0033617	0.35675	3.77307e-05	0.113849	0.209103	0.641601	0.0781321	0.022219	6.929e-06	0.074551	0.869833	0.391957	0.169897	0.593475	0.84935	0.892383
acdh-13	brown	-0.57358	-0.966899	-0.0172927	-0.075362	0.764778	0.248428	0.0452807	0.330276	-0.208538	0.382543	-0.516532	-0.108412	-0.43068	-0.313999	0.521615	0.6003	0.803974	-0.261627	-0.243342	0.206551	0.30592	0.0201776	1.06953e-09	0.949318	0.781481	0.000558586	0.35353	0.867752	0.211532	0.438301	0.143643	0.0405072	0.689412	0.0958464	0.236269	0.0382412	0.0139468	0.000174512	0.327675	0.363789	0.442775	0.249192
acdh-2	green	0.507781	-0.0720757	0.61031	0.391986	0.203322	-0.171072	0.574991	0.232799	-0.417764	-0.731846	-0.564526	-0.186503	-0.246364	-0.233364	0.241171	0.340561	-0.166821	-0.407804	0.127882	-0.140904	0.0535146	0.0446439	0.790809	0.0120467	0.133197	0.450095	0.526422	0.0198025	0.385575	0.107365	0.0012698	0.0227159	0.489187	0.357673	0.38439	0.368217	0.196793	0.5369	0.116889	0.636942	0.60271	0.843957
acdh-3	blue	0.592809	-0.0128436	0.186941	0.180575	0.24052	0.294738	0.430049	0.918774	0.732767	-0.0164849	-0.0597484	-0.382701	-0.357294	-0.896087	0.0381081	-0.592769	-0.479871	-0.299122	-0.0549473	-0.267455	-0.716217	0.0155161	0.962347	0.488148	0.503339	0.369552	0.267791	0.0963874	5.03556e-07	0.00124294	0.951682	0.826025	0.143465	0.174274	2.6547e-06	0.888567	0.0155247	0.0599587	0.260401	0.839829	0.316615	0.00180279
acdh-4	turquoise	-0.369614	0.225417	-0.224125	-0.358654	-0.521072	-0.563991	-0.452041	-0.953762	-0.715673	-0.216433	0.00237275	0.465236	0.49037	0.969527	-0.231499	0.472268	0.225404	0.389331	0.0485201	0.102219	0.502228	0.158831	0.40124	0.404016	0.172521	0.0384784	0.0228732	0.0787665	1.07189e-08	0.00182419	0.420752	0.993042	0.0693829	0.0538031	6.03719e-10	0.388309	0.0647293	0.401267	0.13608	0.858377	0.706399	0.0474279
acdh-5	turquoise	-0.342265	0.244107	-0.218077	-0.375629	-0.548097	-0.593537	-0.427256	-0.953173	-0.722857	-0.244319	-0.00977263	0.462593	0.466428	0.974769	-0.276431	0.46459	0.199321	0.372292	0.0660226	0.0369593	0.468144	0.194417	0.362236	0.417145	0.151637	0.0279425	0.0153577	0.0988102	1.16934e-08	0.00155771	0.361805	0.971346	0.071194	0.0685776	1.6328e-10	0.300015	0.0698229	0.459248	0.1556	0.808058	0.891908	0.06743
acdh-6	yellow	0.556085	0.959699	-0.0386462	0.100846	-0.759058	-0.255494	-0.050406	-0.36439	0.147183	-0.403558	0.448036	0.206294	0.543237	0.330831	-0.361704	-0.556159	-0.776511	0.216289	0.177328	-0.0419315	-0.259504	0.0252974	4.16121e-09	0.887003	0.710182	0.000650033	0.33955	0.852927	0.165262	0.586475	0.121122	0.0817877	0.443354	0.029652	0.210718	0.168635	0.025274	0.000403884	0.42107	0.511172	0.877462	0.331756
acdh-7	blue	0.369247	-0.0688451	0.304273	0.567811	0.503913	0.7505	0.400765	0.848685	0.777954	0.265663	0.254348	-0.434269	-0.386947	-0.911972	0.198271	-0.576488	-0.282794	-0.401367	-0.0884486	-0.11776	-0.364351	0.159278	0.800004	0.25188	0.021768	0.0465697	0.000809539	0.123964	3.2327e-05	0.000387585	0.319991	0.341794	0.0928079	0.138705	8.67985e-07	0.461666	0.0194106	0.288564	0.123348	0.744625	0.664036	0.16531
acdh-8	turquoise	-0.320401	0.21854	-0.156664	-0.350313	-0.513094	-0.622827	-0.387267	-0.938245	-0.77642	-0.301143	-0.0635736	0.418809	0.424962	0.959889	-0.228983	0.511336	0.209917	0.374333	0.0772964	0.0591789	0.495559	0.226332	0.416131	0.562306	0.18345	0.0420967	0.00996345	0.138349	7.79379e-08	0.000404935	0.257037	0.815061	0.106399	0.100832	4.02798e-09	0.39363	0.0429273	0.435208	0.153168	0.776004	0.82766	0.0509397
acdh-9	turquoise	-0.393815	0.178648	0.190562	0.230979	-0.0987536	-0.0514334	-0.400156	-0.792232	-0.580426	-0.0096207	0.339197	0.267608	0.235755	0.710087	-0.0205886	0.387813	0.303866	0.246749	-0.0160871	0.122857	0.791959	0.131235	0.507982	0.479605	0.389406	0.71596	0.849961	0.12459	0.000253586	0.0184084	0.971791	0.198708	0.316328	0.379396	0.00205607	0.939673	0.137747	0.252547	0.356897	0.952847	0.650342	0.000255721
acds-10	yellow	0.537929	0.67955	0.442849	0.587399	-0.248446	0.129454	-0.0681371	-0.130783	0.135722	-0.331413	0.51255	-0.00143022	0.330768	0.0484405	-0.0982182	-0.37965	-0.579682	0.0306805	0.201939	0.0776994	0.0706036	0.0316088	0.00378354	0.0858223	0.0167324	0.353493	0.632772	0.802022	0.629252	0.616244	0.209868	0.0423525	0.995806	0.210811	0.858607	0.717441	0.146953	0.0185944	0.910195	0.453248	0.774864	0.794996
ace-1	turquoise	0.0155123	0.638478	-0.555989	-0.562562	-0.904226	-0.570784	-0.428321	-0.666632	-0.0334212	-0.0917179	0.308942	0.412466	0.645489	0.724231	-0.61697	-0.238316	-0.334029	0.44926	0.149454	-0.0247524	-0.214017	0.95453	0.00777032	0.0253282	0.0232977	1.53364e-06	0.0209366	0.0978816	0.00479887	0.902207	0.735495	0.244308	0.11236	0.00692159	0.00151054	0.0108995	0.374087	0.206074	0.0808556	0.580646	0.927499	0.426082
ace-2	turquoise	0.270257	0.617867	-0.275998	-0.470086	-0.858106	-0.764143	-0.215487	-0.566059	-0.278	-0.462925	0.0140706	0.258802	0.452166	0.64689	-0.528585	-0.0679489	-0.425335	0.344591	0.24013	-0.0859966	-0.259329	0.311376	0.010752	0.300803	0.0661478	2.11612e-05	0.00056819	0.422834	0.0222696	0.297167	0.0709648	0.958753	0.333113	0.0786736	0.00676126	0.0352902	0.802559	0.100501	0.191205	0.370353	0.751494	0.332095
ace-3	turquoise	0.0570092	0.404701	-0.323381	-0.518939	-0.582397	-0.433293	-0.133874	-0.291385	-0.00406345	-0.169751	0.0153428	-0.120045	0.136105	0.367894	-0.473672	-0.207715	-0.281256	0.556799	0.354315	-0.100721	-0.298722	0.833895	0.119972	0.221798	0.0394217	0.017922	0.0936267	0.621101	0.273528	0.988084	0.529668	0.955027	0.657883	0.615241	0.160929	0.0638282	0.44015	0.291308	0.0250708	0.178151	0.710526	0.26107
ace-4	turquoise	0.350086	0.528801	-0.106899	-0.411379	-0.752142	-0.733874	-0.206912	-0.423824	-0.306282	-0.571712	-0.116354	0.303985	0.351473	0.505091	-0.423909	-0.0378548	-0.437839	0.275658	0.0537018	-0.267052	-0.270782	0.183754	0.0352018	0.69355	0.113406	0.00077668	0.00121127	0.441959	0.101846	0.248605	0.0206823	0.667832	0.252353	0.181904	0.0459767	0.10177	0.889304	0.0898535	0.301423	0.843417	0.317372	0.3104
acer-1	yellow	0.767493	0.814578	0.273724	0.0513947	-0.678354	-0.533286	0.107031	-0.196559	-0.0783979	-0.781666	0.054108	0.0401414	0.279452	0.221213	-0.435694	-0.332998	-0.812246	0.203595	0.242717	-0.307864	-0.332522	0.000519052	0.000121853	0.304966	0.850072	0.00386962	0.0333995	0.693188	0.465621	0.772889	0.000348143	0.842247	0.882659	0.294545	0.41031	0.0916203	0.207564	0.000132116	0.449473	0.365062	0.246044	0.208254
acin-1	brown	-0.413418	-0.662654	0.490587	0.646481	0.915568	0.665819	0.0683207	0.237945	-0.177735	0.333367	-0.0648685	-0.239427	-0.3985	-0.340298	0.465148	0.459467	0.646513	-0.360439	-0.06856	0.18476	0.673808	0.111452	0.00515204	0.0536811	0.00680778	6.54593e-07	0.00486949	0.801499	0.374853	0.510188	0.207029	0.811356	0.371798	0.126302	0.197161	0.0694429	0.0733793	0.00680411	0.170239	0.800817	0.493328	0.00421103
acl-1	turquoise	0.392292	0.772879	-0.234862	-0.425673	-0.878476	-0.617716	-0.211176	-0.395226	0.0530205	-0.392891	0.239472	0.053393	0.386014	0.467194	-0.526877	-0.404004	-0.63263	0.582648	0.219851	-0.077102	-0.413174	0.132867	0.000447427	0.381257	0.100203	7.56746e-06	0.0107767	0.432394	0.129736	0.845382	0.132224	0.371705	0.844308	0.139741	0.0680638	0.035997	0.120673	0.00853969	0.0178606	0.41327	0.776554	0.111684
acl-11	blue	-0.225993	-0.615324	-0.404287	-0.594098	0.215677	-0.119672	0.127134	0.420107	0.090738	0.233059	-0.544532	-0.0644733	-0.341654	-0.302676	0.110933	0.180655	0.325266	-0.128964	-0.213111	-0.0995441	-0.388753	0.400005	0.0111748	0.120387	0.0152367	0.422416	0.658887	0.63893	0.105207	0.738228	0.385028	0.0291889	0.812487	0.195267	0.254503	0.682536	0.503148	0.218961	0.634069	0.42809	0.713775	0.136713
acl-12	turquoise	0.0636291	0.538732	-0.0103297	-0.324505	-0.675265	-0.684443	-0.298096	-0.702264	-0.488924	-0.489653	0.025946	0.203081	0.259233	0.741809	-0.233898	0.121504	-0.235015	0.695979	0.222298	-0.00923515	0.126843	0.814902	0.0313064	0.969713	0.220103	0.00409905	0.00344746	0.262119	0.00242042	0.054622	0.0542077	0.924013	0.450642	0.332281	0.00100303	0.383272	0.653965	0.380937	0.00274957	0.407959	0.972921	0.639704
acl-13	turquoise	-0.418822	0.246667	-0.272415	-0.365723	-0.52942	-0.482495	-0.496246	-0.913567	-0.54398	-0.0302478	0.207559	0.496877	0.375276	0.925441	-0.239883	0.326537	0.21089	0.466786	-0.0639394	0.0238558	0.420562	0.106387	0.357062	0.307376	0.163605	0.0349485	0.0583741	0.050569	7.67033e-07	0.0293856	0.911457	0.440501	0.0502308	0.152052	2.81549e-07	0.37086	0.21706	0.433034	0.0683369	0.814014	0.93012	0.104791
acl-14	lightyellow	-0.613888	-0.649283	-0.0829511	-0.462002	0.250952	-0.351304	-0.269308	-0.229349	-0.656669	0.0488249	-0.587239	-0.0231569	-0.276679	0.30989	0.168364	0.788469	0.72211	0.363703	0.0523074	0.183148	0.400513	0.0114192	0.00649407	0.76005	0.0716034	0.348499	0.182128	0.313145	0.392853	0.0057222	0.857496	0.0167695	0.932162	0.299563	0.242789	0.533087	0.000284451	0.00158385	0.166121	0.847438	0.497172	0.124223
acl-2	blue	-0.00383403	-0.631166	-0.0541705	-0.147283	0.480396	0.108251	0.264638	0.678859	0.172984	0.138726	-0.564621	-0.176246	-0.419536	-0.608743	0.320847	0.161164	0.223644	-0.296547	0.0380254	0.0645139	-0.337357	0.988757	0.0087414	0.842067	0.586217	0.059639	0.689852	0.321934	0.00383309	0.521739	0.608385	0.0226882	0.513796	0.10573	0.0123298	0.22565	0.550988	0.405052	0.264727	0.888808	0.81237	0.201311
acl-3	grey	-0.121904	-0.767264	0.44029	0.130885	0.790842	0.270423	0.189166	0.666632	0.0104095	0.119263	-0.453998	-0.299897	-0.772122	-0.636729	0.425741	0.322177	0.405393	-0.158151	-0.194824	-0.220642	0.0490146	0.652895	0.0005223	0.0878649	0.628983	0.000264642	0.311068	0.48289	0.00479887	0.96948	0.659988	0.0773202	0.259108	0.000456972	0.00799446	0.100142	0.223622	0.11928	0.558555	0.469645	0.41155	0.856947
acl-4	cyan	0.208345	-0.0851805	0.388979	0.256442	0.352887	0.320833	-0.167273	0.569567	0.455393	0.110098	0.125649	-0.590862	-0.306573	-0.558008	-0.103915	-0.297876	-0.149716	0.211769	0.155182	-0.000616289	-0.206665	0.438733	0.753784	0.136465	0.337697	0.180031	0.225672	0.535781	0.0212739	0.0763008	0.684811	0.642883	0.0159457	0.248133	0.0246906	0.701732	0.262488	0.579976	0.431074	0.566054	0.998193	0.442516
acl-5	blue	0.553048	0.0901457	0.570028	0.717052	0.410746	0.596284	0.375478	0.716356	0.594881	-0.0164235	0.270224	-0.474258	-0.318561	-0.778322	0.0350221	-0.482572	-0.407397	-0.370261	0.0459425	-0.178792	-0.251574	0.0262793	0.739882	0.0211458	0.00177037	0.114017	0.0147718	0.151815	0.00179739	0.0150689	0.951862	0.311439	0.0634545	0.22916	0.000383521	0.897545	0.0583277	0.11729	0.158047	0.865835	0.507635	0.347265
acl-6	blue	0.0824135	-0.564757	0.00160676	-0.0764509	0.538012	0.289909	0.272672	0.877017	0.446869	0.228386	-0.404209	-0.365786	-0.506483	-0.821715	0.270309	-0.117976	0.0956275	-0.259759	-0.114778	-0.0597701	-0.470205	0.761563	0.0226482	0.995288	0.778397	0.0315773	0.276077	0.306902	8.19345e-06	0.0826828	0.394898	0.120466	0.163527	0.0452833	9.44669e-05	0.311281	0.663455	0.72462	0.331266	0.672095	0.825963	0.0660699
acl-7	turquoise	-0.416349	0.104685	-0.18968	-0.409486	-0.446205	-0.614632	-0.445192	-0.917201	-0.805366	-0.2258	-0.112982	0.431905	0.359012	0.948218	-0.161339	0.579517	0.316211	0.399061	0.0449884	0.0887298	0.514377	0.108684	0.699619	0.481681	0.115241	0.0831962	0.011292	0.0839827	5.7348e-07	0.000166675	0.400417	0.676966	0.0948015	0.172063	2.33311e-08	0.550549	0.0186359	0.232805	0.125721	0.868599	0.743839	0.0414982
acl-8	blue	0.104725	-0.512487	0.423727	0.569407	0.847161	0.724348	0.373283	0.865587	0.446353	0.283391	-0.0815803	-0.504121	-0.556192	-0.918382	0.436548	-0.111791	0.136502	-0.437791	-0.0527723	0.0699534	-0.0618752	0.699509	0.042382	0.101932	0.0213187	3.4529e-05	0.00150659	0.154416	1.47878e-05	0.0830811	0.287504	0.763909	0.0464648	0.0252635	5.20296e-07	0.0909139	0.680203	0.614199	0.0898928	0.846097	0.796847	0.819925
acl-9	blue	0.023079	-0.41883	-0.236505	-0.529146	0.150231	-0.183465	0.0394552	0.581691	0.28133	0.13365	-0.439464	-0.272073	-0.419731	-0.450888	0.0635132	-0.0556051	0.0543258	0.155218	-0.0506755	-0.0334706	-0.590355	0.93239	0.10638	0.377837	0.0350606	0.578657	0.496416	0.884652	0.0180951	0.291175	0.621689	0.0885317	0.308009	0.105552	0.0796279	0.815234	0.837935	0.841619	0.565963	0.852148	0.902063	0.016059
acly-1	blue	0.221651	-0.460985	0.45267	0.466408	0.764758	0.581459	0.380969	0.931501	0.465323	0.157819	-0.171053	-0.577457	-0.609026	-0.953821	0.362353	-0.163247	0.0212144	-0.310006	-0.00910032	-0.00539578	-0.206187	0.409359	0.0723126	0.0782997	0.068591	0.00055889	0.018152	0.145438	1.5811e-07	0.0693242	0.559391	0.526468	0.0191603	0.0122784	1.0624e-08	0.167816	0.545782	0.937842	0.242602	0.973317	0.984177	0.443596
acly-2	blue	0.211313	-0.536366	0.19445	0.11297	0.619779	0.346563	0.451411	0.958432	0.457123	0.133695	-0.379263	-0.475258	-0.624107	-0.920843	0.321585	-0.132077	0.0235829	-0.331902	-0.0637538	-0.0952547	-0.444398	0.432089	0.0322032	0.470517	0.676998	0.0104424	0.188509	0.0792365	5.15105e-09	0.0750504	0.62157	0.147398	0.0628212	0.0097676	4.2274e-07	0.224524	0.625835	0.930917	0.209155	0.814545	0.725655	0.0846027
acn-1	yellow	0.597241	0.906126	-0.112712	0.134662	-0.616925	0.0533493	0.0294193	-0.00487254	0.619712	-0.106369	0.654848	0.0105411	0.362195	-0.0293858	-0.355046	-0.896171	-0.861315	0.162297	0.0929253	-0.10303	-0.530366	0.0145718	1.33987e-06	0.677699	0.619028	0.010907	0.844434	0.913874	0.985711	0.0104531	0.695	0.00590533	0.969094	0.168016	0.913971	0.177195	2.6404e-06	1.81915e-05	0.548152	0.732132	0.704167	0.0345648
aco-1	green	0.958856	0.514423	0.473008	0.284095	-0.209843	-0.157265	0.46214	0.500214	0.322065	-0.659594	-0.0832714	-0.403193	-0.155018	-0.47657	-0.152444	-0.520368	-0.854178	-0.00218994	0.289323	-0.251299	-0.608009	4.79945e-09	0.0414767	0.0642531	0.286257	0.435374	0.560789	0.0715076	0.0484686	0.223794	0.0054376	0.759149	0.121491	0.566471	0.061997	0.573011	0.0387879	2.53399e-05	0.993578	0.277093	0.34781	0.0124643
aco-2	blue	0.746639	-0.00215811	0.306018	0.234512	0.198924	0.111346	0.684127	0.859401	0.474588	-0.344303	-0.312991	-0.382639	-0.337626	-0.83042	0.0850328	-0.39382	-0.524738	-0.468185	0.0463308	-0.279613	-0.66548	0.000891317	0.993671	0.249033	0.381987	0.460162	0.681413	0.00346845	1.99173e-05	0.0632448	0.191601	0.237858	0.143534	0.200928	6.81965e-05	0.754199	0.13123	0.0368968	0.0674026	0.864711	0.294255	0.00489909
acox-1.1	blue	0.738232	0.592986	0.340394	0.541937	-0.0985872	0.389712	0.274613	0.468881	0.717902	-0.122564	0.523799	-0.279556	-0.0182034	-0.527978	-0.160873	-0.828586	-0.785782	-0.155968	0.0535096	-0.227111	-0.47903	0.00109293	0.0154774	0.197026	0.0301224	0.716421	0.135663	0.303334	0.0669416	0.00173783	0.651126	0.037297	0.294359	0.946652	0.0355403	0.551715	7.31521e-05	0.000308346	0.564065	0.843972	0.397615	0.060473
acox-1.2	blue	0.655802	0.445367	0.326706	0.5859	0.00713751	0.390465	0.393931	0.45218	0.625462	-0.089658	0.445542	-0.263109	-0.0458603	-0.513581	-0.0295125	-0.64999	-0.642721	-0.221481	0.151412	-0.0383308	-0.365028	0.00580882	0.0838463	0.216809	0.0170824	0.979071	0.134843	0.131112	0.0786632	0.00956364	0.741244	0.0837105	0.324841	0.866073	0.0418689	0.913602	0.00641685	0.00724746	0.409727	0.57564	0.88792	0.164467
acox-1.3	blue	0.667944	0.0553051	0.434308	0.5714	0.374453	0.486834	0.538988	0.883257	0.653421	-0.0947049	0.0400155	-0.468966	-0.331949	-0.920641	0.157558	-0.540891	-0.495742	-0.416364	0.0748951	-0.105782	-0.484928	0.0046868	0.838799	0.0927748	0.0207675	0.153026	0.0558214	0.0312107	5.78962e-06	0.00605209	0.727182	0.883025	0.066885	0.209088	4.30112e-07	0.560049	0.0305049	0.050841	0.10867	0.782805	0.696609	0.0569321
acox-1.4	green	0.906861	0.556425	0.330532	0.458453	-0.133999	0.183065	0.472773	0.572539	0.626314	-0.358774	0.211807	-0.365091	0.00155886	-0.59998	-0.140371	-0.747913	-0.865418	-0.218298	0.218694	-0.13133	-0.616311	1.27073e-06	0.0251894	0.211156	0.074099	0.62077	0.497372	0.0644042	0.0204576	0.00943702	0.172367	0.430989	0.164389	0.995428	0.0140111	0.604098	0.000863605	1.49114e-05	0.416662	0.415795	0.627807	0.0110092
acox-1.5	turquoise	-0.568619	0.234553	-0.399214	-0.399211	-0.495278	-0.344516	-0.636261	-0.944208	-0.436533	0.184045	0.340049	0.477692	0.45014	0.94383	-0.307535	0.254705	0.291877	0.487978	-0.0553991	0.0827934	0.461702	0.0215396	0.381901	0.125562	0.125565	0.0510918	0.191307	0.00805531	3.89064e-08	0.0909263	0.495032	0.19751	0.0612988	0.0801904	4.07455e-08	0.246575	0.341094	0.272681	0.0551627	0.838528	0.760493	0.0718118
acox-1.6	turquoise	-0.457083	0.377377	-0.419112	-0.300397	-0.566227	-0.280817	-0.614364	-0.953036	-0.350048	0.159828	0.437335	0.537704	0.615546	0.931428	-0.322181	0.133445	0.160423	0.404869	-0.0315581	0.147926	0.432281	0.0750789	0.149588	0.10612	0.258275	0.0222211	0.292094	0.0113377	1.19294e-08	0.183804	0.554337	0.0902663	0.031694	0.0111373	1.59251e-07	0.223617	0.622229	0.552844	0.119804	0.907636	0.584565	0.0944821
acox-3	yellow	0.106517	0.788262	-0.0477855	0.0653317	-0.614878	-0.0841887	-0.433067	-0.569284	0.11799	-0.0187162	0.735588	0.208053	0.434405	0.525518	-0.408139	-0.420722	-0.424028	0.519446	0.141239	-0.0126124	0.0702576	0.694596	0.000286231	0.860501	0.810032	0.0112502	0.75657	0.0938175	0.0213531	0.663418	0.945151	0.00116353	0.43939	0.0926941	0.0365668	0.116559	0.104646	0.101663	0.039196	0.60184	0.963024	0.79598
acp-1	green	0.854005	0.426995	0.328496	0.453592	-0.0436859	0.156546	0.577215	0.566016	0.478062	-0.39814	0.0661997	-0.439642	-0.0469846	-0.591544	-0.0171006	-0.584768	-0.740793	-0.362532	0.218898	-0.0386521	-0.545327	2.55387e-05	0.0990386	0.214152	0.0776182	0.872373	0.562604	0.0192226	0.0222822	0.0610693	0.126677	0.807552	0.088388	0.862819	0.0157941	0.94988	0.0173503	0.00102793	0.167591	0.41535	0.886986	0.0289073
acp-2	turquoise	-0.371601	-0.0627931	0.257883	0.328857	0.139804	0.106521	-0.140522	-0.534748	-0.58455	-0.0145026	0.121808	-0.00510694	-0.00752242	0.463933	0.0640462	0.490807	0.402402	0.0484522	0.0674778	0.149746	0.728135	0.156429	0.817296	0.334894	0.213619	0.605573	0.694585	0.603705	0.0328278	0.0174023	0.957487	0.653151	0.985024	0.977942	0.0702719	0.813708	0.0535573	0.122293	0.858573	0.803903	0.579898	0.00138288
acp-3	turquoise	-0.317824	0.307998	-0.185578	-0.30318	-0.550753	-0.557022	-0.412756	-0.969428	-0.698601	-0.234354	0.0659482	0.420671	0.474339	0.976438	-0.300728	0.414606	0.162592	0.380968	0.12092	0.0644697	0.49079	0.2303	0.245828	0.491383	0.253674	0.0270406	0.0250002	0.112083	6.1737e-10	0.00260811	0.382318	0.808271	0.104692	0.0634031	1.01598e-10	0.257726	0.110324	0.547415	0.145439	0.655534	0.812497	0.053567
acp-4	turquoise	-0.432985	0.308494	-0.229234	-0.266318	-0.487915	-0.311939	-0.435832	-0.917883	-0.486514	0.00374523	0.28612	0.466282	0.365464	0.901125	-0.307335	0.249131	0.187758	0.386274	-0.043198	-0.129632	0.478525	0.0938864	0.245029	0.393098	0.318755	0.0551984	0.239523	0.0915061	5.42211e-07	0.0560066	0.989017	0.282686	0.068676	0.163926	1.9008e-06	0.246899	0.352124	0.486215	0.139452	0.873788	0.6323	0.0607839
acp-5	turquoise	-0.164524	0.305884	-0.173145	-0.329346	-0.570908	-0.670492	-0.245905	-0.865217	-0.729577	-0.417743	-0.127913	0.329676	0.463707	0.889927	-0.141863	0.43788	0.0686696	0.402649	0.208669	0.234798	0.382137	0.542601	0.249251	0.521347	0.212899	0.0209025	0.00447507	0.358598	1.50597e-05	0.001338	0.107385	0.636858	0.212413	0.0704263	3.90638e-06	0.60022	0.08982	0.800504	0.122042	0.438005	0.381391	0.144105
acp-6	blue	0.652727	0.095843	0.369282	0.521924	0.322765	0.505901	0.485715	0.876363	0.740948	-0.0204943	0.132659	-0.451674	-0.307459	-0.909484	0.0670819	-0.627407	-0.523632	-0.395072	0.0373839	-0.165779	-0.539378	0.00612444	0.724022	0.159235	0.0381065	0.22273	0.0455725	0.056472	8.488e-06	0.0010241	0.939948	0.624299	0.0790396	0.246698	1.04788e-06	0.805033	0.00927671	0.0373687	0.129899	0.890673	0.539484	0.0310649
acp-7	green	0.873428	0.438292	0.521342	0.55276	-0.0248319	0.0842985	0.498325	0.474534	0.316425	-0.555512	-0.017049	-0.319119	0.0369471	-0.515208	-0.120785	-0.459093	-0.7269	-0.360004	0.274693	-0.18168	-0.371094	9.9224e-06	0.0894842	0.0383603	0.026374	0.927267	0.756261	0.0494603	0.063279	0.232471	0.0254808	0.950031	0.2283	0.891944	0.041114	0.655897	0.0736441	0.00142227	0.170794	0.303187	0.500686	0.157041
acr-10	grey	0.454701	0.109404	0.358818	0.312654	0.172519	0.237364	-0.0187983	0.579809	0.513438	-0.0199216	0.131979	-0.353454	-0.177505	-0.572857	-0.158828	-0.426624	-0.393671	0.0313178	0.314861	-0.0712541	-0.380291	0.0768049	0.686703	0.172311	0.238391	0.522877	0.376055	0.944911	0.0185627	0.0419357	0.941624	0.626092	0.179282	0.510745	0.0203717	0.556851	0.0993647	0.131389	0.908337	0.234915	0.793145	0.146215
acr-11	turquoise	-0.44478	0.173078	-0.653904	-0.64924	-0.567099	-0.479367	-0.494999	-0.718203	-0.283798	0.154428	0.0930513	0.530155	0.466218	0.767387	-0.0737802	0.17753	0.182014	0.518287	0.0203902	0.322248	0.118119	0.0843038	0.521511	0.00600208	0.00649883	0.021971	0.0602668	0.051243	0.00172641	0.286783	0.567966	0.731781	0.03465	0.0687192	0.000520552	0.785968	0.510683	0.499886	0.0397137	0.940253	0.223515	0.663069
acr-12	turquoise	-0.115236	0.555978	-0.112244	0.0207407	-0.533543	-0.271709	-0.41615	-0.824591	-0.341324	-0.123256	0.426576	0.202736	0.642843	0.772769	-0.417532	0.0243126	-0.0852229	0.23491	0.222679	0.195746	0.396055	0.670857	0.0253318	0.678971	0.939228	0.0332985	0.308682	0.108871	8.499e-05	0.195727	0.649274	0.0994063	0.451429	0.0072328	0.0004488	0.107581	0.928785	0.753665	0.381157	0.407135	0.467504	0.128861
acr-14	turquoise	-0.202975	0.017056	-0.254081	-0.467698	-0.325827	-0.446883	-0.309244	-0.405952	-0.311168	-0.131506	-0.143777	0.140092	0.26173	0.476833	-0.253221	0.271203	0.135022	0.214028	-0.0977324	-0.0342601	0.0629198	0.450885	0.95001	0.34232	0.0677267	0.218121	0.082672	0.243823	0.118722	0.240749	0.627343	0.595259	0.604823	0.327478	0.0618325	0.34401	0.30962	0.618081	0.426058	0.718786	0.899764	0.816933
acr-15	turquoise	0.237899	0.688119	-0.306257	-0.38591	-0.815531	-0.574869	-0.0428661	-0.541022	-0.120164	-0.354365	0.181052	0.179104	0.376663	0.587808	-0.399845	-0.220187	-0.461033	0.45153	0.149782	-0.0324403	-0.219234	0.374948	0.0032112	0.248645	0.139857	0.000117853	0.0198348	0.874751	0.0304569	0.657565	0.178086	0.502193	0.506881	0.150422	0.0166381	0.12491	0.412539	0.072279	0.0791473	0.579807	0.905065	0.414616
acr-16	blue	0.657958	0.426675	-0.105181	0.104816	-0.219843	0.175068	0.426696	0.547608	0.744895	-0.0612923	0.179004	-0.0879081	0.0327959	-0.547612	-0.124554	-0.790694	-0.725628	-0.200599	0.13199	-0.164558	-0.762321	0.00559537	0.0993196	0.698258	0.699259	0.413288	0.516657	0.0993006	0.0281109	0.000930407	0.821596	0.507124	0.746138	0.904029	0.0281095	0.645804	0.000265848	0.00146381	0.456314	0.626064	0.542515	0.000596484
acr-17	red	0.0890559	0.137068	0.0787909	-0.224096	-0.131142	-0.142677	-0.283287	0.122864	0.236004	0.090633	0.228797	-0.206614	-0.329749	-0.0555494	-0.216727	-0.26587	-0.185031	0.516226	0.0516582	-0.212584	-0.299352	0.742927	0.612718	0.771779	0.404078	0.628305	0.598107	0.287689	0.650321	0.378877	0.738521	0.394025	0.442631	0.212306	0.838096	0.420105	0.319601	0.492683	0.0406471	0.849311	0.429262	0.260017
acr-18	blue	0.775979	0.307582	0.6108	0.618141	0.157078	0.281632	0.520518	0.571402	0.340473	-0.399293	0.0792924	-0.311597	-0.306836	-0.61738	0.188018	-0.438156	-0.613149	-0.254615	-0.0282994	-0.221494	-0.314349	0.00041003	0.246499	0.0119592	0.0107072	0.561261	0.290636	0.0387217	0.0207669	0.196915	0.12548	0.770362	0.240067	0.247707	0.010832	0.4856	0.0895947	0.0115467	0.34127	0.917141	0.409699	0.235718
acr-19	turquoise	0.00989135	0.576707	-0.464741	-0.547483	-0.811114	-0.486486	-0.205177	-0.624071	-0.112297	-0.157762	0.239028	0.265334	0.39894	0.681927	-0.455031	-0.181944	-0.293659	0.447755	0.0710868	-0.126773	-0.159519	0.970998	0.0193539	0.0697197	0.0281541	0.000137351	0.0560232	0.445882	0.00977312	0.678828	0.559535	0.372619	0.320615	0.125846	0.00361719	0.076564	0.500055	0.269628	0.0820021	0.793621	0.63989	0.555112
acr-2	turquoise	-0.293408	0.393785	-0.597852	-0.307292	-0.616696	-0.241409	-0.219596	-0.762123	-0.163461	0.143928	0.354437	0.553286	0.613196	0.736707	-0.254703	-0.0320717	0.0144554	0.0559733	-0.0483084	0.0999617	0.143707	0.270057	0.131267	0.0144453	0.246968	0.010945	0.36773	0.413826	0.000599617	0.545246	0.594868	0.177992	0.0262013	0.0115386	0.00113323	0.341098	0.906139	0.957626	0.836875	0.858989	0.712622	0.595439
acr-20	turquoise	-0.0550409	0.295548	-0.334326	-0.513402	-0.634485	-0.722223	-0.213371	-0.617744	-0.435492	-0.338604	-0.184692	0.189806	0.42904	0.694675	-0.351437	0.244816	-0.0719906	0.464528	0.508455	0.233962	0.015188	0.83956	0.266415	0.205646	0.0419523	0.0082894	0.00157985	0.427514	0.0107721	0.0917876	0.199544	0.493491	0.481384	0.0972574	0.00282221	0.181951	0.360799	0.791051	0.0698647	0.0443145	0.383137	0.95548
acr-21	turquoise	-0.0174345	0.34959	-0.283797	-0.533827	-0.584274	-0.640432	-0.463915	-0.421957	-0.159316	-0.12379	0.0606964	0.0410185	0.200235	0.515821	-0.40905	-0.0190947	-0.162035	0.686094	0.300565	0.146026	-0.196335	0.948902	0.184419	0.286785	0.0331871	0.0174681	0.00752589	0.0702842	0.103524	0.555622	0.647844	0.823305	0.880112	0.457149	0.0408322	0.115666	0.944044	0.548807	0.00333969	0.257996	0.589452	0.46614
acr-23	turquoise	0.0530721	0.0915124	-0.0808735	-0.482125	-0.428188	-0.70847	0.110827	-0.391105	-0.556039	-0.535371	-0.462156	-0.0360957	0.0098178	0.499754	-0.270886	0.409827	-0.029485	0.282893	0.451339	-0.092172	-0.0338294	0.845233	0.736068	0.765901	0.0585957	0.097997	0.00212747	0.682826	0.134149	0.0253122	0.0325863	0.0714967	0.894421	0.971214	0.0487089	0.310207	0.114909	0.913682	0.288389	0.0792901	0.73423	0.901018
acr-24	turquoise	-0.0320181	0.494947	-0.0675712	-0.00251999	-0.497968	-0.187509	-0.141913	-0.723989	-0.360784	-0.202105	0.347657	0.419546	0.374162	0.686758	-0.0533965	0.063317	-0.123415	0.178666	-0.0947969	-0.00575493	0.339249	0.906295	0.0512716	0.803637	0.99261	0.0496498	0.486803	0.600089	0.00151877	0.169802	0.452868	0.187023	0.105721	0.153371	0.00329707	0.844298	0.815795	0.648848	0.507938	0.726927	0.983124	0.198635
acr-25	grey60	0.239515	0.387813	-0.392507	-0.176764	-0.418841	-0.0683064	0.159081	0.0234891	0.430231	0.0994525	0.284651	-0.0832515	0.187711	0.0119676	-0.273453	-0.451371	-0.406287	0.143438	0.489937	0.226083	-0.473552	0.371616	0.137747	0.132636	0.512539	0.10637	0.80154	0.556214	0.931191	0.096231	0.714029	0.285274	0.759204	0.486326	0.964914	0.305464	0.0792661	0.118389	0.596136	0.0540475	0.399812	0.0639044
acr-3	turquoise	-0.188978	0.519486	-0.0196418	0.0132283	-0.480312	-0.206736	-0.507249	-0.766272	-0.264428	-0.0386347	0.529546	0.206177	0.378706	0.719548	-0.234619	-0.0152562	-0.0620168	0.515431	0.0617	0.110773	0.378932	0.483333	0.0391785	0.942442	0.96122	0.0596901	0.442356	0.044905	0.000536534	0.322331	0.887037	0.0348972	0.443619	0.148043	0.0016762	0.381765	0.95528	0.819519	0.0410114	0.820427	0.682972	0.147782
acr-5	turquoise	0.0778957	0.326602	-0.150256	-0.359123	-0.422599	-0.427403	-0.180186	-0.206952	-0.00702275	-0.228409	-0.04203	-0.048421	0.18676	0.251454	-0.242752	-0.151411	-0.246062	0.569756	0.161563	0.0143946	-0.175028	0.774309	0.216964	0.578593	0.17192	0.102945	0.0986813	0.504276	0.441869	0.979407	0.39485	0.877177	0.858663	0.488576	0.347504	0.36499	0.575644	0.358282	0.0212213	0.549988	0.957804	0.516754
acr-6	grey	-0.0955634	-0.239877	0.179342	0.0884893	0.196287	0.0875902	0.222805	0.0363094	-0.157437	-0.0403258	-0.138819	0.117469	-0.223253	-0.0548966	0.00913538	0.183865	0.1841	-0.250956	-0.271208	-0.447402	0.180587	0.724798	0.370873	0.506307	0.744511	0.46625	0.747028	0.406862	0.893799	0.560354	0.882123	0.608142	0.664821	0.405894	0.839975	0.973214	0.495461	0.494902	0.348492	0.30961	0.0822728	0.50331
acr-7	turquoise	-0.354133	0.233421	0.0172744	0.0223702	-0.28843	-0.211164	-0.443089	-0.830836	-0.567301	-0.0798862	0.239022	0.301846	0.415207	0.779876	-0.264813	0.337852	0.228353	0.17901	0.0700872	0.0130099	0.628528	0.178391	0.38427	0.949371	0.934462	0.278646	0.432423	0.0856328	6.71134e-05	0.021913	0.768686	0.372632	0.255873	0.109757	0.000366723	0.321602	0.200608	0.394968	0.507108	0.796466	0.96186	0.00911441
acr-8	green	0.886327	0.416129	0.576481	0.465288	-0.0239686	0.0821698	0.510268	0.553785	0.345282	-0.539802	-0.00459564	-0.364595	-0.247358	-0.565435	-0.0880288	-0.500495	-0.7524	-0.1865	0.197927	-0.367037	-0.474338	4.84511e-06	0.10889	0.0194124	0.0693481	0.92979	0.762249	0.0434377	0.0260385	0.190258	0.0309075	0.986523	0.165007	0.355673	0.0224504	0.7458	0.0483224	0.000771619	0.489192	0.462458	0.161982	0.0634039
acr-9	turquoise	0.0252046	0.389171	-0.11082	-0.0211699	-0.302662	-0.0337332	-0.0434271	-0.234637	0.0966378	0.0588768	0.342775	-0.313388	-0.00275782	0.24347	-0.401167	-0.214697	-0.198986	0.34569	0.523322	0.104639	-0.10095	0.926178	0.136254	0.682844	0.937972	0.254527	0.901298	0.873124	0.381727	0.721818	0.828528	0.193709	0.237232	0.991912	0.363528	0.123552	0.424578	0.460019	0.189699	0.0375017	0.699744	0.709896
acs-1	blue	0.677769	-0.140905	0.480449	0.357238	0.381127	0.150825	0.612748	0.878819	0.31965	-0.386622	-0.430417	-0.554498	-0.40369	-0.858986	0.155729	-0.216024	-0.383183	-0.397353	0.18918	-0.120272	-0.481966	0.00391223	0.602709	0.0596069	0.174346	0.145256	0.577138	0.0116162	7.42618e-06	0.227483	0.139065	0.0960714	0.0258071	0.120989	2.03093e-05	0.564671	0.421652	0.142918	0.127498	0.482858	0.657273	0.0586908
acs-10	turquoise	-0.306988	0.254074	-0.133336	-0.288213	-0.511248	-0.590039	-0.385653	-0.951089	-0.767425	-0.295632	-0.0186099	0.418334	0.440708	0.961154	-0.232267	0.490675	0.191661	0.360426	0.0991481	0.077177	0.515758	0.24746	0.342332	0.622516	0.279023	0.0429691	0.0161299	0.140143	1.57721e-08	0.000520016	0.266274	0.945462	0.106837	0.0875293	3.22921e-09	0.386692	0.0536314	0.477029	0.170257	0.71487	0.776342	0.0408613
acs-11	turquoise	-0.516964	0.162443	-0.159218	-0.221936	-0.363862	-0.359411	-0.7278	-0.922611	-0.565786	0.0665142	0.265524	0.470231	0.484484	0.910263	-0.283247	0.40264	0.339164	0.426671	-0.0338806	0.125477	0.615665	0.0403108	0.547787	0.555869	0.408743	0.165922	0.171551	0.00139346	3.62639e-07	0.0223487	0.806654	0.320255	0.0660528	0.0571935	9.88458e-07	0.287759	0.122051	0.198755	0.0993232	0.900869	0.643342	0.0111173
acs-12	turquoise	-0.221586	0.546808	-0.52765	-0.458858	-0.765971	-0.442078	-0.38421	-0.829426	-0.212503	-0.00234831	0.369085	0.39441	0.538172	0.840465	-0.191008	-0.0739225	-0.110207	0.554297	0.0610071	0.246272	0.0999067	0.4095	0.0283881	0.0356756	0.0738113	0.00054092	0.0864343	0.14176	7.08467e-05	0.429441	0.993113	0.159474	0.130602	0.0315169	4.57495e-05	0.478559	0.785564	0.684514	0.0258721	0.822414	0.357859	0.712774
acs-13	blue	0.194647	-0.54813	0.444777	0.329373	0.75736	0.448648	0.404882	0.92727	0.353899	0.0924	-0.325469	-0.61091	-0.720972	-0.913012	0.357557	-0.0333472	0.0790819	-0.224915	0.0641877	-0.0305425	-0.231602	0.470058	0.0279312	0.0843068	0.212858	0.00067943	0.0813201	0.119791	2.3778e-07	0.178697	0.733595	0.218657	0.0119396	0.00162435	8.00938e-07	0.173934	0.902423	0.770957	0.402316	0.813304	0.910597	0.388093
acs-14	turquoise	-0.236805	0.540615	-0.526287	-0.522121	-0.804552	-0.503445	-0.598509	-0.849436	-0.197516	0.0388927	0.39656	0.514108	0.622983	0.877332	-0.488124	-0.0815109	-0.100444	0.497109	-0.0421316	0.00370434	0.0668817	0.377215	0.0306065	0.0362432	0.0380206	0.00017122	0.0468069	0.0143101	3.12852e-05	0.463408	0.886287	0.12833	0.0416229	0.00993952	8.05487e-06	0.0550785	0.764105	0.711291	0.050107	0.876882	0.989137	0.805605
acs-15	turquoise	-0.23672	0.294675	-0.0967249	-0.24817	-0.525319	-0.583554	-0.332289	-0.932148	-0.753072	-0.351737	-0.0213913	0.424827	0.461813	0.938448	-0.236438	0.465307	0.132416	0.303788	0.125404	0.0451917	0.497593	0.377391	0.267898	0.721577	0.354046	0.0366507	0.0176412	0.208593	1.48195e-07	0.000758559	0.181553	0.937325	0.100952	0.0717345	7.62007e-08	0.377975	0.069335	0.624939	0.252675	0.643537	0.86801	0.0498485
acs-16	turquoise	-0.287736	0.359341	-0.145298	0.0310844	-0.403331	-0.194667	-0.318813	-0.878031	-0.510531	-0.0931861	0.283407	0.434682	0.553741	0.81519	-0.07114	0.268826	0.12701	0.173123	-0.0157445	0.239967	0.569212	0.279855	0.171641	0.591329	0.909017	0.121351	0.47001	0.228772	7.75404e-06	0.0433116	0.731406	0.287475	0.0924625	0.026053	0.000119272	0.793469	0.314046	0.639258	0.521399	0.95385	0.370686	0.0213732
acs-17	turquoise	-0.203256	0.396068	-0.247249	-0.412212	-0.679739	-0.682225	-0.436488	-0.93654	-0.650142	-0.322884	0.0225	0.437785	0.536232	0.965908	-0.315108	0.327385	0.0317228	0.451863	0.0902285	0.0790005	0.331816	0.450243	0.128847	0.355892	0.112604	0.00377013	0.00359672	0.0909639	9.38765e-08	0.00640024	0.222551	0.934083	0.0898978	0.0322546	1.31141e-09	0.234529	0.215798	0.907156	0.0788993	0.739651	0.771187	0.20928
acs-18	turquoise	-0.284537	0.284076	-0.145652	-0.316004	-0.548089	-0.618116	-0.414886	-0.947851	-0.745543	-0.294938	0.00367056	0.415729	0.435088	0.965107	-0.245772	0.45772	0.158131	0.403824	0.108763	0.0826081	0.471367	0.285475	0.28629	0.590415	0.233127	0.0279452	0.0107113	0.110059	2.449e-08	0.000915712	0.267451	0.989236	0.109266	0.0921237	1.53971e-09	0.358867	0.0746219	0.558604	0.120854	0.688453	0.761015	0.0653121
acs-19	blue	0.549303	-0.165499	0.530348	0.398334	0.486673	0.344	0.439879	0.933707	0.49849	-0.127643	-0.173873	-0.595508	-0.593336	-0.921522	0.152824	-0.333177	-0.325729	-0.187836	0.107491	-0.192746	-0.45305	0.02753	0.540178	0.0345721	0.126475	0.0559148	0.192018	0.088196	1.26475e-07	0.0493729	0.637577	0.519568	0.0149355	0.0154014	3.98704e-07	0.572042	0.207305	0.218267	0.48603	0.691931	0.474489	0.0780186
acs-2	green	0.796942	0.499729	0.519761	0.401167	-0.222569	-0.227648	0.469784	0.124742	-0.106238	-0.80639	-0.168592	-0.177213	0.0527954	-0.147872	-0.0243178	-0.178925	-0.651868	-0.215998	0.213318	-0.186414	-0.204337	0.000218902	0.0487218	0.0390564	0.123552	0.407372	0.396469	0.0663466	0.645301	0.695361	0.000161106	0.532523	0.511452	0.846031	0.584703	0.92877	0.507314	0.00621503	0.421709	0.427631	0.489396	0.447787
acs-20	yellow	0.103518	0.785215	-0.410694	-0.0594489	-0.728382	-0.0982824	-0.217156	-0.568309	0.180957	0.0628349	0.683422	0.280713	0.58602	0.526221	-0.311237	-0.481809	-0.431774	0.228966	0.0271248	0.168888	-0.113253	0.702824	0.000313593	0.114068	0.826885	0.00137509	0.717264	0.419165	0.021627	0.502421	0.817176	0.00351554	0.292279	0.0170542	0.0362709	0.240639	0.0587852	0.0949122	0.393667	0.92057	0.531793	0.67623
acs-21	turquoise	-0.165143	0.464418	-0.297469	-0.158598	-0.551151	-0.295327	-0.346874	-0.748931	-0.254374	-0.0603894	0.300728	0.446518	0.62847	0.72099	-0.246816	0.0320829	-0.0650194	0.33773	0.105047	0.216605	0.290196	0.541061	0.0699401	0.263172	0.557428	0.0269074	0.266791	0.188086	0.000841981	0.341744	0.824186	0.257725	0.0829537	0.00912279	0.00162368	0.356762	0.906106	0.810925	0.200782	0.698625	0.420374	0.275581
acs-22	pink	-0.30212	0.399228	-0.565043	-0.135831	-0.36698	0.306492	-0.521063	-0.34736	0.504091	0.652608	0.85454	0.286857	0.47071	0.301109	-0.264585	-0.53138	-0.0785226	0.225283	-0.211467	0.152808	-0.0486927	0.255421	0.125548	0.0225646	0.615958	0.162052	0.248263	0.0384823	0.187426	0.0464798	0.00613693	2.49281e-05	0.281393	0.0657401	0.257093	0.322034	0.0341568	0.772537	0.401528	0.431746	0.572083	0.857878
acs-24	turquoise	-0.0988145	0.359245	-0.494735	-0.439335	-0.639194	-0.566298	-0.197523	-0.635619	-0.346777	-0.197972	-0.0578741	0.233247	0.57287	0.665873	-0.254534	0.0886487	-0.074041	0.329872	0.22536	0.354984	0.0201566	0.715792	0.171764	0.0513865	0.0886359	0.00768002	0.0222007	0.463391	0.00813923	0.188217	0.462356	0.831409	0.384634	0.0203683	0.00486471	0.341429	0.744065	0.785227	0.212125	0.401362	0.177276	0.940937
acs-25	turquoise	-0.119147	0.266702	0.143386	0.299537	-0.164622	0.0155345	-0.303715	-0.537586	-0.279745	0.0187135	0.436752	0.207313	0.249785	0.482564	-0.215811	0.153011	0.0617499	0.0608376	0.0159339	0.0814431	0.435742	0.6603	0.318032	0.596271	0.259708	0.542357	0.954465	0.252795	0.0317386	0.294017	0.945159	0.0907462	0.441056	0.350819	0.0583328	0.422121	0.571566	0.820284	0.8229	0.953296	0.764296	0.0915806
acs-3	blue	0.157216	0.148826	0.0374074	0.525028	0.285638	0.819202	0.107524	0.504616	0.868812	0.530507	0.647887	-0.245431	-0.0211816	-0.602794	-0.035528	-0.712823	-0.256289	-0.309517	-0.0559332	0.000167524	-0.229379	0.560912	0.582254	0.890605	0.0367739	0.283532	0.000103453	0.69184	0.0462154	1.2588e-05	0.0345078	0.00664887	0.359556	0.937938	0.0134528	0.896073	0.00193969	0.337996	0.243386	0.836991	0.999509	0.392791
acs-4	blue	0.359206	-0.314779	-0.0497937	-0.20262	0.253306	0.0340245	0.418613	0.867238	0.497276	-0.0200396	-0.453786	-0.382266	-0.40501	-0.779274	0.0784214	-0.269788	-0.205262	-0.213213	0.0261128	-0.148148	-0.72233	0.171814	0.235044	0.854696	0.451692	0.343843	0.90045	0.106579	1.36244e-05	0.0500174	0.941279	0.0774759	0.143958	0.119663	0.000373162	0.772823	0.31225	0.445689	0.427864	0.923526	0.583995	0.00157612
acs-5	green	0.880728	0.48249	0.583097	0.658168	0.0199042	0.240007	0.512965	0.520364	0.428948	-0.458557	0.173678	-0.387119	-0.105981	-0.573711	-0.0149437	-0.559819	-0.761346	-0.259556	0.191596	-0.157618	-0.370821	6.6801e-06	0.0583771	0.0177518	0.00557487	0.941675	0.370605	0.0421569	0.0387898	0.0973378	0.0740253	0.520045	0.138514	0.696064	0.0201424	0.956195	0.0241291	0.000612085	0.331657	0.47718	0.559898	0.15737
acs-6	turquoise	-0.40408	0.217486	-0.276302	-0.396086	-0.522998	-0.567985	-0.463395	-0.959637	-0.705572	-0.171012	0.00850965	0.457981	0.475127	0.978651	-0.204347	0.469831	0.246516	0.414948	0.0620618	0.152741	0.485677	0.120596	0.41844	0.300249	0.128828	0.0376411	0.0217188	0.0706412	4.2056e-09	0.00226045	0.526569	0.975048	0.0744357	0.0629041	5.1233e-11	0.447763	0.0663153	0.357367	0.110001	0.819391	0.572254	0.0564941
acs-7	pink	0.302633	0.257293	0.196631	0.560885	0.21697	0.705334	0.0210164	0.493613	0.831938	0.388837	0.684084	-0.247807	-0.0407338	-0.577953	-0.0719567	-0.730651	-0.380239	-0.162389	-0.0465599	-0.0270295	-0.246484	0.254574	0.33604	0.465453	0.0238034	0.419571	0.00227169	0.938421	0.052	6.43107e-05	0.136621	0.0034713	0.354773	0.880939	0.019033	0.791147	0.00130536	0.146275	0.547922	0.864048	0.920849	0.357431
acs-9	purple	0.485869	0.0596675	0.238787	0.369434	0.15102	0.136555	0.191724	0.508774	0.339422	-0.076399	-0.0142377	-0.252037	-0.0473631	-0.512638	-0.221996	-0.282872	-0.331926	-0.357939	0.290392	0.00626989	-0.374083	0.0563821	0.826257	0.373116	0.15905	0.576641	0.614062	0.47688	0.0441593	0.198391	0.778544	0.958263	0.346349	0.861723	0.0423108	0.408611	0.288426	0.209121	0.173441	0.275241	0.981614	0.153464
acsd-1	pink	-0.0376998	0.453478	-0.167377	0.277119	-0.224532	0.413171	-0.298735	-0.221039	0.431761	0.433201	0.860776	0.195367	0.322345	0.134015	-0.205681	-0.522748	-0.208557	0.014492	-0.230666	0.0353712	0.0251618	0.889754	0.0777021	0.535525	0.298764	0.403141	0.111686	0.261048	0.410687	0.0949235	0.0937041	1.86651e-05	0.468384	0.223367	0.620728	0.44474	0.0377491	0.438257	0.957518	0.390066	0.896529	0.926303
act-1	green	0.839614	0.361482	0.00339718	-0.163123	-0.346744	-0.29978	0.526205	0.550451	0.439084	-0.493587	-0.242128	-0.208921	-0.0763475	-0.465761	-0.242781	-0.541066	-0.776011	-0.174102	0.105183	-0.358476	-0.89915	4.73722e-05	0.168916	0.990038	0.546091	0.188262	0.259303	0.0362776	0.0271418	0.0888395	0.0520141	0.366263	0.437441	0.77869	0.0690277	0.36493	0.0304408	0.000409665	0.519011	0.698251	0.17275	2.17122e-06
act-2	blue	0.388241	-0.388286	0.486782	0.503861	0.694389	0.504439	0.555953	0.948721	0.418314	-0.0190057	-0.266085	-0.526665	-0.56236	-0.970545	0.344597	-0.166901	-0.0984	-0.490399	-0.0119936	-0.0960173	-0.278771	0.137275	0.137226	0.0558516	0.0465959	0.0028383	0.0463041	0.0253395	2.18185e-08	0.106856	0.944304	0.319195	0.0360852	0.023358	4.77135e-10	0.191197	0.536702	0.716938	0.0537866	0.964838	0.723539	0.295772
act-3	green	0.911962	0.295319	0.339372	0.270492	-0.0304961	0.0150245	0.627594	0.736898	0.499334	-0.470966	-0.154897	-0.377262	-0.222356	-0.711693	-0.0616883	-0.54987	-0.757051	-0.304476	0.143293	-0.281116	-0.727831	8.68656e-07	0.266805	0.198461	0.310939	0.910733	0.955959	0.00924941	0.00112812	0.0489287	0.0655733	0.566777	0.149723	0.407832	0.0019871	0.820461	0.027338	0.000684902	0.251549	0.596513	0.291558	0.00139248
act-4	green	0.936835	0.444388	0.287433	0.2106	-0.22706	-0.125538	0.595512	0.529583	0.396924	-0.564526	-0.0995249	-0.246357	-0.0731833	-0.49967	-0.232305	-0.529848	-0.819031	-0.310214	0.139212	-0.374737	-0.696925	9.09337e-08	0.0846106	0.280384	0.433681	0.397724	0.643179	0.0149348	0.0348824	0.127947	0.0227158	0.713828	0.357687	0.787662	0.0487527	0.386613	0.0347744	0.000104091	0.24227	0.607116	0.15269	0.00269785
act-5	green	0.862048	0.81378	0.0577174	-0.033384	-0.654293	-0.340629	0.210082	0.150463	0.407709	-0.523826	0.193769	-0.0650442	0.212207	-0.113412	-0.427572	-0.717353	-0.966033	0.136561	0.15548	-0.30637	-0.716644	1.75651e-05	0.000125288	0.831859	0.902315	0.00596209	0.196697	0.434839	0.578064	0.116983	0.0372856	0.472103	0.810854	0.4301	0.675798	0.0985342	0.00175879	1.27865e-09	0.614046	0.565302	0.248461	0.00178614
actl-1	brown	0.194138	-0.424614	0.491575	0.488332	0.73568	0.525212	0.329347	0.795795	0.346971	0.0703642	-0.184262	-0.575643	-0.455933	-0.831512	0.306568	-0.0807794	0.0534711	-0.367071	0.0127993	0.00758716	-0.0658221	0.471241	0.101141	0.053128	0.0549599	0.00116104	0.036696	0.212897	0.000226961	0.187954	0.795677	0.494515	0.019631	0.0759085	6.53812e-05	0.248141	0.766166	0.844083	0.16194	0.962477	0.977752	0.808631
acy-1	turquoise	0.205617	0.737831	-0.416421	-0.429519	-0.923944	-0.634923	-0.172346	-0.633545	-0.0937956	-0.281687	0.283286	0.270834	0.541052	0.67837	-0.519818	-0.262098	-0.464845	0.357617	0.201042	-0.00495754	-0.253865	0.444885	0.00110341	0.108616	0.0968441	3.22279e-07	0.00823117	0.523301	0.00841555	0.72971	0.290538	0.287691	0.310304	0.0304459	0.0038684	0.039031	0.326772	0.069649	0.173856	0.4553	0.985462	0.342744
acy-2	turquoise	0.195566	0.513981	-0.369002	-0.617055	-0.822673	-0.826339	-0.130874	-0.501397	-0.305329	-0.487175	-0.180498	0.135123	0.368245	0.594319	-0.334698	-0.0348304	-0.362064	0.540087	0.245033	0.0756611	-0.293976	0.467922	0.0416824	0.159575	0.0108856	9.12187e-05	7.96283e-05	0.629011	0.0478554	0.250156	0.0556247	0.503524	0.617816	0.1605	0.0151891	0.20511	0.898103	0.168181	0.0308018	0.36036	0.780634	0.269088
acy-3	turquoise	-0.0389411	0.603186	-0.514431	-0.598171	-0.899263	-0.656657	-0.448362	-0.755124	-0.216082	-0.167889	0.2325	0.406729	0.564441	0.815935	-0.437013	-0.107127	-0.257991	0.550815	0.0567125	0.0523328	-0.119691	0.886146	0.0133764	0.0414731	0.0143795	2.15491e-06	0.00572336	0.0815383	0.000719797	0.421524	0.53426	0.386202	0.117951	0.0227408	0.000116193	0.0905315	0.692927	0.334685	0.0270197	0.834749	0.847365	0.658836
acy-4	turquoise	-0.492885	0.0631905	-0.229649	-0.377343	-0.386302	-0.530332	-0.432092	-0.913687	-0.738785	-0.107746	-0.0207388	0.335804	0.369326	0.933314	-0.166548	0.560784	0.38138	0.370805	0.0727326	0.184702	0.560831	0.0524008	0.816158	0.392217	0.149627	0.13942	0.0345783	0.094642	7.59826e-07	0.00107862	0.691231	0.939233	0.203525	0.159181	1.31681e-07	0.537577	0.0238341	0.144967	0.157388	0.788942	0.493466	0.0238196
ada-2	brown	-0.298787	-0.819064	0.382267	0.420738	0.945071	0.545556	0.17327	0.533453	-0.0544702	0.289861	-0.330257	-0.483269	-0.517649	-0.566834	0.444307	0.432045	0.599693	-0.344472	0.0640865	0.268507	0.351535	0.260961	0.000103967	0.143957	0.104631	3.49664e-08	0.0288264	0.52104	0.033334	0.841203	0.27616	0.21156	0.0579125	0.0400011	0.0220467	0.0846744	0.0946825	0.0140692	0.191368	0.813593	0.314642	0.181821
adah-1	turquoise	-0.786746	-0.282325	-0.249904	-0.23875	-0.0219674	-0.191862	-0.478369	-0.800557	-0.717309	0.216581	-0.0322274	0.4103	0.257778	0.784805	0.0708514	0.714154	0.722194	0.178636	-0.0962627	0.273972	0.762582	0.000299584	0.289399	0.350583	0.373192	0.93564	0.476558	0.0608798	0.000195042	0.00176046	0.420426	0.905685	0.114449	0.335098	0.000317433	0.79429	0.00188504	0.00158087	0.508012	0.722858	0.304511	0.000592354
adal-1	blue	0.235988	-0.509168	0.192892	0.112461	0.595586	0.347507	0.404685	0.961587	0.47391	0.120001	-0.373102	-0.45935	-0.572211	-0.923646	0.291605	-0.160485	-0.00747336	-0.329687	-0.0686158	-0.100448	-0.461596	0.378912	0.043968	0.474148	0.678381	0.0149191	0.187227	0.119989	2.98927e-09	0.0636761	0.658004	0.154632	0.0734624	0.0205465	3.30928e-07	0.273149	0.552687	0.978086	0.212396	0.800658	0.711279	0.0718861
adbp-1	red	-0.735023	-0.672446	0.252268	0.259809	0.663767	0.371175	-0.22247	-0.188761	-0.473108	0.380447	-0.0732596	0.076934	-0.316145	0.120324	0.417938	0.674882	0.851988	-0.0720188	-0.199232	0.106105	0.8294	0.00117911	0.00431792	0.345891	0.331168	0.00505123	0.156943	0.407587	0.483846	0.0641891	0.146035	0.787445	0.777029	0.232908	0.657136	0.107204	0.00412826	2.79556e-05	0.790971	0.459453	0.695724	7.09153e-05
add-1	turquoise	-0.189734	0.437972	-0.335406	-0.476584	-0.627461	-0.46294	-0.46938	-0.642639	-0.112671	0.019534	0.327418	0.26567	0.352779	0.68229	-0.501909	-0.0928665	-0.101481	0.587108	0.119549	-0.101229	0.0346125	0.481554	0.089745	0.204095	0.0619883	0.00926882	0.0709543	0.0666121	0.00725727	0.677812	0.942758	0.215749	0.319979	0.180173	0.00359226	0.0475913	0.732295	0.70843	0.0167999	0.659219	0.709127	0.898738
add-2	red	-0.0757045	-0.297835	-0.443792	-0.57238	-0.0542307	-0.231901	0.32324	0.159035	-0.0102234	0.0124528	-0.489942	0.0635801	-0.0698192	-0.0658865	-0.173646	0.111751	0.124934	-0.328626	-0.0553879	-0.308323	-0.337835	0.780511	0.262557	0.0850789	0.0205006	0.841893	0.387462	0.222011	0.55633	0.970025	0.963492	0.0540446	0.815042	0.797229	0.808447	0.520123	0.680312	0.644791	0.213961	0.838561	0.245303	0.200632
adh-1	turquoise	-0.0738745	0.460346	-0.095706	-0.310958	-0.675029	-0.690362	-0.329391	-0.896355	-0.665404	-0.445592	0.014971	0.403228	0.452278	0.921349	-0.332431	0.309736	-0.0652723	0.416534	0.140624	-0.0397629	0.316735	0.7857	0.0727599	0.724403	0.241084	0.00411702	0.00307354	0.212832	2.6091e-06	0.00490575	0.0836711	0.956115	0.121455	0.0785903	4.04707e-07	0.208386	0.243034	0.810202	0.108511	0.60344	0.883759	0.231989
adh-5	turquoise	0.00326234	0.647033	-0.143393	-0.171233	-0.699094	-0.444576	-0.307202	-0.824283	-0.376244	-0.294462	0.337658	0.368934	0.487197	0.80878	-0.172904	-0.0053034	-0.228054	0.446786	-0.0410287	0.0773028	0.237892	0.990433	0.00674495	0.596253	0.526028	0.00258221	0.0844637	0.247114	8.59656e-05	0.150914	0.268261	0.200883	0.159658	0.0556116	0.000148694	0.521934	0.984448	0.395604	0.082747	0.880083	0.775986	0.374963
adk-1	turquoise	0.303387	0.235938	0.118718	-0.286639	-0.482578	-0.840865	0.167408	-0.423995	-0.723027	-0.850624	-0.56704	0.119315	0.179393	0.49864	-0.154277	0.427608	-0.192691	0.13523	0.243187	-0.0925665	0.0251592	0.253333	0.379015	0.661454	0.281776	0.0583241	4.50028e-05	0.535449	0.101693	0.00155182	2.96964e-05	0.0219877	0.659848	0.506184	0.0492938	0.568349	0.0985023	0.474618	0.617536	0.364104	0.733131	0.926311
adm-2	brown	-0.433174	-0.795277	-0.0798682	-0.0382436	0.676228	0.316951	0.136834	0.427292	0.0181758	0.431774	-0.328704	-0.234918	-0.499351	-0.411324	0.670135	0.363195	0.607431	-0.143806	-0.199422	0.397938	0.101174	0.0937272	0.000230687	0.768737	0.888174	0.00402638	0.231653	0.613331	0.0987788	0.946732	0.0949123	0.213845	0.38114	0.0489198	0.113458	0.00450422	0.166757	0.0125709	0.595184	0.459017	0.126887	0.709278
adm-4	blue	0.574009	-0.117421	0.38446	0.454735	0.463501	0.46253	0.560945	0.958108	0.619557	-0.0418305	-0.0933001	-0.511238	-0.477158	-0.9708	0.273877	-0.440326	-0.372571	-0.369873	0.0487591	-0.0666858	-0.511575	0.0200628	0.664952	0.141479	0.0767802	0.0705682	0.0712374	0.023785	5.4336e-09	0.010478	0.877755	0.731088	0.0429737	0.0616301	4.49279e-10	0.304685	0.0878361	0.155266	0.158517	0.857686	0.806164	0.0428135
ador-1	turquoise	0.0200042	0.40275	-0.259128	-0.520428	-0.703323	-0.683028	-0.115444	-0.585868	-0.362485	-0.34622	-0.0637292	0.411146	0.159572	0.65922	-0.247867	0.101429	-0.19896	0.491044	0.168325	-0.199072	-0.102338	0.941382	0.12194	0.332483	0.0387613	0.00236822	0.00354211	0.670292	0.0170899	0.167649	0.188975	0.814616	0.11363	0.554979	0.00547334	0.354653	0.708575	0.460077	0.0534245	0.533182	0.45982	0.706071
adpr-1	lightyellow	-0.447861	-0.690187	0.0124716	-0.365803	0.303795	-0.380406	0.00787316	-0.122978	-0.684565	-0.146119	-0.753489	-0.0452105	-0.261207	0.203862	0.246366	0.869238	0.658644	0.0650657	0.102716	0.145559	0.359845	0.0819213	0.0030841	0.963437	0.163505	0.252665	0.146083	0.976914	0.650018	0.00343941	0.589214	0.000750538	0.867955	0.32848	0.448864	0.357669	1.23191e-05	0.00552876	0.810793	0.70503	0.590657	0.170997
adr-1	blue	-0.203836	-0.344077	-0.688666	-0.749761	-0.120576	-0.247066	0.0777989	0.218631	0.190268	0.250933	-0.378536	0.0726975	-0.0703067	-0.0990153	-0.0106136	0.00304316	0.159425	-0.0484679	-0.151217	-0.00943778	-0.530744	0.448925	0.191911	0.00317715	0.000824684	0.656457	0.35626	0.774583	0.415932	0.480298	0.348537	0.148241	0.789042	0.795841	0.715237	0.968881	0.991076	0.55535	0.858528	0.57614	0.972328	0.034412
adr-2	blue	0.104983	-0.652659	0.167479	-0.0703283	0.579309	0.133407	0.3079	0.831364	0.23044	0.0560523	-0.574602	-0.295562	-0.576766	-0.761358	0.231856	0.0940636	0.160062	-0.302383	-0.121251	-0.214744	-0.363599	0.6988	0.0061316	0.535271	0.795779	0.0186886	0.622328	0.245987	6.57584e-05	0.390544	0.836648	0.0199054	0.266393	0.0193385	0.000611889	0.387558	0.728965	0.55375	0.254986	0.654646	0.424474	0.166251
ads-1	turquoise	-0.303193	0.36944	-0.205575	-0.287366	-0.588446	-0.503794	-0.496777	-0.969366	-0.588954	-0.152038	0.220212	0.488274	0.515328	0.972068	-0.338887	0.310166	0.112977	0.388145	0.0296184	0.0278544	0.456839	0.253653	0.159043	0.44498	0.280502	0.0164915	0.04663	0.0502844	6.2614e-10	0.0163754	0.574045	0.412485	0.0549926	0.0410588	3.30359e-10	0.199145	0.242347	0.67698	0.137381	0.913293	0.91844	0.0752547
adsl-1	red	-0.541182	-0.573759	0.412599	0.420488	0.626102	0.238821	-0.127125	-0.250803	-0.652491	0.0931779	-0.205798	-0.0329487	-0.142819	0.176039	0.296263	0.792904	0.754472	-0.197296	0.0348915	0.230692	0.909088	0.0303981	0.0201295	0.112233	0.104859	0.00946848	0.373046	0.638952	0.348795	0.00614928	0.731428	0.444476	0.903584	0.59774	0.514299	0.265206	0.000248377	0.000731935	0.463917	0.897925	0.390011	1.0792e-06
adss-1	turquoise	-0.431595	0.20816	-0.389373	-0.536892	-0.587804	-0.6248	-0.493496	-0.946208	-0.651534	-0.121386	-0.00437024	0.488517	0.471331	0.984602	-0.279693	0.418865	0.239847	0.44912	0.0256018	0.0798153	0.381222	0.0950651	0.43915	0.136033	0.0320021	0.016639	0.00966282	0.0520641	3.02928e-08	0.0062506	0.654282	0.987184	0.0548539	0.0653359	5.28345e-12	0.294111	0.106348	0.370933	0.0809616	0.925018	0.768886	0.145148
adt-1	green	0.864492	0.760837	0.311647	0.232286	-0.486069	-0.258767	0.287441	0.121001	0.204279	-0.669356	0.126878	-0.292831	0.146982	-0.120456	-0.201501	-0.54013	-0.881995	0.137224	0.28494	-0.0663839	-0.469479	1.56046e-05	0.000620373	0.239987	0.386653	0.0562652	0.333181	0.280371	0.655317	0.447919	0.0045685	0.639611	0.271045	0.586991	0.65678	0.454248	0.0307857	6.22065e-06	0.61231	0.284763	0.807026	0.0665471
adt-2	yellow	0.560266	0.771681	-0.0616664	0.256296	-0.462864	0.101078	0.239369	-0.0033255	0.491897	-0.147884	0.534621	-0.110461	0.384253	-0.0558097	-0.212576	-0.737037	-0.733928	-0.0426112	0.280555	0.105049	-0.357833	0.023992	0.000462607	0.820524	0.337982	0.0710068	0.709542	0.371917	0.990248	0.0529482	0.584673	0.0328772	0.683822	0.141712	0.837346	0.429278	0.00112439	0.00120974	0.87549	0.292562	0.69862	0.173577
adt-3	green	0.950533	0.732538	0.217354	0.271457	-0.438026	-0.101206	0.406084	0.306738	0.444731	-0.532282	0.189793	-0.144039	0.179999	-0.309917	-0.287075	-0.695354	-0.951814	-0.193416	0.14126	-0.254199	-0.642866	1.7044e-08	0.00124959	0.418729	0.309149	0.0897005	0.709189	0.118591	0.247865	0.0843423	0.0337968	0.481414	0.594582	0.504726	0.242744	0.281011	0.0027842	1.42337e-08	0.472926	0.601785	0.342087	0.00723005
aex-1	turquoise	-0.0325218	0.27538	0.163265	-0.156486	-0.428232	-0.642539	-0.217805	-0.705764	-0.714609	-0.570109	-0.168356	0.230721	0.289111	0.720343	-0.0737589	0.435971	0.00218596	0.437607	0.162041	0.0528419	0.414085	0.904827	0.301931	0.545736	0.562755	0.0979587	0.00726925	0.417741	0.00225143	0.00186664	0.0211232	0.533107	0.389951	0.27746	0.00164709	0.786028	0.091391	0.993589	0.0900438	0.548792	0.845897	0.110817
aex-2	turquoise	-0.138552	0.306585	-0.447846	-0.535789	-0.626209	-0.569967	-0.0835635	-0.583017	-0.22893	-0.0973744	0.0872068	0.300938	0.211402	0.64404	-0.0983503	0.0787017	-0.0657035	0.462608	0.15276	0.142561	-0.0636564	0.608839	0.248114	0.0819325	0.032425	0.0094526	0.0211627	0.758327	0.017771	0.393743	0.719777	0.748102	0.257377	0.431891	0.00709068	0.717076	0.772031	0.80897	0.0711838	0.572205	0.598409	0.814824
aex-3	turquoise	-0.0174735	0.525508	-0.413923	-0.596035	-0.86458	-0.786615	-0.342418	-0.793563	-0.433104	-0.354675	0.00348043	0.386384	0.535501	0.865022	-0.444146	0.0973746	-0.200533	0.500351	0.190948	0.0268951	-0.0298624	0.948788	0.036571	0.110971	0.0148242	1.55375e-05	0.000300767	0.194205	0.000243356	0.0937864	0.177679	0.989793	0.139329	0.0325359	1.5205e-05	0.0848009	0.719777	0.456465	0.0483974	0.4787	0.921241	0.912581
aex-4	turquoise	-0.565985	0.11943	-0.452682	-0.519101	-0.479944	-0.450618	-0.608766	-0.876962	-0.479754	0.114925	0.120908	0.599846	0.507646	0.890361	-0.31594	0.316579	0.33027	0.335246	-0.183746	-0.0555926	0.399507	0.0222911	0.659537	0.0782906	0.0393496	0.059914	0.0798306	0.0123258	8.21824e-06	0.0600299	0.671698	0.655566	0.0140381	0.0447102	3.80418e-06	0.233228	0.232231	0.211541	0.204324	0.495745	0.837971	0.125259
aex-5	turquoise	-0.533311	0.192065	-0.233307	-0.285166	-0.419852	-0.39248	-0.642622	-0.958422	-0.587343	0.058831	0.250719	0.487126	0.434109	0.94654	-0.219716	0.384131	0.32902	0.449035	-0.103822	0.104574	0.577457	0.0333897	0.476082	0.384508	0.284365	0.10544	0.132665	0.00725924	5.15925e-09	0.0167455	0.828659	0.348962	0.0556524	0.0929419	2.90362e-08	0.413565	0.141848	0.213379	0.081026	0.70199	0.699924	0.0191602
aex-6	turquoise	-0.173442	0.31891	-0.541445	-0.70187	-0.689748	-0.587631	-0.390617	-0.625989	-0.242835	-0.105079	0.0456261	0.378455	0.460966	0.702588	-0.17999	0.0465651	-0.0567682	0.49914	-0.094547	0.117723	-0.0489711	0.520622	0.228622	0.0303018	0.00244005	0.00311072	0.0166788	0.134678	0.00948516	0.364821	0.698538	0.866751	0.148334	0.0723253	0.00240435	0.504747	0.864033	0.834589	0.0490305	0.727621	0.664135	0.857073
aexr-1	yellow	0.476938	0.678882	-0.138687	-0.0205721	-0.570657	-0.167248	0.182375	-0.0486366	0.336288	-0.19212	0.333951	0.0183759	0.133719	0.056165	-0.392511	-0.581083	-0.660241	0.18955	0.100002	-0.204177	-0.501547	0.061767	0.00383145	0.608485	0.939721	0.0209717	0.535844	0.499022	0.85804	0.202833	0.475953	0.206186	0.946147	0.621507	0.836324	0.132632	0.0182452	0.00537613	0.481987	0.71251	0.448149	0.0477778
aexr-2	red	-0.802223	-0.635077	0.0279114	-0.1183	0.396296	0.018008	-0.372742	-0.381504	-0.627638	0.265178	-0.236937	0.170972	-0.187913	0.372197	0.333031	0.783372	0.860607	0.15056	-0.160389	0.148653	0.732297	0.000184794	0.00821077	0.918274	0.662582	0.128607	0.947224	0.155062	0.144826	0.00924314	0.320909	0.37694	0.526667	0.485847	0.155714	0.207516	0.000331165	1.88154e-05	0.577816	0.552929	0.5827	0.00125659
aexr-3	turquoise	-0.123798	0.288085	-0.426222	-0.586505	-0.611435	-0.525513	-0.340343	-0.494728	-0.220031	-0.17309	-0.0799927	0.292458	0.365536	0.5623	-0.24995	0.0338075	-0.0919991	0.521414	0.012251	0.0088847	-0.10285	0.647825	0.279246	0.0997178	0.0169403	0.0118466	0.0365688	0.197098	0.0513904	0.412878	0.52148	0.768386	0.271685	0.163836	0.0233762	0.350491	0.901082	0.734711	0.0383286	0.964083	0.973949	0.704662
afd-1	blue	0.670525	0.26318	-0.190777	-0.223506	-0.257757	-0.0749134	0.417093	0.648111	0.669522	-0.181888	-0.107231	-0.17864	-0.0699787	-0.572669	-0.133045	-0.670922	-0.679987	-0.154822	-0.023325	-0.256911	-0.948496	0.00447238	0.324707	0.479101	0.405349	0.33514	0.782753	0.10799	0.00662384	0.0045547	0.500189	0.692641	0.508002	0.796774	0.0204225	0.623283	0.00444011	0.00375252	0.566968	0.931671	0.336784	2.24857e-08
aff-1	yellow	0.338164	0.856151	-0.0408867	0.184358	-0.61721	-0.017837	0.033239	-0.436538	0.139557	-0.210187	0.58688	0.219527	0.38973	0.373512	-0.172549	-0.480174	-0.593304	0.229892	0.170917	-0.0151786	-0.0511727	0.200167	2.31617e-05	0.880495	0.494285	0.01086	0.947724	0.902738	0.0909221	0.606218	0.434604	0.0168529	0.413978	0.135643	0.154143	0.522804	0.059774	0.0154083	0.391704	0.526802	0.955507	0.850713
affl-1	turquoise	-0.412956	0.163091	-0.575267	-0.175327	-0.272646	0.0278326	-0.16318	-0.502107	-0.0308627	0.374346	0.328905	0.311432	0.408918	0.447009	0.170288	-0.0521638	0.177057	0.114995	-0.00655184	0.499388	0.195351	0.111892	0.54617	0.0197298	0.516027	0.306951	0.918504	0.545948	0.0474897	0.909664	0.153152	0.213549	0.240329	0.115795	0.0825752	0.528347	0.847853	0.511828	0.671508	0.980788	0.0489006	0.468422
affl-2	blue	0.60927	0.00768405	-0.0925345	-0.24289	-0.121069	-0.238122	0.605104	0.613675	0.310411	-0.38572	-0.482137	-0.19548	-0.165166	-0.524048	-0.000178969	-0.289822	-0.466715	-0.328481	-0.0324837	-0.249952	-0.78095	0.0122341	0.977468	0.73322	0.364709	0.655133	0.374488	0.0130076	0.0114558	0.241955	0.140068	0.0585886	0.468123	0.541005	0.0371907	0.999475	0.276228	0.0683845	0.214175	0.904938	0.350487	0.000355477
afmd-1	brown	-0.290111	-0.371242	0.367303	0.553772	0.641754	0.597932	-0.114853	0.176756	0.084025	0.400521	0.233327	-0.0181	-0.220892	-0.268805	0.385051	0.173229	0.386635	-0.163389	-0.0333438	0.193069	0.480413	0.275728	0.156862	0.161655	0.0260426	0.00736408	0.0144288	0.671894	0.512557	0.75703	0.124214	0.384467	0.946954	0.411006	0.314085	0.140816	0.52114	0.13905	0.545426	0.902433	0.473734	0.059629
afmd-2	turquoise	-0.41518	0.325063	-0.53505	-0.300327	-0.477031	-0.0544959	-0.460188	-0.644767	0.0478062	0.413675	0.620597	0.492063	0.395335	0.617749	-0.0398418	-0.166852	0.0784934	0.358854	-0.278326	0.167345	0.155839	0.109782	0.219266	0.0327102	0.258392	0.0617095	0.841129	0.0728714	0.00700544	0.860441	0.111207	0.0103121	0.052856	0.129621	0.0107712	0.883529	0.536824	0.772619	0.172264	0.296577	0.535604	0.564393
age-1	brown	-0.29408	-0.811889	0.271376	0.184521	0.847472	0.406195	0.134005	0.585914	0.044971	0.357118	-0.326285	-0.329231	-0.640979	-0.584449	0.46602	0.327402	0.543499	-0.198358	-0.0183774	0.11873	0.163244	0.268911	0.000133749	0.309298	0.493897	3.40697e-05	0.11848	0.620754	0.0170789	0.868649	0.174501	0.217436	0.213068	0.00745858	0.0174263	0.0688526	0.215774	0.0295578	0.461465	0.946142	0.661421	0.545788
agef-1	blue	0.00405084	-0.628412	0.229837	0.380508	0.815968	0.621048	0.32541	0.844725	0.409184	0.333883	-0.20913	-0.453556	-0.465235	-0.870845	0.457683	-0.0207905	0.240397	-0.46668	-0.0570898	0.192947	-0.109996	0.988121	0.00913112	0.391819	0.145965	0.000116057	0.0102409	0.218744	3.83082e-05	0.115536	0.206285	0.436972	0.0776451	0.0693842	1.13482e-05	0.0746488	0.939082	0.369805	0.0684083	0.833664	0.474021	0.68509
agl-1	blue	0.284122	-0.42956	0.234846	0.305378	0.635102	0.494066	0.49436	0.968296	0.556658	0.168182	-0.216979	-0.483377	-0.526734	-0.969154	0.351161	-0.251228	-0.0590082	-0.428776	-0.0671371	-0.00554241	-0.40777	0.286209	0.0968085	0.381289	0.250075	0.00820742	0.0517519	0.0515913	7.93872e-10	0.0251156	0.533535	0.419553	0.0578485	0.0360564	6.56688e-10	0.182319	0.347951	0.82815	0.0974864	0.804875	0.983747	0.116922
agmo-1	yellow	0.659496	0.965551	-0.00392509	0.146777	-0.717206	-0.157782	0.111309	-0.213945	0.27841	-0.416321	0.464731	0.0507108	0.444798	0.184016	-0.322547	-0.659522	-0.863157	0.179608	0.217948	-0.0505654	-0.363393	0.00544689	1.40927e-09	0.98849	0.58752	0.00176443	0.559485	0.681513	0.426241	0.296424	0.10871	0.0697264	0.852047	0.0842899	0.4951	0.223061	0.00544443	1.66515e-05	0.505666	0.417426	0.852466	0.166509
agr-1	turquoise	-0.460751	0.0228222	-0.288475	-0.0343223	-0.0453723	0.148592	-0.552936	-0.377667	0.0185098	0.506382	0.423138	0.0189672	0.282622	0.356568	-0.23602	0.0510373	0.289635	0.253078	0.36468	0.456906	0.280024	0.0724761	0.933141	0.278567	0.899583	0.867487	0.582855	0.0263161	0.14925	0.945755	0.0453332	0.102461	0.944416	0.288871	0.175213	0.378844	0.851104	0.276552	0.344294	0.164901	0.0752066	0.293516
ags-3	grey	-0.72728	-0.484294	-0.290417	-0.280486	0.15092	-0.201941	-0.32018	-0.500455	-0.635163	0.209026	-0.325001	0.171368	0.18207	0.505075	0.15655	0.723606	0.751249	0.131602	0.137696	0.498593	0.603475	0.00141004	0.0573055	0.275197	0.292688	0.576897	0.453244	0.22667	0.0483433	0.00819945	0.437205	0.219358	0.525696	0.499753	0.0459849	0.562595	0.00153184	0.000794402	0.627087	0.611076	0.0493188	0.0133204
agt-1	turquoise	-0.777268	-0.470063	0.0850649	0.0264922	0.313519	-0.0123756	-0.452003	-0.572184	-0.684182	0.225753	-0.0768701	0.192617	0.0305018	0.534087	0.196919	0.788625	0.812571	0.198352	0.00946668	0.303069	0.897535	0.000395271	0.0661629	0.754109	0.922417	0.237025	0.963718	0.0787951	0.020554	0.00346479	0.400518	0.77721	0.474791	0.910716	0.0330854	0.464787	0.000283113	0.000130643	0.46148	0.972243	0.253856	2.41588e-06
agt-2	blue	0.320141	-0.483074	0.30486	0.201836	0.602292	0.291109	0.526802	0.948432	0.378072	-0.0280046	-0.448673	-0.459821	-0.591167	-0.920532	0.32921	-0.0980635	-0.0452459	-0.401565	-0.0555069	-0.137449	-0.421062	0.226731	0.0580287	0.25092	0.453483	0.0135511	0.274004	0.0360282	2.26761e-08	0.148779	0.918002	0.0813014	0.0731297	0.0158776	4.34134e-07	0.213099	0.717869	0.867853	0.123146	0.838218	0.611722	0.104336
agxt-1	yellow	-0.11088	0.30146	0.314831	0.570596	-0.00342983	0.237468	-0.216078	-0.501186	-0.249908	0.00546846	0.513827	0.0352602	0.280915	0.381236	-0.13662	0.0838285	0.0630747	-0.0395308	-0.0212061	0.115252	0.615823	0.682682	0.256513	0.234962	0.0209884	0.989942	0.375842	0.421533	0.0479642	0.350575	0.983964	0.0417539	0.896852	0.291919	0.145132	0.613892	0.757582	0.816489	0.884433	0.937866	0.670813	0.0110907
AH10.2	blue	0.451313	-0.0960611	0.348887	0.328728	0.337225	0.178341	0.295411	0.643852	0.265414	-0.187498	-0.217803	-0.256727	-0.269663	-0.654092	0.377292	-0.187288	-0.248907	-0.24931	-0.196286	0.0472632	-0.30548	0.0793096	0.723417	0.185363	0.21381	0.201498	0.508724	0.266649	0.00711282	0.320463	0.486829	0.417744	0.337143	0.312482	0.00598273	0.149688	0.487326	0.352571	0.351768	0.466253	0.862012	0.249909
AH10.4	turquoise	-0.504237	-0.178347	0.0221357	0.234132	0.212525	0.183496	-0.274146	-0.456886	-0.333781	0.300712	0.274805	0.156421	0.193919	0.374418	0.0988792	0.368732	0.505091	-0.136207	-0.219221	0.257093	0.684488	0.0464062	0.508708	0.935148	0.382781	0.429393	0.496341	0.304191	0.0752206	0.206432	0.257752	0.302983	0.56292	0.471754	0.153067	0.715613	0.159904	0.0459766	0.614973	0.414644	0.33643	0.00344452
AH6.3	turquoise	-0.421928	0.161209	-0.145367	-0.226254	-0.402186	-0.461681	-0.403602	-0.949135	-0.759294	-0.170801	0.0111148	0.431671	0.429069	0.943322	-0.235829	0.537284	0.308715	0.293824	0.100405	0.0869864	0.609855	0.103551	0.550873	0.591152	0.399445	0.122512	0.0718267	0.121078	2.06384e-08	0.000646027	0.527087	0.967413	0.0949997	0.0972326	4.33402e-08	0.379243	0.0318532	0.244673	0.269347	0.711399	0.748719	0.0121284
AH9.1	blue	0.588293	0.0383373	0.034967	0.0745078	0.0586097	0.108484	0.702088	0.695878	0.527085	-0.214785	-0.234582	-0.215198	-0.169756	-0.674097	0.0816684	-0.434558	-0.479255	-0.429044	0.105459	-0.216912	-0.6418	0.0165265	0.887901	0.897705	0.783903	0.829295	0.689214	0.00242918	0.00275512	0.03591	0.424384	0.381841	0.423473	0.529657	0.00418862	0.763661	0.0925658	0.0603351	0.0972543	0.697494	0.4197	0.00735848
AH9.3	brown	0.225379	-0.220069	0.601615	0.82477	0.721827	0.773157	0.318664	0.678555	0.396765	0.174058	0.170311	-0.479645	-0.438068	-0.778647	0.260011	-0.216901	-0.0258778	-0.452808	-0.0683087	-0.0490178	0.0611624	0.401321	0.412797	0.0136846	8.44281e-05	0.00159382	0.00044396	0.229002	0.00385506	0.128114	0.519118	0.528291	0.0600964	0.0896662	0.000379954	0.33078	0.419725	0.924212	0.0781975	0.801533	0.856938	0.821969
AH9.4	yellow	0.248296	0.724816	-0.192684	0.00745797	-0.666556	-0.151791	-0.204276	-0.449632	0.113661	-0.148872	0.480092	0.471565	0.605078	0.402707	-0.431971	-0.441633	-0.488694	-0.065708	-0.193798	-0.30826	-0.134457	0.353793	0.00149083	0.474634	0.978131	0.00480544	0.574674	0.447926	0.0805735	0.675123	0.582136	0.0598241	0.0651837	0.0130126	0.121983	0.0947448	0.0867889	0.0547528	0.808957	0.472035	0.245406	0.619567
AH9.6	turquoise	0.00507751	0.527695	-0.127768	-0.106405	-0.613516	-0.518483	-0.287904	-0.798821	-0.474907	-0.335194	0.177508	0.240736	0.621122	0.784243	-0.345558	0.132535	-0.138488	0.298348	0.217281	0.254452	0.299349	0.98511	0.035657	0.637245	0.694903	0.0114833	0.0396258	0.279563	0.000206218	0.0630431	0.204398	0.510738	0.369108	0.0102293	0.000322757	0.189879	0.624627	0.609006	0.261696	0.418891	0.34159	0.260021
aha-1	brown	0.193725	-0.446734	0.391127	0.579618	0.750008	0.589916	0.360754	0.78508	0.361194	0.135867	-0.177079	-0.474567	-0.277533	-0.837746	0.300082	-0.0555406	0.0814687	-0.569705	0.0791224	0.183474	-0.0466133	0.472205	0.082787	0.134125	0.0186107	0.0008196	0.0161575	0.169839	0.000314854	0.169281	0.615864	0.511776	0.0632582	0.298012	5.11041e-05	0.2588	0.838121	0.764223	0.0212354	0.770842	0.496395	0.863893
ahcy-1	green	0.913241	0.287017	0.529559	0.26898	-0.0754907	-0.258039	0.625514	0.510567	0.0583762	-0.807767	-0.411536	-0.378813	-0.219865	-0.476896	0.00130034	-0.219305	-0.680103	-0.18782	0.25453	-0.23563	-0.492962	7.86817e-07	0.281112	0.034892	0.313757	0.781117	0.334593	0.00955589	0.0432942	0.829966	0.000153852	0.113254	0.147919	0.413241	0.0617936	0.996187	0.414462	0.00374435	0.486069	0.341437	0.379657	0.0523581
aho-3	blue	0.130859	-0.410891	-0.232723	-0.376214	0.238014	0.0595032	0.322145	0.769969	0.489632	0.175159	-0.39787	-0.263418	-0.458556	-0.670222	0.128819	-0.21943	-0.0435886	-0.137844	-0.109421	-0.178529	-0.688633	0.629051	0.113876	0.385733	0.150949	0.374711	0.826729	0.223672	0.000485032	0.0542199	0.516436	0.126958	0.324253	0.074026	0.00449713	0.634455	0.414188	0.872656	0.610689	0.686659	0.508268	0.00317916
ahr-1	red	-0.251756	-0.109186	-0.147367	-0.416142	-0.100034	-0.291231	-0.454706	-0.216709	-0.222628	0.0652455	-0.112149	0.132254	0.00360093	0.292707	-0.0617783	0.247301	0.207822	0.432302	-0.00543413	0.0855268	0.0762096	0.346904	0.687299	0.586002	0.108878	0.712421	0.273794	0.0768014	0.420146	0.407245	0.810279	0.679228	0.625366	0.98944	0.271257	0.820203	0.355788	0.43991	0.094464	0.984065	0.752812	0.77908
ahsa-1	red	-0.374653	-0.807702	-0.00398819	0.00969068	0.755987	0.494242	0.00847973	0.639459	0.292376	0.573623	-0.208566	-0.197998	-0.525157	-0.625603	0.343742	0.138374	0.527658	-0.297771	-0.313663	-0.0368339	-0.0408034	0.152789	0.000154189	0.988305	0.971586	0.000703994	0.0516557	0.975136	0.00764682	0.271824	0.0201659	0.438237	0.462295	0.0367193	0.0095426	0.192373	0.609304	0.0356725	0.262664	0.236797	0.892273	0.880737
ain-1	blue	0.422966	0.123398	0.261674	0.594236	0.352309	0.73155	0.329675	0.715535	0.780211	0.230818	0.375713	-0.500484	-0.210933	-0.785147	0.0198873	-0.658615	-0.3902	-0.328571	0.121617	-0.00759339	-0.35355	0.102615	0.648894	0.327584	0.0152069	0.180794	0.00127852	0.212414	0.00182967	0.000363189	0.389745	0.151538	0.0483283	0.432937	0.000314225	0.941724	0.00553158	0.135131	0.214042	0.653663	0.977734	0.179157
ain-2	blue	0.279342	-0.0564956	-0.489124	-0.60146	-0.22562	-0.289462	0.304827	0.501601	0.434461	-0.0208836	-0.363628	-0.163924	-0.142891	-0.376319	-0.0484641	-0.337816	-0.297931	0.0137366	0.0297383	-0.042118	-0.868926	0.294744	0.835373	0.0545083	0.0137154	0.400804	0.276852	0.250975	0.0477502	0.0926471	0.93881	0.166215	0.544095	0.597555	0.150825	0.858539	0.20066	0.262396	0.959731	0.912943	0.876921	1.25158e-05
aip-1	brown	-0.228755	-0.865798	0.27395	0.124405	0.85978	0.386183	0.185444	0.681233	0.0388886	0.26801	-0.468293	-0.324282	-0.678955	-0.656842	0.531787	0.362626	0.517742	-0.249771	-0.111139	0.0587732	0.0735704	0.394115	1.46348e-05	0.30455	0.646202	1.9565e-05	0.139553	0.491702	0.0036651	0.886299	0.315573	0.0673307	0.220439	0.00382621	0.00570501	0.033994	0.167473	0.039959	0.350847	0.681975	0.828825	0.786563
aipl-1	brown	-0.490946	-0.813475	0.400626	0.421012	0.964056	0.646599	-0.00660766	0.39042	-0.0559692	0.464801	-0.119567	-0.292543	-0.580325	-0.445915	0.440725	0.426045	0.710021	-0.247623	-0.167118	0.059542	0.512152	0.0534794	0.00012662	0.124107	0.104382	1.88987e-09	0.00679431	0.980624	0.134892	0.836887	0.0696788	0.659171	0.271538	0.0184335	0.0834203	0.0875153	0.0998737	0.00205895	0.355142	0.536165	0.826618	0.0425401
aipr-1	red	-0.197414	-0.752167	0.167552	-0.0881812	0.671039	0.218607	-0.0335109	0.665718	0.14862	0.28745	-0.407903	-0.335632	-0.609449	-0.603658	0.211871	0.208693	0.406773	-0.070038	-0.168058	-0.109058	-0.122259	0.463643	0.000776175	0.535092	0.745373	0.00443063	0.415986	0.901946	0.0048783	0.582783	0.280356	0.116792	0.20377	0.0122016	0.0132851	0.430846	0.43795	0.117907	0.796606	0.533841	0.687649	0.651941
air-1	brown	0.032274	-0.65992	0.441998	0.362737	0.860042	0.536753	0.324816	0.867177	0.289733	0.210684	-0.296147	-0.536007	-0.732706	-0.869309	0.409465	0.0682504	0.244544	-0.280137	-0.0358056	-0.0378576	-0.0817571	0.90555	0.00540658	0.0864981	0.167332	1.93251e-05	0.0320553	0.219636	1.36666e-05	0.276382	0.433492	0.265402	0.0323409	0.00124471	1.2275e-05	0.115261	0.8017	0.36135	0.293314	0.895265	0.889296	0.763411
air-2	brown	0.0196732	-0.675255	0.422717	0.363684	0.864414	0.562647	0.333464	0.855692	0.275023	0.211876	-0.30941	-0.470952	-0.693309	-0.863677	0.429835	0.0783463	0.26139	-0.349188	-0.116009	-0.0734308	-0.0584614	0.942351	0.00409985	0.102839	0.166144	1.56645e-05	0.0232722	0.206889	2.36547e-05	0.302583	0.430836	0.243558	0.0655822	0.00289994	1.62367e-05	0.0965719	0.773035	0.328129	0.184958	0.668763	0.786959	0.829721
ajm-1	turquoise	-0.0516586	0.623064	-0.208856	-0.148363	-0.717655	-0.471196	-0.352298	-0.911215	-0.445585	-0.26856	0.309778	0.408665	0.653322	0.888259	-0.352775	0.0686915	-0.161478	0.304858	0.106949	0.122368	0.29936	0.84931	0.00992698	0.437585	0.583444	0.00174725	0.0654237	0.180809	9.19715e-07	0.0836769	0.314542	0.242968	0.116043	0.00606239	4.32003e-06	0.180178	0.800442	0.550199	0.250925	0.693412	0.65165	0.260004
aka-1	blue	0.189121	-0.535797	0.080469	0.0115941	0.552676	0.263245	0.40509	0.9252	0.452294	0.142407	-0.417887	-0.503447	-0.53084	-0.871344	0.26151	-0.121083	0.0319396	-0.295056	0.0176112	0.0200186	-0.491672	0.482996	0.0324219	0.767042	0.966008	0.0264017	0.324581	0.119583	2.87776e-07	0.0785783	0.598809	0.107251	0.0468058	0.0343733	1.106e-05	0.327898	0.655097	0.906524	0.26725	0.948385	0.94134	0.0530737
akap-1	turquoise	0.093848	0.0922665	-0.714781	-0.882936	-0.56712	-0.598191	0.000262038	0.0191321	0.163361	-0.0653911	-0.315453	0.179381	0.204943	0.122875	-0.283824	-0.19229	-0.223208	0.164827	-0.0173225	-0.0845483	-0.703284	0.729564	0.733966	0.00185971	5.89679e-06	0.0219648	0.0143754	0.999232	0.943934	0.545497	0.809863	0.233988	0.506214	0.446412	0.650292	0.286736	0.475555	0.405993	0.541848	0.94923	0.755559	0.00237013
akir-1	blue	0.288254	-0.463923	0.149166	0.0763238	0.539675	0.299131	0.513007	0.964311	0.480618	0.0713957	-0.413526	-0.482582	-0.572667	-0.920109	0.271765	-0.186801	-0.0653293	-0.330586	0.0304081	-0.0881902	-0.522801	0.278953	0.0702787	0.581384	0.778757	0.0309546	0.260385	0.0421376	1.79943e-09	0.0595041	0.792742	0.111349	0.0583222	0.020423	4.50037e-07	0.308578	0.48848	0.810039	0.211078	0.910989	0.745348	0.0377264
akt-1	blue	0.0868985	-0.645174	0.110917	0.0634545	0.648183	0.324512	0.404969	0.88346	0.361355	0.184377	-0.4391	-0.402785	-0.545499	-0.845529	0.322464	-0.00342208	0.165957	-0.434757	-0.130506	-0.0540018	-0.359393	0.748965	0.00695813	0.682581	0.815402	0.00661581	0.220093	0.119704	5.7227e-06	0.169077	0.494241	0.0888265	0.121904	0.0288465	3.70244e-05	0.223187	0.989965	0.539042	0.0924001	0.629986	0.842553	0.171575
akt-2	turquoise	-0.468626	0.236407	-0.352052	-0.310879	-0.492182	-0.415548	-0.471568	-0.950189	-0.574015	-0.00112373	0.17051	0.412252	0.501201	0.946608	-0.19849	0.37723	0.265152	0.408473	0.100417	0.280261	0.489051	0.0671104	0.378041	0.181135	0.241209	0.0527899	0.109435	0.0651821	1.78755e-08	0.0200613	0.996705	0.527802	0.112566	0.0479563	2.87829e-08	0.461161	0.14976	0.320959	0.116231	0.711365	0.293091	0.0545495
aldo-1	green	0.936819	0.454946	0.281949	0.171966	-0.220286	-0.0719798	0.517047	0.591211	0.484696	-0.510686	-0.0571234	-0.254936	-0.126075	-0.553889	-0.182286	-0.609223	-0.850152	-0.190845	0.114787	-0.3774	-0.752116	9.10963e-08	0.0766264	0.29007	0.524229	0.412323	0.791081	0.0402734	0.0158678	0.0570687	0.043237	0.833567	0.340641	0.641748	0.0260048	0.499235	0.0122426	3.03192e-05	0.478941	0.672072	0.149561	0.000777195
aldo-2	lightyellow	-0.144113	-0.237892	0.298362	-0.276315	-0.052554	-0.683814	-0.0708388	-0.410475	-0.923538	-0.572651	-0.634771	0.100271	-0.217652	0.486063	0.0971237	0.802073	0.31765	0.331317	0.0711497	-0.107656	0.396154	0.594391	0.374963	0.261673	0.300225	0.846727	0.00348929	0.794326	0.114279	3.34121e-07	0.0204273	0.00825129	0.711769	0.418076	0.0562687	0.720472	0.0001857	0.23057	0.210009	0.793442	0.691478	0.128756
alfa-1	blue	0.202524	-0.529677	0.349669	0.318316	0.736566	0.506941	0.420194	0.959685	0.455989	0.159037	-0.277516	-0.524781	-0.640546	-0.954228	0.383706	-0.120674	0.0485633	-0.333463	-0.0321735	-0.0383318	-0.293607	0.451913	0.034844	0.184312	0.229538	0.00113702	0.0450569	0.105127	4.17092e-09	0.0758682	0.556323	0.298043	0.0368786	0.00751185	9.99632e-09	0.142328	0.656194	0.858252	0.206891	0.905842	0.887917	0.269718
alg-1	green	0.692827	0.541853	-0.283994	-0.301211	-0.540966	-0.254034	0.289694	0.392786	0.647458	-0.215199	0.0825034	-0.147885	0.104971	-0.317009	-0.378635	-0.778079	-0.813915	0.0531546	0.146318	-0.217756	-0.95866	0.00292776	0.030153	0.286436	0.256925	0.0304775	0.342411	0.276449	0.132337	0.00669697	0.42347	0.761309	0.584671	0.698835	0.231563	0.148126	0.000386203	0.000124701	0.844995	0.5887	0.417848	4.95894e-09
alg-2	blue	0.579644	-0.124677	0.329976	0.311916	0.400881	0.352613	0.544703	0.971258	0.608935	-0.0890706	-0.192127	-0.532785	-0.489795	-0.95905	0.195653	-0.444804	-0.392227	-0.291191	0.0686528	-0.13635	-0.597819	0.018604	0.645476	0.211971	0.23956	0.123845	0.180392	0.0291279	4.027e-10	0.0122949	0.742886	0.475936	0.0335973	0.0541276	4.64558e-09	0.467721	0.0842851	0.132937	0.273862	0.800552	0.614598	0.014452
alg-3	turquoise	-0.257207	0.263779	-0.185905	-0.411993	-0.579916	-0.706142	-0.360683	-0.91807	-0.76045	-0.351687	-0.0997984	0.3935	0.414785	0.954924	-0.261885	0.474229	0.141304	0.417272	0.124043	0.0579552	0.398935	0.336207	0.323565	0.490606	0.112814	0.0185357	0.00223379	0.16993	5.33901e-07	0.000626731	0.181619	0.713073	0.131572	0.110154	8.99721e-09	0.327179	0.0634732	0.601671	0.107823	0.647168	0.831176	0.125851
alg-4	turquoise	-0.217199	0.307274	-0.17117	-0.381573	-0.598337	-0.687363	-0.338601	-0.917592	-0.747428	-0.377846	-0.0871048	0.407853	0.435176	0.949843	-0.275713	0.446268	0.097544	0.396566	0.141975	0.0353162	0.389983	0.419069	0.246997	0.526182	0.144747	0.0143454	0.00325864	0.199548	5.5538e-07	0.000874076	0.149041	0.748387	0.11684	0.0920507	1.8746e-08	0.301323	0.0831474	0.719307	0.128323	0.599929	0.896689	0.135368
alg-5	blue	0.0668275	-0.615042	0.0361775	-0.291564	0.435089	-0.0649276	0.274964	0.741834	0.159417	0.00281656	-0.655888	-0.422248	-0.59082	-0.632747	0.217668	0.132312	0.153579	-0.0334738	0.0732813	-0.0422058	-0.437742	0.805759	0.0112225	0.894182	0.273219	0.0921232	0.811188	0.302692	0.00100242	0.55537	0.99174	0.00580022	0.103262	0.015955	0.00852376	0.41804	0.625214	0.570122	0.902054	0.787384	0.876666	0.0899328
algn-1	brown	-0.142364	-0.674827	0.613406	0.6091	0.95029	0.585187	0.177699	0.573553	-0.0249534	0.164525	-0.236503	-0.465214	-0.594906	-0.633647	0.57628	0.335766	0.444189	-0.26716	-0.0151411	0.19529	0.363905	0.598919	0.00413248	0.0115022	0.0122649	1.7628e-08	0.0172508	0.510276	0.0201847	0.926912	0.542597	0.377842	0.0693983	0.0150636	0.00840174	0.0194647	0.203579	0.0847665	0.31717	0.955617	0.468563	0.165868
algn-10	blue	-0.0657111	-0.63683	-0.161744	-0.388967	0.376222	-0.0939553	0.269661	0.609798	0.0808752	0.0521893	-0.716412	-0.240965	-0.430164	-0.515179	0.315172	0.188963	0.245115	-0.0877425	-0.00689833	0.0571344	-0.372051	0.808948	0.0079813	0.549534	0.136479	0.15094	0.729266	0.312486	0.0121386	0.765896	0.847779	0.00179519	0.368639	0.0962887	0.0411273	0.234429	0.483368	0.360193	0.746602	0.979772	0.833535	0.15589
algn-11	red	-0.755779	-0.671599	0.251092	0.108608	0.56041	0.109174	-0.416376	-0.337472	-0.677851	0.247734	-0.201255	0.0707075	-0.211876	0.309388	0.274735	0.854886	0.896627	0.0911961	-0.101853	0.191461	0.880388	0.000707782	0.0043855	0.34822	0.688878	0.0239482	0.687332	0.108659	0.201147	0.00390627	0.354919	0.454811	0.7947	0.430836	0.243593	0.303111	2.45392e-05	2.56349e-06	0.73695	0.707405	0.477497	6.80802e-06
algn-12	blue	-0.021334	-0.638522	-0.0262794	-0.171166	0.548264	0.219008	0.315562	0.806589	0.346873	0.249035	-0.440416	-0.357451	-0.647156	-0.734293	0.388349	0.00901729	0.19936	-0.148183	-0.10593	-0.0192149	-0.415753	0.937493	0.00776475	0.923039	0.526191	0.0278849	0.415109	0.233818	0.00016004	0.188087	0.352317	0.0877634	0.17407	0.00673106	0.00119947	0.137156	0.97356	0.459158	0.583904	0.696203	0.943692	0.109243
algn-13	brown	-0.570546	-0.890725	0.145911	-0.0187402	0.738778	0.236248	0.0065435	0.22653	-0.300802	0.353577	-0.383954	-0.103132	-0.609129	-0.210438	0.534044	0.628579	0.787704	-0.0983305	-0.172192	0.10216	0.402732	0.0210023	3.72054e-06	0.589749	0.945081	0.00107879	0.378372	0.980812	0.398856	0.257604	0.179121	0.142049	0.703885	0.0122597	0.434044	0.0331021	0.00910708	0.000291094	0.717131	0.523677	0.706562	0.121958
algn-14	blue	0.296493	-0.515854	0.450479	0.329789	0.703899	0.370786	0.569517	0.928772	0.280691	-0.0435753	-0.437544	-0.571039	-0.732114	-0.909331	0.388746	0.000765871	0.0134348	-0.325351	0.10754	-0.069045	-0.284538	0.264818	0.0408173	0.0799352	0.212246	0.00234023	0.157411	0.0212879	2.06297e-07	0.29232	0.872694	0.0900949	0.0208665	0.00126193	1.05985e-06	0.13672	0.997754	0.960615	0.218834	0.691797	0.799434	0.285473
algn-2	brown	-0.415075	-0.554196	0.541419	0.667662	0.834541	0.645866	-0.110409	0.127271	-0.182005	0.324768	0.0973818	-0.206585	-0.323663	-0.235952	0.448255	0.420265	0.607171	-0.254506	-0.193516	0.180683	0.73129	0.109881	0.025905	0.0303115	0.00471074	5.8078e-05	0.00687819	0.683965	0.638566	0.499908	0.219708	0.719757	0.442696	0.221372	0.378987	0.0816204	0.105063	0.0126192	0.341484	0.472692	0.50308	0.00128624
algn-3	blue	0.23302	-0.299461	-0.159076	-0.342247	0.147658	-0.127884	0.577978	0.654664	0.283094	-0.0720643	-0.534238	-0.356284	-0.535664	-0.555638	0.198962	-0.108509	-0.117403	-0.051829	0.120591	-0.0801705	-0.64872	0.385111	0.259835	0.556227	0.194442	0.585252	0.636937	0.0190266	0.00592406	0.288032	0.790841	0.0330263	0.175581	0.0324731	0.0254402	0.460073	0.689147	0.664999	0.848819	0.656417	0.767884	0.00655613
algn-5	blue	0.418425	0.00111434	0.130933	0.333102	0.334265	0.512273	0.404339	0.819368	0.771126	0.17438	0.122946	-0.591451	-0.254816	-0.846601	-0.00482499	-0.625455	-0.359604	-0.305566	0.0915726	-0.0234621	-0.520234	0.106753	0.996732	0.628856	0.207413	0.205733	0.042483	0.120335	0.000102837	0.000469785	0.518333	0.650104	0.0158146	0.340876	3.53684e-05	0.985851	0.00956473	0.171305	0.24977	0.7359	0.93127	0.0388472
algn-6	blue	0.363878	-0.377512	0.111361	-0.0204827	0.399625	0.160605	0.409546	0.90973	0.454236	-0.00481134	-0.420639	-0.433818	-0.47555	-0.8394	0.0804894	-0.204614	-0.145994	-0.337355	-0.00881411	-0.186506	-0.614663	0.165902	0.149431	0.681371	0.939982	0.125137	0.552387	0.115182	1.02875e-06	0.0771457	0.985891	0.104721	0.0931856	0.0626368	4.77874e-05	0.766984	0.447159	0.589535	0.201313	0.974156	0.489179	0.0112867
algn-7	blue	0.0233133	-0.749558	0.186394	-0.0244374	0.641449	0.10976	0.420727	0.738283	0.0352421	0.0218062	-0.654909	-0.399342	-0.640363	-0.668949	0.31694	0.301873	0.30055	-0.351022	0.0103528	-0.0465319	-0.222023	0.931705	0.000828901	0.489444	0.92842	0.00740114	0.685732	0.104641	0.00109162	0.896905	0.936111	0.00589911	0.12543	0.00753441	0.00460237	0.231671	0.25583	0.258022	0.182503	0.969646	0.864129	0.408553
algn-8	brown	-0.692141	-0.818323	0.0264372	-0.0413299	0.63407	0.195118	-0.0701514	0.00367284	-0.409347	0.378805	-0.312534	-0.0954117	-0.487826	0.00569193	0.592752	0.719419	0.851803	0.0369595	-0.0858421	0.366137	0.516014	0.00296773	0.000106762	0.922578	0.879208	0.00834487	0.468963	0.796283	0.989229	0.115376	0.147928	0.23858	0.725219	0.0552497	0.983309	0.0155285	0.00168098	2.81865e-05	0.891908	0.751928	0.163092	0.0407439
algn-9	blue	0.353442	-0.347358	-0.00972451	-0.168567	0.302555	0.0412774	0.476265	0.873092	0.43862	-0.043832	-0.479591	-0.465742	-0.4908	-0.786599	0.251207	-0.210631	-0.172392	-0.161764	0.0688084	0.00243535	-0.679733	0.179299	0.187429	0.971487	0.532585	0.254703	0.879361	0.0621879	1.00991e-05	0.0892166	0.87195	0.0601298	0.0690403	0.0535612	0.000300905	0.347994	0.433612	0.523188	0.549484	0.800108	0.992858	0.00377053
alh-1	turquoise	-0.520653	0.18395	-0.0742154	-0.0427572	-0.279352	-0.196545	-0.555463	-0.941016	-0.596527	0.0661407	0.327111	0.413224	0.406734	0.891966	-0.159611	0.41088	0.354769	0.335805	-0.010543	0.144314	0.735886	0.0386626	0.495258	0.784733	0.875067	0.294726	0.465652	0.0254963	5.69382e-08	0.0147208	0.807721	0.216205	0.111636	0.117946	3.44622e-06	0.554882	0.113887	0.177556	0.203524	0.969088	0.59387	0.0011554
alh-10	blue	0.408809	-0.100396	0.228916	0.445719	0.454135	0.651681	0.427751	0.89022	0.786629	0.220219	0.157119	-0.392056	-0.356296	-0.929571	0.189436	-0.572206	-0.305933	-0.434505	-0.165587	-0.148401	-0.465209	0.115902	0.711423	0.393773	0.0835724	0.0772197	0.00623487	0.0983776	3.83705e-06	0.000300637	0.41247	0.561156	0.133122	0.175566	1.91042e-07	0.482255	0.020548	0.249173	0.0926099	0.539958	0.583345	0.0694013
alh-11	turquoise	-0.57306	0.115579	-0.246668	-0.307014	-0.369621	-0.390207	-0.598189	-0.958474	-0.648441	0.0473398	0.16818	0.43355	0.421958	0.953571	-0.139592	0.478192	0.397867	0.446791	-0.0044157	0.222157	0.628328	0.0203169	0.669929	0.357061	0.247418	0.158822	0.135123	0.0143758	5.11488e-09	0.00658711	0.861791	0.533541	0.0934104	0.103524	1.10263e-08	0.606126	0.060989	0.126961	0.0827431	0.987051	0.408263	0.00914317
alh-12	turquoise	-0.1745	0.511992	-0.118177	-0.216437	-0.624119	-0.441509	-0.535722	-0.878995	-0.416045	-0.13356	0.38993	0.377679	0.430582	0.883669	-0.394519	0.117447	-0.0540429	0.547582	0.100133	0.00942968	0.342016	0.51804	0.0426159	0.662912	0.420744	0.00976589	0.0868879	0.0324506	7.35439e-06	0.108969	0.621925	0.135425	0.149237	0.0959304	5.6545e-06	0.130486	0.664882	0.842435	0.0281199	0.71215	0.972351	0.194763
alh-13	green	0.788908	0.655836	0.285467	0.539073	-0.16714	0.312608	0.39662	0.422887	0.661035	-0.23047	0.434077	-0.311934	0.0802493	-0.490079	-0.118855	-0.819551	-0.836261	-0.164798	0.165228	-0.0872122	-0.484569	0.000280698	0.00580543	0.283833	0.0311788	0.536112	0.238463	0.128266	0.102686	0.00530155	0.39048	0.092968	0.239531	0.767662	0.053967	0.661086	0.000102164	5.42427e-05	0.541918	0.540852	0.748087	0.0571434
alh-3	turquoise	-0.557761	0.210833	-0.390291	-0.414981	-0.502252	-0.399865	-0.624612	-0.965596	-0.513218	0.119947	0.264803	0.502089	0.468703	0.971557	-0.260563	0.327952	0.308288	0.470875	-0.0441841	0.122512	0.481642	0.0247678	0.43316	0.135033	0.109969	0.0474153	0.124889	0.00969125	1.39658e-09	0.0420384	0.658148	0.32162	0.0474991	0.0670589	3.74567e-10	0.329716	0.214958	0.24536	0.0656322	0.870929	0.651264	0.0588855
alh-4	turquoise	-0.204825	0.535026	-0.192982	-0.282893	-0.668657	-0.456166	-0.576411	-0.894052	-0.387327	-0.121022	0.384328	0.405511	0.473378	0.898175	-0.371934	0.0777692	-0.0621804	0.563942	-0.0045582	-0.0103958	0.299391	0.446678	0.0327197	0.473937	0.288389	0.00462674	0.0757401	0.0194305	3.02377e-06	0.138283	0.65526	0.141628	0.119162	0.0640156	2.31628e-06	0.156029	0.774667	0.819051	0.0228878	0.986633	0.96952	0.259953
alh-5	turquoise	-0.0228664	0.456876	-0.0502063	-0.271492	-0.659786	-0.691885	-0.282374	-0.86661	-0.683652	-0.513234	-0.0347347	0.346013	0.469262	0.890642	-0.331619	0.32351	-0.0886343	0.392066	0.189602	-0.0106701	0.321783	0.933012	0.075228	0.853504	0.309084	0.00541929	0.00298279	0.289313	1.40577e-05	0.00350015	0.0420308	0.898382	0.189258	0.0666895	3.73944e-06	0.209567	0.221604	0.744106	0.133111	0.481865	0.968716	0.224223
alh-6	turquoise	-0.137931	0.592234	-0.0440936	0.0724128	-0.504671	-0.123766	-0.534558	-0.776394	-0.170489	0.0279603	0.666482	0.297618	0.507732	0.72076	-0.430188	-0.105053	-0.117395	0.358749	-0.0330017	-0.00409471	0.375705	0.610461	0.0156419	0.871192	0.789851	0.0461874	0.64791	0.0329014	0.000405236	0.527853	0.918131	0.00481189	0.262923	0.044668	0.00163198	0.0962684	0.698608	0.665022	0.172399	0.903429	0.987992	0.151547
alh-7	turquoise	0.00882987	0.516805	-0.368643	-0.611172	-0.844673	-0.791734	-0.339427	-0.754064	-0.41255	-0.375958	0.0077446	0.466836	0.490419	0.822962	-0.350109	0.0688263	-0.218817	0.465032	-0.0376785	-0.10027	-0.0436849	0.974109	0.0403834	0.160014	0.0118931	3.83923e-05	0.000257504	0.198384	0.000739607	0.11228	0.151249	0.977291	0.0683032	0.0537755	9.02564e-05	0.183723	0.800057	0.415528	0.0695218	0.889817	0.711772	0.872377
alh-8	turquoise	-0.154197	0.271041	-0.415395	-0.708957	-0.728292	-0.864521	-0.261021	-0.766912	-0.60552	-0.372681	-0.24112	0.420627	0.380619	0.857639	-0.286753	0.335474	0.0096003	0.44281	0.0721822	-0.0224023	0.0457376	0.568554	0.30992	0.109579	0.00210573	0.00137792	1.55825e-05	0.328837	0.000527319	0.0129288	0.155135	0.368322	0.104732	0.145838	2.16261e-05	0.281575	0.203996	0.971851	0.0858537	0.790506	0.934368	0.866429
alh-9	blue	0.503607	0.0764359	0.0788283	0.317516	0.237319	0.507166	0.376223	0.835834	0.880878	0.206557	0.240068	-0.372357	-0.219475	-0.854172	0.0640892	-0.715942	-0.464897	-0.326006	-0.0506199	-0.0555384	-0.634365	0.0467247	0.778439	0.771673	0.230777	0.376148	0.0449462	0.150938	5.51737e-05	6.62406e-06	0.442761	0.37048	0.155523	0.41409	2.5347e-05	0.813586	0.0018136	0.0696136	0.217852	0.852309	0.838127	0.00830535
alkb-1	lightyellow	-0.54006	-0.502092	-0.0212393	-0.209367	0.233702	-0.188938	0.0431938	-0.320692	-0.652869	-0.0511915	-0.492647	0.188596	-0.133968	0.320624	0.219753	0.699263	0.631988	-0.0520412	-0.231487	-0.107697	0.529707	0.0308116	0.0474976	0.937769	0.43644	0.383681	0.483429	0.8738	0.225886	0.00610956	0.850659	0.0525322	0.484235	0.620852	0.225991	0.413485	0.00257337	0.00862775	0.848206	0.388335	0.691367	0.034832
alkb-7	red	-0.726353	-0.646714	0.223208	0.198979	0.603815	0.310845	-0.350133	-0.229317	-0.445219	0.406179	-0.0178677	0.123312	-0.183453	0.174159	0.150506	0.646336	0.838445	-0.125466	-0.230022	-0.016001	0.817458	0.00144001	0.00678119	0.405992	0.460035	0.0132546	0.241264	0.18369	0.392922	0.0839616	0.118496	0.947634	0.649123	0.496444	0.518871	0.577954	0.00682429	4.96788e-05	0.643371	0.391428	0.953099	0.000110102
alkb-8	brown	-0.642831	-0.921564	0.0275441	-0.0353135	0.712509	0.182773	-0.0133526	0.0990393	-0.45551	0.288219	-0.534207	-0.0591258	-0.347334	-0.0948911	0.527203	0.772221	0.878721	-0.235142	-0.1433	0.285204	0.512485	0.00723418	3.97258e-07	0.919346	0.896697	0.00195278	0.498071	0.960856	0.715171	0.0762156	0.279012	0.0330383	0.827813	0.187461	0.726665	0.0358612	0.000455714	7.46607e-06	0.380672	0.596495	0.284297	0.0423831
allo-1	turquoise	-0.885099	-0.459552	-0.429507	-0.513465	0.0189723	-0.233561	-0.476683	-0.640101	-0.610261	0.347463	-0.177935	0.385058	0.0991416	0.670094	0.103268	0.692315	0.802616	0.277687	-0.160092	0.215298	0.576026	5.20596e-06	0.0733198	0.0968546	0.0419229	0.944402	0.383976	0.0619262	0.00756695	0.0120555	0.187287	0.509704	0.140809	0.714888	0.00450764	0.703512	0.00295755	0.000182441	0.297733	0.553674	0.423253	0.019531
alp-1	green	0.936982	0.505466	0.246696	0.265689	-0.216065	0.00367539	0.583847	0.584032	0.55963	-0.445518	0.0591836	-0.347916	-0.0834662	-0.570208	-0.15419	-0.683016	-0.869781	-0.237924	0.179182	-0.231163	-0.74452	8.95004e-08	0.0457892	0.357005	0.319943	0.421562	0.989222	0.0175707	0.0175261	0.0241873	0.0837291	0.827647	0.186673	0.758601	0.0210959	0.56857	0.00354293	1.19836e-05	0.374897	0.506692	0.389016	0.000939006
alr-1	yellow	0.390606	0.496617	-0.465275	-0.148541	-0.402804	0.117645	0.194363	0.288581	0.793325	0.196288	0.367874	-0.0764008	0.237455	-0.274187	-0.325526	-0.8239	-0.613476	0.0112647	0.233013	0.0340895	-0.735636	0.13469	0.0503699	0.0693565	0.582986	0.121884	0.664347	0.470718	0.278383	0.000245156	0.466249	0.160955	0.778539	0.375868	0.304116	0.218572	8.71908e-05	0.0114901	0.966973	0.385126	0.900261	0.00116223
alx-1	turquoise	-0.294899	-0.05287	-0.718076	-0.909851	-0.52752	-0.709753	-0.184277	-0.412495	-0.277352	-0.00148591	-0.331506	0.375679	0.264234	0.531137	-0.297093	0.217152	0.163578	0.189891	-0.0756557	-0.0664227	-0.236094	0.267517	0.845816	0.00173124	1.01953e-06	0.0357295	0.00207062	0.494479	0.112333	0.298341	0.995642	0.209732	0.151578	0.3227	0.0342543	0.263805	0.419172	0.544955	0.481183	0.780649	0.806915	0.378691
aly-1	blue	0.406565	-0.202653	0.514277	0.623591	0.635973	0.660708	0.452529	0.89644	0.559486	0.0827983	0.0123907	-0.534139	-0.521341	-0.947288	0.253191	-0.361417	-0.205079	-0.396799	0.00542862	-0.128581	-0.261678	0.118113	0.451617	0.0415447	0.00984627	0.00809286	0.00533219	0.0784043	2.59484e-06	0.0242317	0.76048	0.963674	0.0330648	0.0383607	2.63603e-08	0.34407	0.168999	0.446104	0.128078	0.984081	0.635086	0.327576
aly-2	blue	0.109125	-0.576223	0.476679	0.49223	0.853275	0.635776	0.364247	0.885717	0.374999	0.215218	-0.191229	-0.477892	-0.64604	-0.915013	0.377805	-0.0351166	0.161357	-0.426734	-0.0910385	-0.100795	-0.0844311	0.687467	0.0194796	0.0619289	0.0527633	2.63925e-05	0.00811862	0.16544	5.02176e-06	0.15238	0.423428	0.478042	0.0611746	0.00685813	6.84249e-07	0.149089	0.89727	0.550504	0.0992677	0.73739	0.710323	0.755889
aly-3	blue	0.125119	-0.578629	0.378338	0.372794	0.801839	0.581939	0.397008	0.929185	0.425997	0.2195	-0.242424	-0.501768	-0.659142	-0.937632	0.384914	-0.0764701	0.128356	-0.367942	-0.059786	-0.0678068	-0.19614	0.644297	0.0188605	0.14847	0.155	0.000187118	0.0180341	0.127859	1.98288e-07	0.0999161	0.414035	0.365659	0.047664	0.00548075	8.33769e-08	0.14097	0.778342	0.635683	0.160871	0.825917	0.802965	0.466591
ama-1	red	0.184146	-0.151108	-0.546613	-0.689196	-0.215269	-0.336986	0.214052	0.428385	0.340487	0.00155425	-0.438968	-0.0215753	-0.0373942	-0.294144	-0.109411	-0.217177	-0.183996	-0.0765209	-0.0254612	-0.0956429	-0.78407	0.49479	0.576416	0.0284561	0.00314448	0.423316	0.201839	0.426006	0.0978259	0.196896	0.995442	0.0889337	0.936787	0.890643	0.268801	0.686686	0.419117	0.495149	0.778199	0.925429	0.724578	0.000324412
aman-1	yellow	-0.175282	0.430819	-0.519565	-0.250106	-0.439364	0.142695	-0.307798	-0.331217	0.40071	0.467231	0.703691	0.316684	0.291949	0.316238	-0.155257	-0.486254	-0.169425	0.318843	-0.155988	0.0611858	-0.125583	0.516137	0.0957268	0.0391434	0.35018	0.0886129	0.59806	0.24615	0.210155	0.124021	0.0680386	0.00235032	0.232068	0.272558	0.232763	0.565866	0.0561578	0.53047	0.228726	0.564013	0.821901	0.643059
aman-2	blue	0.180305	-0.432355	0.380589	0.569313	0.780231	0.71539	0.450848	0.873777	0.498037	0.247104	-0.0590016	-0.575472	-0.50636	-0.924698	0.403225	-0.183126	0.0488831	-0.446111	0.0404581	0.136261	-0.130399	0.503989	0.0944191	0.145873	0.021345	0.000362974	0.00183539	0.0796575	9.74192e-06	0.0496131	0.356183	0.828169	0.019676	0.0453443	3.01178e-07	0.121459	0.497225	0.857327	0.0832687	0.881739	0.614831	0.630268
aman-3	turquoise	0.0971782	0.537206	-0.135708	-0.29557	-0.696796	-0.641494	-0.17343	-0.742932	-0.494205	-0.49334	0.0278767	0.299333	0.501343	0.764249	-0.264037	0.127937	-0.224682	0.270215	0.0482146	-0.0101387	0.146013	0.72032	0.0318827	0.616281	0.266379	0.00270483	0.00739566	0.52065	0.000976085	0.0516755	0.0521501	0.918375	0.260048	0.047883	0.000566582	0.323075	0.636796	0.402817	0.311455	0.85926	0.970273	0.589485
amdh-1	blue	0.636346	0.362717	0.0457636	0.230377	-0.0873007	0.273132	0.247875	0.588407	0.763289	0.0318058	0.323667	-0.106694	-0.0439347	-0.59147	-0.0199336	-0.749123	-0.659855	-0.162757	0.0130278	-0.0785395	-0.667846	0.00804422	0.167358	0.866353	0.390677	0.747839	0.306055	0.354637	0.0165004	0.000581305	0.906914	0.221367	0.694111	0.871652	0.0158104	0.941589	0.000837973	0.00541271	0.547004	0.961807	0.772489	0.00469508
ampd-1	turquoise	-0.199498	0.481999	-0.386035	-0.476841	-0.774097	-0.635389	-0.516576	-0.919598	-0.452946	-0.191685	0.181649	0.497649	0.628673	0.952196	-0.396401	0.152179	-0.0492326	0.478268	0.0791665	0.0778549	0.207095	0.458841	0.0586709	0.139717	0.061828	0.000432415	0.00816952	0.0404876	4.69932e-07	0.0780955	0.476972	0.500761	0.049819	0.00909357	1.34753e-08	0.128497	0.573686	0.856317	0.0609423	0.770718	0.774424	0.441546
amph-1	blue	0.517169	0.241549	-0.0579808	0.140444	-0.112335	0.111066	0.445473	0.449772	0.548972	-0.110257	0.0344679	-0.107578	0.134286	-0.458622	-0.32683	-0.531294	-0.505748	-0.521433	0.020625	-0.33129	-0.575146	0.040218	0.367445	0.831102	0.603908	0.678725	0.682175	0.083764	0.0804681	0.0276427	0.684379	0.899159	0.691692	0.620017	0.0739787	0.216623	0.0341912	0.0456483	0.0383206	0.939566	0.210047	0.0197616
amt-1	blue	0.777793	0.00356482	0.598755	0.450647	0.273241	0.0418386	0.69529	0.704684	0.121593	-0.607904	-0.450989	-0.429776	-0.338709	-0.700977	0.185843	-0.126819	-0.462293	-0.429107	0.19298	-0.173334	-0.364237	0.000389381	0.989546	0.0142599	0.079809	0.305854	0.877732	0.00278774	0.00230252	0.653729	0.0124837	0.0795521	0.0966227	0.199396	0.00248507	0.490754	0.639767	0.0714014	0.0972002	0.473943	0.520885	0.165453
amt-2	turquoise	-0.462772	0.114958	-0.269089	-0.35067	-0.350058	-0.285559	-0.398079	-0.680483	-0.281581	0.200497	0.30053	0.292092	0.159371	0.703273	-0.371011	0.207379	0.252439	0.466035	0.0769619	-0.0678707	0.326273	0.0710702	0.67161	0.313555	0.182973	0.183791	0.283673	0.126741	0.00371756	0.290727	0.456548	0.258054	0.272311	0.555485	0.0023707	0.157139	0.440907	0.345555	0.0688424	0.77695	0.802782	0.217454
amt-3	turquoise	-0.0315864	0.471366	-0.347701	-0.563137	-0.786907	-0.785463	-0.362558	-0.760725	-0.459843	-0.351268	-0.0259745	0.371927	0.494454	0.826019	-0.347493	0.133149	-0.160207	0.525977	0.225047	0.0912034	0.0230552	0.907554	0.0653126	0.186964	0.0231262	0.000298143	0.000311283	0.167558	0.000622203	0.0731141	0.182177	0.923929	0.156037	0.0515397	8.05869e-05	0.187246	0.623008	0.553386	0.0363735	0.402034	0.73693	0.93246
amt-4	turquoise	-0.123685	0.529025	-0.446138	-0.533378	-0.828149	-0.65196	-0.335038	-0.876222	-0.419247	-0.240984	0.141151	0.492502	0.551205	0.917571	-0.322204	0.0932768	-0.130363	0.443702	0.0413009	0.0288813	0.0933818	0.648127	0.03511	0.0832474	0.0333633	7.4374e-05	0.00620535	0.204622	8.55262e-06	0.105995	0.368601	0.602069	0.0526127	0.0268895	5.56322e-07	0.223582	0.731153	0.630364	0.0851497	0.879292	0.915443	0.730861
amx-1	blue	0.403478	-0.204126	0.386618	0.525425	0.589874	0.63032	0.501336	0.936827	0.640971	0.14026	0.0155824	-0.551773	-0.547019	-0.972813	0.310281	-0.418611	-0.227436	-0.348024	0.0199932	-0.0366196	-0.37899	0.121203	0.448266	0.139069	0.0366059	0.0161671	0.00885975	0.0478869	9.10107e-08	0.00745963	0.604386	0.954325	0.0267003	0.028315	2.73938e-10	0.242163	0.106582	0.396921	0.186527	0.941414	0.892896	0.147714
amx-2	turquoise	0.510426	0.795318	-0.0281501	-0.175217	-0.833205	-0.651792	-0.0179718	-0.482728	-0.214593	-0.670942	0.0558897	0.110252	0.501454	0.51562	-0.591196	-0.218443	-0.638678	0.233771	0.287443	-0.195236	-0.231157	0.0433619	0.000230386	0.917577	0.516296	6.12108e-05	0.00622313	0.94733	0.0582346	0.42481	0.00443846	0.837116	0.684391	0.0478255	0.0409244	0.0158713	0.416344	0.00774505	0.383536	0.280367	0.468689	0.389029
amx-3	blue	0.527289	0.0702278	0.344241	0.466043	0.310187	0.513888	0.244529	0.759656	0.700546	0.0877776	0.233247	-0.394982	-0.242536	-0.779834	-0.0486965	-0.559449	-0.425312	-0.272761	0.0586577	-0.133891	-0.429305	0.0358252	0.796065	0.191686	0.0688372	0.242314	0.0417254	0.361379	0.000639939	0.00250707	0.746503	0.384635	0.129995	0.365429	0.000367178	0.857867	0.0242431	0.100521	0.306737	0.829157	0.621054	0.0970288
anat-1	blue	0.0361063	-0.634027	0.21228	0.0997104	0.699476	0.385163	0.269035	0.882024	0.382145	0.233229	-0.35525	-0.386481	-0.638794	-0.853691	0.436452	-0.0292896	0.180257	-0.213146	-0.141646	-0.0409434	-0.283401	0.89439	0.00835066	0.429937	0.713316	0.00256226	0.140691	0.313655	6.21046e-06	0.144096	0.384673	0.176927	0.139222	0.00773044	2.59031e-05	0.0909934	0.914252	0.504106	0.428013	0.600783	0.88033	0.287487
anc-1	turquoise	0.342296	0.719061	-0.464044	-0.542519	-0.917077	-0.614501	-0.197918	-0.361355	0.170095	-0.233431	0.243517	0.296954	0.502592	0.43534	-0.587649	-0.474936	-0.605778	0.347173	0.102321	-0.169296	-0.53597	0.194374	0.00169425	0.0701957	0.0299109	5.79297e-07	0.0113143	0.46248	0.169077	0.528822	0.384249	0.363433	0.264039	0.0472413	0.0919141	0.0166746	0.0630248	0.01288	0.187679	0.706119	0.530789	0.0323552
angl-1	blue	0.528069	0.02295	-0.245673	-0.442364	-0.200241	-0.279496	0.458937	0.618999	0.423742	-0.242501	-0.431532	-0.157525	-0.208571	-0.500277	-0.0980208	-0.382059	-0.470403	-0.13708	0.019827	-0.295118	-0.911892	0.0355024	0.932767	0.359066	0.0862069	0.457136	0.294465	0.0737552	0.0105677	0.101919	0.3655	0.095118	0.560132	0.438224	0.0484358	0.717987	0.144194	0.0659408	0.612687	0.941901	0.267146	8.73321e-07
ani-1	blue	0.246169	-0.498151	0.137152	0.00695715	0.526045	0.265363	0.44423	0.940361	0.446052	0.0839104	-0.421569	-0.456159	-0.6124	-0.880336	0.25485	-0.144354	-0.0254261	-0.289498	-0.0564709	-0.149749	-0.526152	0.358065	0.0495527	0.612498	0.979599	0.0363447	0.320559	0.0847347	6.14078e-08	0.0833146	0.757352	0.103876	0.0757448	0.0116769	6.82795e-06	0.34081	0.593767	0.925531	0.276789	0.835444	0.57989	0.0362999
ani-2	blue	0.313113	-0.280741	-0.215353	-0.383601	0.103756	-0.100851	0.40086	0.759687	0.459151	-0.0154445	-0.464708	-0.296312	-0.354646	-0.649762	0.0506035	-0.26014	-0.20365	-0.157115	-0.00685997	-0.143563	-0.786764	0.237665	0.292229	0.423131	0.142446	0.702169	0.710169	0.123866	0.000639409	0.0736033	0.954729	0.0697425	0.265124	0.177717	0.00644161	0.852357	0.33053	0.449347	0.561167	0.979884	0.595814	0.000299429
ani-3	brown	-0.623516	-0.553584	-0.162408	-0.407564	0.292375	-0.0277157	-0.537172	-0.0277011	-0.141293	0.419072	-0.185838	-0.0348857	-0.196707	0.0892869	-0.0973642	0.364304	0.604332	0.347955	-0.130525	-0.0123362	0.214631	0.00985772	0.026104	0.547874	0.117125	0.271826	0.918845	0.0318958	0.918888	0.601701	0.106157	0.490763	0.897942	0.465279	0.742281	0.719805	0.16537	0.0131552	0.18662	0.629934	0.963834	0.424725
anmt-1	blue	0.745025	0.398396	0.198624	0.453344	0.000397097	0.354172	0.522523	0.654671	0.755994	-0.0965372	0.291193	-0.381819	-0.0997393	-0.688288	-0.0576019	-0.756272	-0.716307	-0.313062	0.151041	-0.0698668	-0.628357	0.000927454	0.12641	0.460853	0.0778014	0.998835	0.178339	0.0378465	0.00592341	0.000703855	0.722097	0.273859	0.144467	0.713236	0.00320063	0.832191	0.000698833	0.00179928	0.237745	0.576587	0.797093	0.00913902
anmt-2	blue	0.793958	0.314525	0.383709	0.525263	0.117707	0.361829	0.468224	0.738088	0.683364	-0.185915	0.170499	-0.402541	-0.139077	-0.769042	-0.122894	-0.677596	-0.691662	-0.371811	0.194335	-0.199978	-0.567081	0.000240385	0.235442	0.142325	0.0366741	0.66418	0.168478	0.0673766	0.00109669	0.00351944	0.490582	0.527828	0.122152	0.607468	0.000497547	0.650241	0.00392495	0.00299591	0.156178	0.470784	0.457739	0.021976
anmt-3	green	0.812164	0.610174	-0.0671289	-0.14627	-0.55149	-0.316495	0.259865	0.317587	0.496248	-0.401731	0.0699696	-0.0624404	0.159907	-0.251604	-0.481033	-0.679903	-0.866071	-0.06767	0.0972348	-0.373811	-0.850478	0.000132492	0.0120711	0.804899	0.588824	0.0267945	0.232362	0.331061	0.230667	0.0505682	0.122976	0.796801	0.818306	0.554138	0.347205	0.0592533	0.00375846	1.4439e-05	0.803355	0.720164	0.153788	2.98884e-05
anoh-1	turquoise	-0.483894	-0.138128	-0.459625	-0.463941	-0.145668	-0.184138	-0.246298	-0.381785	-0.244779	0.195605	-0.099802	-0.198413	0.15375	0.434654	-0.0417941	0.285483	0.358371	0.459768	0.406038	0.552511	0.183513	0.057542	0.609947	0.0732681	0.0702665	0.590374	0.49481	0.357807	0.144506	0.360873	0.467833	0.713063	0.461337	0.569689	0.0924854	0.877861	0.283806	0.172885	0.073167	0.118637	0.0264562	0.496302
anoh-2	blue	0.14478	-0.0179941	-0.479016	-0.378079	-0.1343	-0.0904226	0.0122037	0.31683	0.363946	0.126648	-0.173809	-0.0681679	0.226995	-0.255783	-0.173379	-0.304978	-0.165314	-0.226208	-0.082593	0.0953152	-0.557819	0.592666	0.947264	0.060482	0.14877	0.619979	0.739109	0.964222	0.231842	0.165817	0.640222	0.519726	0.801935	0.397863	0.338985	0.520774	0.250728	0.540637	0.399544	0.761057	0.725487	0.0247497
anp-1	turquoise	-0.651584	0.0033739	-0.407408	-0.287523	-0.282926	-0.236125	-0.575049	-0.867997	-0.514803	0.215448	0.175104	0.37224	0.550292	0.853396	-0.174289	0.44689	0.482098	0.229602	0.0176089	0.359331	0.590547	0.00624527	0.990106	0.117279	0.280227	0.288329	0.378627	0.0197871	1.31164e-05	0.0413009	0.42292	0.516571	0.155663	0.0271956	2.62493e-05	0.518555	0.0826668	0.0586118	0.392318	0.948392	0.171653	0.016016
ant-1.1	turquoise	-0.450271	0.287034	-0.238359	-0.260379	-0.494166	-0.390686	-0.566186	-0.986309	-0.572469	-0.00103595	0.278573	0.517402	0.493072	0.971931	-0.285983	0.33687	0.238068	0.389058	-0.0344647	0.057749	0.550029	0.0800916	0.281082	0.374	0.33007	0.051697	0.134603	0.022233	2.33209e-12	0.0204766	0.996962	0.29613	0.0401124	0.0522978	3.41801e-10	0.282926	0.202003	0.3746	0.136378	0.899168	0.831768	0.0272842
ant-1.2	lightcyan	-0.149997	-0.137336	-0.37039	-0.387825	-0.172393	-0.315218	0.542015	-0.202182	-0.314074	-0.155973	-0.439738	0.00144029	-0.0608888	0.249373	-0.0638524	0.299651	0.160389	-0.157936	0.297075	-0.0516139	-0.0430539	0.579255	0.612018	0.15789	0.137734	0.523185	0.234357	0.0300938	0.452693	0.236151	0.564053	0.08831	0.995776	0.822753	0.351642	0.814263	0.259518	0.552929	0.559096	0.263836	0.84944	0.874206
ant-1.3	turquoise	-0.261336	0.33121	-0.228527	-0.377876	-0.617738	-0.64548	-0.401745	-0.951256	-0.680502	-0.283579	0.0287719	0.459911	0.499236	0.973479	-0.278716	0.392402	0.107129	0.382237	0.0807081	0.0644455	0.400094	0.328232	0.210164	0.3946	0.149007	0.010773	0.00692269	0.122962	1.5405e-08	0.0037162	0.287171	0.915763	0.0730662	0.0489804	2.3073e-10	0.295872	0.132749	0.69292	0.143991	0.766368	0.812566	0.124654
ant-1.4	turquoise	-0.190413	0.414852	-0.294404	-0.443157	-0.717763	-0.688405	-0.39373	-0.934862	-0.621057	-0.307701	0.037432	0.489068	0.525291	0.967577	-0.331293	0.294973	0.00667724	0.405957	0.061189	0.0155385	0.277736	0.479957	0.110091	0.26836	0.0855789	0.00174312	0.00319336	0.131326	1.12183e-07	0.0102395	0.246307	0.890533	0.0545397	0.0366626	9.2696e-10	0.210043	0.267392	0.98042	0.118717	0.821892	0.954454	0.297644
aos-1	blue	-0.0153418	-0.691186	0.371652	0.312971	0.856414	0.5585	0.301044	0.858956	0.318656	0.27798	-0.278391	-0.43132	-0.698638	-0.860639	0.409531	0.0596306	0.27824	-0.339083	-0.12237	-0.0908706	-0.0865159	0.95503	0.00302418	0.156369	0.23789	2.28845e-05	0.0245369	0.257202	2.03378e-05	0.229014	0.297202	0.29646	0.0952991	0.00260616	1.87861e-05	0.115197	0.826363	0.296733	0.198868	0.651645	0.737858	0.750038
apa-2	blue	0.628381	0.0904271	0.0779359	0.164648	0.14566	0.300456	0.524712	0.891304	0.78408	-0.0149168	-0.0144638	-0.451306	-0.330124	-0.869786	0.0732737	-0.671869	-0.558449	-0.245878	0.0518902	-0.121546	-0.7942	0.00913552	0.739096	0.774195	0.542293	0.590396	0.258177	0.0369077	3.59034e-06	0.000324314	0.956274	0.957601	0.0793149	0.211755	1.19809e-05	0.787405	0.0043639	0.0245529	0.358652	0.848642	0.653853	0.000238578
apb-1	blue	0.4021	-0.0491992	-0.29361	-0.383787	-0.0803696	-0.0891874	0.356824	0.684076	0.563341	-0.0361942	-0.30719	-0.202588	-0.2023	-0.590358	0.00487387	-0.461372	-0.382348	-0.0975207	-0.108751	-0.173214	-0.865546	0.1226	0.856414	0.269712	0.142237	0.767322	0.742559	0.174882	0.00347186	0.0230656	0.894134	0.247132	0.451766	0.452423	0.0160583	0.985707	0.0720416	0.143865	0.719372	0.688487	0.521178	1.48183e-05
apb-3	brown	-0.322901	-0.70171	0.496543	0.621769	0.955869	0.650877	0.13161	0.395114	-0.095627	0.296025	-0.148793	-0.410876	-0.444017	-0.479112	0.507073	0.413932	0.5925	-0.347932	0.0165647	0.29161	0.547807	0.222524	0.00244811	0.0504097	0.0101277	7.7764e-09	0.00632088	0.627068	0.129855	0.724622	0.265609	0.58234	0.113891	0.0849017	0.0604231	0.0449921	0.110963	0.0155836	0.186651	0.951449	0.273141	0.0280423
apc-1	blue	-0.219354	-0.814222	-0.0434031	0.0128031	0.731635	0.374081	0.277402	0.693433	0.188672	0.353921	-0.469805	-0.32157	-0.423597	-0.671358	0.418273	0.21765	0.460771	-0.449898	-0.109049	0.188049	-0.103141	0.414354	0.000123375	0.873193	0.962466	0.00127602	0.153466	0.298249	0.0028928	0.484055	0.178668	0.0663325	0.224546	0.102048	0.00440483	0.106894	0.418081	0.0724624	0.0803728	0.687672	0.485526	0.70386
apc-10	brown	-0.712779	-0.812899	0.168969	0.0479277	0.710193	0.305557	-0.294856	0.0383816	-0.295436	0.4579	-0.191549	-0.0549243	-0.371129	-0.0490578	0.148774	0.616892	0.855035	-0.11954	-0.193671	-0.0699324	0.584616	0.0019415	0.000129172	0.531593	0.86009	0.00205144	0.249785	0.267591	0.887772	0.266606	0.0744937	0.477292	0.839895	0.156998	0.856822	0.582389	0.0109126	2.43734e-05	0.659242	0.472331	0.796906	0.0173864
apc-11	brown	-0.268645	-0.773495	0.439774	0.43562	0.966866	0.63178	0.118039	0.623701	0.104925	0.368416	-0.209845	-0.414022	-0.615532	-0.661209	0.430286	0.282681	0.525587	-0.254684	-0.0569269	0.0826223	0.288365	0.314384	0.000439777	0.0882809	0.0916819	1.07699e-09	0.00865636	0.663283	0.00982939	0.698959	0.16029	0.435369	0.110877	0.0111398	0.00528533	0.0961838	0.288765	0.0365377	0.341136	0.834132	0.760975	0.278759
apc-2	blue	0.108963	-0.62312	0.271519	0.305309	0.769251	0.478024	0.416	0.887244	0.338668	0.174501	-0.366937	-0.512046	-0.541099	-0.883755	0.399536	0.0247986	0.176268	-0.442809	-0.00924478	0.104291	-0.20497	0.687908	0.00991843	0.309035	0.250188	0.000494706	0.061093	0.109011	4.58972e-06	0.199453	0.518038	0.162105	0.0425904	0.0304285	5.62662e-06	0.125229	0.927365	0.513743	0.0858545	0.972893	0.700701	0.44635
apd-3	brown	-0.175845	-0.595261	0.596914	0.735216	0.949311	0.724948	0.164843	0.493716	0.0373573	0.271872	-0.0451421	-0.450249	-0.469997	-0.587829	0.430533	0.256544	0.443071	-0.379909	0.0104713	0.180198	0.461857	0.514769	0.014988	0.01464	0.00117376	2.01539e-08	0.00148642	0.541806	0.0519432	0.89075	0.308381	0.868153	0.0801082	0.0662064	0.0166332	0.0959718	0.337499	0.085647	0.146654	0.969299	0.504246	0.0717042
ape-1	brown	-0.177712	-0.690045	0.464769	0.526869	0.954208	0.717255	0.14541	0.671552	0.191867	0.35175	-0.133016	-0.362261	-0.577906	-0.728486	0.56098	0.175937	0.425396	-0.326397	-0.160995	0.0999362	0.243124	0.510243	0.00309266	0.0697009	0.0360002	1.00267e-08	0.00176255	0.59104	0.00438923	0.476547	0.181535	0.62336	0.167932	0.019045	0.00137183	0.0237745	0.514546	0.100447	0.217269	0.551411	0.712693	0.364232
apg-1	blue	0.040196	-0.190651	-0.405327	-0.388846	0.0678609	0.121231	0.240173	0.592377	0.653269	0.364234	-0.0480017	-0.372746	-0.359425	-0.507955	0.01676	-0.404362	-0.108826	0.111206	0.0823618	0.0422522	-0.689181	0.8825	0.479398	0.119346	0.136611	0.80281	0.654699	0.370264	0.0156105	0.00606787	0.165456	0.859876	0.155057	0.171533	0.0445588	0.950877	0.120312	0.688281	0.681793	0.761708	0.876532	0.00314537
aph-1	blue	0.108182	-0.387938	-0.257753	-0.383126	0.213894	0.0122416	0.286276	0.733392	0.473808	0.189461	-0.394454	-0.269123	-0.438917	-0.635385	0.100607	-0.216892	-0.0384972	-0.0468063	-0.0456666	-0.0999415	-0.680783	0.690042	0.137609	0.335148	0.142983	0.426355	0.964111	0.282411	0.00122498	0.0637415	0.482196	0.130555	0.313491	0.0889754	0.00817014	0.710841	0.419744	0.887436	0.863335	0.866634	0.712678	0.00369649
aph-2	blue	0.158475	-0.527053	0.41941	0.485224	0.806811	0.593237	0.37906	0.9005	0.413434	0.196202	-0.196119	-0.537988	-0.574221	-0.929333	0.439029	-0.0806959	0.104247	-0.383847	0.0227548	0.101857	-0.145222	0.557738	0.0359233	0.105846	0.0567586	0.000158859	0.0154228	0.147634	1.98301e-06	0.111436	0.466448	0.46664	0.0315864	0.0200064	1.95486e-07	0.0888842	0.766402	0.700821	0.142169	0.933338	0.707395	0.591526
apl-1	turquoise	-0.358828	0.38625	-0.45518	-0.483347	-0.698284	-0.544781	-0.491307	-0.962164	-0.480224	-0.0521009	0.209963	0.516894	0.561769	0.982377	-0.365613	0.207875	0.0951372	0.429862	0.00442566	0.0569918	0.292904	0.172298	0.139478	0.0764555	0.0578664	0.0026249	0.0291003	0.0532774	2.69293e-09	0.0597437	0.848034	0.435104	0.0403426	0.0235357	1.35134e-11	0.163741	0.439789	0.725982	0.0965483	0.987022	0.833945	0.270919
apm-1	turquoise	0.0109422	0.583954	-0.587538	-0.557487	-0.893526	-0.650611	-0.277173	-0.726939	-0.204617	-0.188128	0.16326	0.465634	0.685582	0.773468	-0.530879	-0.110241	-0.267017	0.212714	0.0267009	-0.0238007	-0.158347	0.967918	0.0175448	0.0167003	0.0248539	3.126e-06	0.00634947	0.298665	0.00142102	0.447151	0.485339	0.545748	0.0691133	0.00337279	0.000440116	0.0343578	0.684422	0.317438	0.428972	0.921808	0.930281	0.558061
apm-3	blue	0.512805	-0.0382078	0.336283	0.533039	0.444944	0.603725	0.480328	0.895154	0.733028	0.0875649	0.108882	-0.499443	-0.352847	-0.936907	0.223099	-0.548836	-0.380589	-0.360275	0.0662586	-0.00747589	-0.447055	0.0422322	0.888278	0.20284	0.0334969	0.0841758	0.013272	0.0596807	2.81888e-06	0.00123542	0.747099	0.688129	0.0488718	0.180083	9.02329e-08	0.406227	0.0276891	0.145873	0.170449	0.807384	0.978079	0.0825402
apn-1	brown	-0.422205	-0.711642	0.475028	0.614061	0.940864	0.659832	0.0532785	0.288129	-0.152071	0.361942	-0.0812818	-0.277574	-0.436582	-0.38048	0.506518	0.461088	0.665899	-0.335413	-0.0766585	0.233997	0.636297	0.1033	0.00198923	0.0629664	0.0113895	5.79491e-08	0.00541492	0.844638	0.279169	0.573961	0.168335	0.76475	0.297938	0.0908857	0.145998	0.0452661	0.0722399	0.00486244	0.204085	0.777809	0.383065	0.0080506
app-1	blue	0.226233	-0.381091	0.316772	0.35949	0.657576	0.588634	0.359241	0.943702	0.624897	0.270108	-0.0441593	-0.496527	-0.612938	-0.954856	0.260756	-0.323464	-0.0568646	-0.29002	-0.0816323	-0.132047	-0.35799	0.399492	0.145298	0.231931	0.171451	0.00563267	0.0164484	0.171769	4.13893e-08	0.00964826	0.311653	0.871001	0.0504184	0.0115833	9.09082e-09	0.329346	0.221673	0.834311	0.275884	0.763763	0.625915	0.173375
appg-1	yellow	0.589975	0.97141	-0.0195968	0.0637109	-0.797387	-0.318419	-0.0197448	-0.365021	0.123369	-0.453822	0.440145	0.186424	0.474295	0.343336	-0.330804	-0.55188	-0.803286	0.24884	0.121326	-0.081295	-0.302542	0.0161442	3.88171e-10	0.942574	0.814668	0.000215842	0.22938	0.942141	0.164476	0.648972	0.077449	0.0879821	0.489374	0.0634313	0.192934	0.210759	0.0266647	0.000178494	0.352705	0.654444	0.764713	0.254724
appg-2	yellow	0.639535	0.933325	1.53004e-05	0.049136	-0.770786	-0.351796	0.15872	-0.331444	0.0508042	-0.577419	0.27945	0.136037	0.449954	0.31436	-0.268997	-0.4831	-0.807275	0.173279	0.168071	-0.0884845	-0.2966	0.00763735	1.31533e-07	0.999955	0.856596	0.000474217	0.181475	0.557122	0.209823	0.851777	0.0191699	0.294548	0.615419	0.0803305	0.235701	0.313725	0.0580129	0.000156411	0.521018	0.53381	0.744525	0.264637
2001-04-01	blue	0.124528	-0.614963	0.132125	-0.00864444	0.612193	0.281946	0.400043	0.90808	0.375979	0.150147	-0.458581	-0.432855	-0.635983	-0.848308	0.30921	-0.0258738	0.113558	-0.282185	-0.0415561	-0.0923766	-0.416684	0.645875	0.0112358	0.625708	0.974653	0.0117133	0.290075	0.124706	1.16263e-06	0.151226	0.578872	0.074008	0.093996	0.00809154	3.28607e-05	0.243878	0.924223	0.675402	0.289649	0.878552	0.73366	0.108371
aprt-1	turquoise	-0.0608066	0.00805396	0.679409	0.634701	0.265163	0.0940847	-0.0386143	-0.37659	-0.619234	-0.330814	0.0235841	-0.00899407	-0.00173566	0.275628	0.178429	0.490063	0.216736	-0.0667533	0.0910612	0.0658522	0.797956	0.822989	0.976384	0.00379361	0.00826067	0.320938	0.728906	0.887096	0.150509	0.0105299	0.210744	0.930914	0.973628	0.99491	0.301478	0.508511	0.0539759	0.420086	0.805971	0.737327	0.808545	0.000211977
aps-1	red	-0.548985	-0.616444	0.461472	0.561509	0.839635	0.627383	-0.13557	0.0782932	-0.21105	0.41497	0.0781817	-0.27812	-0.396715	-0.17186	0.384434	0.473033	0.705585	-0.0925956	-0.0257407	0.232275	0.763624	0.0276385	0.010987	0.0719721	0.0236143	4.73327e-05	0.00928025	0.616644	0.773185	0.432676	0.10998	0.7735	0.296949	0.128166	0.52449	0.141508	0.064237	0.00225983	0.73305	0.924612	0.386675	0.000576134
aps-2	blue	0.543587	-0.039592	0.5247	0.587315	0.485525	0.540159	0.44201	0.883992	0.631367	-0.017413	0.0709669	-0.561763	-0.457077	-0.923387	0.129851	-0.483282	-0.377232	-0.297277	0.0545661	-0.16768	-0.378744	0.0295261	0.884255	0.036913	0.016752	0.0565829	0.030775	0.0864888	5.55038e-06	0.00871353	0.948965	0.793962	0.0235377	0.0750831	3.38633e-07	0.631719	0.057905	0.149758	0.263496	0.840927	0.534776	0.147999
aps-3	brown	-0.277319	-0.585961	0.575453	0.733575	0.927765	0.745153	0.0673332	0.3627	-0.0227466	0.328178	0.0306827	-0.270532	-0.417198	-0.469898	0.479849	0.308325	0.510216	-0.347427	-0.0806904	0.160705	0.584422	0.2984	0.0170678	0.0196808	0.00121975	2.26997e-07	0.000924535	0.804316	0.167379	0.933362	0.214623	0.910189	0.310865	0.107892	0.0662715	0.0599719	0.2453	0.0434623	0.187335	0.766417	0.552137	0.0174328
apt-9	turquoise	0.057327	0.48473	-0.142278	-0.384536	-0.724992	-0.730924	-0.20124	-0.711528	-0.476425	-0.463198	-0.0207415	0.25569	0.380637	0.758909	-0.438357	0.137129	-0.207758	0.426674	0.269635	-0.106141	0.0627082	0.832981	0.0570486	0.599144	0.141393	0.00148493	0.00129716	0.454845	0.00199406	0.0620879	0.0707761	0.939226	0.339165	0.145818	0.000652578	0.0894307	0.612558	0.440053	0.0993206	0.312534	0.695626	0.817539
aptf-1	yellow	0.299189	0.747751	0.155649	-0.0203984	-0.671443	-0.399172	-0.30239	-0.564924	-0.195243	-0.416313	0.396905	0.255033	0.26603	0.569617	-0.359826	-0.184681	-0.479844	0.454509	0.0193198	-0.262938	0.0146045	0.260289	0.000867106	0.564872	0.940229	0.00439802	0.125606	0.254975	0.0225994	0.468671	0.108717	0.127968	0.340452	0.319299	0.0212601	0.171021	0.493517	0.0599753	0.0769459	0.943385	0.325168	0.957189
aptf-2	blue	0.30764	-0.451996	0.571794	0.532126	0.772497	0.525759	0.498069	0.90892	0.32511	-0.013181	-0.283657	-0.541	-0.640161	-0.933722	0.430272	-0.0614384	-0.00522622	-0.382565	0.0179965	-0.0543305	-0.148197	0.246406	0.0788001	0.02066	0.0338589	0.000452218	0.0364649	0.0495962	1.09278e-06	0.219195	0.961359	0.287033	0.0304649	0.00755945	1.26287e-07	0.0961963	0.821177	0.984674	0.143618	0.947257	0.841606	0.58387
aptf-3	blue	-0.236419	-0.813577	-0.125125	-0.283967	0.576263	0.110145	0.179648	0.643504	0.125637	0.273365	-0.590945	-0.274019	-0.488227	-0.566071	0.346376	0.256098	0.440516	-0.189212	-0.106915	0.0845723	-0.224703	0.378016	0.000126173	0.644281	0.286483	0.019469	0.684683	0.505571	0.00715408	0.642914	0.305626	0.015927	0.304423	0.05502	0.0222663	0.188762	0.338369	0.0876834	0.482783	0.693507	0.755492	0.402772
aptf-4	blue	0.519803	-0.207223	0.468451	0.481856	0.549624	0.493784	0.573525	0.960605	0.53628	-0.0622064	-0.1616	-0.497272	-0.558874	-0.976702	0.28188	-0.344718	-0.287857	-0.415065	-0.0184261	-0.198627	-0.425175	0.0390379	0.441259	0.0672259	0.0587573	0.0274213	0.051906	0.0201921	3.55786e-09	0.0322363	0.818976	0.549894	0.0500195	0.0244208	9.39468e-11	0.290194	0.191031	0.279645	0.109891	0.946	0.460844	0.100643
apx-1	blue	0.210781	-0.274322	-0.152039	-0.289542	0.181853	0.00243082	0.23205	0.746118	0.504719	0.132742	-0.313267	-0.320849	-0.433498	-0.659689	0.057558	-0.307964	-0.145977	-0.0185902	-0.0442231	-0.125937	-0.710624	0.433276	0.303867	0.574041	0.276713	0.500273	0.992871	0.387148	0.000902846	0.0461633	0.624081	0.237421	0.225646	0.0934544	0.00542856	0.832317	0.245883	0.589579	0.94552	0.870816	0.642117	0.00203278
apy-1	green	0.797676	0.515193	0.605208	0.767491	0.0438251	0.329625	0.396964	0.415746	0.401875	-0.376999	0.303849	-0.383317	-0.0206167	-0.49649	-0.0669244	-0.547155	-0.702448	-0.272251	0.219772	-0.0931552	-0.232436	0.000213876	0.0411209	0.0129879	0.000519083	0.87197	0.212487	0.127905	0.109249	0.12283	0.15003	0.252576	0.142767	0.939591	0.0504384	0.805483	0.0282678	0.0024113	0.307679	0.413443	0.731492	0.386336
aqp-1	blue	0.833829	0.216086	0.344525	0.355771	0.108423	0.213919	0.621696	0.830626	0.615514	-0.313478	-0.0715312	-0.470535	-0.284876	-0.823621	-0.0109031	-0.600865	-0.687244	-0.34084	0.131699	-0.239278	-0.697017	5.973e-05	0.421515	0.191295	0.176248	0.689381	0.4263	0.0101391	6.76578e-05	0.0111428	0.237089	0.792357	0.0658543	0.284876	8.80947e-05	0.968033	0.0138337	0.00326617	0.196403	0.626831	0.372105	0.00269284
aqp-10	yellow	0.719847	0.7442	0.105291	0.34799	-0.341732	0.219441	0.162032	0.296176	0.717586	-0.11447	0.57234	-0.17095	0.195926	-0.336566	-0.230211	-0.880981	-0.855187	-0.019672	0.158302	-0.0608008	-0.558037	0.0016652	0.000946385	0.697955	0.186573	0.195158	0.414164	0.548815	0.265352	0.00174988	0.67293	0.0205116	0.526721	0.467087	0.202436	0.391029	6.58598e-06	2.42057e-05	0.942354	0.558174	0.823006	0.0246816
aqp-11	blue	0.52028	0.241223	0.345993	0.564755	0.252058	0.594297	0.24439	0.700531	0.811053	0.141868	0.434083	-0.436717	-0.216885	-0.762735	-0.0312367	-0.741983	-0.51441	-0.171689	0.0178177	-0.125044	-0.413357	0.0388268	0.368112	0.189285	0.0226489	0.346308	0.0151939	0.361662	0.00250779	0.000137641	0.600206	0.0929637	0.0907749	0.419759	0.000589944	0.908573	0.000998802	0.0414829	0.52491	0.947781	0.644497	0.111509
aqp-12	red	-0.273266	-0.273761	-0.357473	-0.325614	0.0353559	0.0389014	0.0392701	0.0572458	0.0327264	0.307785	-0.0630577	0.12597	-0.316734	-0.00095961	0.325263	0.114801	0.241259	0.0679269	-0.252755	0.0815723	-0.173989	0.305808	0.304898	0.174041	0.218439	0.896574	0.886262	0.88519	0.833215	0.904231	0.246172	0.816538	0.642029	0.23199	0.997186	0.218966	0.672033	0.368037	0.802622	0.344931	0.763932	0.519287
aqp-2	turquoise	0.0645673	0.67295	-0.460326	-0.281095	-0.74488	-0.201431	-0.31304	-0.553407	0.10064	0.0431591	0.526077	0.372421	0.519567	0.564098	-0.3853	-0.365814	-0.366253	0.252465	0.000657577	0.00407967	-0.172704	0.812218	0.00427811	0.072774	0.291597	0.000930744	0.454408	0.23778	0.0261619	0.71075	0.873901	0.0363316	0.155445	0.0391424	0.0228416	0.140538	0.163493	0.162949	0.345503	0.998072	0.988036	0.522424
aqp-3	turquoise	0.0743256	-0.0536735	0.186999	-0.345352	-0.212349	-0.698073	-0.0356343	-0.179216	-0.502406	-0.45952	-0.422097	0.0953575	-0.285927	0.274759	-0.152112	0.380439	0.0190193	0.301926	-0.0709238	-0.37942	-0.0585121	0.78442	0.843499	0.488012	0.190161	0.429784	0.00263612	0.895763	0.506612	0.0473364	0.073342	0.103398	0.72537	0.283026	0.303066	0.573856	0.146045	0.944264	0.255742	0.794084	0.147217	0.829575
aqp-4	blue	0.632569	0.120936	0.0224557	0.0639442	0.0606051	0.189203	0.456815	0.846293	0.752986	-0.0518441	-0.0513	-0.408094	-0.269086	-0.812093	0.0564217	-0.674909	-0.581119	-0.175398	0.066224	-0.096083	-0.831552	0.00854808	0.65549	0.934212	0.814	0.823567	0.482803	0.0752717	3.58381e-05	0.000760219	0.848775	0.850345	0.116603	0.313559	0.000132813	0.835585	0.00412621	0.0182362	0.515855	0.807483	0.723356	6.52808e-05
aqp-5	turquoise	-0.276858	0.136662	0.0506063	-0.210907	-0.295288	-0.31649	-0.412243	-0.657604	-0.527346	-0.165623	0.071825	0.666159	0.137774	0.653783	0.116558	0.336714	0.164359	0.339007	-0.382563	-0.293321	0.446822	0.299237	0.61378	0.852348	0.432994	0.266856	0.232371	0.112574	0.00562996	0.0358017	0.539871	0.791521	0.00483982	0.61087	0.00601453	0.66728	0.202225	0.543012	0.198975	0.143621	0.270206	0.0827193
aqp-6	grey	0.00296555	-0.461136	0.0191083	0.138087	0.435386	0.187752	0.201569	0.402873	0.0763294	0.0884155	-0.361505	0.0194542	0.0766208	-0.413457	0.0247664	0.168499	0.222342	-0.738307	-0.100755	-0.0475164	-0.0173846	0.991303	0.0722065	0.944004	0.610054	0.0918759	0.48623	0.454093	0.121815	0.778741	0.744718	0.168887	0.942991	0.777916	0.111414	0.927459	0.532752	0.407864	0.00109099	0.710431	0.86128	0.949048
aqp-7	green	0.953732	0.526735	0.243021	0.183262	-0.270974	-0.0876815	0.524386	0.574249	0.537217	-0.491678	0.00860246	-0.296416	-0.0886984	-0.545985	-0.192236	-0.686856	-0.899974	-0.149747	0.163925	-0.300711	-0.788301	1.07667e-08	0.0360561	0.364442	0.496901	0.310045	0.746772	0.0370464	0.019999	0.0318786	0.0530703	0.974776	0.264947	0.743926	0.0286758	0.475683	0.00329083	2.05462e-06	0.579897	0.544091	0.257754	0.000285895
aqp-8	turquoise	-0.385664	0.387856	-0.41921	-0.477484	-0.674504	-0.503768	-0.568378	-0.946162	-0.42124	0.00853673	0.293689	0.503418	0.513156	0.966856	-0.368832	0.170099	0.0995356	0.515531	-0.0187046	0.0282603	0.301892	0.140132	0.137699	0.10603	0.0614273	0.00415729	0.0466429	0.0216077	3.04725e-08	0.104175	0.974969	0.269578	0.0468206	0.0420678	1.07936e-09	0.159783	0.528813	0.713799	0.0409654	0.945185	0.917255	0.255798
aqp-9	greenyellow	-0.0583036	-0.0144709	0.405857	0.462319	0.224338	0.247595	-0.0821541	-0.0950738	-0.0691912	0.103615	0.323312	-0.0590317	-0.148307	0.0448831	-0.0748978	0.137672	0.112737	-0.020284	0.294332	0.00374822	0.364753	0.830174	0.95758	0.118817	0.0713839	0.403556	0.355199	0.762293	0.726158	0.799018	0.702558	0.221903	0.828083	0.583587	0.868904	0.782797	0.611139	0.677631	0.940564	0.268482	0.989008	0.16481
arc-1	yellow	0.532838	0.86141	0.197374	0.219705	-0.612688	-0.274476	0.0566367	-0.38111	-0.0221815	-0.494724	0.423398	0.0018644	0.309868	0.344216	-0.165617	-0.376081	-0.67312	0.34791	0.234162	0.0798901	-0.0672404	0.0335763	1.81096e-05	0.463736	0.41359	0.0116267	0.303585	0.834967	0.145276	0.935014	0.0513926	0.102227	0.994532	0.242823	0.19172	0.539886	0.151106	0.00426478	0.186681	0.382719	0.768675	0.804581
arch-1	turquoise	-0.768213	-0.543188	-0.317114	-0.412131	0.113871	-0.277112	-0.333455	-0.536457	-0.687727	0.168888	-0.380844	0.299006	0.16745	0.558715	0.172489	0.787366	0.796251	0.0414472	-0.109387	0.276199	0.592054	0.000508963	0.0296693	0.231401	0.112682	0.674553	0.298777	0.206903	0.0321682	0.00323574	0.531795	0.14558	0.260595	0.535345	0.0244702	0.522951	0.000294063	0.000223732	0.878868	0.686752	0.300437	0.0156814
arcp-1	turquoise	0.244982	0.550806	-0.255749	-0.346058	-0.711597	-0.655157	-0.157091	-0.471524	-0.233425	-0.454581	-0.0988278	0.277715	0.577231	0.506517	-0.42933	-0.0890092	-0.385334	0.202574	0.24724	-0.0157156	-0.182071	0.360462	0.0270229	0.339051	0.189196	0.00199116	0.00587393	0.561227	0.0652103	0.384262	0.0768928	0.715755	0.297683	0.0192183	0.0452666	0.097007	0.743057	0.1405	0.451797	0.355911	0.953935	0.49975
ard-1	turquoise	0.321906	0.739565	-0.397662	-0.503815	-0.892941	-0.540441	-0.105452	-0.386807	0.123306	-0.245943	0.272314	0.314657	0.318181	0.453208	-0.427332	-0.453997	-0.601004	0.415926	0.0741005	-0.244296	-0.489071	0.224035	0.00105869	0.127175	0.0466195	3.24303e-06	0.0306708	0.697513	0.13886	0.649139	0.358521	0.307564	0.235236	0.229747	0.0779014	0.0987437	0.0773205	0.0138059	0.109081	0.785058	0.361851	0.0545379
arf-1	blue	0.674843	0.0191193	0.0368511	-0.00583677	0.0680317	0.0530994	0.601771	0.855441	0.588085	-0.223823	-0.305043	-0.361436	-0.285569	-0.798079	0.0779027	-0.497756	-0.540151	-0.31313	0.0385845	-0.174581	-0.836375	0.00413127	0.943971	0.892223	0.982884	0.802323	0.845154	0.0136538	2.39266e-05	0.0165742	0.404666	0.250622	0.168974	0.283655	0.000211155	0.774289	0.0497622	0.0307781	0.237638	0.887183	0.517843	5.39966e-05
arf-5	blue	0.71332	0.176547	0.203849	0.254654	0.114462	0.292848	0.526003	0.862161	0.764556	-0.110451	0.0352905	-0.418136	-0.307684	-0.85307	0.00755198	-0.701766	-0.63767	-0.26652	0.0186488	-0.253058	-0.755952	0.00191912	0.513064	0.448895	0.341194	0.672952	0.271016	0.0363626	1.74697e-05	0.000561933	0.683849	0.896764	0.107021	0.246335	2.66361e-05	0.977855	0.00244527	0.00787319	0.318375	0.945348	0.344332	0.000704624
arf-6	brown	-0.54419	-0.548385	-0.317902	0.0204265	0.485583	0.534115	0.119845	0.211973	0.275143	0.695572	0.102806	0.033631	-0.194075	-0.255158	0.426139	0.0788839	0.525058	-0.252358	-0.219932	0.254666	0.156005	0.0293104	0.0278434	0.230178	0.940147	0.0565486	0.0330744	0.658421	0.43062	0.302364	0.0027721	0.704783	0.901596	0.471388	0.340206	0.0997909	0.771516	0.036761	0.345715	0.413094	0.341171	0.563971
argk-1	turquoise	-0.008032	0.627007	-0.381847	-0.231554	-0.647573	-0.153816	-0.103847	-0.500882	0.143186	0.0329956	0.503562	0.301364	0.330807	0.476076	-0.0687615	-0.402921	-0.336875	0.456095	-0.0155639	0.0460027	-0.0912727	0.976448	0.00933514	0.144435	0.388192	0.00668412	0.56952	0.701919	0.0481217	0.59679	0.903447	0.0467474	0.25667	0.210754	0.0623062	0.800242	0.121767	0.201997	0.0757913	0.954379	0.865661	0.736737
argn-1	turquoise	-0.60293	0.104159	-0.501798	-0.542956	-0.495513	-0.47171	-0.582524	-0.930755	-0.535559	0.127564	0.119339	0.538548	0.482174	0.956472	-0.245272	0.394126	0.372578	0.418645	-0.0582527	0.137706	0.426357	0.0134263	0.701061	0.0476486	0.029753	0.0509648	0.0650899	0.0178909	1.7021e-07	0.0325136	0.637787	0.659783	0.0313757	0.0585661	7.07379e-09	0.359877	0.130904	0.155258	0.10655	0.830321	0.611049	0.0995994
ari-1.1	brown	-0.772593	-0.777092	0.156557	0.14568	0.714809	0.350678	-0.474022	-0.0656721	-0.345401	0.528396	-0.079188	-0.0274342	-0.23281	0.0319627	0.276308	0.643286	0.902897	-0.00840257	-0.153856	0.266694	0.719477	0.000451006	0.000397262	0.562576	0.590344	0.00185861	0.182962	0.063605	0.809059	0.190094	0.0353678	0.770657	0.919667	0.385552	0.906457	0.300238	0.00717996	1.68288e-06	0.975362	0.56942	0.318047	0.00167883
ari-1.2	blue	0.00428018	-0.693802	0.363303	0.336705	0.852409	0.548064	0.265626	0.8544	0.300707	0.241292	-0.320305	-0.431583	-0.575793	-0.860236	0.358439	0.0785582	0.276987	-0.428185	-0.113216	-0.0524053	-0.0759805	0.987448	0.00287169	0.166622	0.202238	2.74355e-05	0.0279537	0.320062	2.5087e-05	0.25776	0.36797	0.226478	0.0950748	0.0195919	1.91484e-05	0.172798	0.772436	0.299003	0.0979999	0.676329	0.847156	0.779729
ari-1.3	brown	-0.0881524	-0.691564	0.417918	0.411272	0.911523	0.620218	0.28697	0.798689	0.272395	0.303227	-0.230091	-0.539332	-0.697121	-0.82409	0.477177	0.0984161	0.339641	-0.254971	-0.0257043	0.0723252	0.0456776	0.745454	0.00300175	0.107223	0.113509	8.98336e-07	0.0103724	0.281194	0.000207085	0.307414	0.253597	0.391282	0.0310822	0.00268721	8.65822e-05	0.0616183	0.716894	0.198083	0.340573	0.924719	0.790099	0.866602
ari-1.4	brown	-0.23907	-0.631189	0.571336	0.665566	0.956624	0.752595	0.157045	0.489308	0.044231	0.317428	-0.0300457	-0.38209	-0.570265	-0.57589	0.563171	0.268164	0.480914	-0.293685	-0.103685	0.134791	0.465176	0.372532	0.00873826	0.0207852	0.00489154	6.90507e-09	0.000767799	0.561344	0.0544037	0.870794	0.230913	0.912046	0.144159	0.0210802	0.0195664	0.0231161	0.315285	0.059325	0.269584	0.702366	0.618689	0.0694237
ari-2	blue	0.143643	-0.561223	0.26738	0.1921	0.697457	0.442386	0.359878	0.937589	0.454424	0.208642	-0.307055	-0.494277	-0.640105	-0.912712	0.249891	-0.111949	0.0855129	-0.298431	-0.00489946	-0.121192	-0.334401	0.595606	0.0237006	0.316757	0.476	0.00266909	0.0861897	0.170955	8.37751e-08	0.0770079	0.438066	0.247352	0.0516362	0.00756641	8.19843e-07	0.350608	0.679773	0.752851	0.261558	0.985632	0.654804	0.205538
arid-1	blue	0.260469	-0.562849	0.294154	0.119962	0.62846	0.248479	0.51085	0.931791	0.294986	-0.0228478	-0.521016	-0.504018	-0.672257	-0.882625	0.360179	0.0017839	0.0339027	-0.323315	0.0241828	-0.0882357	-0.391187	0.329897	0.0232118	0.268785	0.658107	0.00912413	0.353426	0.043159	1.53601e-07	0.267368	0.933066	0.0385028	0.0465167	0.00433294	6.00228e-06	0.170571	0.994769	0.900804	0.221899	0.929164	0.745221	0.13406
ark-1	blue	0.266005	-0.334275	0.245319	0.331712	0.60205	0.565677	0.370953	0.943365	0.654182	0.259978	-0.0642378	-0.495644	-0.5127	-0.952288	0.151548	-0.372172	-0.105923	-0.342203	-0.0160548	-0.121474	-0.414599	0.319345	0.205719	0.359781	0.209433	0.0135988	0.0223801	0.157211	4.31116e-08	0.00597349	0.330843	0.81316	0.0508939	0.0422815	1.32995e-08	0.575295	0.155745	0.696223	0.194503	0.952942	0.654047	0.11033
arl-1	brown	-0.592039	-0.786865	0.151512	0.125481	0.792874	0.466818	-0.227294	0.282555	-0.0572231	0.552902	-0.132423	-0.33877	-0.466273	-0.288096	0.234563	0.422563	0.738245	0.00480522	0.00407519	0.220115	0.409635	0.0156847	0.000298518	0.575385	0.643331	0.000248602	0.0683154	0.397224	0.28899	0.83328	0.0263275	0.624922	0.19931	0.0686818	0.279227	0.381882	0.102977	0.00109261	0.985909	0.988049	0.412696	0.115095
arl-13	turquoise	-0.435388	0.0526356	-0.623646	-0.600838	-0.502146	-0.486427	-0.229164	-0.742649	-0.446534	0.057309	-0.074003	0.596065	0.462395	0.789601	-0.230178	0.357481	0.274457	0.0935797	-0.00650186	0.0534642	0.195889	0.0918744	0.846492	0.00983777	0.0138391	0.0474699	0.056057	0.393246	0.00098282	0.0829415	0.833033	0.785335	0.0148179	0.0713313	0.000274858	0.391099	0.174032	0.303619	0.73031	0.980934	0.844102	0.467173
arl-3	turquoise	-0.116005	0.385599	-0.301926	-0.270754	-0.515769	-0.339372	-0.205992	-0.59011	-0.225574	-0.0935873	0.192884	0.0323676	0.382203	0.601695	-0.148567	0.0152014	-0.0797859	0.419049	0.435058	0.382542	0.117581	0.668775	0.140203	0.255742	0.310453	0.0408563	0.198462	0.444036	0.0161138	0.400903	0.730289	0.474168	0.905277	0.14403	0.0136688	0.582921	0.955441	0.768969	0.106178	0.0921484	0.143644	0.664518
arl-5	brown	-0.519674	-0.598269	0.369795	0.427958	0.674527	0.325114	-0.0732581	-0.0960373	-0.433311	0.229315	-0.0797297	-0.0621875	-0.225582	0.0123601	0.426501	0.616649	0.71281	-0.212248	-0.154441	0.245147	0.784407	0.039095	0.0143593	0.158611	0.098197	0.00415551	0.219189	0.78745	0.723483	0.0936121	0.392925	0.769128	0.81903	0.400885	0.963764	0.0994722	0.0109529	0.00194022	0.430007	0.567935	0.360129	0.0003212
arl-6	midnightblue	-0.561581	-0.291437	-0.415135	-0.218016	0.0775004	0.19128	-0.387332	-0.237329	0.0220392	0.599227	0.262455	0.479827	0.15012	0.227508	0.046365	0.14505	0.467005	-0.244936	-0.454863	-0.0378017	0.203436	0.0235925	0.273438	0.109825	0.417279	0.775427	0.47792	0.138278	0.376128	0.93543	0.0141636	0.326089	0.0599855	0.578942	0.396768	0.864612	0.591969	0.0681904	0.360555	0.0766867	0.889458	0.449836
arl-8	blue	0.392885	-0.317713	0.106396	-0.0295407	0.364113	0.169655	0.418868	0.940883	0.539434	0.00585866	-0.365783	-0.45994	-0.512137	-0.872634	0.134344	-0.301533	-0.215844	-0.210129	0.0214202	-0.155489	-0.672142	0.13223	0.230472	0.694927	0.913519	0.165608	0.529905	0.106344	5.78263e-08	0.0310443	0.98282	0.163531	0.0730458	0.0425471	1.03434e-05	0.619863	0.256391	0.422049	0.434735	0.93724	0.565276	0.00434209
arle-14	brown	0.0299366	-0.635159	0.486372	0.459192	0.883376	0.605464	0.317297	0.834046	0.267563	0.211612	-0.251965	-0.491454	-0.693831	-0.857136	0.40667	0.0707105	0.250337	-0.360107	-0.0939604	-0.0748298	-0.0125083	0.912365	0.00819998	0.0560894	0.0735745	5.75019e-06	0.0129393	0.231117	5.92234e-05	0.316412	0.431424	0.346491	0.0531953	0.00287001	2.21356e-05	0.118009	0.794691	0.349721	0.170663	0.729252	0.78299	0.963329
arp-1	blue	0.401334	-0.27341	0.158438	0.0800492	0.400406	0.307227	0.43145	0.952065	0.622102	0.0800479	-0.198062	-0.431777	-0.567214	-0.903436	0.242708	-0.371822	-0.241541	-0.224282	-0.0693556	-0.158388	-0.639292	0.123381	0.305542	0.557832	0.768226	0.124332	0.247073	0.0951882	1.37318e-08	0.0100757	0.76823	0.462147	0.0949098	0.0219379	1.62097e-06	0.36508	0.156165	0.36746	0.403677	0.798549	0.557958	0.00766771
arp-11	red	-0.822558	-0.703992	0.116965	0.158008	0.628548	0.322221	-0.424132	-0.254826	-0.481854	0.442686	-0.106875	0.124039	-0.0893218	0.198894	0.26394	0.722261	0.922324	-0.0735936	-0.189487	0.209762	0.852581	9.16036e-05	0.00233575	0.666182	0.558915	0.00911156	0.223557	0.101571	0.340857	0.0587581	0.0859515	0.693614	0.647179	0.742184	0.460231	0.323258	0.00157852	3.71854e-07	0.786497	0.482134	0.435555	2.72258e-05
arp-6	brown	-0.451222	-0.961186	0.174997	-0.0283062	0.820422	0.218711	0.0532932	0.449173	-0.203408	0.25821	-0.582504	-0.317072	-0.564308	-0.41505	0.479632	0.594075	0.725779	-0.133192	-0.060722	0.184162	0.265877	0.0793774	3.21122e-09	0.516831	0.917122	9.9006e-05	0.415758	0.844595	0.0809214	0.449898	0.334261	0.017896	0.231466	0.0227799	0.109905	0.0601046	0.0152415	0.00145883	0.622896	0.823232	0.494752	0.319588
arr-1	brown	-0.276256	-0.48685	0.577996	0.690575	0.830256	0.643396	0.0536717	0.253945	-0.0832305	0.282673	0.0707492	-0.313059	-0.435163	-0.357436	0.459863	0.302129	0.470246	-0.172712	0.0830032	0.224714	0.606364	0.300333	0.0558122	0.019022	0.0030607	6.86289e-05	0.00716684	0.843504	0.342586	0.759264	0.288781	0.794581	0.237751	0.092061	0.17409	0.0731	0.255405	0.0660435	0.522405	0.759903	0.402748	0.0127698
arrd-1	blue	0.44234	-0.244351	0.53463	0.576723	0.629814	0.564878	0.546532	0.914686	0.488204	-0.00735403	-0.112587	-0.449831	-0.588671	-0.953075	0.340563	-0.288303	-0.207253	-0.405981	-0.0155995	-0.179708	-0.287618	0.0862258	0.361741	0.0328736	0.0193497	0.0089311	0.0226129	0.0284845	7.02278e-07	0.0550332	0.978436	0.678039	0.0804235	0.0164401	1.18626e-08	0.196789	0.278867	0.44119	0.118693	0.954275	0.505426	0.280061
arrd-10	blue	0.832094	0.474647	0.0863971	0.16589	-0.218266	0.0666546	0.347245	0.6032	0.693542	-0.253248	0.11896	-0.271965	0.0674365	-0.581447	-0.281155	-0.758278	-0.822459	-0.183228	0.178143	-0.1704	-0.785784	6.39213e-05	0.0632074	0.750371	0.539208	0.416732	0.806253	0.187582	0.0133737	0.00288655	0.343958	0.660803	0.308209	0.804021	0.018155	0.291489	0.000663406	9.19364e-05	0.496982	0.509201	0.528071	0.000308322
arrd-11	turquoise	-0.688743	-0.269319	-0.266338	-0.310785	0.055767	-0.122255	-0.590212	-0.445263	-0.330301	0.322781	-0.000102906	-0.022569	0.175012	0.445732	0.125636	0.378615	0.567727	0.516144	0.0633343	0.530541	0.476556	0.00317241	0.313125	0.318717	0.241359	0.837469	0.651954	0.0160911	0.0839271	0.211495	0.222706	0.999698	0.933881	0.516794	0.0835628	0.642917	0.148149	0.0217919	0.0406844	0.815746	0.0344941	0.0620059
arrd-12	grey	-0.12091	0.235368	0.110883	-0.0427929	-0.216952	-0.149727	-0.468507	-0.416454	-0.140534	-0.0277665	0.340009	-0.102321	0.184002	0.430256	-0.200331	0.0779963	0.00489322	0.542278	0.28674	0.224343	0.286543	0.655562	0.380202	0.682673	0.874963	0.419612	0.579947	0.0671888	0.108585	0.603674	0.918697	0.197566	0.706116	0.495135	0.09621	0.456928	0.774024	0.985651	0.0299985	0.281597	0.403547	0.281942
arrd-13	turquoise	-0.0589773	-0.0725942	-0.37664	-0.620352	-0.306605	-0.388256	-0.229463	-0.0295221	0.0379112	0.0632628	-0.0960534	0.309313	-0.0251911	0.140707	-0.0280192	-0.00292636	-0.0031758	0.158589	-0.32088	-0.180727	-0.372352	0.828239	0.789335	0.15045	0.010351	0.248081	0.137259	0.392613	0.913574	0.88914	0.815951	0.723439	0.243712	0.926218	0.603224	0.917959	0.991418	0.990687	0.557452	0.2256	0.502974	0.155528
arrd-14	turquoise	-0.192272	0.379268	-0.111666	-0.172889	-0.542705	-0.450736	-0.338306	-0.883254	-0.606193	-0.254364	0.175371	0.46074	0.408187	0.873128	-0.0457801	0.305086	0.0471133	0.358891	-0.0200638	0.128959	0.433058	0.475597	0.147393	0.680543	0.521973	0.0298438	0.0797418	0.199965	5.79045e-06	0.0128018	0.341763	0.51592	0.0724839	0.116512	1.00799e-05	0.866305	0.250552	0.862446	0.172217	0.941208	0.634081	0.0938254
arrd-15	green	0.827673	0.562599	0.298509	0.194563	-0.341025	-0.222586	0.339368	0.231547	0.195746	-0.567827	0.0180935	-0.031698	0.0614471	-0.219386	-0.14259	-0.440193	-0.767111	-0.0999586	0.19436	-0.2283	-0.468328	7.57271e-05	0.0232867	0.261426	0.470253	0.196143	0.407336	0.198467	0.388207	0.467504	0.0217635	0.946973	0.907228	0.821152	0.414285	0.598334	0.0879432	0.000524481	0.712631	0.470726	0.395081	0.0673078
arrd-16	salmon	-0.0187032	0.401047	-0.397491	-0.114037	-0.356942	0.012357	0.0215132	-0.278175	0.122048	0.0525847	0.246934	-0.0670306	0.35182	0.250224	0.066611	-0.267638	-0.192635	0.248189	0.126808	0.455831	-0.061295	0.945189	0.123675	0.127354	0.674105	0.174729	0.963773	0.936968	0.29685	0.652507	0.846638	0.356526	0.80518	0.181442	0.349946	0.806377	0.316271	0.47475	0.354008	0.639797	0.0759829	0.821588
arrd-17	turquoise	0.0379824	0.487209	0.0707665	-0.0327434	-0.536579	-0.555982	-0.266545	-0.796244	-0.621222	-0.471974	0.0731284	0.114265	0.483883	0.790715	-0.317893	0.278205	-0.110601	0.355067	0.409148	0.245981	0.386125	0.888933	0.0556049	0.794532	0.904182	0.0321217	0.0253305	0.318327	0.000223781	0.0102135	0.0649187	0.787818	0.673486	0.0575486	0.000265672	0.230192	0.296796	0.683441	0.177166	0.115571	0.358445	0.139617
arrd-18	blue	0.679855	0.404916	-0.23437	-0.114693	-0.368249	-0.0704083	0.53191	0.457434	0.570139	-0.217606	-0.00281319	-0.172427	0.0477352	-0.412403	-0.202989	-0.665316	-0.710291	-0.271694	0.103499	-0.179273	-0.855329	0.00376186	0.119756	0.382284	0.672326	0.160495	0.795551	0.0339448	0.0748273	0.0211151	0.418178	0.99175	0.523103	0.860647	0.112421	0.450852	0.00491354	0.0020472	0.30871	0.702876	0.506474	2.40494e-05
arrd-19	blue	0.665598	0.0759544	0.427216	0.541444	0.33821	0.414964	0.580569	0.839761	0.609569	-0.11546	0.0239962	-0.535102	-0.362502	-0.868131	0.0322289	-0.518477	-0.495987	-0.357997	0.199278	-0.116949	-0.48408	0.00488879	0.779803	0.0988447	0.0303023	0.200101	0.109986	0.0183727	4.70896e-05	0.01218	0.67025	0.929709	0.0326902	0.167628	1.30283e-05	0.905681	0.0396287	0.0507084	0.173366	0.459346	0.666224	0.057432
arrd-2	blue	0.411264	-0.326217	0.567165	0.548925	0.683158	0.524545	0.519376	0.930165	0.411844	-0.0409744	-0.210171	-0.56354	-0.630795	-0.953464	0.359675	-0.187302	-0.139966	-0.351758	0.0698653	-0.089582	-0.255816	0.113516	0.217538	0.0219519	0.0276588	0.00353332	0.0369787	0.0392272	1.8034e-07	0.112958	0.88024	0.434639	0.0230064	0.0087932	1.12016e-08	0.171215	0.487293	0.605151	0.181525	0.797097	0.741456	0.338919
arrd-22	green	0.862022	0.303247	0.474431	0.441632	0.0577765	0.103251	0.523045	0.696857	0.495329	-0.417753	-0.0216455	-0.500817	-0.202581	-0.699986	-0.0977003	-0.540486	-0.708091	-0.212446	0.252978	-0.15553	-0.564484	1.75867e-05	0.253565	0.0633445	0.0867896	0.831689	0.703559	0.0376212	0.00270152	0.0510643	0.107376	0.936582	0.0481552	0.451783	0.0025358	0.718875	0.0306542	0.00214448	0.429568	0.34449	0.565173	0.0227282
arrd-23	turquoise	0.22982	0.455917	-0.0795588	-0.367506	-0.642097	-0.695984	-0.250341	-0.404441	-0.177835	-0.404165	0.0203804	0.0934628	0.344026	0.478597	-0.507632	-0.0491049	-0.345328	0.497286	0.367051	-0.0254851	-0.159595	0.391855	0.0759207	0.76961	0.161405	0.00732256	0.0027493	0.349712	0.120233	0.509945	0.12051	0.940282	0.730636	0.191982	0.0607395	0.044717	0.856686	0.190195	0.0500125	0.161965	0.925359	0.554923
arrd-24	turquoise	-0.432703	0.197329	-0.418251	-0.519422	-0.57182	-0.58135	-0.378692	-0.920908	-0.606713	-0.0879002	0.0302739	0.514573	0.410618	0.953331	-0.166423	0.39928	0.238776	0.409632	-0.0602467	0.0886857	0.36072	0.094125	0.46384	0.106914	0.0392068	0.0206528	0.018179	0.148059	4.20375e-07	0.0127044	0.74616	0.911381	0.0414074	0.114141	1.1425e-08	0.537887	0.125494	0.373139	0.115098	0.824595	0.743962	0.169883
arrd-25	green	0.911298	0.410129	0.234202	0.282477	-0.117709	0.0329151	0.595795	0.662215	0.539918	-0.43675	-0.0736847	-0.376379	-0.0702443	-0.654044	-0.0929338	-0.635913	-0.808883	-0.307911	0.21035	-0.151735	-0.738793	9.13933e-07	0.114615	0.382635	0.289129	0.664173	0.903681	0.0148748	0.00519224	0.0308643	0.0907472	0.786238	0.150755	0.796018	0.00598769	0.732108	0.00810074	0.000148178	0.245967	0.434239	0.574816	0.00107843
arrd-26	yellow	0.405115	0.610236	-0.0773128	-0.163146	-0.603574	-0.374922	0.2502	-0.260406	-0.0466063	-0.428157	0.110236	-0.162385	0.0385544	0.310763	-0.165719	-0.214708	-0.52662	0.387017	0.478939	0.0870229	-0.302689	0.119558	0.0120599	0.775957	0.546034	0.0133013	0.152471	0.349994	0.330018	0.863913	0.0980241	0.684435	0.547933	0.88727	0.241394	0.539632	0.424555	0.0361042	0.138627	0.060529	0.748617	0.254482
arrd-28	turquoise	0.0668509	0.604726	-0.102696	-0.103251	-0.647597	-0.28579	-0.313035	-0.647217	-0.168685	-0.151517	0.445081	0.634457	0.370998	0.63329	-0.349303	-0.144686	-0.288541	0.225245	-0.260386	-0.381605	0.0808258	0.805693	0.0130796	0.705086	0.703558	0.0066814	0.283266	0.237788	0.00672421	0.532294	0.575374	0.0840695	0.0082931	0.157156	0.00844995	0.184804	0.592909	0.278453	0.401609	0.330057	0.144711	0.766036
arrd-3	turquoise	0.0968373	0.540765	-0.393184	-0.285028	-0.56661	-0.25005	0.0982891	-0.33044	0.112086	-0.0712005	0.254337	-0.0772876	0.199583	0.34619	0.00100162	-0.319768	-0.351822	0.552122	0.387151	0.403054	-0.215484	0.721265	0.0305515	0.13191	0.284609	0.022111	0.350292	0.717245	0.211291	0.679399	0.793297	0.341817	0.776029	0.458645	0.189017	0.997063	0.227303	0.18144	0.0265847	0.138479	0.121632	0.422842
arrd-4	brown	0.013542	-0.322632	0.134041	0.37965	0.561426	0.651263	0.190935	0.655257	0.533987	0.395503	0.0812992	-0.3107	-0.337902	-0.696827	0.354847	-0.226851	0.0623106	-0.2029	0.119261	0.208977	-0.145562	0.960301	0.222932	0.62066	0.146953	0.0236393	0.00627943	0.478731	0.00586382	0.0331243	0.129443	0.764701	0.241495	0.200537	0.00270315	0.177454	0.39817	0.818678	0.451055	0.659992	0.437314	0.590648
arrd-5	yellow	-0.161352	0.259199	0.383461	0.525306	0.0491278	0.269315	-0.360861	-0.439374	-0.181856	0.0892822	0.524934	-0.00380424	0.144277	0.345574	-0.291484	0.0855094	0.0833405	0.189369	0.253648	0.0255355	0.596124	0.550516	0.332346	0.142605	0.0366562	0.85662	0.313132	0.169704	0.0886042	0.500265	0.742294	0.0368135	0.988844	0.593966	0.189858	0.273357	0.752861	0.758954	0.482413	0.343171	0.925212	0.0148054
arrd-6	turquoise	-0.20845	0.249947	0.0180077	-0.0156093	-0.327288	-0.359197	-0.429661	-0.757875	-0.60265	-0.234945	0.0399649	0.2288	0.509971	0.73766	-0.254394	0.390007	0.134408	0.333648	0.428261	0.315952	0.54694	0.438498	0.350497	0.947224	0.954246	0.215943	0.171825	0.0967211	0.000670397	0.0134809	0.381083	0.883172	0.39402	0.0435804	0.00110792	0.341705	0.135342	0.619694	0.206624	0.0979338	0.233208	0.0283425
arrd-7	turquoise	0.242109	0.829148	-0.155103	-0.199986	-0.831192	-0.451792	-0.234473	-0.642255	-0.110625	-0.35693	0.368625	0.297858	0.480531	0.647053	-0.352371	-0.283237	-0.52015	0.522059	0.210577	-0.0404657	-0.0714409	0.3663	7.16026e-05	0.566256	0.45772	6.61968e-05	0.0789517	0.38207	0.00730341	0.683376	0.174744	0.160036	0.262518	0.0595571	0.00674279	0.180712	0.287777	0.0388841	0.0380475	0.433733	0.881717	0.792613
arrd-8	turquoise	-0.34381	0.293501	-0.317382	-0.226844	-0.5098	-0.32798	-0.543632	-0.860057	-0.414978	0.0543319	0.310888	0.652376	0.600217	0.843401	-0.329899	0.217927	0.15248	0.0895815	-0.142003	-0.0256617	0.379262	0.19228	0.269899	0.230984	0.398184	0.0436629	0.214915	0.02951	1.93114e-05	0.109973	0.841602	0.241195	0.00616136	0.0139634	4.0503e-05	0.212084	0.417474	0.572919	0.741458	0.599856	0.924843	0.147401
arrd-9	blue	0.68756	0.125006	0.42373	0.476887	0.245699	0.360466	0.442992	0.787102	0.638855	-0.130973	0.0832139	-0.349657	-0.247353	-0.805283	-0.0661061	-0.546445	-0.543364	-0.384748	0.123084	-0.276487	-0.501811	0.00324624	0.644598	0.10193	0.0617994	0.359013	0.170206	0.0857097	0.000296406	0.00772275	0.628749	0.75931	0.184328	0.355685	0.000167135	0.80782	0.028515	0.0296062	0.141156	0.649733	0.299912	0.0476419
art-1	green	0.866446	0.421941	0.17505	0.0251883	-0.235742	-0.136934	0.481013	0.635132	0.547951	-0.437239	-0.0892738	-0.390135	-0.207523	-0.578792	-0.126863	-0.655576	-0.827101	0.0341093	0.21479	-0.230279	-0.845337	1.4173e-05	0.103539	0.516701	0.926226	0.379422	0.613069	0.0592652	0.00820352	0.0279928	0.0903454	0.742318	0.135202	0.440583	0.0188192	0.639649	0.00583159	7.73793e-05	0.900203	0.424372	0.390884	3.7328e-05
arv-1	grey	0.16456	-0.21025	0.0446728	-0.533415	-0.0575219	-0.490465	-0.0533539	0.328803	-0.0281415	-0.252319	-0.490337	-0.277522	-0.420929	-0.176564	-0.116061	0.0879978	-0.0772737	0.427062	0.129256	-0.212082	-0.455612	0.542511	0.434462	0.869513	0.0333488	0.832421	0.0537494	0.84442	0.213698	0.917602	0.345792	0.0538219	0.298033	0.104457	0.513025	0.668625	0.745887	0.776068	0.0989799	0.633295	0.430376	0.0761419
arx-1	blue	0.40787	-0.338102	0.0661207	-0.00954883	0.361115	0.159727	0.701927	0.882237	0.403792	-0.104996	-0.508379	-0.416659	-0.502846	-0.825589	0.267264	-0.189151	-0.191116	-0.384031	0.128062	-0.110359	-0.605447	0.116824	0.200254	0.807778	0.972002	0.169381	0.55459	0.00243722	6.13582e-06	0.120886	0.698765	0.0443514	0.108394	0.0471118	8.18941e-05	0.316974	0.482926	0.478305	0.141962	0.636462	0.684101	0.0129426
arx-2	red	-0.576297	-0.705711	-0.156922	-0.292646	0.454718	0.0927086	-0.16322	0.180667	-0.119303	0.412927	-0.353414	0.0434915	-0.407493	-0.146813	0.295658	0.370817	0.630014	0.116753	-0.273263	-0.00447383	0.143169	0.0194604	0.00225393	0.561653	0.271361	0.0767924	0.732735	0.545849	0.503119	0.65988	0.11192	0.179335	0.872937	0.117195	0.587425	0.26623	0.157374	0.00890277	0.666754	0.305814	0.98688	0.596834
arx-3	blue	0.263709	-0.278628	-0.0494203	-0.0281042	0.331296	0.360963	0.3852	0.862728	0.693495	0.236883	-0.116736	-0.323831	-0.451689	-0.812204	0.151608	-0.396759	-0.179053	-0.248664	-0.0529012	-0.159528	-0.64164	0.323698	0.296031	0.855774	0.917711	0.210039	0.169574	0.140649	1.7e-05	0.00288927	0.377053	0.666801	0.221119	0.0790287	0.000132309	0.57514	0.12812	0.507003	0.353057	0.845726	0.555091	0.00737794
arx-4	blue	-0.144438	-0.730057	0.231919	0.210765	0.819238	0.497746	0.279814	0.769025	0.271273	0.351015	-0.313942	-0.449697	-0.683627	-0.758086	0.374924	0.141868	0.371516	-0.24312	0.0471213	0.0473518	-0.0716887	0.59355	0.00132332	0.387424	0.433312	0.00010332	0.0497675	0.293893	0.000497786	0.30949	0.182513	0.236359	0.0805245	0.00350179	0.000666726	0.152469	0.600205	0.156531	0.36424	0.862423	0.861756	0.791909
arx-5	blue	0.0352022	-0.610496	0.218217	0.242245	0.751456	0.551567	0.356286	0.898719	0.473843	0.322347	-0.228993	-0.499217	-0.596566	-0.894808	0.266414	-0.100772	0.178059	-0.366639	-0.0507473	-0.0671616	-0.244145	0.897021	0.0120134	0.416839	0.366022	0.000790257	0.0267687	0.175579	2.23434e-06	0.063719	0.223365	0.393609	0.0489904	0.0147126	2.88204e-06	0.318574	0.710385	0.509405	0.162472	0.851941	0.804806	0.362158
arx-6	blue	0.435881	-0.0621878	-0.27208	-0.355502	-0.0547587	-0.0671071	0.413814	0.731387	0.602233	-0.0173944	-0.288039	-0.262058	-0.260095	-0.628904	-0.0388879	-0.460652	-0.395802	-0.14072	0.0156771	-0.16973	-0.903624	0.0914653	0.819029	0.307996	0.176599	0.840372	0.804961	0.111074	0.00128338	0.0135628	0.94902	0.279326	0.326849	0.330618	0.00906053	0.886301	0.0725456	0.129128	0.603188	0.954048	0.529721	1.59983e-06
arx-7	brown	-0.462632	-0.568906	0.506809	0.54082	0.80338	0.574084	0.0348207	0.100274	-0.262878	0.289827	-0.013117	-0.209768	-0.52509	-0.194045	0.495777	0.457866	0.627063	-0.115294	-0.100557	0.0677744	0.705397	0.071167	0.0214589	0.0451223	0.0305312	0.000177942	0.020043	0.898131	0.711759	0.325282	0.276219	0.961546	0.435542	0.0367476	0.471459	0.0508222	0.0745178	0.00932699	0.6707	0.71098	0.803057	0.00226869
asah-1	turquoise	-0.583961	0.182927	-0.51497	-0.555651	-0.535742	-0.417373	-0.618995	-0.906334	-0.411216	0.196822	0.253526	0.5099	0.442313	0.931975	-0.30425	0.25549	0.301043	0.499579	-0.0851564	0.0647629	0.359047	0.0175432	0.4977	0.0412238	0.025436	0.0324429	0.107729	0.0105685	1.32004e-06	0.113562	0.465013	0.343411	0.0436143	0.0862474	1.50794e-07	0.251918	0.339558	0.257202	0.0488004	0.753852	0.811658	0.172017
asah-2	turquoise	-0.378585	0.356512	-0.407336	-0.513813	-0.67234	-0.555955	-0.572335	-0.938034	-0.476539	-0.0327113	0.219418	0.536819	0.482738	0.967207	-0.334555	0.212361	0.112411	0.530397	-0.0581497	0.00660728	0.294494	0.148183	0.175286	0.11735	0.0417604	0.0043263	0.0253391	0.0205129	7.97738e-08	0.0620164	0.904275	0.414214	0.0320302	0.0582286	1.00275e-09	0.205316	0.429756	0.678516	0.0345521	0.830617	0.980625	0.268206
asb-1	brown	-0.351989	-0.838096	0.42654	0.438859	0.992159	0.613659	0.15512	0.540158	-0.0171299	0.363046	-0.25187	-0.359913	-0.616286	-0.587304	0.516606	0.400145	0.628904	-0.349424	-0.11611	0.0940014	0.387645	0.181218	5.0386e-05	0.0994383	0.0890226	4.78475e-14	0.0114586	0.566213	0.0307752	0.949794	0.166944	0.34668	0.17091	0.0110133	0.0167544	0.0404738	0.124601	0.00906044	0.184642	0.668491	0.729138	0.137933
asb-2	yellow	0.531501	0.894585	-0.0515558	-0.145659	-0.868062	-0.54879	-0.0299003	-0.456645	-0.0169103	-0.520803	0.307216	0.223888	0.437709	0.478991	-0.563528	-0.400954	-0.725438	0.275112	0.171721	-0.285889	-0.301096	0.0341081	2.92325e-06	0.849607	0.590399	1.30738e-05	0.0277049	0.912471	0.0753941	0.950437	0.0385966	0.247091	0.404526	0.0899604	0.060497	0.0230101	0.12377	0.00147008	0.302422	0.524831	0.283092	0.257115
ascc-1	turquoise	-0.738024	-0.172936	-0.0758675	-0.117494	-0.0279873	-0.158345	-0.607773	-0.835417	-0.705914	0.178504	0.0895642	0.437565	0.257627	0.801048	-0.029668	0.649938	0.649188	0.285276	-0.119634	0.135422	0.836133	0.00109837	0.521857	0.780049	0.664753	0.918052	0.558067	0.0125077	5.60966e-05	0.00224443	0.50833	0.741506	0.0900782	0.335391	0.000191974	0.913148	0.00642248	0.0065045	0.284171	0.65899	0.617031	5.45197e-05
asd-1	blue	0.40615	-0.21728	-0.11089	-0.260455	0.135782	-0.0266016	0.444862	0.825809	0.519655	-0.0326907	-0.392407	-0.377966	-0.420439	-0.727315	0.0275195	-0.339729	-0.284879	-0.175607	0.0141124	-0.182896	-0.814087	0.118525	0.418893	0.682655	0.329924	0.616087	0.922098	0.0842403	8.12215e-05	0.0391034	0.904335	0.132743	0.148902	0.104903	0.00140893	0.919418	0.19796	0.284871	0.515346	0.95863	0.497775	0.000123956
asd-2	green	0.624025	0.667791	-0.416673	-0.407798	-0.72501	-0.362604	0.206432	0.139662	0.515764	-0.272772	0.110564	-0.0164954	0.299273	-0.0653259	-0.322227	-0.719739	-0.813908	0.186624	0.172405	-0.0624628	-0.859486	0.00978008	0.00469973	0.108381	0.116895	0.00148433	0.1675	0.443043	0.605943	0.0408585	0.306719	0.683542	0.951652	0.260149	0.810049	0.223547	0.00166919	0.000124733	0.4889	0.523156	0.818241	1.9838e-05
asfl-1	brown	-0.502831	-0.687366	0.464285	0.571449	0.903737	0.638807	-0.0563285	0.17732	-0.213792	0.379432	-0.0530803	-0.207639	-0.394401	-0.272482	0.423263	0.492963	0.709589	-0.280158	-0.10316	0.148025	0.715578	0.0471193	0.0032585	0.070031	0.0207541	1.58719e-06	0.00772877	0.835853	0.511192	0.42658	0.147203	0.845209	0.440322	0.130612	0.307254	0.102348	0.0523577	0.00207786	0.293276	0.703809	0.584311	0.00182797
asg-1	brown	0.00956677	-0.473972	0.685689	0.774468	0.884965	0.730072	0.215539	0.592624	0.138239	0.183252	-0.00869913	-0.300189	-0.534623	-0.687558	0.447915	0.102232	0.251221	-0.413113	-0.149051	-0.0717069	0.316271	0.971949	0.0636364	0.00336587	0.000427918	5.24661e-06	0.00132288	0.42272	0.0155564	0.609657	0.496925	0.974493	0.258622	0.0328761	0.00324638	0.0818802	0.706361	0.347965	0.111742	0.581678	0.791857	0.232711
asg-2	green	0.108217	0.343778	0.550918	0.739447	0.0616312	0.254179	-0.0917815	-0.354969	-0.220944	-0.15333	0.480651	0.0431416	0.175125	0.229453	-0.0128598	0.053288	-0.0818908	-0.0882004	0.0417439	0.0599021	0.576037	0.689944	0.192324	0.0269852	0.0010617	0.820624	0.342126	0.735318	0.177295	0.410894	0.570755	0.0594841	0.873952	0.51652	0.392633	0.9623	0.84461	0.763034	0.74532	0.878007	0.825584	0.019528
ash-2	blue	0.0785231	-0.505101	-0.0226182	0.009918	0.553814	0.404499	0.38805	0.893283	0.580253	0.331987	-0.23314	-0.505381	-0.559847	-0.854155	0.297179	-0.220082	0.0618521	-0.209433	-0.00244845	0.071324	-0.475851	0.772535	0.0459718	0.933737	0.97092	0.0260289	0.120174	0.137486	3.17408e-06	0.0184514	0.209031	0.384859	0.0458316	0.0241206	2.53666e-05	0.263661	0.412767	0.819992	0.436291	0.99282	0.792946	0.0624479
asic-1	turquoise	-0.481249	0.261458	-0.282636	-0.28736	-0.477204	-0.34439	-0.651269	-0.946952	-0.531327	0.0421303	0.248289	0.511738	0.548894	0.931864	-0.335838	0.300508	0.252803	0.384852	-0.0451352	0.0470223	0.52398	0.0591226	0.327998	0.288846	0.280513	0.0616017	0.19148	0.0062788	2.75369e-08	0.0341778	0.876885	0.353807	0.042736	0.0276696	1.52486e-07	0.203476	0.258091	0.344836	0.141039	0.868173	0.862709	0.0372195
asic-2	turquoise	-0.676036	-0.126167	-0.205187	-0.260009	-0.148712	-0.305137	-0.508946	-0.855502	-0.719705	0.116316	0.0134131	0.421199	0.296118	0.847711	-0.104514	0.638289	0.587749	0.254267	-0.0700632	0.151958	0.709635	0.00404078	0.641502	0.445857	0.330783	0.582548	0.250469	0.0440758	2.38602e-05	0.00167043	0.667936	0.960679	0.104212	0.26545	3.37198e-05	0.700088	0.00779436	0.0166515	0.341955	0.796534	0.574247	0.00207583
asm-1	turquoise	-0.830008	-0.339527	-0.379997	-0.429079	-0.0649789	-0.268799	-0.484781	-0.748277	-0.64583	0.280052	-0.0766603	0.437356	0.187044	0.763646	0.0960668	0.68633	0.735874	0.262649	-0.138935	0.245492	0.627109	6.92848e-05	0.198244	0.146553	0.0972243	0.811041	0.314095	0.0570186	0.000855831	0.00688228	0.293465	0.777804	0.0902496	0.487904	0.000575788	0.723401	0.0033245	0.00115574	0.325718	0.607838	0.359433	0.00932024
asm-2	turquoise	-0.483138	0.271408	-0.458468	-0.526511	-0.60783	-0.498488	-0.592755	-0.946305	-0.472521	0.0603606	0.223073	0.526281	0.494859	0.971531	-0.308994	0.260047	0.214539	0.503873	-0.0536301	0.0683504	0.354528	0.0579902	0.30924	0.0740881	0.0361495	0.0124972	0.0493743	0.0155277	2.99202e-08	0.0645662	0.824268	0.406284	0.036246	0.0513193	3.76984e-10	0.244225	0.330711	0.424929	0.0465898	0.843624	0.801414	0.177872
asm-3	turquoise	-0.874132	-0.171598	-0.471619	-0.379552	-0.116489	-0.0368128	-0.693913	-0.734749	-0.319136	0.563127	0.318499	0.437786	0.261694	0.724133	-0.0382891	0.360654	0.637362	0.396131	-0.213368	0.22525	0.56185	9.561e-06	0.525133	0.0651488	0.147065	0.667467	0.892334	0.00286534	0.00118672	0.228275	0.0231292	0.229256	0.0898973	0.327546	0.00151388	0.888041	0.169967	0.00791268	0.128781	0.42752	0.401597	0.0235112
asna-1	red	-0.710601	-0.40331	0.223236	0.366239	0.488717	0.380081	-0.320606	-0.439857	-0.486846	0.352074	0.16792	0.106868	-0.0317162	0.338008	0.30607	0.598517	0.747481	-0.0141091	-0.109282	0.265654	0.960717	0.00203376	0.121373	0.405931	0.162966	0.0547397	0.146456	0.226019	0.0882143	0.0558148	0.181105	0.534183	0.693636	0.907175	0.200387	0.248949	0.0143085	0.000872928	0.95864	0.687037	0.32001	3.48859e-09
asns-1	yellow	0.812567	0.915064	0.0794707	0.166283	-0.64855	-0.191083	0.24215	0.00987922	0.376531	-0.502858	0.332086	-0.0602736	0.361975	-0.0282603	-0.393305	-0.731174	-0.953023	0.0479753	0.210553	-0.195777	-0.53145	0.000130664	6.81518e-07	0.769859	0.538233	0.00657501	0.478384	0.366217	0.971034	0.150577	0.0471056	0.208888	0.824518	0.168293	0.917256	0.13178	0.00128971	1.19536e-08	0.859952	0.433787	0.467434	0.0341287
asns-2	turquoise	-0.803781	-0.315778	-0.374775	-0.4516	-0.0982858	-0.290095	-0.472673	-0.767379	-0.685405	0.22272	-0.115907	0.528999	0.195757	0.782849	0.116935	0.690303	0.710208	0.233947	-0.250321	0.144127	0.622427	0.00017562	0.233481	0.152645	0.0790953	0.717254	0.275754	0.064468	0.000520671	0.00338436	0.407047	0.669042	0.0351205	0.46748	0.000336293	0.666263	0.00307709	0.0020508	0.383169	0.349753	0.594355	0.0100253
asp-1	turquoise	-0.491572	0.254798	-0.528656	-0.598088	-0.62787	-0.512436	-0.603665	-0.912171	-0.420699	0.102124	0.213851	0.548245	0.490178	0.948704	-0.331144	0.225769	0.209893	0.500462	-0.0883832	0.0412118	0.279597	0.0531295	0.340913	0.0352612	0.0143965	0.00920945	0.0424058	0.0132837	8.548e-07	0.104666	0.706659	0.426451	0.0278915	0.0539115	2.18702e-08	0.21026	0.400485	0.435261	0.0483395	0.744808	0.879551	0.294285
asp-12	turquoise	-0.336151	0.332417	-0.152292	-0.238729	-0.52348	-0.474801	-0.426649	-0.970654	-0.655245	-0.188954	0.153244	0.488036	0.454183	0.956583	-0.199747	0.362425	0.156306	0.410883	0.00516072	0.0454589	0.535863	0.203028	0.208407	0.573398	0.373235	0.0374337	0.0631101	0.0993419	4.65063e-10	0.00586498	0.483391	0.570974	0.055129	0.0771841	6.9509e-09	0.458268	0.167725	0.563212	0.113884	0.984866	0.867236	0.0323965
asp-13	green	0.98376	0.57996	0.472759	0.295719	-0.281585	-0.201589	0.488982	0.406794	0.260499	-0.71855	-0.0630993	-0.322386	-0.0914474	-0.387486	-0.186946	-0.495395	-0.882716	-0.0501043	0.288215	-0.290706	-0.571657	7.65233e-12	0.0185248	0.0644131	0.266126	0.290719	0.454047	0.0545889	0.117886	0.32984	0.00171335	0.816419	0.223306	0.736249	0.138107	0.488136	0.0510285	5.97107e-06	0.853798	0.27902	0.274698	0.0206972
asp-14	midnightblue	-0.506309	-0.524795	-0.303931	0.00775141	0.533807	0.679472	-0.158872	0.402962	0.556825	0.898749	0.299383	-0.0435626	-0.236266	-0.43203	0.222718	-0.168036	0.447614	-0.192167	-0.369384	0.104415	-0.01804	0.0453698	0.0368724	0.252442	0.977271	0.0331947	0.00378911	0.55674	0.121725	0.0250627	2.22996e-06	0.259965	0.872731	0.378334	0.0946946	0.40705	0.533896	0.0821105	0.475844	0.159111	0.70036	0.94713
asp-16	salmon	-0.243042	-0.19443	0.115769	0.353621	0.384293	0.504297	-0.242798	0.161174	0.300444	0.470124	0.386343	-0.276217	-0.00958763	-0.226314	-0.0119214	-0.116175	0.226085	0.0144	0.0269064	0.269734	0.236548	0.364398	0.470563	0.669414	0.179063	0.141666	0.0463758	0.364895	0.550963	0.258197	0.066123	0.139375	0.300405	0.971888	0.399318	0.965049	0.668315	0.399807	0.957788	0.921208	0.31235	0.377749
asp-17	yellow	0.625041	0.939638	0.0807842	0.0691605	-0.755958	-0.351896	0.113433	-0.322768	0.10407	-0.50404	0.400627	0.114891	0.316369	0.312336	-0.411511	-0.519593	-0.808646	0.267567	0.210276	-0.233097	-0.300835	0.00962671	6.66853e-08	0.766153	0.799105	0.000704517	0.181342	0.675741	0.222726	0.701308	0.0465054	0.124105	0.67179	0.232559	0.238894	0.113278	0.039131	0.000149367	0.316404	0.434405	0.384949	0.257549
asp-2	turquoise	0.213922	0.719675	-0.0827984	-0.297562	-0.844331	-0.696336	-0.273447	-0.749094	-0.388376	-0.518041	0.166547	0.333324	0.46831	0.784075	-0.461273	-0.0302092	-0.406516	0.485813	0.15997	-0.144421	0.0201458	0.426293	0.00167153	0.760479	0.263016	3.89505e-05	0.00272995	0.305475	0.00083857	0.137127	0.0398242	0.537579	0.207093	0.0673198	0.000324361	0.0721113	0.91157	0.118162	0.0564146	0.553981	0.593593	0.940968
asp-3	turquoise	-0.432124	0.296669	-0.379516	-0.481776	-0.61428	-0.54129	-0.558207	-0.964433	-0.542993	-0.0322679	0.182101	0.517247	0.475558	0.988097	-0.314203	0.300041	0.188301	0.499633	-0.0213548	0.0399225	0.380013	0.0946148	0.26452	0.147107	0.0588051	0.0113521	0.0303584	0.0246284	1.75708e-09	0.0297398	0.905567	0.499679	0.0401826	0.062632	8.79842e-13	0.235947	0.258868	0.484932	0.0487724	0.937432	0.883295	0.146534
asp-4	blue	0.231729	-0.221201	0.399268	0.63971	0.659403	0.797974	0.324414	0.811086	0.666012	0.328393	0.243829	-0.408723	-0.443098	-0.885854	0.313277	-0.405996	-0.100681	-0.38363	-0.134477	-0.0420766	-0.16326	0.387824	0.410336	0.125506	0.00761547	0.00545581	0.000211861	0.22024	0.000137483	0.00485262	0.214305	0.362798	0.115986	0.0856254	4.98165e-06	0.237406	0.118678	0.710638	0.142414	0.619515	0.877041	0.545748
asp-5	turquoise	-0.497958	0.2266	-0.567785	-0.652512	-0.632631	-0.540986	-0.587465	-0.888497	-0.414248	0.104357	0.169472	0.5413	0.474567	0.934664	-0.316234	0.231798	0.218072	0.507996	-0.086958	0.0510093	0.239185	0.0496548	0.398706	0.0217753	0.00614699	0.00853961	0.0304701	0.0167171	4.25881e-06	0.110663	0.700518	0.530354	0.0303549	0.0632584	1.14528e-07	0.232769	0.387679	0.417156	0.0445388	0.748799	0.851185	0.372295
asp-6	turquoise	-0.543711	0.166522	-0.593435	-0.672255	-0.594044	-0.524899	-0.584286	-0.875163	-0.423874	0.142303	0.140756	0.547826	0.4529	0.923438	-0.288453	0.266502	0.272582	0.48561	-0.107743	0.0624871	0.251174	0.0294816	0.537641	0.0153799	0.00433306	0.0152482	0.0368282	0.0174652	9.05187e-06	0.101801	0.599077	0.603097	0.0280356	0.0781291	3.37102e-07	0.278606	0.318409	0.307069	0.0565328	0.691239	0.818172	0.348058
asp-8	yellow	-0.187263	0.289111	-0.449177	-0.282261	-0.376174	0.0660405	-0.457893	-0.276496	0.350446	0.459881	0.613376	0.521233	0.287945	0.280935	-0.250123	-0.375079	-0.0903835	0.16844	-0.454427	-0.196999	-0.138876	0.487384	0.277461	0.0809186	0.289513	0.150997	0.808007	0.0744986	0.299896	0.183272	0.0730871	0.0115074	0.0384078	0.279491	0.291883	0.350148	0.152285	0.739218	0.532898	0.0770056	0.464602	0.607994
asp-9	grey	-0.323824	-0.37435	0.226136	0.0875214	0.402306	0.21686	0.00914861	0.0389738	-0.265655	0.0979694	-0.219814	-0.148799	-0.446559	-0.0465204	0.300702	0.361353	0.390483	0.242015	0.182396	0.0466028	0.355577	0.22113	0.153148	0.399698	0.74722	0.122391	0.419814	0.973175	0.886051	0.320007	0.71813	0.413352	0.582324	0.0829222	0.864162	0.257769	0.16908	0.134823	0.366493	0.498971	0.863924	0.176502
aspm-1	blue	-0.173145	-0.796718	0.0665855	0.0667693	0.784308	0.456412	0.258843	0.793263	0.295076	0.392242	-0.388247	-0.377047	-0.570262	-0.767471	0.375917	0.132459	0.405428	-0.3586	-0.0890352	0.0643096	-0.148491	0.521346	0.00022046	0.80645	0.805925	0.000322138	0.0755622	0.333034	0.000245629	0.267216	0.132921	0.137268	0.149974	0.0210809	0.000519363	0.151297	0.624827	0.119244	0.17259	0.742985	0.812955	0.583114
asps-1	blue	-0.0301766	-0.692646	0.0469906	-0.17925	0.576336	0.168563	0.276565	0.795352	0.278153	0.197567	-0.50705	-0.349921	-0.632738	-0.715997	0.263913	0.0843359	0.240262	-0.185426	-0.0795433	-0.138978	-0.360329	0.911665	0.00293829	0.862801	0.50653	0.0194501	0.532595	0.299771	0.000230144	0.29689	0.46329	0.0450032	0.183975	0.00852495	0.00181142	0.323311	0.756156	0.370082	0.491744	0.769654	0.607728	0.17038
ast-1	yellow	0.206818	0.402378	-0.502143	-0.152884	-0.41162	-0.0622966	0.0554265	-0.092369	0.301219	0.0183498	0.175898	-0.076345	0.62923	0.0903108	-0.20119	-0.391798	-0.341627	-0.1053	0.278584	0.490074	-0.304106	0.442172	0.122317	0.0474712	0.57189	0.113173	0.818718	0.83845	0.733681	0.256911	0.946223	0.514639	0.778697	0.00901402	0.739421	0.45496	0.1334	0.195305	0.69793	0.29611	0.05397	0.252154
atad-3	blue	-0.283336	-0.852677	-0.0382111	-0.0222619	0.750281	0.38089	0.316715	0.66639	0.161032	0.370817	-0.475523	-0.351172	-0.512034	-0.638475	0.443784	0.267087	0.512828	-0.379809	-0.0578902	0.163007	-0.0610833	0.287601	2.71089e-05	0.888268	0.934779	0.000813994	0.145528	0.23202	0.00481983	0.551316	0.157374	0.0626541	0.182304	0.0425958	0.00777071	0.0850849	0.317307	0.0422213	0.146769	0.831362	0.546379	0.822195
atat-2	turquoise	-0.129018	0.0924399	-0.0615825	-0.0886435	-0.226956	-0.237012	-0.443317	-0.447149	-0.337088	-0.0860694	0.0146896	0.213556	0.528425	0.451081	-0.559495	0.212398	0.113485	-0.0764905	0.142906	-0.0550209	0.284346	0.633926	0.733483	0.820764	0.74408	0.397946	0.376785	0.0854528	0.0824673	0.201693	0.75129	0.95694	0.427103	0.0353558	0.0794829	0.0242287	0.429673	0.675601	0.778285	0.597515	0.839617	0.285812
ate-1	brown	-0.598443	-0.847665	0.0219807	-0.227133	0.594681	0.0248304	-0.278725	0.181937	-0.282397	0.302983	-0.474582	-0.220028	-0.372226	-0.132915	0.24266	0.596534	0.760683	0.101212	-0.145173	0.165515	0.30054	0.0143237	3.37867e-05	0.935601	0.397567	0.0151116	0.927272	0.295857	0.500071	0.289272	0.253999	0.0632491	0.412886	0.15568	0.623624	0.365176	0.0147193	0.000622886	0.709172	0.591651	0.540138	0.258038
atf-2	yellow	0.349583	0.599877	-0.0339195	0.391442	-0.196381	0.468256	0.0143817	0.167615	0.706868	0.237569	0.769537	-0.206774	0.140537	-0.24547	-0.0927317	-0.814092	-0.55653	0.0324756	-0.0202807	0.113948	-0.337196	0.184427	0.014032	0.900756	0.133784	0.466034	0.0673558	0.957841	0.534936	0.00220017	0.375633	0.000490831	0.44227	0.603664	0.359476	0.73267	0.000123936	0.025156	0.904962	0.940573	0.674346	0.20154
atf-4	green	0.967696	0.463685	0.52836	0.435442	-0.125421	-0.090875	0.56359	0.480294	0.239136	-0.707438	-0.132276	-0.33649	-0.0541046	-0.486357	-0.0988282	-0.424438	-0.798907	-0.259685	0.233093	-0.230403	-0.481818	9.03783e-10	0.0704416	0.0353829	0.0918295	0.64349	0.737846	0.0229918	0.0597013	0.372396	0.00217409	0.625309	0.202545	0.842257	0.0560978	0.715754	0.101298	0.000205654	0.331408	0.384957	0.390622	0.0587796
atf-6	blue	0.59161	0.338929	-0.323112	-0.339528	-0.382923	-0.192001	0.319229	0.5099	0.646322	-0.114552	-0.0514605	-0.155047	-0.0219546	-0.420891	-0.27963	-0.670904	-0.668605	0.000403887	0.134966	-0.186301	-0.968833	0.0157795	0.199085	0.222205	0.198242	0.143213	0.476232	0.22813	0.0436145	0.00682584	0.672708	0.849882	0.566398	0.935677	0.104492	0.294225	0.00444159	0.00463108	0.998816	0.61823	0.489664	7.05357e-10
atf-7	blue	0.491381	-0.196405	0.313142	0.231124	0.429364	0.327685	0.499483	0.968452	0.61464	-0.0132993	-0.181555	-0.581659	-0.580184	-0.938952	0.125439	-0.405868	-0.314814	-0.216351	0.100034	-0.187252	-0.593398	0.0532362	0.465976	0.237619	0.3891	0.0969777	0.215353	0.0488504	7.67191e-10	0.0112906	0.961012	0.500986	0.018103	0.0184687	7.20373e-08	0.643442	0.118806	0.234988	0.420933	0.712422	0.487412	0.0153878
atf-8	yellow	0.256953	0.807799	-0.229977	0.0964408	-0.562266	0.108565	-0.0491915	-0.279691	0.442796	0.065514	0.739863	0.0659438	0.401985	0.218478	-0.162556	-0.693005	-0.576529	0.265481	0.0926241	0.135629	-0.206934	0.336702	0.000153686	0.391522	0.722364	0.0233862	0.688995	0.856436	0.294114	0.0858643	0.809511	0.00105115	0.808283	0.122717	0.416267	0.547507	0.00291747	0.0194001	0.320336	0.73297	0.616489	0.44191
atfs-1	blue	0.637764	-0.109593	0.507137	0.250879	0.320807	0.121786	0.622445	0.831566	0.30033	-0.363085	-0.368332	-0.410281	-0.663639	-0.79115	0.184175	-0.221591	-0.394176	-0.240444	0.0370491	-0.42517	-0.524023	0.0078612	0.686188	0.0449602	0.348643	0.225711	0.65321	0.0100225	6.52451e-05	0.258386	0.166896	0.160393	0.114467	0.00506271	0.00026216	0.494722	0.409489	0.130851	0.369707	0.891647	0.100647	0.0372012
atg-10	brown	0.285229	-0.424103	0.378244	0.288631	0.565103	0.236677	0.292758	0.762495	0.187293	-0.127699	-0.459389	-0.322413	-0.341607	-0.762383	0.430466	0.0114768	-0.00880493	-0.290684	-0.0361818	0.0901917	-0.192405	0.284253	0.101596	0.148579	0.278296	0.0225472	0.377481	0.27117	0.000593727	0.487314	0.637428	0.0734347	0.223264	0.195332	0.0005955	0.0960292	0.966352	0.974183	0.274736	0.89417	0.739753	0.475286
atg-13	blue	-0.287625	-0.618641	-0.2835	-0.669655	0.144692	-0.35549	-0.0600502	0.22296	-0.161131	0.0947228	-0.620989	-0.0202248	-0.351644	-0.0776406	0.0238472	0.41072	0.399401	0.0954957	-0.0207485	-0.100283	-0.243002	0.28005	0.0106257	0.287311	0.00454377	0.592894	0.176615	0.825159	0.406527	0.551069	0.727133	0.0102502	0.940737	0.181676	0.77503	0.930145	0.114042	0.125368	0.724986	0.939205	0.711734	0.36448
atg-16.1	blue	0.312316	-0.425716	0.255997	0.280015	0.613799	0.452919	0.562042	0.960669	0.494856	0.106646	-0.282583	-0.461048	-0.599259	-0.952513	0.370547	-0.215436	-0.07555	-0.409381	0.00354165	-0.0567772	-0.42157	0.238925	0.100164	0.338566	0.293532	0.0114346	0.0781154	0.0234535	3.51773e-09	0.051321	0.694242	0.28894	0.0722684	0.0141572	1.2874e-08	0.1577	0.422947	0.780949	0.115343	0.989614	0.834563	0.103875
atg-16.2	red	-0.817138	-0.689732	-0.275012	-0.282978	0.333925	-0.0772185	-0.335424	-0.340086	-0.52901	0.373203	-0.309289	0.21607	0.016557	0.351551	0.340645	0.756964	0.877693	0.0478232	-0.0722326	0.452497	0.583759	0.000111358	0.0031117	0.302603	0.288237	0.206224	0.776224	0.204068	0.197459	0.0351161	0.154512	0.243751	0.421551	0.951471	0.1818	0.196675	0.000686432	7.89806e-06	0.860392	0.790363	0.0784278	0.0175917
atg-18	blue	0.232699	-0.350474	-0.152098	-0.333565	0.213433	0.0156306	0.305624	0.798707	0.495453	0.0827949	-0.406063	-0.326462	-0.433401	-0.695496	0.112846	-0.248078	-0.129184	-0.0746225	-0.025602	-0.12528	-0.713893	0.385785	0.183235	0.573891	0.206744	0.427377	0.954184	0.249675	0.000206969	0.0509969	0.760489	0.118612	0.217173	0.0935364	0.00277631	0.677334	0.354229	0.633485	0.783578	0.925018	0.643867	0.00189565
atg-2	turquoise	-0.588079	0.108034	-0.655163	-0.663589	-0.547369	-0.484834	-0.562143	-0.861885	-0.433276	0.188768	0.0956511	0.512787	0.493562	0.906536	-0.26226	0.306547	0.332377	0.411782	-0.0289737	0.182688	0.267581	0.0165757	0.690445	0.00587326	0.00506726	0.0281936	0.0569876	0.0234231	1.77033e-05	0.0936412	0.483829	0.724555	0.042241	0.0520278	1.30093e-06	0.326463	0.248174	0.208465	0.113017	0.915174	0.498273	0.316379
atg-3	brown	-0.632379	-0.763351	0.245569	0.340482	0.870363	0.662574	-0.182782	0.238466	-0.0411775	0.603979	0.0156599	-0.150873	-0.470045	-0.29841	0.518774	0.411276	0.759883	-0.0655678	-0.147049	0.238658	0.571624	0.00857395	0.00058035	0.359276	0.196903	1.16326e-05	0.00515936	0.498047	0.373778	0.879651	0.013223	0.954098	0.577017	0.0661749	0.261592	0.0394956	0.113504	0.000636136	0.809357	0.586819	0.373382	0.0207063
atg-4.1	turquoise	-0.820702	-0.236707	-0.230509	-0.12643	0.0362616	-0.0372504	-0.537226	-0.780999	-0.580696	0.336783	0.133785	0.329346	0.316111	0.736148	0.0482696	0.599865	0.712682	0.218956	-0.0388378	0.363033	0.821658	9.80067e-05	0.377418	0.390398	0.640803	0.893938	0.891061	0.0318752	0.000354971	0.018341	0.202126	0.621333	0.212898	0.23296	0.00114828	0.859101	0.0140344	0.00194555	0.415222	0.886446	0.166961	9.46631e-05
atg-4.2	blue	0.264004	-0.402465	0.365715	0.527577	0.716412	0.650616	0.423753	0.900824	0.500838	0.171298	-0.117734	-0.471654	-0.426589	-0.944436	0.378136	-0.217994	-0.022167	-0.535321	-0.0623975	0.0426775	-0.214448	0.323137	0.122229	0.163615	0.0357058	0.00179519	0.00634893	0.101909	1.94e-06	0.0481446	0.525867	0.664108	0.0651263	0.0993948	3.78302e-08	0.148704	0.417327	0.935057	0.0326053	0.818429	0.875298	0.425129
atg-5	red	-0.670482	-0.59666	-0.540572	-0.651458	0.131303	-0.144901	-0.337689	-0.130434	-0.23461	0.389303	-0.389445	0.123346	0.0321132	0.211011	-0.0126197	0.44584	0.650554	0.0912208	-0.133505	0.140745	0.122729	0.0044759	0.014693	0.0306224	0.00625868	0.627877	0.592354	0.20084	0.630175	0.381782	0.13611	0.135954	0.649032	0.906018	0.432764	0.963003	0.0834789	0.00635566	0.736881	0.62207	0.603124	0.650684
atg-7	red	-0.258359	-0.722251	0.00736534	0.0317825	0.713435	0.506525	0.176033	0.712619	0.372361	0.526887	-0.199853	-0.255732	-0.636426	-0.691563	0.325436	0.0451379	0.401101	-0.24495	-0.236801	-0.0861755	-0.161939	0.333971	0.00157888	0.978403	0.906982	0.0019144	0.0452624	0.514313	0.00194816	0.155518	0.0359928	0.458025	0.339084	0.00803372	0.00300177	0.218706	0.868165	0.12362	0.360527	0.377223	0.750992	0.549048
atg-9	blue	0.265258	-0.266676	-0.0113539	-0.356582	0.111483	-0.231502	0.321268	0.624711	0.225933	-0.138673	-0.487059	-0.500277	-0.590096	-0.49257	0.102486	-0.056524	-0.141145	0.238652	0.232223	-0.0064134	-0.637418	0.320759	0.31808	0.966712	0.175195	0.68104	0.388303	0.225008	0.00967624	0.400133	0.608522	0.0556917	0.048436	0.0161171	0.0525748	0.705664	0.835291	0.602083	0.373394	0.386786	0.981194	0.0079056
atgl-1	turquoise	-0.654732	-0.0418171	-0.500596	-0.667995	-0.408244	-0.502036	-0.65138	-0.805867	-0.509553	0.174576	0.00791224	0.437588	0.334027	0.866868	-0.244124	0.439709	0.446759	0.538437	-0.0514124	0.11823	0.354926	0.00591717	0.877794	0.04827	0.00468244	0.116456	0.0475263	0.00626694	0.000163931	0.043782	0.517856	0.976799	0.0900594	0.206077	1.38786e-05	0.362201	0.0883339	0.082768	0.0314174	0.850021	0.66277	0.177352
atgp-1	turquoise	-0.143185	0.570536	-0.216513	0.0847105	-0.527379	-0.0783809	-0.446616	-0.795178	-0.205941	0.0343705	0.579419	0.40621	0.671248	0.726454	-0.221888	-0.0621361	-0.0946007	0.17154	-0.0179886	0.25637	0.358414	0.596792	0.0210051	0.420577	0.755104	0.0357881	0.772937	0.0828781	0.0002314	0.444153	0.899442	0.0186607	0.118465	0.00441374	0.00143671	0.408846	0.819177	0.727472	0.525274	0.947281	0.337838	0.17283
atgp-2	green	0.79978	0.522291	0.0471163	0.0201552	-0.34146	-0.0939966	0.528959	0.452768	0.543579	-0.374176	0.0578257	-0.196112	-0.0773074	-0.416167	-0.0269062	-0.661608	-0.826166	0.0313072	0.229315	-0.128694	-0.745501	0.000199983	0.0379469	0.862437	0.94094	0.195537	0.729151	0.0351371	0.0782268	0.0295289	0.153354	0.831548	0.466655	0.775973	0.108855	0.921208	0.00524827	8.01454e-05	0.908368	0.392926	0.634785	0.000916667
ath-1	blue	0.584886	0.101468	-0.156855	-0.326521	-0.16808	-0.172808	0.393539	0.690504	0.559442	-0.199304	-0.281225	-0.242801	-0.236066	-0.588943	-0.063567	-0.519991	-0.553484	-0.0488488	-0.0171204	-0.258041	-0.934537	0.0173221	0.708467	0.561824	0.217084	0.533787	0.52217	0.13153	0.00306497	0.0242451	0.459288	0.291363	0.36489	0.378749	0.016378	0.81508	0.0389546	0.0261368	0.857426	0.949822	0.334588	1.16065e-07
athp-1	brown	-0.116445	-0.794188	0.352435	0.335569	0.91209	0.495429	0.300587	0.767691	0.147128	0.246936	-0.401703	-0.466125	-0.600584	-0.779749	0.461717	0.242993	0.423635	-0.385193	-0.0280678	0.119519	0.0652262	0.667587	0.000238664	0.180628	0.203861	8.60178e-07	0.0510102	0.257959	0.000516267	0.586616	0.356522	0.123004	0.0687817	0.0138897	0.000368073	0.0718014	0.364499	0.102014	0.140658	0.917817	0.659299	0.810334
athp-2	blue	-0.120343	-0.756012	-0.051439	-0.116422	0.638174	0.258782	0.291765	0.764632	0.249561	0.272409	-0.521195	-0.332759	-0.51474	-0.711646	0.445811	0.13867	0.339102	-0.291764	-0.0951516	0.123266	-0.273604	0.657083	0.000703536	0.849944	0.667647	0.00780892	0.333153	0.272873	0.000560791	0.351266	0.307388	0.0384247	0.207911	0.0413298	0.00198905	0.083501	0.60853	0.198842	0.272876	0.725942	0.649246	0.305187
athp-3	blue	0.268735	-0.39807	0.335092	0.428605	0.688633	0.606818	0.434191	0.960264	0.585187	0.208274	-0.102182	-0.530601	-0.553171	-0.981042	0.326037	-0.282592	-0.0565801	-0.40637	-0.0732091	-0.0383891	-0.331114	0.314215	0.12675	0.204544	0.0976346	0.00317916	0.012685	0.0928731	3.77512e-09	0.0172507	0.438892	0.7065	0.0344698	0.026239	2.24448e-11	0.217807	0.288924	0.83513	0.118307	0.787589	0.88775	0.210304
atic-1	yellow	0.738342	0.65388	0.661069	0.576494	-0.211458	-0.0701653	0.172894	0.034431	0.0371361	-0.628782	0.234356	-0.277459	0.0752114	-0.087039	-0.133724	-0.329885	-0.686918	0.119363	0.338702	-0.058587	-0.0498228	0.00109008	0.00600451	0.00529838	0.0194091	0.431766	0.796243	0.52196	0.899266	0.891394	0.00907803	0.382312	0.298146	0.781908	0.748572	0.621495	0.212106	0.00328687	0.659719	0.199406	0.82936	0.854612
atl-1	brown	-0.217611	-0.749733	0.182007	0.344567	0.870631	0.605284	0.235614	0.668201	0.224598	0.402558	-0.243872	-0.455546	-0.393459	-0.702004	0.38563	0.177573	0.4671	-0.482507	-0.0509544	0.248747	0.117559	0.418165	0.000825276	0.499903	0.191237	1.14736e-05	0.0129735	0.37969	0.00466508	0.402998	0.122134	0.362711	0.0761893	0.131615	0.00243338	0.140169	0.510581	0.0681267	0.0583669	0.851343	0.352892	0.664579
atln-1	blue	0.508701	0.0479375	-0.150279	-0.0408043	0.0450971	0.214086	0.317345	0.799701	0.783167	0.0879656	-0.0308147	-0.291608	-0.10179	-0.760664	-0.0549547	-0.662373	-0.479955	-0.292279	-0.0645147	-0.109429	-0.822797	0.044195	0.860062	0.578535	0.880734	0.868284	0.425929	0.231041	0.000200485	0.000333162	0.745977	0.909804	0.273144	0.707579	0.000623201	0.839808	0.00517774	0.0599076	0.271991	0.812368	0.686637	9.08044e-05
atln-2	turquoise	-0.455404	0.122055	-0.133193	-0.249972	-0.380086	-0.491245	-0.503336	-0.937355	-0.764037	-0.143956	0.0149968	0.406321	0.414366	0.936489	-0.225071	0.551572	0.346715	0.322755	0.0314963	0.101637	0.605287	0.0762927	0.65249	0.622892	0.350447	0.146451	0.0533118	0.0468624	8.59393e-08	0.000569802	0.594796	0.95604	0.118356	0.110551	9.43965e-08	0.401982	0.0267672	0.188301	0.222745	0.907816	0.708	0.0129729
atm-1	brown	-0.627417	-0.733688	-0.205452	-0.50049	0.306508	-0.290123	-0.291055	-0.106297	-0.517157	0.155935	-0.604053	-0.137437	-0.181831	0.196249	0.150178	0.741567	0.750433	0.222243	0.113195	0.336611	0.295521	0.0092753	0.00121655	0.445258	0.0483248	0.248238	0.275706	0.274097	0.695198	0.0402235	0.56415	0.0132087	0.611751	0.500324	0.466338	0.578793	0.00100892	0.000810892	0.408077	0.676387	0.202372	0.266461
atn-1	green	0.965675	0.565431	0.264203	0.220273	-0.293948	-0.0907248	0.489627	0.524695	0.51359	-0.512783	0.0386304	-0.27862	-0.0192271	-0.501452	-0.255237	-0.675154	-0.912187	-0.166596	0.200966	-0.295212	-0.746155	1.37482e-09	0.0224515	0.322758	0.412352	0.269136	0.738265	0.0542225	0.0369148	0.0418646	0.0422426	0.887049	0.296045	0.943656	0.0478266	0.340051	0.00410755	8.53725e-07	0.537457	0.455473	0.266986	0.00090202
atp-1	green	0.906789	0.333483	0.211472	0.0501548	-0.197586	-0.201359	0.517645	0.638989	0.417392	-0.546945	-0.252073	-0.293935	-0.120907	-0.578004	-0.1469	-0.511094	-0.778853	-0.190419	0.134324	-0.279489	-0.804803	1.27733e-06	0.206862	0.431736	0.853653	0.463246	0.454574	0.0400026	0.00770583	0.107711	0.0283407	0.346279	0.269158	0.655569	0.0190198	0.587201	0.0430425	0.000377708	0.479942	0.619916	0.294478	0.000169811
atp-2	blue	0.769766	0.0283183	0.422884	0.306578	0.22422	0.111973	0.610279	0.853595	0.449016	-0.36979	-0.266798	-0.481271	-0.391675	-0.824548	0.0268901	-0.384401	-0.538093	-0.354654	0.0932407	-0.265469	-0.621938	0.000487751	0.917086	0.102688	0.248125	0.403811	0.679707	0.0120523	2.60158e-05	0.0810405	0.158617	0.317851	0.0591095	0.133533	8.51243e-05	0.921256	0.141545	0.0315468	0.177707	0.731254	0.32036	0.0101014
atp-3	turquoise	0.598692	0.684136	-0.321729	-0.51085	-0.858035	-0.660227	0.13214	-0.10053	0.189312	-0.483526	-0.0147309	0.195356	0.289485	0.196446	-0.452107	-0.487257	-0.760072	0.231643	0.0472075	-0.327218	-0.738024	0.0142726	0.00346787	0.224305	0.0431588	2.12318e-05	0.00537747	0.625668	0.711054	0.482546	0.0577596	0.956819	0.468409	0.276812	0.465883	0.0787177	0.0555771	0.000632984	0.388005	0.862173	0.216047	0.00109837
atp-4	green	-0.289895	-0.0790809	0.565539	0.689456	0.387378	0.365256	-0.212125	-0.377381	-0.445951	0.0366125	0.274141	0.068094	0.013092	0.247017	0.151096	0.40643	0.37423	-0.0980775	-0.0423781	0.0763587	0.885855	0.2761	0.77096	0.0224203	0.00312853	0.138227	0.164184	0.430281	0.149584	0.0833925	0.892917	0.304199	0.802145	0.961619	0.356359	0.576448	0.118247	0.15329	0.717831	0.876166	0.778658	4.98118e-06
atp-5	yellow	0.841308	0.827833	0.297904	0.292688	-0.52499	-0.203825	0.299126	0.0198252	0.22207	-0.586823	0.274746	0.0347644	0.194403	-0.0439873	-0.276799	-0.575331	-0.890227	1.30564e-05	0.104027	-0.308136	-0.399697	4.41876e-05	7.52719e-05	0.262441	0.27129	0.0367898	0.44895	0.260394	0.941906	0.408451	0.0168662	0.30309	0.898295	0.470624	0.8715	0.299345	0.0197129	3.8355e-06	0.999962	0.701426	0.245605	0.125063
atrn-1	blue	0.682847	0.278177	-0.156478	-0.127397	-0.200369	0.0123381	0.451568	0.703325	0.753077	-0.11557	-0.0281659	-0.248793	-0.108976	-0.644239	-0.141842	-0.740491	-0.69763	-0.159382	0.0372545	-0.219626	-0.949881	0.00355436	0.296846	0.562776	0.638229	0.45684	0.963828	0.0791191	0.00236813	0.00075845	0.669951	0.917531	0.3528	0.687871	0.00706723	0.600275	0.00103543	0.00265979	0.555457	0.89105	0.413762	1.86488e-08
attf-2	blue	0.0350064	-0.639651	0.380261	0.426946	0.870126	0.630916	0.413745	0.874613	0.351528	0.253256	-0.254085	-0.51968	-0.643578	-0.899366	0.441713	0.0135233	0.231974	-0.408529	-0.0398982	0.0210546	-0.0719975	0.897591	0.00762284	0.14625	0.0990818	1.17742e-05	0.00877621	0.11114	9.32084e-06	0.181831	0.343942	0.342312	0.0390923	0.00714526	2.1402e-06	0.0867252	0.960356	0.387308	0.116176	0.883365	0.93831	0.791031
attf-3	blue	0.314086	-0.497019	0.193342	-0.0521001	0.469987	0.0733635	0.539066	0.882133	0.258627	-0.125468	-0.604433	-0.479452	-0.631459	-0.802984	0.278814	-0.00692229	-0.0401454	-0.282335	0.0268344	-0.149286	-0.511402	0.236131	0.0501549	0.473099	0.848037	0.0662131	0.78715	0.0311815	6.17211e-06	0.333453	0.643366	0.0131357	0.0602148	0.00870073	0.000180266	0.295695	0.979702	0.882648	0.289382	0.921418	0.581077	0.0428959
attf-4	blue	0.588183	0.431	-0.294868	-0.283248	-0.404678	-0.100208	0.357743	0.484691	0.726531	-0.0860508	0.112654	-0.252478	-0.0634893	-0.41805	-0.192427	-0.788631	-0.720093	0.0745111	0.0688261	-0.177597	-0.944182	0.0165516	0.0955727	0.26757	0.287758	0.119995	0.711942	0.173693	0.0570716	0.00143422	0.751342	0.677856	0.345478	0.815302	0.107101	0.475236	0.000283061	0.0016562	0.783894	0.800058	0.510523	3.9029e-08
attf-5	blue	0.362691	-0.389023	0.398073	0.425789	0.651872	0.469588	0.434693	0.932714	0.4439	0.00669895	-0.286114	-0.502649	-0.410495	-0.948138	0.281738	-0.18856	-0.0929609	-0.474253	0.0207031	-0.0193815	-0.297813	0.167391	0.136417	0.126746	0.100099	0.00621461	0.0664753	0.0924534	1.39979e-07	0.0849934	0.980356	0.282697	0.0472122	0.11426	2.35783e-08	0.290447	0.484321	0.732032	0.0634577	0.939338	0.943204	0.262594
attf-6	red	-0.522875	-0.533289	-0.509792	-0.769693	-0.0338038	-0.510392	-0.212029	-0.210967	-0.461675	0.0982767	-0.613951	0.159659	-0.0273488	0.330097	0.0873454	0.596836	0.557983	0.20217	0.0281096	0.23456	0.0320388	0.0376944	0.0333986	0.0436667	0.000488732	0.901092	0.0433778	0.430494	0.43286	0.071831	0.717279	0.0114084	0.554761	0.919916	0.211794	0.747714	0.0146563	0.0246983	0.45272	0.917695	0.381886	0.906235
atx-2	blue	0.531532	-0.10055	0.0385901	-0.0220773	0.191382	0.16964	0.465518	0.91467	0.672807	-0.0311126	-0.224786	-0.399424	-0.389209	-0.856014	0.0553824	-0.50664	-0.418113	-0.242936	-0.0183725	-0.21891	-0.800108	0.0340959	0.710998	0.887166	0.935319	0.477681	0.529941	0.0691922	7.0318e-07	0.00428936	0.908935	0.402593	0.125345	0.136213	2.33084e-05	0.838576	0.0452056	0.107042	0.364616	0.946157	0.415324	0.00019788
atx-3	brown	-0.0179413	-0.623625	0.565554	0.577727	0.927054	0.674852	0.277203	0.750741	0.205655	0.225648	-0.180833	-0.452724	-0.65634	-0.799787	0.456957	0.121542	0.297803	-0.357169	-0.0327614	-0.0145298	0.146621	0.947419	0.00984109	0.0224161	0.0190907	2.42631e-07	0.00413055	0.298611	0.000804633	0.444798	0.400744	0.502719	0.0782595	0.00575491	0.000199934	0.0751696	0.653865	0.262612	0.174435	0.904129	0.957408	0.587919
atz-1	blue	0.179426	-0.440785	0.6453	0.709799	0.851898	0.697198	0.372518	0.793478	0.300844	0.116842	-0.0914935	-0.50033	-0.60189	-0.859786	0.425249	-0.0358764	0.0942505	-0.392846	-0.00805228	-0.0266678	0.0640408	0.506106	0.0874673	0.00694344	0.00206862	2.80674e-05	0.00268307	0.155329	0.000243993	0.257533	0.666514	0.736121	0.0484083	0.0136302	1.95601e-05	0.100577	0.895059	0.728445	0.132272	0.976389	0.921905	0.813724
ave-1	brown	-0.373998	-0.637752	0.139936	0.101259	0.704255	0.524862	-1.10548e-05	0.519142	0.264053	0.526949	-0.0360191	-0.137643	-0.646974	-0.536976	0.475454	0.0598521	0.451522	-0.035419	-0.470363	-0.14288	0.0776053	0.153565	0.0078628	0.605229	0.709044	0.00232308	0.036844	0.999968	0.0393316	0.323043	0.035967	0.894643	0.611213	0.00675172	0.0319704	0.0626978	0.825728	0.0791533	0.89639	0.0659665	0.597582	0.77513
avr-14	grey	0.085886	-0.00388715	0.272844	-0.0678294	-0.137897	-0.43091	-0.0863425	-0.325125	-0.638878	-0.566702	-0.450234	0.147699	0.175489	0.366091	-0.180976	0.505942	0.051268	0.0494622	0.292499	-0.124174	0.300137	0.751804	0.988601	0.306585	0.8029	0.610549	0.0956491	0.750524	0.219172	0.00771977	0.0220847	0.0801194	0.585147	0.515635	0.163149	0.502377	0.0455522	0.850438	0.855653	0.271614	0.646818	0.258708
avr-15	turquoise	-0.0252354	0.625213	-0.212622	-0.0907732	-0.665133	-0.371214	-0.341317	-0.79946	-0.250908	-0.150465	0.397518	0.381506	0.688415	0.768623	-0.605212	-0.0612867	-0.202036	0.161054	0.207864	-0.034622	0.222616	0.926088	0.00960089	0.429177	0.73813	0.00492959	0.156896	0.195736	0.000202046	0.348586	0.57806	0.127325	0.144824	0.00319271	0.000503292	0.0129871	0.821612	0.453027	0.551262	0.439814	0.89871	0.407271
axl-1	turquoise	0.0673645	0.294723	-0.0790514	-0.321879	-0.540542	-0.628773	-0.051221	-0.59071	-0.626277	-0.568623	-0.320038	0.268767	0.287205	0.644676	-0.175985	0.352248	-0.104007	0.278068	0.285524	-0.0202492	0.123023	0.804227	0.267816	0.771043	0.224077	0.0306334	0.00907926	0.850573	0.0159795	0.00944261	0.0215386	0.226888	0.314157	0.280784	0.00701612	0.51443	0.180875	0.701481	0.297043	0.283734	0.940665	0.649896
azyx-1	blue	0.805737	0.272755	0.404897	0.480993	0.128737	0.30299	0.558683	0.752185	0.626125	-0.23882	0.108946	-0.443255	-0.251425	-0.769182	-0.0650768	-0.620358	-0.67221	-0.384651	0.106746	-0.251461	-0.587284	0.000164641	0.30675	0.119776	0.0592774	0.634672	0.253987	0.02448	0.000775823	0.00946511	0.373048	0.687954	0.0855014	0.347561	0.000495647	0.810761	0.0103501	0.00433669	0.141265	0.693969	0.347489	0.0167592
B0001.2	blue	0.242619	-0.52389	0.27473	0.255409	0.677069	0.416445	0.464294	0.964104	0.441631	0.110198	-0.36259	-0.544111	-0.567417	-0.946403	0.287352	-0.117154	0.0211855	-0.408971	0.0306076	-0.0277488	-0.372152	0.365261	0.0372582	0.303119	0.339715	0.00396379	0.108595	0.0700244	1.87249e-09	0.0867902	0.684539	0.167518	0.0293389	0.0218801	2.9548e-08	0.280527	0.665673	0.937927	0.115744	0.910407	0.918749	0.155768
B0001.3	blue	-0.287411	-0.897904	0.219119	0.0903389	0.856381	0.373265	0.150639	0.651703	0.0455611	0.30515	-0.464915	-0.356733	-0.589071	-0.62982	0.424351	0.367106	0.567052	-0.288101	-0.135067	0.0567674	0.101841	0.280424	2.35802e-06	0.414868	0.739342	2.2919e-05	0.154438	0.577616	0.00623254	0.86694	0.250448	0.0696013	0.174999	0.016349	0.00893024	0.101376	0.161897	0.0219844	0.279219	0.617964	0.834591	0.70744
B0001.4	red	-0.33099	-0.884327	-0.00825543	-0.121267	0.697509	0.202444	0.111376	0.537389	-0.0200652	0.267486	-0.599308	-0.14848	-0.354339	-0.500099	0.320795	0.404257	0.578837	-0.40003	-0.181132	0.0115516	0.0412877	0.210486	5.4441e-06	0.975793	0.654603	0.00266631	0.452094	0.681331	0.0318133	0.941204	0.316558	0.0141472	0.583143	0.178119	0.0485287	0.225729	0.120418	0.0188078	0.124719	0.502001	0.966133	0.879331
B0001.5	blue	0.106186	-0.546981	-0.0637801	-0.296178	0.376673	0.027088	0.35616	0.779979	0.306303	0.0590263	-0.55208	-0.353672	-0.549428	-0.682385	0.258665	-0.018892	0.0712272	-0.146704	-0.114081	-0.121046	-0.540636	0.695502	0.0283281	0.81447	0.26535	0.150411	0.920678	0.175742	0.000365634	0.248571	0.828098	0.0265985	0.178995	0.0274877	0.0035858	0.333379	0.944637	0.793221	0.587706	0.673983	0.655196	0.0305987
B0001.7	blue	0.23291	-0.491952	0.0760904	-0.0208316	0.50337	0.242168	0.451773	0.932949	0.472957	0.102943	-0.419964	-0.439981	-0.560081	-0.87592	0.274193	-0.165823	-0.0269068	-0.295184	-0.0721427	-0.0952595	-0.546177	0.385342	0.052918	0.779418	0.938962	0.0468451	0.366181	0.0789661	1.3668e-07	0.064286	0.704404	0.105338	0.088114	0.0240487	8.69286e-06	0.304105	0.539373	0.921207	0.267032	0.790618	0.725642	0.0286084
B0001.8	brown	0.0318383	-0.674171	0.494657	0.402851	0.87287	0.501972	0.314684	0.831185	0.199583	0.155508	-0.344507	-0.543504	-0.71622	-0.838014	0.39242	0.136881	0.271275	-0.309663	0.00880314	-0.0287316	-0.0248919	0.906819	0.00418297	0.0514292	0.121837	1.02168e-05	0.0475589	0.235192	6.62135e-05	0.458645	0.565229	0.19132	0.029556	0.00180269	5.05532e-05	0.132729	0.613207	0.309486	0.243151	0.974188	0.91588	0.927092
B0019.2	brown	-0.340595	-0.867078	0.277469	0.145058	0.856783	0.3781	0.0562771	0.550551	-0.02627	0.298623	-0.42797	-0.207789	-0.56032	-0.544298	0.439159	0.427472	0.600888	-0.246761	-0.217557	-0.00787996	0.216849	0.196745	1.37339e-05	0.298129	0.591948	2.24986e-05	0.148747	0.836001	0.0271083	0.923066	0.261235	0.0981864	0.439984	0.0239757	0.0292722	0.0887792	0.0986209	0.0138291	0.356873	0.418284	0.976894	0.419839
B0024.11	turquoise	-0.859836	-0.572666	-0.308256	-0.363257	0.169594	-0.182223	-0.410001	-0.543369	-0.638719	0.333051	-0.237296	0.34938	0.0595591	0.555912	0.158818	0.762278	0.861812	0.0832796	-0.185755	0.220255	0.626404	1.95142e-05	0.0204233	0.245412	0.16668	0.530054	0.499387	0.114739	0.0296043	0.00773982	0.207487	0.376196	0.1847	0.826569	0.0253526	0.556876	0.000597166	1.77653e-05	0.759126	0.49096	0.412392	0.00942384
B0024.13	blue	0.15444	-0.481808	0.0649146	-0.071861	0.47626	0.206474	0.284498	0.86756	0.462976	0.161427	-0.37991	-0.349864	-0.527421	-0.810314	0.170378	-0.171311	0.00805534	-0.173353	-0.0931961	-0.167202	-0.504614	0.567937	0.0587859	0.811225	0.791419	0.062191	0.442947	0.285544	1.34072e-05	0.0709297	0.550329	0.146652	0.18405	0.0357707	0.000141156	0.528127	0.525836	0.97638	0.520839	0.731378	0.535957	0.0462163
B0024.15	pink	0.234348	0.493955	-0.169731	-0.0895796	-0.419899	-0.0835749	-0.220719	-0.107814	0.327011	0.0765635	0.486355	-0.104938	0.252585	0.122962	-0.533771	-0.490697	-0.397824	0.0788609	0.0631707	-0.104881	-0.325102	0.382331	0.0518125	0.529718	0.741463	0.105397	0.758295	0.411381	0.691047	0.216355	0.778078	0.0560993	0.698924	0.345265	0.650061	0.033209	0.053619	0.127006	0.771581	0.816214	0.69908	0.219207
B0024.3	yellow	0.508355	0.748256	0.17541	0.239739	-0.57824	-0.281946	0.0712854	-0.378304	-0.0716717	-0.489106	0.324851	0.300106	0.416949	0.33469	-0.377347	-0.283061	-0.5933	-0.0852119	-0.052049	-0.312507	-0.067128	0.0443631	0.000856276	0.515825	0.371156	0.0189596	0.290075	0.793056	0.148509	0.791957	0.0545186	0.219584	0.258761	0.108123	0.205121	0.149623	0.288089	0.015409	0.753696	0.848184	0.238622	0.804902
B0024.4	turquoise	-0.403017	0.110109	-0.57607	-0.729772	-0.614238	-0.723056	-0.398711	-0.788671	-0.526101	-0.0629468	-0.123448	0.480369	0.438134	0.862936	-0.317918	0.354663	0.225577	0.354395	-0.0402084	0.0507971	0.13351	0.121669	0.684782	0.0195196	0.00133201	0.0113592	0.00155081	0.126083	0.000282717	0.0363216	0.816855	0.648761	0.0596554	0.0896131	1.68303e-05	0.230154	0.177695	0.400896	0.178046	0.882464	0.851797	0.622057
B0025.4	brown	-0.386347	-0.820451	0.438681	0.456506	0.944617	0.529715	0.0815804	0.378839	-0.175185	0.280955	-0.302691	-0.198441	-0.42017	-0.438071	0.445881	0.523353	0.676021	-0.406973	-0.0887857	0.101581	0.543788	0.13937	9.89014e-05	0.0891671	0.0754946	3.69914e-08	0.0348285	0.763909	0.147889	0.516373	0.291847	0.254478	0.461273	0.10515	0.0896638	0.0834466	0.0374886	0.00404193	0.117709	0.743682	0.708156	0.0294543
B0025.5	turquoise	-0.284	0.266621	-0.341184	-0.547574	-0.649365	-0.714628	-0.336548	-0.90181	-0.672011	-0.292459	-0.100349	0.464957	0.435231	0.952547	-0.234857	0.409038	0.121867	0.427531	0.0591467	0.0356225	0.291039	0.286424	0.318185	0.195923	0.0281227	0.00648508	0.00186586	0.202462	1.81389e-06	0.00435253	0.271682	0.711554	0.0695724	0.0920045	1.28103e-08	0.381267	0.115678	0.652994	0.0985698	0.827752	0.895797	0.274124
B0034.1	yellow	0.299448	0.773029	-0.0543212	-0.00332937	-0.700281	-0.441868	-0.13162	-0.612596	-0.196885	-0.424153	0.291605	0.136761	0.610646	0.587495	-0.431036	-0.203419	-0.472517	0.297688	0.315301	0.132944	0.0575523	0.259856	0.000445559	0.841633	0.990236	0.00252062	0.0866017	0.627041	0.0116427	0.464866	0.101552	0.27315	0.613523	0.0119867	0.0167103	0.0955419	0.449873	0.0645687	0.262804	0.234227	0.623549	0.832334
B0034.4	turquoise	-0.410741	0.105871	-0.245416	-0.301336	-0.403177	-0.463728	-0.524769	-0.867856	-0.639449	-0.0841375	0.0180599	0.464859	0.560325	0.884248	-0.317671	0.503756	0.309257	0.21316	0.122498	0.162046	0.509623	0.114021	0.696364	0.359586	0.256718	0.121507	0.0704122	0.0368837	1.32098e-05	0.00764816	0.756714	0.947072	0.0696395	0.023974	5.46907e-06	0.230536	0.0466494	0.243803	0.427982	0.651301	0.54878	0.043748
B0034.5	turquoise	0.194419	0.0955732	0.190857	-0.142514	-0.244108	-0.503782	0.0908974	-0.191945	-0.46301	-0.543903	-0.429336	0.0368476	-0.0270782	0.249243	-0.460691	0.285577	-0.105809	-0.0144431	0.193703	-0.480312	-0.0355524	0.470588	0.724771	0.478913	0.598532	0.362233	0.0466361	0.737783	0.476363	0.0709059	0.0294131	0.0970019	0.892233	0.920706	0.3519	0.0725178	0.283641	0.696535	0.957662	0.472255	0.0596901	0.896001
B0034.7	pink	0.018529	0.359721	0.344574	0.407988	-0.113	0.141976	-0.152715	-0.398544	-0.166694	-0.0572625	0.484657	0.0649103	0.0314058	0.330362	-0.223948	-0.00446607	-0.0889312	0.0466761	0.13874	-0.198562	0.365153	0.945699	0.171155	0.191228	0.116708	0.676918	0.599925	0.572321	0.126256	0.537215	0.833167	0.0570917	0.811237	0.90808	0.211405	0.404396	0.986903	0.743276	0.863711	0.608348	0.460996	0.164312
B0035.13	turquoise	-0.697468	-0.0890316	-0.376301	-0.519109	-0.315946	-0.44148	-0.592073	-0.879757	-0.656436	0.130613	-0.00095125	0.487701	0.30419	0.91215	-0.11085	0.573404	0.535468	0.445662	-0.0869418	0.132134	0.54738	0.00266853	0.742995	0.150847	0.0393461	0.233218	0.0869106	0.0156774	7.05123e-06	0.00574536	0.629702	0.99721	0.0553215	0.252017	8.5622e-07	0.682762	0.0202247	0.0325487	0.0836167	0.748844	0.625684	0.0281897
B0035.15	brown	-0.0750485	-0.73804	0.488177	0.447364	0.89419	0.428685	0.324686	0.663124	-0.0151803	0.0883381	-0.443063	-0.510621	-0.564031	-0.690249	0.472339	0.344245	0.411868	-0.357242	0.0989294	0.182675	0.193958	0.78237	0.00109793	0.0550481	0.0823026	2.99754e-06	0.0975655	0.219832	0.00510924	0.955502	0.744934	0.085653	0.0432683	0.0228614	0.00308035	0.0646835	0.19168	0.112934	0.17434	0.715474	0.498304	0.471663
B0035.18	turquoise	-0.5346	-0.0318387	-0.155602	-0.188411	-0.132624	-0.140818	-0.349306	-0.69568	-0.531609	0.0640732	0.0367822	0.244264	0.246078	0.682419	-0.00329839	0.459599	0.416636	0.398332	0.120133	0.243104	0.621682	0.0328853	0.906818	0.56499	0.484671	0.624391	0.602935	0.1848	0.0027661	0.0340649	0.813631	0.892423	0.361917	0.358249	0.00358349	0.990327	0.0732864	0.108416	0.126477	0.657649	0.364274	0.0101414
B0035.21	turquoise	-0.36918	0.0248971	0.254555	0.519044	0.199836	0.345337	-0.339958	-0.499072	-0.34371	0.179181	0.361697	0.0851624	0.267987	0.387189	-0.0861852	0.319312	0.349982	-0.0516703	0.221054	0.248736	0.78751	0.159359	0.927077	0.341389	0.0393751	0.458064	0.190182	0.197637	0.0490664	0.192417	0.506695	0.168644	0.753835	0.315617	0.138437	0.750965	0.228003	0.183892	0.849277	0.410654	0.352914	0.000292796
B0035.3	blue	0.0745065	-0.691598	0.292559	0.109467	0.706959	0.281163	0.379587	0.844892	0.207918	0.104108	-0.496778	-0.357062	-0.705694	-0.800802	0.367996	0.137843	0.217271	-0.33003	-0.0456593	-0.148892	-0.244116	0.783907	0.00299974	0.27151	0.686531	0.002196	0.291474	0.147025	3.80391e-05	0.439692	0.701203	0.0502837	0.174573	0.00225475	0.000193508	0.160804	0.610691	0.418911	0.211892	0.866655	0.582086	0.362217
B0041.1	turquoise	-0.283028	0.440398	-0.320388	-0.337492	-0.664603	-0.447055	-0.484136	-0.943486	-0.44338	-0.0697745	0.31475	0.547801	0.551447	0.948352	-0.438754	0.167479	0.0377545	0.331186	-0.0414504	-0.0898836	0.333305	0.288149	0.0877781	0.226352	0.201119	0.00497649	0.0825402	0.0573988	4.24894e-08	0.0854028	0.797356	0.235089	0.0280442	0.0268087	2.29194e-08	0.0891075	0.535272	0.889596	0.2102	0.878858	0.740614	0.207119
B0041.11	brown	0.308882	-0.234272	0.603073	0.75036	0.712181	0.713252	0.355114	0.796339	0.445457	0.105091	0.0653874	-0.544735	-0.511516	-0.871302	0.379644	-0.243542	-0.0968016	-0.328011	0.0180596	0.0420302	-0.0670074	0.244405	0.382488	0.0133984	0.000812383	0.00196648	0.00192194	0.177105	0.000223109	0.0837762	0.698505	0.809873	0.0291167	0.0428413	1.10839e-05	0.146959	0.363382	0.721364	0.21487	0.947073	0.877176	0.805246
B0041.5	blue	0.00451316	-0.705724	0.278511	0.210699	0.794194	0.449248	0.359283	0.867007	0.273715	0.202165	-0.415321	-0.42472	-0.674146	-0.854994	0.483822	0.0852982	0.264358	-0.342677	-0.164634	-0.0322002	-0.173959	0.986765	0.00225332	0.296243	0.43346	0.000238625	0.0808647	0.171715	1.37825e-05	0.304983	0.452732	0.109649	0.101047	0.00418484	2.44188e-05	0.0575844	0.753453	0.322465	0.193846	0.542328	0.905765	0.51936
B0041.8	blue	0.304705	-0.339657	0.555375	0.622124	0.744773	0.660045	0.410954	0.899635	0.490611	0.123289	-0.0429575	-0.56402	-0.58621	-0.945919	0.314812	-0.230368	-0.0690891	-0.365923	0.0137761	-0.0694628	-0.165757	0.251174	0.19806	0.0255246	0.0100724	0.000933198	0.00539472	0.113816	2.10198e-06	0.0536675	0.649184	0.874486	0.0228648	0.0170095	3.14276e-08	0.234992	0.390695	0.799309	0.163357	0.959615	0.798244	0.539537
B0198.2	blue	0.568365	0.186406	-0.0822975	-0.144114	-0.190751	-0.183301	0.233665	0.533096	0.429005	-0.239682	-0.232049	-0.0172103	-0.0196967	-0.481419	-0.0300017	-0.474324	-0.541684	-0.102551	-0.0564637	-0.174781	-0.755235	0.0216113	0.489417	0.761889	0.594389	0.479163	0.496807	0.383758	0.0334747	0.0972881	0.371273	0.387151	0.949559	0.942282	0.0590198	0.912175	0.0634123	0.0302147	0.705484	0.835464	0.517357	0.000717756
B0198.3	turquoise	0.218808	0.753763	-0.368827	-0.42892	-0.899731	-0.617926	-0.254497	-0.573172	-0.028961	-0.288777	0.28568	0.314883	0.551112	0.604725	-0.436843	-0.351497	-0.503522	0.452707	0.0367393	-0.0561369	-0.261612	0.415547	0.00074532	0.159789	0.0973614	2.08847e-06	0.0107423	0.341503	0.0202868	0.915211	0.278042	0.28346	0.234881	0.0269204	0.0130798	0.0906707	0.181872	0.0467677	0.0782723	0.892548	0.836405	0.327703
B0205.1	blue	0.0270486	-0.630052	0.435691	0.495116	0.880421	0.631307	0.380345	0.829609	0.319417	0.245444	-0.212037	-0.550101	-0.607795	-0.861696	0.349769	0.0479559	0.250776	-0.436759	-0.000519356	0.0150654	-0.00814023	0.920793	0.00889742	0.0916232	0.0511798	6.79533e-06	0.00872181	0.146153	7.03531e-05	0.227841	0.359529	0.430477	0.02726	0.0125038	1.78638e-05	0.184179	0.860008	0.348849	0.0907405	0.998477	0.955839	0.976131
B0205.10	turquoise	-0.255031	0.316801	-0.124584	-0.283219	-0.556389	-0.596825	-0.372841	-0.950087	-0.735274	-0.32191	0.016506	0.415354	0.450002	0.960599	-0.272708	0.435104	0.126719	0.368422	0.101888	0.0342505	0.477194	0.340455	0.231887	0.645724	0.28781	0.0252009	0.0146584	0.154944	1.81287e-08	0.00117216	0.224028	0.951621	0.109618	0.0802939	3.56109e-09	0.306836	0.0921107	0.640032	0.160283	0.707311	0.899792	0.061608
B0205.12	turquoise	0.0209951	0.17075	0.547719	0.392126	0.0245822	-0.108801	-0.356811	-0.342166	-0.438284	-0.298397	0.124141	0.200964	0.0680534	0.269556	0.132179	0.22202	0.0247725	0.177632	-0.234947	-0.0773663	0.500674	0.938484	0.527212	0.0280725	0.133046	0.927997	0.688349	0.174898	0.194555	0.0894904	0.261614	0.646907	0.455477	0.802261	0.312682	0.625566	0.40856	0.927441	0.510437	0.38108	0.775806	0.0482296
B0205.13	green	0.516653	-0.0442926	0.6296	0.496379	0.269669	-0.0374686	0.598672	0.279913	-0.308981	-0.636179	-0.444527	-0.278115	-0.238259	-0.299537	0.213463	0.253468	-0.18393	-0.444389	0.226127	-0.0686449	0.0769626	0.0404524	0.870615	0.00896143	0.0504978	0.312471	0.890427	0.0142768	0.293715	0.244245	0.00806601	0.0845017	0.296959	0.374204	0.259709	0.427309	0.343525	0.495306	0.0846098	0.399719	0.800575	0.776948
B0205.14	yellow	0.212034	0.624181	0.196277	0.22324	-0.498322	-0.312724	-0.325117	-0.637296	-0.321998	-0.386783	0.31463	0.195117	0.612479	0.59455	-0.5894	-0.00160879	-0.302181	0.137676	0.353486	-0.0128361	0.30375	0.430484	0.00975649	0.466274	0.405923	0.0494621	0.23828	0.219184	0.00792127	0.223896	0.138886	0.235277	0.468965	0.0116632	0.0151395	0.0162742	0.995282	0.255321	0.611128	0.17924	0.962369	0.252738
B0205.4	yellow	0.0902574	0.782533	-0.310539	-0.0436161	-0.656177	0.0182893	-0.400508	-0.483874	0.313308	0.152101	0.782094	0.217864	0.532425	0.451352	-0.458411	-0.559588	-0.44718	0.360056	0.095768	0.0422037	-0.113334	0.73957	0.000339426	0.241751	0.872576	0.00577122	0.9464	0.124227	0.0575539	0.237357	0.573883	0.00034382	0.417611	0.0337399	0.0792807	0.0741289	0.0242002	0.0824436	0.170728	0.724231	0.876672	0.676012
B0205.8	brown	-0.0143839	-0.52597	0.44371	0.346845	0.731115	0.431142	0.381698	0.647451	0.1139	0.0793231	-0.297122	-0.420819	-0.721811	-0.678289	0.578707	0.104473	0.228788	-0.171458	-0.176307	-0.0746992	0.0359724	0.957835	0.0363764	0.0851433	0.188125	0.00129145	0.0954508	0.144605	0.00669781	0.674475	0.770276	0.263757	0.104557	0.00159439	0.00387432	0.0188408	0.7002	0.394044	0.525476	0.513648	0.78336	0.894779
B0205.9	blue	0.103948	-0.644801	0.500395	0.390729	0.849391	0.46558	0.338299	0.862118	0.22275	0.096492	-0.371182	-0.560218	-0.671409	-0.861986	0.391188	0.115297	0.213449	-0.325684	0.00929432	-0.00627213	-0.0677231	0.701643	0.00700147	0.0483747	0.134557	3.1348e-05	0.0691497	0.199975	1.75066e-05	0.406982	0.722222	0.156934	0.0240068	0.00440078	1.76171e-05	0.134059	0.67069	0.42734	0.218335	0.972748	0.981608	0.803203
B0207.1	turquoise	-0.305537	0.306193	-0.340684	-0.50333	-0.657202	-0.681013	-0.447721	-0.939129	-0.644121	-0.231382	0.00677648	0.453819	0.500823	0.97889	-0.28487	0.367038	0.123857	0.44779	0.0420112	0.0897348	0.325041	0.249816	0.248749	0.19662	0.0468651	0.00566945	0.0036804	0.0820281	7.0628e-08	0.00708113	0.388554	0.980129	0.0774516	0.048152	4.73811e-11	0.284887	0.16198	0.647666	0.0819756	0.877231	0.741029	0.219297
B0207.10	grey	-0.584148	-0.0194047	-0.277295	-0.0646684	-0.0850583	0.0707547	-0.50122	-0.59586	-0.243309	0.41755	0.35404	0.448487	0.316275	0.536632	-0.108403	0.193335	0.417157	-0.028399	-0.220941	0.0270223	0.473246	0.0174983	0.943136	0.298444	0.811929	0.754127	0.794565	0.0479464	0.0148611	0.363855	0.107564	0.178512	0.0814434	0.232705	0.0321014	0.689437	0.473113	0.107929	0.916851	0.4109	0.92087	0.0641007
B0207.11	turquoise	-0.348711	0.198939	-0.0809833	-0.260617	-0.446003	-0.552285	-0.463807	-0.939523	-0.785831	-0.253992	-0.0147136	0.466382	0.409568	0.947403	-0.252579	0.52908	0.247703	0.343968	0.0524752	0.00723836	0.566051	0.1856	0.460127	0.765592	0.329614	0.0833524	0.0265308	0.0703577	6.75599e-08	0.000307895	0.342494	0.956869	0.0686086	0.115161	2.59686e-08	0.345278	0.0350876	0.354982	0.192062	0.846954	0.978775	0.0222719
B0207.2	blue	0.313218	-0.0838112	0.513752	0.555104	0.441132	0.401986	0.187621	0.558686	0.336417	0.0502411	0.118612	-0.260096	-0.354881	-0.612124	-0.107734	-0.26059	-0.153539	-0.390609	-0.188657	-0.403025	-0.121305	0.237499	0.757631	0.0417888	0.0256115	0.087189	0.122716	0.486538	0.0244791	0.202649	0.853403	0.66174	0.330616	0.17741	0.0117254	0.691264	0.329666	0.570224	0.134687	0.48409	0.121661	0.654499
B0207.5	blue	0.149985	-0.299379	0.422403	0.370049	0.465296	0.238556	0.359782	0.467019	0.140792	-0.0406681	-0.0981712	-0.27872	-0.432864	-0.492458	0.391211	0.0503842	0.0460359	-0.25683	-0.0837637	-0.030855	-0.0019252	0.579288	0.259971	0.103122	0.158303	0.0693423	0.373592	0.171078	0.0681805	0.603001	0.881129	0.717571	0.295865	0.0939884	0.0526368	0.134034	0.85299	0.865565	0.336942	0.757764	0.909686	0.994354
B0207.6	red	-0.320024	-0.705394	-0.0673365	-0.180472	0.556332	0.196899	-0.0648629	0.522772	0.167554	0.442635	-0.29189	-0.22185	-0.47532	-0.47502	0.158483	0.144378	0.454395	-0.105016	-0.217252	-0.0334249	-0.122093	0.22691	0.00226883	0.804307	0.503588	0.0252189	0.464835	0.811372	0.0377387	0.535086	0.0859918	0.272659	0.408928	0.062782	0.0629713	0.557717	0.593706	0.077029	0.698711	0.418953	0.902196	0.652386
B0207.7	turquoise	-0.38669	0.227214	-0.208696	-0.340254	-0.511921	-0.55832	-0.489217	-0.965168	-0.708004	-0.179141	0.0560603	0.477834	0.463057	0.978579	-0.20959	0.471592	0.238113	0.398985	0.0430953	0.113911	0.512075	0.138989	0.397396	0.437946	0.197223	0.0426496	0.0245931	0.0544552	1.52114e-09	0.00214839	0.506793	0.836625	0.0612106	0.0708733	5.24414e-11	0.43594	0.0651663	0.374508	0.125799	0.874086	0.674446	0.0425766
B0207.9	turquoise	-0.383161	0.289076	-0.237457	-0.284841	-0.524515	-0.500474	-0.471888	-0.980988	-0.659672	-0.124939	0.144247	0.471891	0.492013	0.97632	-0.225191	0.39382	0.208708	0.391704	0.0424941	0.152816	0.516326	0.142943	0.277521	0.375863	0.284937	0.0369917	0.0483332	0.0649745	2.28939e-11	0.00543013	0.644777	0.594044	0.0649729	0.0528841	1.05182e-10	0.401725	0.131231	0.437919	0.133501	0.87583	0.572064	0.0406014
B0212.3	blue	0.467003	-0.214145	0.357945	0.464344	0.548734	0.541244	0.52192	0.967821	0.63462	0.0618188	-0.0760025	-0.540845	-0.474396	-0.988205	0.268273	-0.406357	-0.263927	-0.417878	0.00360511	-0.0503925	-0.448628	0.0681915	0.425799	0.173433	0.0699907	0.027724	0.0303753	0.038108	8.79961e-10	0.00827148	0.820087	0.779667	0.0305218	0.0633671	8.25743e-13	0.31508	0.11832	0.323284	0.10726	0.989428	0.852966	0.0813355
B0218.5	turquoise	-0.407017	0.26582	-0.275256	-0.361943	-0.545652	-0.525622	-0.503149	-0.98218	-0.658797	-0.124095	0.116777	0.489598	0.497665	0.988699	-0.25211	0.39897	0.224031	0.383366	-0.0358594	0.0796415	0.487711	0.117665	0.319695	0.302158	0.168334	0.0287928	0.0365229	0.0469571	1.45961e-11	0.00551402	0.64703	0.666691	0.0542391	0.0498105	6.12783e-13	0.346204	0.125815	0.404218	0.142711	0.895108	0.769377	0.0553158
B0218.7	turquoise	-0.289482	0.245922	-0.178507	-0.366384	-0.548095	-0.645669	-0.361821	-0.933496	-0.765	-0.320254	-0.0751209	0.42739	0.437179	0.95833	-0.269099	0.486164	0.174683	0.357435	0.0878604	0.0301404	0.45199	0.276816	0.358565	0.508323	0.162787	0.0279432	0.00690084	0.168488	1.29252e-07	0.000555275	0.226557	0.782165	0.0986929	0.0903947	5.23842e-09	0.313536	0.0562103	0.517595	0.174091	0.746271	0.91177	0.0788047
B0222.1	turquoise	-0.10557	0.234557	-0.459931	-0.592693	-0.613119	-0.559507	-0.367919	-0.513474	-0.209918	-0.0803787	-0.0206821	0.558739	0.476011	0.588239	-0.662586	0.0565128	-0.049358	0.0400614	-0.200072	-0.42738	-0.132934	0.697189	0.381893	0.0730522	0.0155414	0.0115519	0.0242252	0.160899	0.0419187	0.435207	0.767296	0.939399	0.0244628	0.062347	0.0165388	0.00515822	0.835323	0.855955	0.882892	0.457522	0.0987019	0.623575
B0222.11	turquoise	-0.218763	0.365517	-0.490838	-0.275447	-0.561007	-0.2544	-0.247079	-0.646487	-0.172694	0.124969	0.305887	0.600914	0.408556	0.636127	-0.170017	-0.0301562	-0.0209551	0.160775	-0.143173	0.0331455	0.0619426	0.415644	0.16386	0.0535402	0.301809	0.0237663	0.341692	0.356234	0.00680708	0.522448	0.644697	0.249246	0.0138238	0.11615	0.00807268	0.529015	0.911724	0.938601	0.55196	0.596822	0.90301	0.819732
B0222.15	turquoise	-0.613316	-0.355179	0.210829	0.0166029	0.279754	0.0984455	-0.513994	-0.367941	-0.44827	0.245397	0.0962561	0.0685512	-0.254086	0.35655	0.0963879	0.518566	0.607846	0.340249	-0.271282	-0.0699084	0.637907	0.0115177	0.177021	0.433169	0.951337	0.294003	0.716812	0.0416763	0.160872	0.0816085	0.359623	0.722877	0.800842	0.342309	0.175237	0.722511	0.0395887	0.0124942	0.19723	0.309474	0.796975	0.00784296
B0222.5	blue	0.783454	0.250073	0.35345	0.504427	0.116158	0.277789	0.481993	0.699429	0.580543	-0.266154	0.050119	-0.382017	-0.018212	-0.726595	-0.0994887	-0.557421	-0.634173	-0.479566	0.138883	-0.114837	-0.522961	0.000330362	0.350247	0.179288	0.0463101	0.668362	0.297548	0.0586745	0.00256471	0.0183791	0.319064	0.853756	0.144241	0.946627	0.00143213	0.713928	0.0248745	0.00833111	0.0601451	0.607975	0.671936	0.0376573
B0228.1	turquoise	-0.0874613	0.562823	-0.43095	-0.577269	-0.861259	-0.663456	-0.389569	-0.796878	-0.291382	-0.190061	0.209614	0.443456	0.468678	0.851928	-0.524312	-0.0377781	-0.201051	0.503988	0.0396095	-0.174678	-0.0391624	0.747389	0.0232197	0.0956153	0.0192086	1.82406e-05	0.00507926	0.135819	0.00021935	0.273533	0.480783	0.435886	0.0853429	0.0670754	2.80306e-05	0.0370778	0.889527	0.455277	0.046532	0.884204	0.517608	0.885503
B0228.6	midnightblue	-0.586633	-0.59412	-0.328852	-0.00523281	0.574232	0.703606	-0.124984	0.342324	0.418492	0.872074	0.155307	0.0626144	-0.218301	-0.376842	0.274419	-0.0325857	0.542396	-0.252296	-0.283969	0.0919291	0.0847441	0.0169106	0.0152318	0.213627	0.984655	0.0200035	0.00235446	0.644655	0.194335	0.106692	1.06498e-05	0.565739	0.817807	0.416655	0.150213	0.30369	0.904641	0.0299557	0.345837	0.28648	0.734907	0.755009
B0228.7	turquoise	-0.229799	0.167019	0.145618	-0.04185	-0.287807	-0.468141	-0.190486	-0.813847	-0.82584	-0.40578	-0.114994	0.239367	0.239112	0.802729	-0.0999017	0.589843	0.21357	0.295	0.226594	0.0776223	0.62681	0.391901	0.53641	0.590504	0.877699	0.279731	0.0674322	0.479784	0.000124998	8.11281e-05	0.118893	0.671511	0.371921	0.372446	0.000181773	0.712788	0.016174	0.427073	0.267346	0.39872	0.775082	0.00936409
B0228.9	grey	-0.657058	-0.41284	0.0808713	-0.200259	0.202981	-0.0735463	-0.283054	-0.426706	-0.581954	0.128635	-0.130316	0.199257	-0.345567	0.437715	0.301153	0.641588	0.647782	0.356957	-0.332026	-0.127754	0.599433	0.00568364	0.112003	0.765907	0.457093	0.45087	0.786631	0.288103	0.0992918	0.0180303	0.634942	0.630488	0.459395	0.189868	0.0899551	0.25702	0.00738422	0.00666065	0.174709	0.208975	0.637282	0.0141218
B0238.12	pink	0.290161	0.521637	-0.381945	0.0849853	-0.388274	0.200403	0.122794	-0.022035	0.501162	0.109756	0.433305	0.254596	0.611752	-0.0477598	-0.333471	-0.668889	-0.470327	-0.481883	-0.263361	-0.160204	-0.331057	0.27564	0.0382315	0.144324	0.754332	0.137239	0.456763	0.65051	0.935442	0.0479765	0.685745	0.0936171	0.341309	0.0117906	0.860576	0.206879	0.00460738	0.0659903	0.0587406	0.324361	0.553394	0.210388
B0238.15	blue	0.267753	-0.264041	0.503026	0.530698	0.589313	0.41166	0.201011	0.687086	0.333699	0.0497238	-0.032064	-0.369991	-0.423221	-0.724957	0.471156	-0.114894	-0.0558421	-0.182728	-0.00339967	0.186165	-0.0969389	0.316056	0.323066	0.0470201	0.0344305	0.0162939	0.113135	0.45537	0.00327623	0.20655	0.854898	0.906162	0.158374	0.102386	0.0014861	0.0654492	0.671781	0.837253	0.498177	0.99003	0.489987	0.720984
B0238.9	blue	0.0166139	-0.374535	-0.389609	-0.656912	0.009608	-0.259033	0.188935	0.483798	0.250167	0.0887737	-0.475589	-0.206738	-0.346433	-0.341557	-0.0416765	-0.0515019	0.0313496	0.045879	-0.0539963	-0.148256	-0.640675	0.951305	0.152928	0.135776	0.00569809	0.971829	0.332666	0.483435	0.0575986	0.350058	0.743716	0.0626123	0.442351	0.188685	0.195402	0.878202	0.849763	0.908244	0.866019	0.842569	0.583717	0.00749592
B0244.10	turquoise	-0.169922	0.00484614	-0.145697	-0.494739	-0.341715	-0.618654	-0.233242	-0.506693	-0.58968	-0.308698	-0.375425	0.32823	0.181122	0.588944	-0.283866	0.470313	0.158076	0.237332	0.195119	-0.156078	0.16617	0.529248	0.985789	0.5903	0.0513847	0.195182	0.0106237	0.384644	0.0451792	0.0162109	0.244701	0.151877	0.214545	0.502027	0.0163778	0.286663	0.0659991	0.558744	0.376123	0.468961	0.563786	0.538512
B0244.15	salmon	-0.466446	-0.187284	-0.166645	-0.116067	0.0500934	-0.120489	-0.490491	-0.369362	-0.24436	0.297263	0.145166	-0.214134	0.216455	0.380202	-0.106502	0.332689	0.436836	0.307504	0.3461	0.663824	0.38693	0.0685656	0.487335	0.537336	0.668608	0.85383	0.656691	0.0537352	0.159137	0.361722	0.26352	0.59167	0.425823	0.420704	0.146317	0.694637	0.208011	0.0906764	0.246625	0.189139	0.00504611	0.138723
B0244.16	yellow	0.541582	0.615605	0.000333854	0.0918895	-0.495041	-0.219409	0.28901	-0.15916	0.0112043	-0.494265	0.0605872	0.159203	0.43485	0.126203	-0.166795	-0.351581	-0.593472	-0.1592	0.0648629	-0.110531	-0.197758	0.0302518	0.0111274	0.999021	0.735017	0.0512205	0.414235	0.277636	0.556014	0.96715	0.051643	0.823618	0.555907	0.0923223	0.641408	0.536966	0.18176	0.0153718	0.555914	0.811372	0.683631	0.46285
B0244.17	turquoise	-0.0262722	0.516316	-0.42975	-0.46806	-0.737358	-0.529902	-0.346893	-0.619591	-0.109245	-0.115941	0.282247	0.28931	0.489338	0.662258	-0.129503	-0.115819	-0.231389	0.550162	0.104954	0.30546	-0.0750827	0.92306	0.0406058	0.096645	0.0674858	0.00111587	0.0347526	0.18806	0.0104725	0.687138	0.668948	0.289539	0.277116	0.0543863	0.00518826	0.632642	0.669279	0.388541	0.0272392	0.698881	0.249941	0.782273
B0244.4	magenta	-0.379749	0.135858	-0.216172	-0.00433226	-0.195671	-0.0649994	-0.18937	-0.616496	-0.252761	0.16014	0.285114	0.195525	0.422938	0.558262	-0.258112	0.156279	0.23426	0.0973668	0.102182	0.191252	0.474667	0.146838	0.615888	0.421326	0.987296	0.467679	0.810982	0.482411	0.0109784	0.344919	0.553553	0.284457	0.468018	0.10264	0.0246113	0.334451	0.563279	0.382515	0.719798	0.706501	0.477987	0.0631951
B0244.5	turquoise	-0.420456	-0.0316169	-0.123429	-0.346428	-0.181439	-0.33642	-0.581834	-0.492085	-0.318796	0.100505	0.0128928	0.260161	0.203056	0.52598	-0.393288	0.292102	0.289845	0.453094	0.165468	-0.0819897	0.314139	0.104888	0.907465	0.648811	0.188693	0.501265	0.202644	0.0180599	0.0528441	0.228798	0.711124	0.962203	0.330491	0.450699	0.036372	0.131799	0.272294	0.276187	0.0779859	0.540254	0.762756	0.236048
B0244.6	turquoise	-0.101423	0.329255	-0.135377	-0.117562	-0.393318	-0.246035	-0.408261	-0.56179	-0.26034	-0.158535	0.0815416	0.278768	0.637134	0.548606	-0.426737	0.0904726	-0.0454561	0.224145	0.308028	0.0893511	0.281507	0.708591	0.213032	0.617151	0.66457	0.131767	0.358336	0.116439	0.0235294	0.330146	0.557588	0.764018	0.295778	0.00794205	0.0277677	0.0992652	0.738969	0.867244	0.403972	0.245779	0.742102	0.290859
B0244.7	turquoise	0.0671132	0.36982	-0.0953218	-0.246427	-0.471979	-0.421091	-0.609931	-0.349351	-0.0737146	-0.123809	0.140697	0.0711207	0.467557	0.396018	-0.779656	-0.110566	-0.20474	0.355582	0.300532	-0.0978675	-0.0834731	0.804944	0.15858	0.725469	0.357545	0.0649155	0.10431	0.0121148	0.184739	0.786153	0.647795	0.603249	0.793524	0.0678206	0.128899	0.000369073	0.683536	0.446872	0.176495	0.258051	0.718412	0.758581
B0244.9	turquoise	-0.387892	0.241214	-0.303672	-0.447596	-0.57335	-0.607787	-0.521639	-0.961035	-0.684778	-0.16682	0.0189117	0.525093	0.501221	0.986706	-0.263985	0.427753	0.215819	0.411411	-0.00141515	0.068317	0.432443	0.13766	0.368129	0.252866	0.0821242	0.0202391	0.0125052	0.0382306	3.2982e-09	0.00342539	0.536903	0.944579	0.0367462	0.0479459	1.89981e-12	0.323173	0.098376	0.422103	0.113374	0.99585	0.80151	0.0943448
B0250.18	salmon	-0.152191	-0.308021	-0.110741	0.0255236	0.313417	0.187396	0.0903722	0.247616	0.0890179	0.248098	-0.120095	-0.556638	-0.13332	-0.237613	0.164163	0.0720145	0.230625	0.0405862	0.495757	0.644591	0.000614529	0.573654	0.245791	0.68306	0.925246	0.237185	0.487072	0.739249	0.355155	0.743033	0.354191	0.65775	0.025122	0.622558	0.37554	0.543498	0.790983	0.390153	0.881367	0.0508329	0.00702599	0.998198
B0250.5	red	-0.350139	-0.766697	-0.0629824	-0.239662	0.568416	0.133395	-0.130869	0.490866	0.068715	0.385713	-0.378056	-0.085386	-0.488726	-0.428011	0.444901	0.285614	0.510475	-0.0337626	-0.355298	0.0959729	-0.0787181	0.183683	0.000530397	0.816754	0.371314	0.0215968	0.622361	0.629026	0.0535245	0.800375	0.140076	0.148797	0.753207	0.054735	0.0981507	0.0842098	0.283575	0.0433381	0.901213	0.176866	0.723662	0.771985
B0250.8	blue	0.0783342	-0.177703	-0.0414591	-0.232655	0.104273	0.0843754	0.135084	0.484432	0.42672	0.182355	-0.0364343	-0.131619	-0.449305	-0.426025	-0.150139	-0.30473	-0.0942236	0.00385684	-0.270801	-0.557488	-0.47192	0.773069	0.510266	0.878833	0.385876	0.70075	0.756045	0.617918	0.0572243	0.0992796	0.499069	0.893435	0.627045	0.0808215	0.0998911	0.578894	0.251133	0.72852	0.98869	0.310365	0.0248537	0.0649537
B0252.1	lightyellow	-0.131173	0.0378573	-0.00967051	-0.294219	-0.333091	-0.685625	-0.075362	-0.657503	-0.84711	-0.520047	-0.4602	0.290404	0.269589	0.70025	-0.116026	0.63905	0.185317	0.213507	0.278548	0.0838671	0.398339	0.628222	0.889297	0.971645	0.268674	0.207429	0.00337004	0.781481	0.0056399	3.46036e-05	0.0389298	0.0728632	0.27522	0.31262	0.0025222	0.668717	0.00769814	0.492003	0.427211	0.296175	0.757474	0.12647
B0252.11	turquoise	-0.370446	0.338507	-0.0814479	-0.0401544	-0.411243	-0.24525	-0.594247	-0.936403	-0.516441	0.00142565	0.403632	0.459203	0.510157	0.894428	-0.278606	0.282166	0.186202	0.321067	-0.033786	0.0898004	0.614294	0.157823	0.199681	0.764282	0.882621	0.113536	0.35992	0.0152046	9.52674e-08	0.0405489	0.995819	0.121047	0.0735664	0.0434907	2.95256e-06	0.296071	0.289683	0.4899	0.225314	0.901144	0.740846	0.0113498
B0252.3	turquoise	-0.820205	-0.433368	-0.257033	-0.0998742	0.226784	0.108568	-0.278366	-0.543752	-0.460053	0.408564	0.0256046	0.265602	0.168802	0.494698	0.272017	0.591285	0.776793	0.0105506	-0.160379	0.368894	0.747613	9.97857e-05	0.0935636	0.336547	0.712864	0.398313	0.688986	0.296505	0.0294669	0.072966	0.116142	0.92501	0.320108	0.532007	0.0514066	0.308112	0.0158514	0.000400653	0.969066	0.552954	0.159707	0.000870081
B0252.5	turquoise	-0.345558	0.226282	-0.122513	-0.26981	-0.47635	-0.551719	-0.419753	-0.954457	-0.769683	-0.261186	0.00273324	0.418921	0.42784	0.960557	-0.182257	0.510012	0.229339	0.381479	0.0769305	0.113487	0.554958	0.189879	0.399387	0.651262	0.312208	0.0621348	0.0267181	0.105531	9.65819e-09	0.000488869	0.32852	0.991985	0.106295	0.0983004	3.58753e-09	0.499304	0.0435607	0.392874	0.144854	0.777039	0.675596	0.0256586
B0252.8	turquoise	0.341545	0.734699	-0.366232	-0.367651	-0.853739	-0.478916	-0.147452	-0.410384	0.103059	-0.283889	0.241536	0.485391	0.536861	0.450975	-0.41417	-0.390976	-0.59061	0.2256	0.058122	-0.199343	-0.393518	0.195419	0.0011881	0.162975	0.161227	2.58477e-05	0.0605432	0.585781	0.114367	0.704086	0.28662	0.367471	0.056661	0.0320142	0.0795626	0.110737	0.134288	0.016002	0.400848	0.830696	0.459196	0.131553
B0261.5	turquoise	-0.411954	0.274134	-0.23583	-0.217836	-0.466852	-0.332183	-0.578236	-0.923274	-0.51742	-0.00439134	0.271723	0.388944	0.57085	0.909846	-0.396873	0.308329	0.221541	0.267218	0.0201524	0.0756276	0.512185	0.112852	0.304213	0.379239	0.417672	0.0682924	0.208747	0.0189605	3.42048e-07	0.0401043	0.987122	0.308656	0.136503	0.0209187	1.01992e-06	0.128	0.245294	0.409597	0.317061	0.940949	0.780728	0.0425245
B0261.6	turquoise	-0.31052	0.230303	-0.113954	-0.303916	-0.497167	-0.601792	-0.383156	-0.935565	-0.783447	-0.312156	-0.0522678	0.391747	0.395703	0.953153	-0.214722	0.517439	0.202551	0.399849	0.122535	0.0765897	0.511851	0.241782	0.390832	0.67433	0.252466	0.0500757	0.0136497	0.142949	1.04177e-07	0.000330434	0.239179	0.847553	0.133454	0.129232	1.17279e-08	0.424524	0.0400959	0.45185	0.124906	0.651203	0.778004	0.0426823
B0261.7	blue	0.14724	-0.582431	0.253565	0.169596	0.69345	0.426772	0.423556	0.945973	0.431851	0.183832	-0.344535	-0.457495	-0.685329	-0.918974	0.340753	-0.0924344	0.090857	-0.324747	-0.0981132	-0.145777	-0.353845	0.586327	0.0179136	0.343333	0.53005	0.00289183	0.0992346	0.102086	3.12145e-08	0.0948471	0.495541	0.191281	0.0747836	0.00338931	4.95209e-07	0.196524	0.733498	0.737896	0.219739	0.717732	0.590094	0.178769
B0261.8	purple	0.198381	0.16597	0.613886	0.853559	0.392213	0.64329	0.191611	0.224159	0.260344	0.0713429	0.481844	-0.251577	-0.250898	-0.359862	0.212952	-0.264841	-0.156903	-0.1903	-0.026459	-0.0787374	0.258247	0.461411	0.539008	0.0114195	2.60571e-05	0.132953	0.00717948	0.477146	0.403941	0.330139	0.792892	0.0587642	0.347259	0.348606	0.170975	0.428444	0.321547	0.561701	0.480222	0.922515	0.77193	0.334188
B0261.9	grey	-0.253335	-0.0645969	0.286495	0.318548	0.252759	0.305871	-0.0883919	-0.114736	-0.0650651	0.218473	0.288962	0.140839	-0.335469	0.0494344	0.168735	0.106194	0.214171	0.0941922	-0.238083	-0.244231	0.357598	0.343787	0.812133	0.282028	0.229181	0.344923	0.249273	0.744784	0.672209	0.810794	0.416278	0.27772	0.60288	0.204005	0.855734	0.532171	0.695481	0.425741	0.728607	0.374568	0.361983	0.173881
B0272.3	blue	0.679242	0.208997	0.491384	0.673349	0.305534	0.547274	0.465486	0.771135	0.671697	-0.086443	0.227848	-0.446146	-0.274201	-0.83344	0.0888442	-0.621963	-0.562727	-0.364202	0.0746149	-0.150131	-0.412483	0.00380556	0.43727	0.0532346	0.00424685	0.249821	0.0282266	0.0692137	0.000469667	0.00437759	0.750242	0.396043	0.0832418	0.304089	6.06502e-05	0.743519	0.0100975	0.0232482	0.165497	0.783599	0.578915	0.112345
B0272.4	blue	0.707506	0.220863	0.609888	0.617818	0.260225	0.416877	0.338801	0.716316	0.563669	-0.210244	0.179612	-0.430333	-0.28923	-0.756796	-0.0326728	-0.548503	-0.573212	-0.267637	0.0194427	-0.314868	-0.377815	0.00217097	0.411069	0.0121224	0.0107599	0.330368	0.108191	0.199266	0.00179895	0.0229685	0.434477	0.505657	0.0961439	0.277254	0.00068944	0.904388	0.0278031	0.0202762	0.316273	0.943025	0.234904	0.149077
B0273.1	turquoise	-0.266717	0.31571	-0.247401	-0.444288	-0.618517	-0.671727	-0.41382	-0.894763	-0.603286	-0.233481	0.0460861	0.388415	0.42953	0.93281	-0.417081	0.337649	0.0980607	0.415511	0.0756052	-0.0473062	0.314921	0.318003	0.233587	0.355588	0.0846895	0.0106459	0.00437524	0.111068	2.8902e-06	0.013357	0.384145	0.86542	0.137084	0.0968348	1.38624e-07	0.108001	0.200896	0.717877	0.10947	0.780792	0.861888	0.234821
B0273.115	blue	-0.0818256	0.233555	0.223921	0.489741	0.0677768	0.345874	0.246426	-0.296142	-0.113187	0.0351052	0.367505	-0.209293	-0.046849	0.19566	-0.0419035	0.0124339	0.0214875	-0.0179833	0.393092	0.0982964	0.432252	0.763218	0.383989	0.404454	0.0541584	0.80305	0.189448	0.357548	0.26541	0.67641	0.897303	0.161407	0.436605	0.863211	0.467704	0.877544	0.963547	0.937044	0.947296	0.132009	0.717225	0.0945065
B0280.11	turquoise	-0.414991	0.217295	-0.188683	-0.286204	-0.470591	-0.497122	-0.447116	-0.977435	-0.726715	-0.166784	0.0596995	0.461661	0.456338	0.975656	-0.21123	0.48128	0.267289	0.362562	0.0411181	0.0940099	0.573333	0.10996	0.418859	0.48403	0.282539	0.0658175	0.0500997	0.0824929	7.52494e-11	0.00142825	0.536993	0.826165	0.0718407	0.0756158	1.27414e-10	0.432276	0.0591036	0.316927	0.167554	0.879823	0.729114	0.0202438
B0280.17	turquoise	-0.258341	0.299064	-0.198519	-0.409814	-0.605096	-0.688298	-0.401943	-0.926262	-0.720374	-0.319915	-0.0459694	0.39177	0.42643	0.963262	-0.311466	0.433149	0.118473	0.454034	0.164502	0.053919	0.380009	0.334007	0.260498	0.461093	0.114921	0.0130091	0.00320003	0.12276	2.61113e-07	0.00164597	0.227077	0.865757	0.13343	0.0995344	2.19746e-09	0.240274	0.0937479	0.662115	0.0772939	0.542656	0.842792	0.146539
B0280.2	grey	0.143167	0.189563	-0.0863435	0.119305	-0.124889	0.0357218	-0.262974	0.0224	0.287404	0.168177	0.305722	0.0874931	0.431765	-0.0411908	-0.62957	-0.301849	-0.176283	-0.269781	0.0204577	-0.104644	-0.136827	0.596839	0.481956	0.750521	0.659875	0.644911	0.895508	0.325099	0.934375	0.280435	0.533549	0.249516	0.7473	0.0949198	0.879612	0.00896566	0.255868	0.513705	0.312263	0.940056	0.699731	0.613348
B0280.7	yellow	0.447746	0.968206	-0.141911	-0.0553644	-0.853104	-0.355972	-0.0931196	-0.485164	0.112736	-0.361944	0.485959	0.125841	0.534186	0.472757	-0.487342	-0.527977	-0.722075	0.366693	0.247952	-0.0375246	-0.249576	0.0820097	8.09602e-10	0.600094	0.838628	2.65963e-05	0.175987	0.731591	0.0567941	0.677633	0.168332	0.0563295	0.642371	0.0330466	0.064414	0.0555279	0.0355407	0.00158508	0.162406	0.354483	0.890264	0.351237
B0280.9	brown	-0.496396	-0.921474	0.159118	-0.0286553	0.784212	0.252348	-0.00487685	0.397522	-0.174987	0.329478	-0.467304	-0.112399	-0.587094	-0.380936	0.498124	0.528727	0.725872	-0.202807	-0.35387	-0.0447484	0.265453	0.0504885	4.00375e-07	0.556119	0.916103	0.00032305	0.345733	0.985699	0.127321	0.516855	0.212704	0.0679897	0.67855	0.0168033	0.145476	0.0495666	0.0352319	0.00145575	0.451267	0.178735	0.869294	0.320389
B0281.1	tan	-0.197665	-0.0819336	-0.344519	-0.255185	-0.127497	-0.0178012	-0.227959	-0.140453	0.0926376	0.272352	0.146243	0.53413	0.281543	0.153211	-0.212891	-0.0166674	0.136306	-0.400142	-0.57239	-0.37302	-0.0541608	0.463063	0.762914	0.191304	0.340154	0.637965	0.947829	0.395807	0.603883	0.732933	0.307493	0.588893	0.0330684	0.290794	0.571057	0.42858	0.951148	0.614712	0.124605	0.0204981	0.15473	0.842095
B0281.3	turquoise	-0.415987	0.374119	-0.666491	-0.608544	-0.705211	-0.417068	-0.565826	-0.819391	-0.167073	0.226762	0.373493	0.498725	0.545811	0.851148	-0.446951	-0.0321982	0.0685528	0.455194	-0.0748578	0.0340133	0.0863252	0.109023	0.153421	0.00481105	0.0123661	0.00227747	0.108013	0.022337	0.000102756	0.536275	0.39836	0.154166	0.0492489	0.0287367	2.90177e-05	0.0826199	0.90577	0.800837	0.0764459	0.782911	0.900482	0.750572
B0281.4	greenyellow	0.284055	-0.180702	0.878332	0.562017	0.501229	0.164655	0.212762	0.379421	-0.20268	-0.369665	-0.222303	-0.348514	-0.643107	-0.409917	0.322021	0.198459	-0.0238395	0.00146676	-0.00446497	-0.267539	0.192056	0.286327	0.503034	7.62742e-06	0.0234611	0.0479418	0.542274	0.428865	0.147216	0.451557	0.158769	0.407948	0.185866	0.00720128	0.114821	0.22386	0.461231	0.930167	0.995699	0.986906	0.316458	0.476104
B0281.5	blue	0.39142	-0.29961	0.47996	0.495908	0.648566	0.546502	0.487377	0.955327	0.523477	0.0471849	-0.13594	-0.584996	-0.622773	-0.974721	0.326735	-0.283435	-0.165156	-0.298825	0.0497084	-0.0713861	-0.334173	0.133808	0.259587	0.0599043	0.0507511	0.00657325	0.028495	0.0555082	8.45828e-09	0.037435	0.862239	0.615672	0.017296	0.00997177	1.65464e-10	0.216766	0.287427	0.54103	0.260897	0.854942	0.792769	0.205866
B0281.6	turquoise	-0.548451	-0.0290525	-0.363812	-0.470523	-0.307426	-0.43099	-0.444367	-0.729492	-0.539576	0.105231	0.0287341	0.224786	0.216103	0.762877	-0.121824	0.418062	0.413478	0.406324	-0.126328	0.197941	0.382898	0.0278209	0.914944	0.165984	0.0658624	0.246752	0.0955811	0.084627	0.0013406	0.0309913	0.698119	0.915873	0.402594	0.421478	0.000587718	0.65311	0.107089	0.111394	0.118353	0.641074	0.462426	0.143241
B0284.3	blue	0.353582	0.127421	-0.0868039	0.00251401	-0.010326	0.241044	0.0329489	0.504677	0.552538	0.0848245	0.080267	0.00339738	-0.0700496	-0.480308	0.190868	-0.482906	-0.382969	0.0112463	-0.200958	0.011286	-0.539674	0.179114	0.638167	0.749231	0.992627	0.969724	0.368478	0.903583	0.0461844	0.0264471	0.754784	0.767612	0.990037	0.796573	0.0596926	0.478887	0.0581289	0.143161	0.967027	0.455491	0.966911	0.030955
B0285.3	brown	-0.343099	-0.848616	0.155467	0.152802	0.812633	0.377384	0.360528	0.483793	-0.112694	0.256271	-0.48083	-0.172145	-0.584697	-0.499209	0.669589	0.452524	0.609635	-0.388583	-0.285006	0.100064	0.227649	0.193262	3.24238e-05	0.565335	0.572099	0.000130365	0.14958	0.170127	0.0576018	0.677749	0.338031	0.0593761	0.523793	0.0173672	0.0489943	0.00454917	0.0784079	0.012168	0.1369	0.284646	0.71234	0.396468
B0285.6	turquoise	-0.192385	0.309771	-0.448237	-0.612903	-0.694994	-0.695874	-0.30281	-0.738342	-0.407983	-0.233441	-0.0603306	0.461305	0.516088	0.793833	-0.326355	0.182789	-0.0111745	0.402856	-0.0257766	-0.0268564	0.080486	0.475334	0.242979	0.081634	0.0115894	0.00280429	0.00275536	0.254283	0.00109008	0.116712	0.384229	0.824354	0.0720887	0.0407101	0.000241315	0.217332	0.498032	0.967238	0.121832	0.924507	0.921354	0.766994
B0286.1	turquoise	-0.536611	0.232428	-0.402035	-0.264648	-0.42448	-0.228049	-0.509616	-0.867674	-0.354479	0.222274	0.36423	0.390743	0.441884	0.849372	-0.189097	0.230706	0.273061	0.426653	0.0981936	0.28243	0.445796	0.0321094	0.386353	0.122666	0.321915	0.101261	0.395616	0.0437515	1.33304e-05	0.177936	0.408009	0.165462	0.134541	0.0865885	3.13739e-05	0.483054	0.389982	0.306185	0.0993386	0.717509	0.289212	0.0835132
B0294.1	yellow	0.275428	0.622634	0.355622	0.279041	-0.385196	-0.169539	0.0289501	-0.459827	-0.23281	-0.43734	0.364914	0.0744293	0.0812514	0.403955	0.0984375	-0.100048	-0.379942	0.361508	0.0655533	-0.0260097	0.235298	0.301844	0.00999329	0.176443	0.295286	0.140654	0.530189	0.915242	0.0731258	0.385551	0.0902629	0.16461	0.784126	0.764836	0.120722	0.716835	0.712383	0.146616	0.168884	0.809399	0.923826	0.380347
B0302.4	lightcyan	0.510357	0.0457762	0.505246	0.232205	0.107139	-0.0869191	0.403958	0.359793	-0.0124413	-0.524399	-0.2728	-0.192237	-0.315029	-0.34297	0.410724	0.00118168	-0.328548	0.00789562	0.147938	-0.0456201	-0.157096	0.0433949	0.866317	0.0458991	0.386822	0.692893	0.748908	0.120719	0.171063	0.963526	0.037041	0.306666	0.475681	0.234652	0.19344	0.114038	0.996535	0.214075	0.976848	0.584533	0.866769	0.561214
B0302.5	turquoise	-0.104816	0.531547	-0.29022	-0.411327	-0.766736	-0.599893	-0.413804	-0.879607	-0.46697	-0.270567	0.17902	0.512608	0.511822	0.909721	-0.339197	0.127487	-0.123411	0.472879	-0.0193334	-0.041942	0.185637	0.699259	0.0340899	0.275539	0.113456	0.000529834	0.0140288	0.111084	7.1099e-06	0.0682134	0.3108	0.507083	0.0423251	0.0426964	1.02948e-06	0.198709	0.637989	0.648858	0.0643359	0.943345	0.877432	0.491243
B0303.11	turquoise	-0.225898	0.396939	-0.192414	-0.236594	-0.593256	-0.548782	-0.512825	-0.919922	-0.581153	-0.218234	0.157155	0.32046	0.595446	0.925853	-0.356753	0.304542	0.059642	0.436084	0.265823	0.272127	0.407746	0.400208	0.127932	0.475265	0.377653	0.0154186	0.0277077	0.0422229	4.57218e-07	0.0182278	0.416802	0.561067	0.226242	0.0149486	2.71127e-07	0.174973	0.251441	0.826331	0.0912973	0.31969	0.307908	0.116946
B0303.14	blue	0.362959	-0.325382	0.289399	0.407467	0.603066	0.523571	0.581286	0.952103	0.56131	0.0987194	-0.186472	-0.575063	-0.522646	-0.963982	0.30253	-0.285842	-0.144943	-0.422516	0.10999	0.03023	-0.410465	0.167053	0.218787	0.276961	0.117221	0.0133999	0.0373946	0.0181949	1.36574e-08	0.0236743	0.716055	0.489261	0.0197835	0.0377932	1.91686e-09	0.254745	0.283175	0.592246	0.10302	0.685106	0.911509	0.114289
B0303.16	grey	0.317102	0.36832	0.062818	-0.10377	-0.276093	-0.247448	0.250313	0.0471176	0.132474	-0.272477	0.039897	-0.465884	-0.136851	-0.0200831	-0.33363	-0.324407	-0.395271	0.305536	0.286452	-0.154112	-0.30602	0.231419	0.160408	0.817224	0.702131	0.300629	0.355493	0.349769	0.862434	0.624788	0.307262	0.883369	0.0689444	0.613285	0.941152	0.206649	0.220251	0.129688	0.249818	0.282102	0.568768	0.249031
B0303.4	blue	0.34874	-0.398438	0.0624219	-0.0103487	0.414433	0.16157	0.446157	0.920304	0.460549	0.0161556	-0.447429	-0.420727	-0.443629	-0.857771	0.183799	-0.198115	-0.129309	-0.330104	0.0370297	-0.0382521	-0.611238	0.18556	0.126367	0.818359	0.969658	0.110488	0.549971	0.083233	4.42656e-07	0.0726177	0.952647	0.0822528	0.104641	0.0852072	2.14939e-05	0.495618	0.462026	0.633155	0.211783	0.891703	0.888149	0.0118814
B0303.7	blue	0.674974	0.0907681	0.192273	0.120754	0.107672	0.13852	0.393475	0.853174	0.663429	-0.161346	-0.0998664	-0.511767	-0.299189	-0.810023	-0.0537332	-0.589207	-0.568019	-0.165138	0.0660488	-0.179929	-0.76853	0.00412124	0.738144	0.475595	0.65598	0.691434	0.608923	0.131599	2.65125e-05	0.00508165	0.55053	0.712885	0.0427223	0.260289	0.000142563	0.843327	0.016318	0.0217091	0.541074	0.807983	0.504895	0.000504573
B0304.2	blue	-0.0301799	-0.660175	0.345636	0.213564	0.790071	0.44848	0.196817	0.830023	0.330182	0.289908	-0.252684	-0.5211	-0.709633	-0.810258	0.286753	0.0362171	0.263754	-0.174785	-0.0295727	-0.0639169	-0.136648	0.911655	0.00538239	0.189772	0.427087	0.000270947	0.0814484	0.465024	6.92437e-05	0.21167	0.276078	0.34507	0.0384664	0.0020759	0.000141426	0.281575	0.894067	0.323613	0.517347	0.913426	0.814079	0.613819
B0304.4	turquoise	-0.634964	-0.264704	0.0296488	-0.211536	0.0591761	-0.185523	-0.616878	-0.581315	-0.604664	0.155853	-0.0408463	0.173521	0.0134364	0.600403	-0.249945	0.598986	0.595246	0.39282	0.0589373	-0.0457613	0.635027	0.00822569	0.321808	0.913204	0.431592	0.827668	0.491514	0.0109148	0.0181876	0.0130915	0.564356	0.880612	0.520428	0.96061	0.013926	0.350501	0.0142127	0.0149911	0.1323	0.828354	0.86636	0.00821738
B0310.1	green	0.912099	0.629564	0.507256	0.478695	-0.240493	-0.0348614	0.342082	0.289305	0.276769	-0.599772	0.163501	-0.242477	0.0817465	-0.310394	-0.235949	-0.500474	-0.827568	-0.177522	0.191596	-0.237005	-0.388953	8.59575e-07	0.0089665	0.0449019	0.0606789	0.369607	0.898013	0.194672	0.277124	0.299399	0.0140531	0.545147	0.365549	0.763441	0.241983	0.378992	0.0483333	7.60286e-05	0.510703	0.477179	0.3768	0.136493
B0310.2	blue	0.709629	0.236664	0.248642	0.469988	0.167321	0.454106	0.533909	0.784968	0.750738	-0.0577873	0.170702	-0.368178	-0.167318	-0.821054	0.0303344	-0.705258	-0.624616	-0.420395	0.103971	-0.123689	-0.591645	0.00207606	0.377507	0.353101	0.0662125	0.535663	0.0772409	0.0331551	0.000315904	0.000804711	0.831658	0.52733	0.160581	0.53567	9.67653e-05	0.911204	0.00227527	0.00969064	0.104944	0.701578	0.648116	0.0157717
B0310.3	turquoise	-0.443019	0.0539944	-0.275242	-0.420395	-0.417839	-0.580701	-0.486457	-0.8739	-0.727326	-0.122723	-0.109042	0.539253	0.441914	0.907332	-0.242132	0.570832	0.347166	0.282977	0.0353466	0.0839344	0.473539	0.0856882	0.842574	0.302183	0.104944	0.107296	0.0183398	0.05604	9.67867e-06	0.00140856	0.6507	0.687691	0.0311115	0.0865649	1.22794e-06	0.366253	0.0209235	0.187688	0.288239	0.896601	0.757284	0.0639129
B0310.6	yellow	0.315977	0.752971	0.0744941	0.138469	-0.592479	-0.224594	-0.146178	-0.515282	-0.0897889	-0.396694	0.412043	0.216444	0.552805	0.456617	-0.145081	-0.290443	-0.490191	0.199471	-0.05065	0.0181762	0.10284	0.233169	0.000760497	0.783942	0.609056	0.0155882	0.403006	0.589062	0.04108	0.740878	0.128188	0.112766	0.420727	0.0263591	0.0754141	0.59189	0.275153	0.0539039	0.458902	0.852222	0.946731	0.70469
B0334.13	yellow	0.709952	0.872626	0.0889751	0.135224	-0.685844	-0.313245	0.0443872	-0.185471	0.151062	-0.513992	0.31582	0.215712	0.46257	0.165318	-0.457888	-0.553983	-0.82397	-0.0469126	-0.0272628	-0.322503	-0.377559	0.00206195	1.03481e-05	0.743153	0.617552	0.00335581	0.237457	0.870341	0.491637	0.576536	0.0416771	0.233415	0.42234	0.0712096	0.540628	0.0745024	0.0259741	8.69657e-05	0.863027	0.920167	0.223128	0.149376
B0334.4	brown	-0.0158788	-0.602876	0.466005	0.544496	0.897109	0.73108	0.285373	0.800783	0.343008	0.314029	-0.10863	-0.377919	-0.621287	-0.854064	0.451227	0.00214068	0.258207	-0.4224	-0.18522	-0.0819246	0.0496503	0.953457	0.0134369	0.0688629	0.0292015	2.48422e-06	0.00129251	0.284	0.000193626	0.193388	0.236221	0.688816	0.148957	0.0102032	2.54705e-05	0.0793741	0.993722	0.334266	0.103124	0.492233	0.762939	0.85511
B0334.5	brown	-0.0755345	-0.671311	0.440815	0.532488	0.940093	0.697009	0.304667	0.769936	0.254595	0.309659	-0.190256	-0.465926	-0.603593	-0.822179	0.477611	0.102108	0.34504	-0.428564	-0.0735607	0.068023	0.114332	0.780992	0.00440866	0.0874434	0.033715	6.3319e-08	0.00269327	0.251236	0.000485476	0.341309	0.243159	0.480325	0.0689157	0.0132975	9.28829e-05	0.0613488	0.706705	0.190589	0.0976702	0.78659	0.802348	0.673303
B0336.13	blue	0.119669	-0.527348	0.495966	0.34137	0.740824	0.422395	0.296452	0.82075	0.25743	0.0804427	-0.305174	-0.473169	-0.725169	-0.824367	0.36352	0.0010428	0.124128	-0.16971	-0.120232	-0.176647	-0.130238	0.658896	0.0358008	0.05072	0.195663	0.00102717	0.103129	0.264886	9.78385e-05	0.335774	0.767116	0.250408	0.06415	0.00147904	8.56978e-05	0.16635	0.996942	0.646942	0.529768	0.657382	0.512823	0.630694
B0336.7	brown	-0.516323	-0.778511	0.452949	0.432555	0.883331	0.500224	-0.141193	0.17209	-0.321504	0.322884	-0.175111	-0.195744	-0.431284	-0.22851	0.427941	0.61342	0.766197	-0.222784	-0.158366	0.151107	0.687264	0.0406028	0.000381442	0.0780927	0.0942501	5.76526e-06	0.0484634	0.60196	0.523927	0.224647	0.22255	0.516553	0.467509	0.0953302	0.394635	0.0982118	0.0114998	0.000537632	0.406908	0.558012	0.576419	0.00326496
B0348.2	turquoise	-0.257318	0.47691	-0.373996	-0.398758	-0.708537	-0.480941	-0.43113	-0.908543	-0.378575	-0.0536201	0.313907	0.579713	0.49162	0.921005	-0.374279	0.100377	-0.0199117	0.435985	0.0198895	-0.0631439	0.243829	0.335991	0.0617848	0.153567	0.126034	0.00212447	0.059309	0.0954617	1.12368e-06	0.148194	0.843653	0.236413	0.0185866	0.0531026	4.16885e-07	0.153232	0.711476	0.941653	0.0913788	0.941718	0.816291	0.362799
B0353.1	turquoise	-0.0401186	0.508632	-0.593034	-0.729669	-0.883309	-0.722741	-0.207852	-0.671764	-0.222129	-0.236364	0.0182179	0.350319	0.474247	0.752182	-0.388976	-0.0603651	-0.240324	0.511323	0.157318	-0.00130595	-0.206239	0.882725	0.0442284	0.0154669	0.00133517	5.77233e-06	0.00156175	0.439842	0.00437226	0.408323	0.37813	0.946609	0.183441	0.0634614	0.000775882	0.136469	0.824255	0.369953	0.0429334	0.560655	0.99617	0.443478
B0361.11	turquoise	-0.392954	0.264051	-0.335798	-0.384461	-0.561808	-0.534637	-0.402269	-0.961583	-0.617521	-0.101002	0.108321	0.443393	0.488437	0.976477	-0.316044	0.386756	0.209881	0.354413	0.110706	0.115455	0.434794	0.132156	0.323049	0.203533	0.141478	0.0235238	0.0328708	0.122428	2.99149e-09	0.0108087	0.70975	0.68966	0.0853932	0.0548999	1.00412e-10	0.233066	0.138916	0.435289	0.178023	0.683154	0.670263	0.0923692
B0361.3	brown	-0.349839	-0.695793	0.495561	0.627928	0.95773	0.690275	0.0878271	0.384265	-0.0680453	0.33376	-0.109099	-0.337025	-0.424565	-0.475733	0.465527	0.387113	0.599142	-0.377728	-0.0584283	0.186938	0.562377	0.184084	0.00275985	0.0509388	0.00920102	5.78066e-09	0.00307875	0.746364	0.141699	0.802284	0.206462	0.687536	0.201782	0.101185	0.0625216	0.0691862	0.13852	0.0141809	0.149179	0.829816	0.488155	0.0233529
B0361.4	turquoise	-0.298286	0.185598	-0.460578	-0.549868	-0.509426	-0.339642	-0.138534	-0.576154	-0.240395	-0.0121096	0.00171384	0.662957	0.257726	0.603579	-0.164829	0.0854427	0.0622715	0.210225	-0.295966	-0.407417	0.0680276	0.2618	0.491334	0.0725976	0.0273386	0.0438433	0.198081	0.608886	0.0194974	0.369808	0.964497	0.994974	0.00512441	0.335199	0.0133003	0.541843	0.753048	0.81879	0.43452	0.265707	0.11727	0.802335
B0361.9	blue	0.0216128	0.0904046	-0.495822	-0.323578	-0.189754	0.176075	0.10834	0.259259	0.673362	0.389876	0.313945	0.0576401	0.0267235	-0.229423	-0.0655953	-0.547721	-0.210829	-0.06755	-0.288808	-0.164834	-0.535508	0.936677	0.739159	0.0507976	0.221501	0.481505	0.51421	0.68961	0.332231	0.00424583	0.135485	0.236354	0.832081	0.921742	0.392696	0.809279	0.0280719	0.433169	0.803697	0.277988	0.54183	0.0325333
B0365.9	yellow	0.202666	0.773105	-0.274343	0.114438	-0.543	0.165218	-0.0622183	-0.299276	0.440901	0.147517	0.77894	0.260342	0.40314	0.22337	-0.0776611	-0.689029	-0.52755	0.155703	-0.0904072	0.0627526	-0.183117	0.451587	0.000444609	0.30383	0.673017	0.0297374	0.540876	0.818942	0.260145	0.0873747	0.585615	0.000376767	0.330142	0.121544	0.405642	0.774972	0.00315476	0.035717	0.564737	0.739152	0.817412	0.497247
B0379.1	turquoise	0.309273	0.535408	-0.22189	-0.356712	-0.713302	-0.523124	0.0468817	-0.427856	-0.139512	-0.407354	0.0703122	0.361813	0.382897	0.485203	-0.449053	-0.124459	-0.422038	0.00387735	-0.0211266	-0.365592	-0.232501	0.243777	0.0325717	0.408842	0.175027	0.00191986	0.0375869	0.863116	0.0982862	0.606334	0.117333	0.795825	0.168497	0.143243	0.0567709	0.0810127	0.646058	0.103451	0.98863	0.938099	0.163768	0.386199
B0379.2	turquoise	-0.399198	0.207258	-0.185169	-0.314248	-0.478521	-0.539666	-0.424046	-0.967198	-0.74066	-0.19157	0.0297562	0.434974	0.426751	0.975001	-0.208909	0.497891	0.262145	0.388392	0.0740881	0.10656	0.552199	0.125578	0.441179	0.492355	0.235877	0.0607861	0.030958	0.101647	1.00459e-09	0.00103122	0.477241	0.912891	0.0922186	0.0992528	1.53142e-10	0.437467	0.0496903	0.326683	0.137109	0.785094	0.694478	0.0265592
B0379.7	turquoise	-0.291284	0.260414	-0.105472	-0.282635	-0.50956	-0.604426	-0.371889	-0.942883	-0.7716	-0.311452	-0.0192544	0.410826	0.403756	0.954025	-0.234966	0.487912	0.179948	0.368661	0.0913595	0.0417353	0.507117	0.273701	0.330004	0.69746	0.288848	0.0437787	0.0131372	0.156083	4.56888e-08	0.000463644	0.240297	0.943576	0.113939	0.120922	1.03064e-08	0.38104	0.0552003	0.504847	0.159991	0.736494	0.878032	0.0449703
B0391.14	grey	0.0580109	-0.103801	-0.055464	0.0617887	0.169838	0.392828	0.00233574	0.36464	0.355004	0.174899	0.0163148	0.143085	-0.0523501	-0.37721	0.346831	-0.230969	-0.0724587	-0.116748	-0.28385	-0.0326911	-0.192642	0.831016	0.702046	0.838342	0.820173	0.529454	0.132291	0.99315	0.164951	0.177249	0.517069	0.95218	0.59705	0.847315	0.149783	0.188144	0.389426	0.78972	0.666768	0.28669	0.904334	0.474732
B0393.3	blue	0.332789	-0.397764	0.109619	-0.0468562	0.421952	0.183307	0.441453	0.938123	0.483055	0.0222224	-0.419204	-0.436781	-0.566166	-0.869117	0.202941	-0.226188	-0.136495	-0.234698	-0.0209134	-0.170091	-0.619582	0.207867	0.127069	0.686118	0.86319	0.103529	0.496793	0.0869327	7.89925e-08	0.0580399	0.934894	0.106035	0.0907224	0.0222388	1.23955e-05	0.450961	0.399588	0.614218	0.3816	0.938723	0.528832	0.0104739
B0393.4	turquoise	-0.313473	0.370628	-0.343634	-0.419903	-0.664758	-0.588229	-0.509034	-0.970525	-0.58352	-0.161884	0.136192	0.498445	0.573037	0.989932	-0.317024	0.297846	0.100775	0.430188	0.0256565	0.107376	0.360141	0.237097	0.157602	0.192523	0.105394	0.00496274	0.0165412	0.0440331	4.79395e-10	0.0176494	0.549185	0.615012	0.0493968	0.0203232	2.73773e-13	0.231541	0.262539	0.710377	0.0962684	0.924858	0.692245	0.170619
B0393.5	yellow	0.267051	0.829856	-0.53902	-0.234115	-0.797532	-0.110993	-0.172799	-0.311053	0.480872	0.0844074	0.623649	0.331785	0.584865	0.30231	-0.389294	-0.74139	-0.633045	0.229228	-0.0290056	-0.0036552	-0.461326	0.317374	6.96905e-05	0.0311986	0.382817	0.000214853	0.682374	0.522191	0.240932	0.0593505	0.755955	0.00983735	0.209327	0.0173271	0.255107	0.13612	0.00101324	0.00848314	0.39311	0.91508	0.989281	0.0720737
B0393.7	grey	0.0236624	0.165795	-0.168241	-0.150372	-0.222853	-0.164617	-0.151269	-0.143452	0.0902952	0.0329518	0.123788	0.355584	0.283983	0.145749	-0.0335518	-0.110515	-0.113769	0.0429125	0.0341459	0.0291482	-0.0554863	0.930685	0.539444	0.53339	0.578298	0.406758	0.542369	0.576005	0.5961	0.739464	0.903575	0.647852	0.176493	0.286454	0.590166	0.901827	0.683676	0.67483	0.874616	0.900096	0.914665	0.838277
B0393.8	turquoise	-0.762296	-0.0926548	-0.260741	-0.18126	-0.128956	-0.129733	-0.626543	-0.861941	-0.563221	0.294963	0.214054	0.48131	0.386313	0.820229	-0.0556164	0.503044	0.598992	0.283651	-0.149723	0.217826	0.749228	0.000596867	0.732885	0.329374	0.501694	0.634092	0.632031	0.00940336	1.76558e-05	0.0231013	0.267408	0.426001	0.0590859	0.139408	9.96979e-05	0.837903	0.0470108	0.0142114	0.287042	0.579957	0.417695	0.000835764
B0393.9	yellow	0.162857	0.608199	0.104852	0.106091	-0.502309	-0.194394	-0.442489	-0.552228	-0.181685	-0.220411	0.433703	0.21389	0.422505	0.538086	-0.459091	-0.098953	-0.304934	0.258727	0.127388	-0.0721682	0.152186	0.546755	0.0124294	0.699161	0.695762	0.0473861	0.470646	0.0861082	0.0265495	0.500676	0.412052	0.0932822	0.426364	0.103029	0.0315497	0.073646	0.715409	0.2508	0.333259	0.638254	0.790546	0.573668
B0395.3	blue	0.737448	0.47696	0.202765	0.376434	-0.0721033	0.346269	0.324907	0.624408	0.817479	-0.0568473	0.402771	-0.30653	-0.0828109	-0.650466	-0.114566	-0.859815	-0.769723	-0.14115	0.0232756	-0.179532	-0.650725	0.0011135	0.0617535	0.451362	0.150691	0.79073	0.188909	0.2195	0.00972203	0.000110017	0.834361	0.121918	0.248202	0.760444	0.00636513	0.672669	1.95329e-05	0.000488328	0.602072	0.931815	0.505849	0.00633717
B0403.3	blue	0.472193	0.0326058	-0.0982068	-0.144488	-0.0212652	0.00123375	0.262097	0.70132	0.605216	-0.0211749	-0.137544	-0.150123	-0.220648	-0.645417	0.0914384	-0.532675	-0.446597	-0.0763668	-0.100383	-0.136724	-0.791182	0.0647778	0.904583	0.717473	0.593421	0.937694	0.996382	0.326775	0.00246773	0.0129863	0.937958	0.611473	0.578933	0.411537	0.00692991	0.736274	0.0336407	0.0828928	0.778635	0.71146	0.613619	0.000261898
B0403.5	turquoise	0.395058	0.767179	-0.0660129	-0.142631	-0.798923	-0.570214	0.0650853	-0.581763	-0.30399	-0.600054	0.0811592	0.213007	0.419256	0.597023	-0.446561	-0.135006	-0.540611	0.233879	0.293847	-0.1638	-0.10998	0.129914	0.000523503	0.808086	0.598228	0.000205548	0.0210941	0.810737	0.0180772	0.252345	0.0139963	0.765096	0.42832	0.105988	0.0146173	0.082921	0.618125	0.0306081	0.38331	0.269307	0.544402	0.685132
B0403.6	turquoise	0.0893353	0.532864	-0.493362	-0.527922	-0.807358	-0.523583	-0.243652	-0.569369	-0.0937878	-0.195643	0.161943	0.398182	0.599467	0.631036	-0.499861	-0.147707	-0.311268	0.150734	0.0671891	-0.117943	-0.215951	0.742146	0.033566	0.0521382	0.0355633	0.000155978	0.0373897	0.363158	0.0213294	0.729732	0.467743	0.549036	0.126634	0.0141149	0.00875947	0.0486528	0.585128	0.240589	0.577373	0.804727	0.663544	0.421814
B0410.3	turquoise	0.23646	0.426967	0.0194405	-0.319351	-0.660326	-0.864997	-0.0668009	-0.632144	-0.661679	-0.738359	-0.296862	0.324368	0.380445	0.686458	-0.267295	0.296579	-0.246229	0.259219	0.161052	-0.104889	0.0774991	0.37793	0.0990635	0.943031	0.227944	0.00536817	1.52236e-05	0.805835	0.00860623	0.00524169	0.00108964	0.264195	0.22031	0.146038	0.0033163	0.316916	0.264673	0.357945	0.332307	0.551267	0.699057	0.77543
B0416.10	brown	0.307514	-0.249389	0.465472	0.384954	0.564698	0.474537	0.348989	0.840579	0.475243	0.049659	-0.103856	-0.534532	-0.626054	-0.854409	0.209523	-0.295136	-0.148457	-0.123573	-0.0334239	-0.232368	-0.29455	0.246609	0.351609	0.0692231	0.140925	0.0226654	0.0632777	0.185226	4.55362e-05	0.0628306	0.855085	0.701895	0.0329116	0.00947559	2.50766e-05	0.436091	0.267115	0.583201	0.648426	0.902199	0.38648	0.268111
B0416.11	turquoise	-0.487361	-0.0330832	0.1522	0.0741635	-0.0158877	-0.117918	-0.577238	-0.732882	-0.653485	0.0348981	0.170457	0.429682	0.229914	0.684133	-0.0199594	0.532441	0.454694	0.16277	-0.250963	-0.00353428	0.781539	0.0555173	0.903192	0.573631	0.78488	0.953431	0.663611	0.0192165	0.00123962	0.0060454	0.897906	0.527931	0.0967037	0.391656	0.00346804	0.941513	0.0337335	0.0768103	0.54697	0.348477	0.989636	0.000349431
B0416.2	turquoise	-0.608078	0.0451668	-0.383342	-0.535689	-0.434423	-0.489967	-0.588684	-0.90828	-0.606376	0.0702084	0.0552175	0.524445	0.363462	0.94128	-0.196441	0.470706	0.407986	0.473193	-0.0621057	0.0526145	0.474893	0.0124516	0.868082	0.142739	0.0324632	0.0926784	0.0540305	0.016437	1.14564e-06	0.0127675	0.796121	0.839051	0.0370215	0.166422	5.52172e-08	0.465894	0.0657427	0.11671	0.0641342	0.819265	0.846552	0.0630518
B0416.3	turquoise	-0.585225	-0.220392	-0.301454	-0.549465	-0.233925	-0.584378	-0.272704	-0.730882	-0.776192	-0.0900436	-0.354542	0.381103	0.170388	0.778705	-0.0859052	0.692157	0.53517	0.26693	-0.0280808	0.00790459	0.467717	0.0172417	0.412093	0.256523	0.027475	0.383213	0.0174433	0.306843	0.00129842	0.000407562	0.740167	0.177854	0.145284	0.528101	0.000379324	0.75175	0.0029668	0.0326638	0.317602	0.917779	0.976822	0.0677145
B0416.4	blue	0.378552	-0.297691	0.513451	0.555595	0.676515	0.574983	0.532206	0.925537	0.486343	0.036788	-0.131169	-0.591885	-0.622948	-0.958116	0.344991	-0.25262	-0.144518	-0.334534	0.0925838	-0.0574263	-0.268214	0.148222	0.262799	0.0419292	0.0254541	0.00400495	0.0198047	0.0338269	2.79091e-07	0.0561063	0.892406	0.628232	0.0157188	0.00994485	5.42622e-09	0.190655	0.345197	0.593343	0.205346	0.733083	0.832696	0.315191
B0416.5	blue	0.652586	0.0475042	0.367891	0.419458	0.317848	0.422873	0.490668	0.916469	0.709829	-0.0713444	0.0255109	-0.512175	-0.396368	-0.924853	0.0835135	-0.587654	-0.513402	-0.310999	0.0400711	-0.196736	-0.601063	0.00613929	0.861315	0.160933	0.105802	0.230262	0.102698	0.0536355	6.08728e-07	0.00206734	0.792888	0.925283	0.0425292	0.128531	2.96991e-07	0.758468	0.0166735	0.0419523	0.241018	0.882863	0.46521	0.0137941
B0416.7	turquoise	-0.291586	0.289943	-0.225178	-0.411161	-0.584503	-0.619599	-0.416865	-0.913457	-0.66757	-0.247652	0.00050212	0.476706	0.423233	0.943784	-0.347039	0.391338	0.133026	0.419242	0.0205144	-0.0621287	0.3839	0.273182	0.276017	0.401753	0.113616	0.0174133	0.0104712	0.108202	7.73679e-07	0.00471858	0.355084	0.998527	0.0619123	0.102375	4.09784e-08	0.187861	0.133897	0.623332	0.106	0.93989	0.819199	0.142109
B0432.1	blue	0.182374	0.0356444	0.074701	0.249072	0.256903	0.42148	0.0107157	0.536327	0.633885	0.305354	0.283117	-0.27523	-0.152734	-0.578022	0.0903197	-0.532519	-0.21309	-0.078871	-0.184577	0.0130663	-0.319231	0.499025	0.895734	0.783355	0.352241	0.3368	0.103956	0.968582	0.0322181	0.00836976	0.250114	0.28799	0.302204	0.572271	0.0190152	0.739396	0.0337029	0.428137	0.771553	0.493764	0.961695	0.228128
B0432.10	brown	-0.665022	-0.819592	0.311723	0.2861	0.832916	0.437062	-0.162841	0.0615375	-0.383504	0.371448	-0.216239	-0.120847	-0.410067	-0.112359	0.460369	0.67955	0.865745	-0.158633	-0.23904	0.14912	0.724596	0.00493942	0.000102016	0.239866	0.282721	6.19071e-05	0.0904907	0.546794	0.820893	0.142556	0.156614	0.421178	0.65573	0.114676	0.678657	0.0727438	0.0037836	1.4673e-05	0.557341	0.372594	0.581502	0.00149821
B0432.11	turquoise	-0.475721	0.210066	-0.262024	-0.273987	-0.450881	-0.413243	-0.480536	-0.977729	-0.647917	-0.0542365	0.140559	0.404003	0.513203	0.967596	-0.253177	0.435735	0.300125	0.340732	0.0915216	0.17939	0.581073	0.0625294	0.434874	0.326914	0.304482	0.0796334	0.111618	0.0595544	6.87138e-11	0.00664549	0.841877	0.603608	0.120674	0.0420456	9.23286e-10	0.344099	0.0915859	0.258729	0.196553	0.736042	0.506192	0.0182476
B0432.14	turquoise	-0.406544	0.357026	-0.518306	-0.554777	-0.683373	-0.498033	-0.574202	-0.907168	-0.361634	0.0723041	0.272255	0.542292	0.534182	0.938407	-0.410545	0.140078	0.109297	0.458865	-0.0387112	-0.00313094	0.225838	0.118135	0.17462	0.0397051	0.0257171	0.00351887	0.0496148	0.0200116	1.24272e-06	0.168724	0.790159	0.307672	0.0299932	0.0330483	7.6555e-08	0.114211	0.60486	0.686996	0.0738058	0.886814	0.990818	0.400337
B0432.7	blue	0.111285	-0.597631	0.354187	0.323856	0.794439	0.494237	0.443367	0.900947	0.339467	0.167437	-0.338196	-0.57547	-0.679998	-0.901547	0.444783	-0.00736839	0.156881	-0.307489	0.0489485	0.060928	-0.184327	0.681578	0.0144909	0.178319	0.221082	0.000236807	0.0516584	0.0854137	1.92391e-06	0.198328	0.535377	0.200121	0.0196765	0.00375176	1.84682e-06	0.0843017	0.978394	0.561758	0.246649	0.857138	0.822641	0.494359
B0432.8	brown	-0.68581	-0.784472	0.125427	0.123375	0.718006	0.389665	-0.077756	0.0660979	-0.231506	0.475884	-0.135881	-0.0695425	-0.401179	-0.102451	0.290256	0.538786	0.820014	-0.18657	-0.325529	-0.0200958	0.573907	0.00335804	0.000320579	0.643476	0.648956	0.0017339	0.135715	0.774704	0.807843	0.388293	0.0624272	0.615827	0.798017	0.12354	0.70576	0.275476	0.0312864	0.000100477	0.489027	0.218567	0.941114	0.02009
B0432.9	green	0.145081	-0.0322724	0.102018	-0.189733	-0.131565	-0.513007	0.203014	-0.0731196	-0.347493	-0.413464	-0.352202	-0.14442	-0.185059	0.137575	0.353622	0.29943	-0.0382596	0.34405	0.304493	0.371704	-0.0382532	0.59189	0.905554	0.706951	0.481554	0.627186	0.0421373	0.450796	0.787843	0.187245	0.111407	0.180937	0.593597	0.492615	0.611392	0.179061	0.259887	0.888127	0.191949	0.251521	0.156306	0.888146
B0454.26	turquoise	-0.448753	0.292751	-0.447658	-0.424904	-0.584535	-0.406296	-0.525258	-0.917787	-0.395235	0.108218	0.317096	0.473242	0.525503	0.92912	-0.384356	0.205378	0.188799	0.353777	0.0249483	0.0649104	0.346356	0.0812408	0.271181	0.0820766	0.100884	0.0174057	0.118381	0.0366765	5.46543e-07	0.129726	0.689941	0.231428	0.0641031	0.0365728	1.99532e-07	0.141595	0.445426	0.483755	0.178857	0.926927	0.811237	0.18879
B0454.5	blue	0.627424	0.0853754	0.385276	0.560452	0.338212	0.534207	0.495537	0.840588	0.717503	-0.016785	0.157507	-0.398501	-0.272982	-0.887328	0.0866217	-0.607647	-0.494659	-0.462429	-0.0438432	-0.201989	-0.474409	0.00927424	0.753237	0.140565	0.0239354	0.200098	0.0330385	0.0509514	4.55192e-05	0.00175303	0.950804	0.560178	0.126301	0.306332	4.56679e-06	0.749741	0.012531	0.0514281	0.0713075	0.871918	0.453134	0.0633589
B0454.6	turquoise	0.513842	0.808878	-0.185803	-0.333745	-0.915763	-0.705667	-0.08509	-0.4358	-0.0945246	-0.577131	0.0915106	0.161819	0.49271	0.499425	-0.513806	-0.300413	-0.68478	0.396589	0.321226	-0.0468544	-0.388953	0.041747	0.000148205	0.490849	0.206484	6.44415e-07	0.00225598	0.754038	0.0915325	0.727683	0.0192442	0.736073	0.549346	0.0524973	0.0488812	0.0417637	0.258249	0.00342527	0.128299	0.225071	0.863195	0.136494
B0454.8	grey	-0.0231139	0.0399987	-0.33671	-0.0630896	-0.045574	0.223373	0.28751	0.180901	0.41806	0.304042	0.248486	-0.0298202	-0.126418	-0.199257	0.227043	-0.36015	-0.0900704	-0.101807	-0.374864	0.03443	-0.312948	0.932288	0.883074	0.202232	0.816446	0.866902	0.405635	0.28025	0.502556	0.107091	0.252258	0.353414	0.912704	0.640834	0.459394	0.397759	0.170608	0.740092	0.707533	0.152539	0.899269	0.237926
B0457.2	turquoise	-0.518707	0.131871	-0.14173	-0.133081	-0.310654	-0.28843	-0.46856	-0.948449	-0.668791	-0.00648225	0.181206	0.482742	0.443865	0.908877	-0.111413	0.474441	0.375946	0.262231	-0.0413053	0.131555	0.712092	0.0395254	0.626378	0.600566	0.623188	0.241569	0.278646	0.0671537	2.26251e-08	0.00461552	0.980992	0.501825	0.0582263	0.085021	1.09625e-06	0.681229	0.0633384	0.151263	0.326518	0.87928	0.627211	0.00197022
B0457.4	turquoise	-0.203478	0.45816	-0.25863	-0.351048	-0.664765	-0.529749	-0.426862	-0.902316	-0.492971	-0.207096	0.181992	0.346012	0.558161	0.916414	-0.523897	0.176811	-0.0118527	0.37591	0.155863	-0.0459266	0.311277	0.449739	0.0743079	0.333447	0.182469	0.00496212	0.0348149	0.0991554	1.75185e-06	0.0523532	0.441545	0.49994	0.189259	0.0246426	6.11416e-07	0.037255	0.512425	0.96525	0.151306	0.564332	0.865881	0.240575
B0457.6	lightcyan	0.481058	0.0152112	-0.167153	-0.0505975	-0.00245581	0.103957	0.606212	0.638339	0.562616	-0.041556	-0.141718	-0.104217	-0.119656	-0.609671	-0.0606857	-0.484119	-0.406483	-0.559125	-0.236939	-0.347386	-0.710523	0.0592379	0.955412	0.536079	0.852374	0.992798	0.701619	0.0127983	0.00778791	0.0232815	0.878552	0.600597	0.700903	0.658931	0.0121616	0.823336	0.0574091	0.118194	0.0243431	0.376937	0.187391	0.00203713
B0462.4	turquoise	-0.391142	0.192543	-0.275484	-0.400266	-0.473167	-0.528511	-0.245066	-0.84471	-0.606346	-0.144628	-0.0158839	0.305331	0.299873	0.86001	-0.195535	0.379497	0.218006	0.48126	0.166202	0.103271	0.412819	0.134108	0.474965	0.301742	0.124477	0.0641513	0.0353208	0.360293	3.83329e-05	0.0127732	0.59306	0.953442	0.250152	0.259148	1.93544e-05	0.467994	0.147129	0.4173	0.0591158	0.538434	0.703503	0.112023
B0462.5	turquoise	-0.408636	0.237121	-0.275407	-0.398297	-0.525797	-0.525592	-0.494911	-0.929102	-0.630415	-0.113661	0.0538823	0.513856	0.440693	0.947144	-0.285055	0.403373	0.219667	0.428361	0.096486	0.0259236	0.443113	0.116072	0.37656	0.301881	0.126513	0.0364491	0.0365353	0.0512908	1.99875e-07	0.00884636	0.675124	0.842897	0.0417403	0.0875411	2.68602e-08	0.28456	0.121309	0.413672	0.0978462	0.722239	0.924078	0.085614
B0464.6	blue	-0.0120757	-0.724852	0.390333	0.370253	0.889615	0.543544	0.383408	0.843524	0.23507	0.211007	-0.368737	-0.48906	-0.657372	-0.85489	0.451849	0.140802	0.312248	-0.402258	-0.0286711	0.0222542	-0.0270486	0.964597	0.00148963	0.134987	0.158056	3.98107e-06	0.0295414	0.142664	4.02946e-05	0.380823	0.432772	0.159898	0.0545442	0.00565276	2.45352e-05	0.0789095	0.602977	0.239033	0.122439	0.916057	0.934802	0.920793
B0464.9	brown	-0.407382	-0.859714	0.487706	0.244793	0.857848	0.254336	-0.0103768	0.294715	-0.408909	0.102398	-0.499216	-0.268659	-0.569622	-0.302753	0.419804	0.695367	0.719125	-0.184369	-0.110963	0.00751568	0.519739	0.117304	1.96267e-05	0.0553188	0.360845	2.14172e-05	0.341818	0.969575	0.26783	0.115805	0.705905	0.0489908	0.314357	0.0212587	0.254376	0.105484	0.00278347	0.00169188	0.494259	0.682454	0.977962	0.039066
B0478.3	turquoise	-0.133789	0.234263	-0.429574	-0.59459	-0.623037	-0.694168	-0.431664	-0.639465	-0.437451	-0.286635	-0.225972	0.51047	0.664379	0.700854	-0.304173	0.239657	-0.000990859	0.241363	0.0170484	0.0586895	0.0540699	0.621323	0.382508	0.0967969	0.015131	0.00993123	0.00285085	0.095006	0.00764611	0.0901714	0.281781	0.400049	0.0433408	0.00499644	0.00249131	0.252044	0.371325	0.997094	0.367824	0.950033	0.829066	0.842357
B0491.6	blue	0.0555507	-0.606602	0.190172	0.207246	0.733815	0.519142	0.37289	0.91518	0.482015	0.304476	-0.24817	-0.493572	-0.615984	-0.902778	0.412191	-0.0952193	0.158191	-0.300759	-0.0527379	0.0550417	-0.282612	0.838092	0.0127252	0.480522	0.441206	0.00121294	0.0393312	0.154885	6.75195e-07	0.0586614	0.251548	0.354047	0.0520227	0.0110638	1.69682e-06	0.112625	0.725754	0.558455	0.257675	0.846197	0.839557	0.288889
B0495.5	turquoise	-0.754651	-0.291058	-0.224516	-0.278999	-0.0337258	-0.262057	-0.509697	-0.785764	-0.757026	0.147308	-0.127072	0.377121	0.278246	0.785428	-0.0563279	0.747624	0.709156	0.192121	-0.0314588	0.212658	0.73858	0.000728578	0.274091	0.403173	0.295361	0.90132	0.326851	0.0437123	0.000308511	0.00068533	0.586152	0.639095	0.149887	0.296721	0.000311607	0.835855	0.000869826	0.00209692	0.475952	0.907926	0.429097	0.00108392
B0495.7	blue	0.757739	0.208449	0.0519133	-0.0804383	-0.119292	-0.105219	0.522817	0.752144	0.588703	-0.304684	-0.203568	-0.401854	-0.281231	-0.675739	-0.0546565	-0.580902	-0.682145	-0.0772921	0.181663	-0.183801	-0.905814	0.000672779	0.4385	0.848575	0.767128	0.659909	0.698154	0.0377195	0.000776634	0.0164328	0.251209	0.449534	0.122851	0.291352	0.00406316	0.840667	0.0182901	0.0036022	0.776016	0.500728	0.495613	1.37023e-06
B0495.9	turquoise	-0.794103	-0.467053	-0.138253	-0.156704	0.242506	-0.0240366	-0.392835	-0.521503	-0.57435	0.29696	-0.0874314	0.283118	0.0203272	0.497569	0.441775	0.689794	0.782062	0.232044	-0.266554	0.387832	0.737887	0.000239297	0.0681581	0.609618	0.562205	0.36549	0.929591	0.132284	0.0382898	0.0199722	0.264029	0.747473	0.287989	0.940437	0.0498614	0.086676	0.00310789	0.000344139	0.387161	0.318311	0.137726	0.00110195
B0496.1	turquoise	-0.363101	0.325331	-0.288377	-0.302797	-0.548277	-0.459284	-0.491139	-0.963556	-0.579112	-0.113078	0.179287	0.445342	0.604145	0.955115	-0.259229	0.31806	0.168886	0.342591	-0.00388175	0.165536	0.488982	0.166875	0.218863	0.278738	0.254305	0.0278806	0.0735093	0.0533712	2.07893e-09	0.0187381	0.676705	0.506441	0.0838657	0.013191	8.73799e-09	0.332288	0.229935	0.531799	0.193965	0.988617	0.540085	0.0545886
B0496.11	grey	0.0892668	0.12735	-0.286341	-0.342825	-0.27859	-0.207852	-0.321332	0.00957001	0.0946038	0.0169343	-0.0748526	0.113273	0.228997	0.0570648	-0.271212	-0.155248	-0.161546	0.179533	0.170377	0.0652025	-0.321391	0.742337	0.638354	0.282297	0.19364	0.296099	0.439841	0.22491	0.97194	0.727463	0.950367	0.782925	0.676176	0.3936	0.833735	0.309603	0.565889	0.550032	0.505849	0.528128	0.810402	0.22482
B0496.2	turquoise	-0.52793	0.0786685	-0.462016	-0.399522	-0.414259	-0.386676	-0.364744	-0.873945	-0.547593	0.0910796	0.0973699	0.47933	0.464814	0.882325	-0.100256	0.428418	0.364809	0.238085	0.00794868	0.280033	0.459008	0.0355598	0.772125	0.0715938	0.125244	0.110652	0.139005	0.164821	9.65609e-06	0.0281161	0.737275	0.71979	0.0602896	0.0696701	6.10524e-06	0.71181	0.0977968	0.164741	0.374564	0.976693	0.2935	0.0737048
B0496.6	turquoise	-0.411613	0.15976	-0.510848	-0.615398	-0.60628	-0.620746	-0.453997	-0.867079	-0.55957	-0.076872	-0.0581095	0.5351	0.549157	0.919855	-0.403206	0.376037	0.228325	0.258135	0.00765597	-0.012711	0.253796	0.11318	0.554508	0.0431596	0.0111623	0.0127855	0.0102886	0.0773208	1.3733e-05	0.0242058	0.777205	0.830732	0.0326909	0.0275799	4.59834e-07	0.121477	0.151157	0.395029	0.334406	0.977551	0.962736	0.342879
B0507.1	yellow	0.380607	0.692597	0.0726475	0.247062	-0.457416	-0.0719863	0.0271614	-0.345163	-0.0407281	-0.372775	0.318953	-0.158354	0.454356	0.296627	-0.20586	-0.281405	-0.488831	0.11939	0.306173	0.251675	0.0260743	0.145852	0.00294112	0.789184	0.356268	0.0748398	0.791063	0.920463	0.19042	0.880955	0.155022	0.228555	0.558043	0.0770574	0.264591	0.444336	0.291042	0.0546748	0.659646	0.248781	0.347065	0.923638
B0507.2	turquoise	-0.227205	0.436804	-0.283633	-0.450719	-0.711784	-0.614366	-0.479327	-0.92167	-0.532788	-0.237723	0.128971	0.463214	0.502879	0.953928	-0.389457	0.224251	-0.00265314	0.509067	0.0452905	-0.0505357	0.27749	0.397413	0.0907028	0.287075	0.0797548	0.00198323	0.0113374	0.0602909	3.93633e-07	0.0335962	0.375313	0.634052	0.0707654	0.047095	1.04559e-08	0.135942	0.403744	0.992219	0.0440169	0.867724	0.852552	0.29809
B0507.3	turquoise	-0.491307	0.139214	-0.450527	-0.612487	-0.543613	-0.568667	-0.564749	-0.823188	-0.46412	0.0487825	0.0713664	0.38224	0.388063	0.877331	-0.373665	0.30749	0.260464	0.559969	0.074445	0.0652058	0.272971	0.0532773	0.607113	0.0798988	0.0116618	0.0295167	0.0215262	0.0226505	8.95103e-05	0.0701435	0.857618	0.792825	0.143987	0.137472	8.05539e-06	0.153962	0.246648	0.329907	0.0240833	0.784081	0.810392	0.306351
B0507.6	turquoise	-0.233041	0.112143	-0.344689	-0.464133	-0.474773	-0.614745	-0.42931	-0.662382	-0.55199	-0.180483	-0.176977	0.561771	0.531111	0.699702	-0.328333	0.338181	0.160578	0.0570088	-0.265053	-0.0902095	0.189755	0.385067	0.679246	0.19107	0.0701345	0.063128	0.0112728	0.0970241	0.00517689	0.0266283	0.50356	0.512023	0.0235352	0.0342644	0.0025505	0.214393	0.200142	0.552456	0.833897	0.321146	0.739704	0.481503
B0507.7	turquoise	-0.454678	0.187825	-0.453301	-0.310464	-0.438013	-0.292767	-0.407659	-0.793218	-0.357705	0.131196	0.20124	0.338043	0.575012	0.784909	-0.399347	0.222307	0.243372	0.246763	0.0855308	0.199074	0.374244	0.0768222	0.486056	0.0778331	0.241871	0.0897115	0.271155	0.117032	0.00024597	0.173742	0.62816	0.454846	0.200337	0.0197969	0.000316457	0.125425	0.407939	0.363729	0.356869	0.752801	0.459817	0.153273
B0507.8	turquoise	-0.59377	0.100288	-0.356171	-0.308341	-0.361425	-0.291384	-0.656039	-0.915745	-0.526793	0.168736	0.243258	0.462017	0.536809	0.907344	-0.148678	0.407183	0.403306	0.338594	-0.0227853	0.307196	0.579852	0.0153074	0.711723	0.175728	0.245275	0.168989	0.27353	0.005785	6.45346e-07	0.0360317	0.532169	0.363961	0.0715927	0.0320339	1.2269e-06	0.582636	0.117502	0.121376	0.199559	0.933249	0.247123	0.0185518
B0507.9	yellow	0.1457	0.704292	-0.268439	-0.0431483	-0.641281	-0.151914	-0.0287269	-0.526567	0.103597	-0.053676	0.518308	0.359865	0.536543	0.480779	-0.555701	-0.405276	-0.40807	0.0144214	0.0405406	-0.255816	-0.0382759	0.590293	0.00232129	0.31477	0.873932	0.00742159	0.574361	0.915894	0.036126	0.702608	0.843492	0.0397045	0.170972	0.0321354	0.059407	0.0254201	0.119396	0.116627	0.957725	0.8815	0.33892	0.88808
B0511.11	turquoise	-0.265416	0.317582	-0.125445	-0.229883	-0.526442	-0.523852	-0.378796	-0.947038	-0.725171	-0.286043	0.0456869	0.414062	0.466834	0.947406	-0.252928	0.427648	0.138339	0.331129	0.119524	0.076273	0.50463	0.320459	0.230675	0.643428	0.391722	0.0361784	0.0372744	0.147939	2.72307e-08	0.00147897	0.282821	0.866575	0.110839	0.0683046	2.59579e-08	0.344588	0.0984673	0.609394	0.210283	0.659285	0.7789	0.0462083
B0511.12	blue	0.147628	-0.296086	-0.365886	-0.485957	0.0696812	-0.0651774	0.206625	0.673453	0.522424	0.177254	-0.338334	-0.195206	-0.273402	-0.563402	0.0077883	-0.292309	-0.115608	-0.0617404	-0.0835107	-0.104092	-0.755576	0.585331	0.265505	0.163403	0.0563307	0.797622	0.810473	0.442606	0.00423872	0.0378894	0.511353	0.199927	0.468759	0.305557	0.0230474	0.977163	0.271939	0.669849	0.820311	0.758476	0.701247	0.000711484
B0511.19	blue	0.207535	-0.412375	0.00466027	-0.353927	0.240446	-0.166642	0.299087	0.718674	0.251477	-0.0849806	-0.569324	-0.318199	-0.569247	-0.603505	0.195237	-0.0389699	-0.0523598	0.0565408	-0.0372741	-0.173724	-0.598161	0.440554	0.112447	0.986334	0.17866	0.369704	0.537344	0.26046	0.00170871	0.347458	0.754345	0.0213419	0.229719	0.0213635	0.0133146	0.468686	0.886063	0.847287	0.835243	0.890992	0.519934	0.0143815
B0511.6	turquoise	-0.704876	-0.0397115	-0.284503	-0.298788	-0.246259	-0.290191	-0.591996	-0.927264	-0.659045	0.170028	0.133685	0.474327	0.372486	0.9148	-0.0986656	0.555042	0.548103	0.334572	-0.0773562	0.189962	0.691493	0.00229337	0.883908	0.285535	0.26096	0.357884	0.275588	0.0156944	2.37925e-07	0.00549016	0.528987	0.621598	0.0634107	0.155367	6.95969e-07	0.716203	0.0256317	0.0279403	0.205292	0.775835	0.481016	0.0030059
B0513.4	blue	0.318848	-0.378689	0.366197	0.226508	0.570168	0.394115	0.307372	0.938875	0.504799	0.0704766	-0.219828	-0.505842	-0.612383	-0.908419	0.230264	-0.234376	-0.111114	-0.197669	-0.0426568	-0.179812	-0.423221	0.228717	0.148063	0.163018	0.398902	0.0211069	0.130916	0.246838	7.26597e-08	0.046123	0.795357	0.413321	0.0456017	0.0116799	1.13395e-06	0.390917	0.382272	0.682044	0.463055	0.875358	0.505175	0.102386
B0513.90	tan	-0.207759	-0.0994733	0.147537	0.20396	0.0901967	0.101503	-0.186612	-0.365527	-0.382961	-0.0576408	0.049715	0.509421	0.283246	0.306562	0.259377	0.3801	0.272821	-0.323046	-0.42527	-0.0582435	0.546463	0.44005	0.713971	0.585564	0.448643	0.739739	0.708369	0.488927	0.163848	0.14317	0.832079	0.854923	0.0438456	0.287761	0.248151	0.332003	0.146434	0.306628	0.222306	0.100559	0.830347	0.0285086
B0524.2	turquoise	-0.303411	0.311281	-0.141538	-0.257638	-0.533564	-0.541797	-0.398287	-0.962285	-0.712379	-0.256412	0.0811093	0.420301	0.42923	0.963393	-0.169667	0.424827	0.156318	0.421418	0.0584582	0.122724	0.508448	0.253294	0.240569	0.601062	0.335371	0.0332902	0.0301734	0.126524	2.6338e-09	0.00195818	0.337757	0.765236	0.105029	0.0970934	2.14404e-09	0.529876	0.100952	0.563179	0.104012	0.82973	0.650697	0.0443179
B0524.3	turquoise	-0.425781	0.235642	-0.194731	-0.160719	-0.345484	-0.226822	-0.734779	-0.778821	-0.330482	0.152486	0.386235	0.181944	0.543443	0.769325	-0.448548	0.211962	0.22883	0.422277	0.153731	0.266658	0.479176	0.100107	0.379632	0.469861	0.552102	0.189981	0.398233	0.00118587	0.000378057	0.21123	0.572903	0.139494	0.500053	0.0295778	0.0004937	0.0813963	0.430643	0.393954	0.103235	0.569735	0.318114	0.0603838
B0524.5	turquoise	-0.360551	0.266099	-0.127955	-0.175582	-0.450897	-0.413805	-0.372727	-0.960949	-0.695989	-0.183112	0.119761	0.472653	0.455726	0.938194	-0.194137	0.427706	0.218096	0.288283	-0.00666221	0.0430811	0.59859	0.170098	0.319169	0.636748	0.515407	0.0796209	0.111083	0.15508	3.34876e-09	0.00274903	0.49726	0.658649	0.0644813	0.0760587	7.83791e-08	0.471244	0.0984167	0.417103	0.278901	0.980464	0.874127	0.0142935
B0524.6	brown	-0.221821	-0.878249	0.306114	0.146403	0.849388	0.283796	0.338402	0.607856	-0.104175	0.134149	-0.576319	-0.481558	-0.666847	-0.583866	0.488292	0.485544	0.551455	-0.292462	0.0327753	0.135578	0.144903	0.408992	7.6619e-06	0.248878	0.58848	3.13517e-05	0.286786	0.19983	0.0124925	0.701019	0.620375	0.0194545	0.0589362	0.00478041	0.0175661	0.0549824	0.0565715	0.0268059	0.271677	0.904089	0.616622	0.59235
B0545.4	brown	-0.600851	-0.638024	-0.129682	-0.144096	0.47307	0.313469	-0.32039	0.121193	-0.0225647	0.599882	-0.0364928	0.0445293	-0.345936	-0.100549	0.090294	0.296685	0.638416	-0.0142212	-0.299248	-0.0605347	0.217126	0.0138364	0.007828	0.632168	0.594433	0.0642135	0.237103	0.226349	0.6548	0.933894	0.0140308	0.893265	0.869929	0.189363	0.711	0.739468	0.264492	0.00777826	0.958311	0.260191	0.823769	0.419231
B0546.3	turquoise	-0.569587	-0.209775	-0.488919	-0.607188	-0.273013	-0.522424	-0.281345	-0.688873	-0.641939	0.0287941	-0.283822	0.329191	0.309523	0.749738	-0.141189	0.60936	0.512023	0.134242	0.0291385	0.180376	0.354057	0.0212684	0.435526	0.0546246	0.012616	0.306273	0.0378892	0.291149	0.00316438	0.00734167	0.915698	0.28674	0.213126	0.243377	0.000825174	0.60197	0.0122177	0.042601	0.620131	0.914693	0.503818	0.178489
B0546.4	turquoise	-0.668264	-0.112438	-0.498804	-0.677006	-0.3726	-0.53385	-0.597164	-0.789367	-0.561045	0.155431	-0.0721481	0.410315	0.30315	0.856925	-0.233923	0.514012	0.49541	0.48214	0.00188248	0.13871	0.361035	0.00465975	0.678442	0.0492075	0.00396844	0.155232	0.0331781	0.0145879	0.000276819	0.0237548	0.565423	0.790603	0.114435	0.253723	2.23521e-05	0.383218	0.0416676	0.0510203	0.0585864	0.994479	0.608427	0.169483
B0554.4	magenta	0.4165	0.327104	0.0694797	0.146573	-0.188676	-0.0763856	0.0759734	0.109925	0.210563	-0.18831	0.119578	-0.215605	0.320309	-0.124822	-0.555093	-0.361898	-0.393086	-0.350165	0.180762	-0.178046	-0.256108	0.108543	0.216217	0.798196	0.588044	0.484047	0.778582	0.779749	0.685284	0.433763	0.484911	0.65914	0.422575	0.226474	0.645089	0.0256152	0.168391	0.132015	0.183648	0.502892	0.509436	0.338349
B0554.5	green	0.663361	0.00362714	0.407091	0.189216	0.164781	-0.0337176	0.567771	0.63218	0.171889	-0.527544	-0.45834	-0.431498	-0.236085	-0.595561	-0.0213524	-0.160743	-0.428306	-0.251074	0.237656	-0.216112	-0.401276	0.00508784	0.989363	0.117592	0.482772	0.541962	0.901344	0.0217793	0.00860128	0.524419	0.0357198	0.0741795	0.095147	0.37871	0.0149242	0.937439	0.55204	0.0978942	0.348257	0.375453	0.421459	0.12344
B0554.7	brown	-0.263107	-0.370074	0.207786	-0.00151373	0.33221	0.00437805	-0.0253285	0.0771019	-0.186006	0.147871	-0.129948	-0.17459	-0.513798	-0.0561126	0.223976	0.30796	0.343176	0.283153	0.267977	0.092372	0.202465	0.324845	0.158272	0.439991	0.995561	0.208708	0.987161	0.925816	0.776554	0.490366	0.584706	0.631461	0.517822	0.0417673	0.836475	0.404336	0.245889	0.193154	0.287927	0.315636	0.733673	0.452047
B0563.1	blue	0.559452	-0.178478	0.488936	0.393054	0.460302	0.299082	0.647675	0.845271	0.329367	-0.276637	-0.352938	-0.479284	-0.521596	-0.841877	0.261855	-0.188959	-0.297593	-0.40357	0.118616	-0.216951	-0.384259	0.0242421	0.508391	0.054615	0.132049	0.0727912	0.260467	0.00667268	3.74327e-05	0.212867	0.29964	0.179962	0.0603177	0.0382495	4.31597e-05	0.327238	0.483378	0.262964	0.12111	0.661729	0.419614	0.141705
B0563.10	turquoise	-0.302898	0.0210019	-0.312055	-0.455247	-0.236507	-0.238843	-0.470792	-0.259108	-0.0444059	0.114959	-0.0320918	0.243441	0.236342	0.292417	-0.217566	0.00696092	0.12005	0.346782	-0.199828	-0.143801	-0.0023994	0.254138	0.938464	0.239339	0.0764066	0.377834	0.373	0.0656867	0.332523	0.870287	0.671605	0.906081	0.363588	0.378176	0.271754	0.418264	0.979588	0.657871	0.18821	0.458082	0.595197	0.992964
B0563.18	grey	-0.397976	-0.158558	0.0621452	-0.0916869	0.000829421	-0.225669	-0.427198	-0.462199	-0.557357	-0.0191116	-0.14291	0.572562	0.0569819	0.446456	0.173552	0.486614	0.384697	0.220799	-0.251534	-0.0763287	0.483427	0.126848	0.557529	0.819152	0.735581	0.997568	0.400698	0.0988608	0.0714669	0.0248948	0.943994	0.597504	0.0204513	0.833974	0.0830019	0.520352	0.0559487	0.141212	0.411208	0.347345	0.778743	0.0578188
B0563.5	turquoise	-0.611726	0.0676275	-0.295899	-0.346367	-0.354934	-0.374071	-0.583811	-0.951061	-0.656228	0.0726619	0.115345	0.520247	0.439904	0.94459	-0.137629	0.49238	0.435647	0.380562	-0.0589756	0.152881	0.630852	0.0117952	0.803476	0.265822	0.188775	0.17734	0.153479	0.0175792	1.58344e-08	0.0057661	0.789143	0.67056	0.0388412	0.088176	3.7115e-08	0.611251	0.0526799	0.0916595	0.145904	0.828244	0.571897	0.00878519
B0563.6	turquoise	0.0701683	-0.141993	0.00349794	-0.149061	-0.0511399	-0.378838	-0.0697141	-0.00227908	-0.231184	-0.174187	-0.315995	-0.0571591	0.11538	0.05521	-0.475689	0.209648	0.0673874	-0.275845	0.15898	-0.165777	-0.0989157	0.796235	0.599882	0.989742	0.581654	0.850808	0.14789	0.797528	0.993316	0.388973	0.518804	0.233141	0.833464	0.670465	0.839073	0.0625493	0.43581	0.804161	0.301081	0.556467	0.539488	0.715512
B0563.7	turquoise	-0.468303	0.184111	-0.238369	-0.138598	-0.330234	-0.268027	-0.439741	-0.854034	-0.515613	0.0365133	0.18816	0.28821	0.544003	0.81107	-0.29585	0.319076	0.299168	0.251675	0.0495381	0.21322	0.584362	0.0673245	0.494874	0.373978	0.608718	0.211594	0.315541	0.0883075	2.55059e-05	0.0409278	0.893205	0.485264	0.279029	0.0293773	0.000137559	0.265904	0.228366	0.260325	0.347065	0.855434	0.427848	0.0174471
B0563.8	blue	0.166392	-0.31973	0.417512	0.61146	0.685526	0.627161	0.286324	0.702566	0.460807	0.231027	0.0735111	-0.516444	-0.27155	-0.773092	0.109517	-0.205923	0.0311627	-0.472178	0.0663695	0.0556843	-0.00979597	0.537963	0.227361	0.107599	0.0118422	0.00337647	0.00931253	0.282328	0.00240543	0.0724365	0.389304	0.786731	0.0405473	0.308977	0.000444774	0.686396	0.444193	0.908789	0.0647872	0.807067	0.837707	0.971278
B0563.9	salmon	-0.571188	-0.335296	-0.401637	-0.400453	-0.00708753	-0.291037	-0.202891	-0.421696	-0.478737	0.161927	-0.313578	0.234479	0.169767	0.441732	0.217469	0.519661	0.541477	0.220169	0.144278	0.482693	0.362418	0.0208257	0.204253	0.123071	0.124285	0.979217	0.274128	0.451076	0.103761	0.060653	0.549077	0.236931	0.382057	0.52963	0.0867098	0.418477	0.0391005	0.0302902	0.412578	0.593965	0.0582559	0.167735
B0564.2	brown	-0.474586	-0.60472	0.519485	0.60868	0.808457	0.514487	-0.0680049	0.0133692	-0.368546	0.262684	-0.0469028	-0.156277	-0.310667	-0.110222	0.315557	0.58754	0.693088	-0.261777	0.000481159	0.155839	0.813455	0.0632461	0.013081	0.0391788	0.0123414	0.000150322	0.0414472	0.8024	0.960807	0.160132	0.325653	0.863055	0.563283	0.241547	0.684472	0.233826	0.0166999	0.00291267	0.327388	0.998589	0.564392	0.000126709
B0564.6	turquoise	-0.406072	0.200956	-0.365057	-0.493515	-0.557247	-0.572059	-0.380551	-0.913034	-0.660712	-0.1629	-0.0358463	0.420706	0.424789	0.943384	-0.204901	0.416776	0.230286	0.393662	-0.00858177	0.0751108	0.383476	0.118603	0.455495	0.164431	0.052054	0.0249294	0.0205879	0.145916	7.99619e-07	0.00533187	0.546647	0.895146	0.10466	0.100985	4.30173e-08	0.446508	0.108285	0.39087	0.131399	0.974837	0.782193	0.142588
B0564.9	turquoise	-0.406072	0.200956	-0.365057	-0.493515	-0.557247	-0.572059	-0.380551	-0.913034	-0.660712	-0.1629	-0.0358463	0.420706	0.424789	0.943384	-0.204901	0.416776	0.230286	0.393662	-0.00858177	0.0751108	0.383476	0.118603	0.455495	0.164431	0.052054	0.0249294	0.0205879	0.145916	7.99619e-07	0.00533187	0.546647	0.895146	0.10466	0.100985	4.30173e-08	0.446508	0.108285	0.39087	0.131399	0.974837	0.782193	0.142588
baf-1	blue	0.157048	-0.54682	0.408296	0.390477	0.782011	0.590367	0.451122	0.905541	0.391657	0.15718	-0.26179	-0.43901	-0.646094	-0.921762	0.382403	-0.0769893	0.09977	-0.448465	-0.121567	-0.19072	-0.176429	0.561335	0.0283841	0.116405	0.13483	0.000344648	0.0160562	0.0794521	1.39719e-06	0.133551	0.561002	0.327362	0.0888994	0.00685201	3.90505e-07	0.143802	0.776873	0.713152	0.0814597	0.653796	0.479235	0.513351
bag-1	brown	-0.183883	-0.616196	0.67984	0.685408	0.919213	0.580784	0.135345	0.395092	-0.154027	0.127377	-0.170776	-0.284116	-0.482324	-0.48256	0.505119	0.404259	0.478814	-0.350618	-0.0621846	0.0696701	0.554875	0.495419	0.0110284	0.00376294	0.0033841	4.85408e-07	0.0183193	0.617235	0.129878	0.568985	0.638283	0.52715	0.28622	0.0584765	0.0583349	0.0459628	0.120415	0.0606059	0.183042	0.819039	0.797653	0.0256853
bah-1	yellow	0.550238	0.966885	-0.0760205	0.0568988	-0.789549	-0.302083	-0.0344348	-0.35602	0.185308	-0.373635	0.497426	0.076598	0.490449	0.332365	-0.383878	-0.595679	-0.783239	0.287637	0.17007	0.0186569	-0.318822	0.0272136	1.07279e-09	0.779616	0.834213	0.000275287	0.255482	0.899255	0.175925	0.492023	0.153997	0.0499375	0.77798	0.0537584	0.208482	0.142134	0.0148993	0.000332464	0.280028	0.528884	0.945324	0.228757
bam-2	turquoise	0.374037	0.829681	-0.48994	-0.359022	-0.902305	-0.37216	-0.0348329	-0.334094	0.33532	-0.137832	0.455187	0.299912	0.496891	0.361389	-0.432393	-0.648097	-0.687406	0.250933	-0.0283137	-0.126231	-0.53875	0.153519	7.01586e-05	0.0540456	0.17205	1.75321e-06	0.155758	0.898096	0.20598	0.204217	0.610719	0.0764505	0.259083	0.0502231	0.169034	0.0943874	0.00662542	0.00325596	0.348537	0.9171	0.641331	0.0313
bar-1	turquoise	-0.318254	0.45294	-0.610615	-0.557476	-0.731578	-0.430956	-0.434722	-0.817362	-0.181801	0.107472	0.356089	0.519191	0.524415	0.839193	-0.216077	-0.0453089	-0.0231893	0.500979	-0.0570387	0.136261	0.0909862	0.229634	0.0780993	0.0119921	0.0248573	0.00127772	0.09561	0.0924286	0.000110474	0.500396	0.691981	0.175835	0.0393096	0.037034	4.81937e-05	0.421536	0.86767	0.932068	0.0480711	0.83381	0.614831	0.737536
bas-1	royalblue	0.605143	0.492094	-0.112114	0.157946	-0.213746	0.304859	0.265283	0.543976	0.914273	0.0875435	0.423945	-0.227636	0.0812674	-0.556189	-0.210556	-0.925148	-0.738151	-0.126699	0.0771153	-0.114499	-0.75722	0.0130003	0.052839	0.679323	0.559072	0.426682	0.250922	0.320712	0.029387	7.25634e-07	0.747159	0.101737	0.396496	0.764791	0.0252643	0.43378	2.89136e-07	0.00109504	0.640086	0.776516	0.672851	0.000681896
basl-1	turquoise	-0.3588	0.253477	-0.269075	-0.404275	-0.565452	-0.583706	-0.415387	-0.963722	-0.700036	-0.212035	0.0137388	0.505342	0.475076	0.983353	-0.226962	0.44041	0.198692	0.37128	0.0219192	0.0527708	0.456475	0.172334	0.343507	0.313581	0.120399	0.0224455	0.0176046	0.109587	2.01465e-09	0.00253321	0.430481	0.959725	0.0458513	0.0629361	9.09126e-12	0.397934	0.0877683	0.460694	0.156816	0.935781	0.846102	0.0755169
bath-1	brown	-0.254137	-0.524971	0.67831	0.681864	0.81757	0.549774	-0.11594	0.199033	-0.253866	0.140572	-0.0539301	-0.146923	-0.37172	-0.286795	0.430909	0.461244	0.503257	-0.243642	-0.130168	0.0693843	0.658579	0.342209	0.0367977	0.00387281	0.00362147	0.000109662	0.0273703	0.668951	0.459911	0.342742	0.603573	0.84276	0.587142	0.156287	0.281502	0.0956502	0.0721312	0.0469025	0.363178	0.63088	0.798468	0.00553501
bath-10	blue	0.293815	-0.286339	0.407561	0.501493	0.651839	0.649072	0.532338	0.884663	0.541316	0.123138	-0.0733799	-0.533036	-0.592285	-0.925681	0.375883	-0.300073	-0.11811	-0.325354	0.00837444	-0.0884397	-0.257079	0.269363	0.282301	0.117128	0.0478058	0.00621807	0.00651735	0.0337744	5.33947e-06	0.0303492	0.64959	0.787104	0.0334983	0.0156307	2.75447e-07	0.151337	0.258815	0.663092	0.218829	0.975444	0.74465	0.336457
bath-13	grey60	-0.112479	-0.168472	0.188887	0.0100274	0.154195	-0.123286	-0.0693157	-0.0853016	-0.324382	-0.19663	-0.28003	-0.328153	-0.00885454	0.0952499	0.234004	0.347161	0.195797	0.309715	0.514188	0.491298	0.309726	0.678331	0.53282	0.483549	0.970599	0.568559	0.649192	0.798663	0.753444	0.220289	0.465455	0.293506	0.214659	0.974037	0.725669	0.38305	0.187696	0.467387	0.243069	0.0415858	0.0532825	0.243051
bath-15	brown	-0.354837	-0.632834	0.377193	0.597582	0.925041	0.820919	0.119155	0.459886	0.167233	0.501509	0.062868	-0.306574	-0.477322	-0.554209	0.518038	0.190344	0.523439	-0.302627	-0.0915091	0.190534	0.433337	0.177468	0.00851186	0.149803	0.0145012	2.91972e-07	9.7239e-05	0.660277	0.0730841	0.535881	0.0477972	0.817081	0.248131	0.061528	0.0259006	0.0398258	0.480119	0.0374516	0.254584	0.736077	0.479671	0.0935897
bath-19	blue	-0.101147	-0.775655	0.179434	-0.041202	0.689443	0.204938	0.360362	0.729081	0.0882688	0.16019	-0.540714	-0.470732	-0.779703	-0.665592	0.393468	0.263349	0.368419	-0.175914	-0.00254757	-0.0279154	-0.179955	0.709351	0.000413815	0.506085	0.879579	0.00312934	0.446422	0.170338	0.00135331	0.745128	0.553429	0.0305701	0.0657253	0.000368563	0.00488932	0.131606	0.324384	0.160288	0.514601	0.992529	0.918262	0.504831
bath-2	brown	-0.507823	-0.525762	0.576286	0.561443	0.737676	0.464244	-0.275617	-0.0893633	-0.409532	0.24722	0.0541456	-0.109378	-0.321791	-0.00265139	0.362601	0.576861	0.676991	-0.0410576	-0.107806	0.134734	0.867024	0.0446231	0.0364637	0.0194632	0.023634	0.00110749	0.070059	0.301498	0.742067	0.115195	0.355951	0.842139	0.686775	0.22421	0.992225	0.167504	0.0193138	0.00396956	0.879999	0.691068	0.618837	1.3771e-05
bath-20	blue	0.513451	-0.0379405	0.35868	0.0305252	0.079961	-0.261415	0.741237	0.444186	-0.0211553	-0.523528	-0.461204	-0.547741	-0.528961	-0.382195	0.0166865	0.00124346	-0.304075	-0.0464433	0.459144	-0.190838	-0.356743	0.0419295	0.889055	0.172489	0.910648	0.768475	0.328081	0.00101699	0.0847694	0.938015	0.0374131	0.072159	0.0280651	0.0351361	0.144038	0.951092	0.996353	0.252206	0.864385	0.0736084	0.478959	0.174986
bath-21	brown	0.139148	-0.390877	0.836712	0.679027	0.691181	0.258215	0.34498	0.325398	-0.353004	-0.306674	-0.321394	-0.544665	-0.518485	-0.371974	0.329516	0.453028	0.223572	-0.234121	0.249838	0.0953243	0.436979	0.607285	0.134396	5.32717e-05	0.003821	0.00302446	0.33425	0.19067	0.218763	0.179876	0.247969	0.224815	0.0291417	0.0396251	0.155981	0.212649	0.0780343	0.405207	0.382804	0.350714	0.725462	0.0905589
bath-24	purple	0.000707761	-0.0571548	0.548168	0.666708	0.428776	0.391914	0.0914452	0.0614418	-0.135253	-0.0952438	0.0842273	-0.475654	-0.146637	-0.159808	0.26312	0.152883	0.116573	-0.0511021	0.222442	0.30102	0.4507	0.997924	0.833477	0.027918	0.00479233	0.0974861	0.133274	0.736255	0.821167	0.617475	0.725685	0.756461	0.0625713	0.587878	0.554386	0.32482	0.571892	0.66724	0.850917	0.407646	0.257242	0.0797692
bath-25	turquoise	-0.714684	-0.254619	-0.389804	-0.429644	-0.156499	-0.300018	-0.457072	-0.76671	-0.645217	0.192584	-0.0856101	0.628154	0.313019	0.781134	-0.0204876	0.638283	0.633333	0.0598395	-0.299231	0.0257503	0.571309	0.00186364	0.341262	0.135562	0.0967365	0.562723	0.258907	0.0750866	0.000530217	0.0069531	0.474868	0.752578	0.00916825	0.237813	0.000353585	0.939968	0.00779502	0.00844408	0.825764	0.26022	0.924584	0.0207926
bath-26	turquoise	0.131915	0.678991	-0.213782	-0.2978	-0.825694	-0.594752	-0.273312	-0.768592	-0.331827	-0.353903	0.251138	0.476359	0.511501	0.79477	-0.398661	-0.0389797	-0.341867	0.38344	0.126767	-0.0726316	0.0327542	0.626262	0.00382359	0.426603	0.262617	8.15739e-05	0.0150964	0.305723	0.000503716	0.209265	0.178693	0.348131	0.062129	0.0428487	0.000234371	0.126135	0.886034	0.19497	0.142628	0.639907	0.789229	0.90415
bath-27	brown	-0.111584	-0.692582	0.492272	0.458294	0.92545	0.627519	0.178779	0.734411	0.210992	0.311362	-0.159332	-0.424209	-0.695808	-0.765957	0.529926	0.150336	0.374658	-0.243533	-0.157752	0.0417959	0.140243	0.680765	0.00294201	0.0527403	0.0742125	2.81318e-07	0.00926033	0.507666	0.00119614	0.432806	0.24044	0.555582	0.101502	0.002759	0.000541127	0.0347428	0.57839	0.152783	0.3634	0.559559	0.877856	0.604431
bath-28	blue	-0.126752	-0.603585	0.190887	-0.180298	0.431331	-0.0497663	0.332246	0.374505	-0.191534	-0.0254909	-0.49549	-0.00191024	-0.789005	-0.309593	0.585458	0.388624	0.33516	-0.0345363	-0.382446	-0.278936	-0.0458927	0.639944	0.0132991	0.478842	0.504005	0.0952895	0.854775	0.208655	0.152964	0.477326	0.925342	0.0509771	0.994398	0.000279876	0.243265	0.0171865	0.136854	0.204447	0.898959	0.143754	0.295475	0.865979
bath-29	blue	-0.0182596	-0.49986	-0.114132	-0.340171	0.314772	-0.0182666	0.336434	0.599879	0.229387	0.154966	-0.42636	-0.311427	-0.627798	-0.502523	0.314122	0.0338028	0.134991	0.116439	0.122127	0.044782	-0.420847	0.946487	0.0486532	0.673845	0.197339	0.235055	0.946467	0.202625	0.0140316	0.392774	0.566602	0.0995963	0.240337	0.00921979	0.0472765	0.236076	0.901095	0.618164	0.667601	0.652296	0.869197	0.104532
bath-3	turquoise	-0.589228	-0.0880425	-0.210986	-0.302955	-0.178566	-0.31912	-0.704389	-0.731564	-0.620365	0.117409	0.00819121	0.270717	0.300396	0.750282	-0.111804	0.53302	0.492908	0.450776	-0.00676138	0.323067	0.546239	0.0163132	0.745762	0.43282	0.254044	0.508181	0.228299	0.00231667	0.00127812	0.010349	0.664982	0.975982	0.310522	0.258278	0.000813974	0.680167	0.0335045	0.0523882	0.0797115	0.980173	0.222273	0.0285868
bath-30	brown	-0.218467	-0.708045	0.410904	0.335953	0.881921	0.533619	0.179083	0.657567	0.180044	0.360547	-0.169038	-0.453767	-0.751971	-0.677933	0.483899	0.181292	0.435052	-0.0868379	-0.0550523	0.0598718	0.151205	0.416291	0.00214656	0.113864	0.203312	6.24659e-06	0.0332688	0.506933	0.0056336	0.504617	0.170103	0.531425	0.0774898	0.000780051	0.00390027	0.057539	0.501617	0.0921537	0.749135	0.839527	0.825671	0.576168
bath-31	blue	0.382875	-0.284917	0.523754	0.610753	0.679737	0.627736	0.525045	0.899375	0.472277	0.0487326	-0.0896987	-0.47874	-0.576932	-0.94771	0.352164	-0.260585	-0.141777	-0.474647	-0.0348994	-0.146997	-0.233661	0.143267	0.284805	0.0373164	0.0119676	0.00377027	0.00922885	0.0367664	2.13889e-06	0.0647231	0.857762	0.74113	0.0606516	0.0192955	2.49456e-08	0.180987	0.329674	0.600444	0.0632075	0.897902	0.586951	0.383767
bath-33	blue	0.223595	-0.216548	0.0488492	0.286329	0.451874	0.537277	0.326792	0.795005	0.648382	0.310622	0.028146	-0.354956	-0.362669	-0.813447	0.255789	-0.402192	-0.129635	-0.345373	-0.112409	0.0551053	-0.44513	0.405156	0.420499	0.857425	0.282319	0.0788912	0.0318557	0.216681	0.000232657	0.00659365	0.241619	0.917589	0.177312	0.167419	0.000126744	0.338971	0.122507	0.63229	0.190133	0.678522	0.839374	0.0840306
bath-34	brown	-0.118239	-0.619725	0.507033	0.358812	0.74803	0.22763	0.121253	0.409817	-0.264153	-0.0405955	-0.433092	-0.602334	-0.504713	-0.42209	0.527002	0.467826	0.430539	-0.0555647	0.182082	0.427647	0.323969	0.662746	0.010451	0.0450118	0.172318	0.000861108	0.396507	0.65464	0.114919	0.322855	0.88134	0.0937966	0.0135429	0.0461664	0.103404	0.0359447	0.0676415	0.0959668	0.838052	0.499723	0.0984686	0.22091
bath-35	brown	-0.439288	-0.65538	0.431026	0.471257	0.786185	0.40128	0.0754309	0.0673887	-0.426924	0.157061	-0.2593	-0.0511353	-0.346451	-0.152836	0.596281	0.625302	0.680479	-0.283052	-0.146921	0.200021	0.726	0.0886745	0.00585138	0.0955498	0.0653835	0.000304656	0.123437	0.781286	0.804157	0.0991008	0.561304	0.33215	0.850821	0.18866	0.572011	0.0147725	0.0095876	0.00371779	0.288107	0.587148	0.45764	0.00145155
bath-36	turquoise	-0.275235	0.301304	-0.174606	-0.258061	-0.5081	-0.428115	-0.405712	-0.853915	-0.52923	-0.123036	0.190124	0.485278	0.382536	0.866765	-0.186756	0.326886	0.111886	0.406117	0.1461	0.0925589	0.411619	0.302195	0.25677	0.517782	0.334549	0.0444878	0.0980609	0.118961	2.56434e-05	0.0350263	0.649862	0.480636	0.0567274	0.143651	1.395e-05	0.488587	0.21654	0.679945	0.118558	0.589263	0.733152	0.113174
bath-37	yellow	-0.218946	0.263164	-0.475062	-0.422384	-0.399298	-0.0775957	-0.354438	-0.256198	0.251843	0.331423	0.403924	-0.00092374	0.103063	0.299776	-0.296712	-0.290798	-0.0662971	0.423718	-0.0652929	0.00335375	-0.236682	0.415246	0.324737	0.0629451	0.103139	0.125475	0.775157	0.17799	0.338174	0.346734	0.209854	0.120753	0.997291	0.704075	0.259309	0.264448	0.27454	0.807274	0.101941	0.810143	0.990165	0.377469
bath-38	turquoise	-0.585506	0.00598851	-0.41618	-0.47098	-0.379731	-0.429513	-0.49105	-0.868841	-0.624764	0.053746	-0.0182852	0.47669	0.407237	0.896287	-0.0558717	0.527534	0.426397	0.3777	0.0577524	0.273717	0.485856	0.0171752	0.982439	0.108843	0.0655642	0.146859	0.0968487	0.053421	1.257e-05	0.00966826	0.84329	0.946412	0.0619221	0.117448	2.62056e-06	0.837168	0.0357236	0.099564	0.149212	0.831758	0.304978	0.0563895
bath-39	blue	0.655549	-0.000409999	0.446585	0.34141	0.322346	0.261648	0.527167	0.870093	0.513893	-0.234014	-0.145699	-0.632659	-0.491523	-0.856406	0.209771	-0.427291	-0.468413	-0.169218	0.153795	-0.0866948	-0.53759	0.00583427	0.998798	0.0829019	0.195607	0.223367	0.327633	0.035876	1.17942e-05	0.0417233	0.383029	0.590295	0.00853575	0.053157	2.28921e-05	0.435536	0.0987791	0.0672516	0.530979	0.569574	0.749536	0.0317368
bath-4	turquoise	-0.432353	-0.242464	0.049744	-0.325746	0.0469699	-0.246406	-0.30831	-0.2898	-0.41061	0.0942229	-0.10075	0.0646713	-0.443831	0.351998	0.0930901	0.429408	0.396013	0.638668	-0.0560028	-0.0832175	0.280085	0.094421	0.365575	0.854839	0.218242	0.862861	0.357588	0.245325	0.276265	0.114149	0.728522	0.710446	0.81192	0.085048	0.181206	0.731673	0.0969398	0.128905	0.00774624	0.836791	0.7593	0.293407
bath-40	blue	0.0937782	-0.566267	-0.0377162	-0.23893	0.439385	0.108141	0.338869	0.824112	0.357074	0.123263	-0.515598	-0.386981	-0.569117	-0.732904	0.202726	-0.0412749	0.086405	-0.172624	-0.0556887	-0.133876	-0.528935	0.729758	0.0222097	0.889707	0.372821	0.088596	0.690151	0.199171	8.65117e-05	0.174557	0.649255	0.0409347	0.138667	0.0213996	0.00123897	0.451451	0.879368	0.750349	0.522621	0.837695	0.621095	0.0351469
bath-41	blue	0.291406	-0.473331	0.265223	0.169073	0.606788	0.351535	0.46248	0.976582	0.46235	0.0681295	-0.370213	-0.499919	-0.626572	-0.942455	0.331235	-0.16623	-0.0503103	-0.291738	-0.0128434	-0.0839977	-0.451925	0.273491	0.0640459	0.320825	0.531338	0.0126904	0.181821	0.0712721	9.73421e-11	0.0713623	0.802044	0.158104	0.0486224	0.00939906	4.80846e-08	0.210128	0.538364	0.853203	0.27292	0.962348	0.757106	0.0788529
bath-42	blue	0.267395	-0.479421	0.189049	0.121984	0.57268	0.34968	0.445513	0.965811	0.494796	0.127263	-0.334109	-0.450406	-0.606643	-0.925913	0.273921	-0.189666	-0.0399687	-0.350361	-0.07535	-0.133699	-0.49767	0.316728	0.0602336	0.483167	0.65268	0.0204195	0.184297	0.0837329	1.33759e-09	0.0513533	0.638585	0.205958	0.0799896	0.0127175	2.69632e-07	0.304604	0.481713	0.883161	0.183386	0.781515	0.621559	0.0498076
bath-44	blue	0.137576	-0.309353	-0.376824	-0.607771	-0.00587239	-0.235471	0.231044	0.577018	0.352312	0.0553266	-0.464383	-0.133357	-0.307694	-0.444565	0.0384633	-0.165778	-0.0873428	-0.013914	-0.121214	-0.154526	-0.737325	0.611388	0.243649	0.150234	0.0125081	0.98278	0.379986	0.389269	0.0192732	0.18079	0.838737	0.0699639	0.622459	0.246319	0.0844725	0.887535	0.539484	0.747721	0.959211	0.654744	0.567718	0.00111675
bath-45	brown	-0.0108929	-0.356335	0.720823	0.420972	0.536038	0.0797173	0.150098	0.139272	-0.469185	-0.334245	-0.349794	-0.289876	-0.546201	-0.165167	0.608628	0.526087	0.273199	0.145923	-0.072575	0.108905	0.468632	0.968063	0.175515	0.00162972	0.104418	0.032329	0.769163	0.578997	0.60696	0.0667405	0.205762	0.184145	0.276135	0.0286	0.541003	0.0123509	0.0363272	0.305932	0.589717	0.78939	0.688066	0.0671062
bath-46	turquoise	-0.425548	0.368127	-0.344632	-0.297404	-0.568859	-0.386845	-0.529435	-0.97181	-0.488648	0.0261539	0.311613	0.488771	0.514438	0.953847	-0.242127	0.221103	0.162858	0.456183	-0.0132811	0.149307	0.447795	0.100313	0.160645	0.191149	0.263281	0.021472	0.138818	0.0349424	3.52136e-10	0.0547791	0.923406	0.240042	0.0547092	0.0414701	1.05842e-08	0.366264	0.410548	0.546753	0.075728	0.961065	0.581022	0.0819719
bath-47	turquoise	-0.455952	0.163829	-0.300658	-0.354288	-0.469321	-0.492376	-0.425527	-0.961698	-0.71445	-0.122062	0.00601476	0.502234	0.501443	0.963676	-0.151747	0.491827	0.307487	0.290197	0.0203107	0.154243	0.539151	0.0758952	0.544332	0.257843	0.178186	0.0666512	0.0526824	0.100331	2.92984e-09	0.00187303	0.652471	0.982362	0.0474246	0.0478314	2.03218e-09	0.574788	0.0529876	0.246652	0.275578	0.940486	0.568436	0.0311499
bath-5	turquoise	-0.679687	-0.377804	0.266274	0.27284	0.408512	0.236456	-0.423381	-0.466079	-0.524078	0.288969	0.138295	0.0574483	-0.0667354	0.398117	0.138559	0.624028	0.709105	0.190369	0.0898046	0.234422	0.917766	0.00377382	0.14909	0.318839	0.306592	0.116194	0.377939	0.102242	0.0688125	0.037178	0.277707	0.609511	0.832633	0.806022	0.126701	0.608821	0.00977962	0.0020992	0.480059	0.740834	0.382176	5.47464e-07
bath-7	turquoise	-0.646316	-0.178853	0.0367269	-0.0987976	0.0190691	-0.163107	-0.367535	-0.706207	-0.660518	0.0656838	0.0085883	0.239438	0.0293461	0.681166	0.0821121	0.621849	0.573021	0.427722	-0.00911841	0.111769	0.768835	0.00682654	0.507487	0.892584	0.715839	0.944118	0.546129	0.16137	0.00223076	0.00535007	0.809026	0.974818	0.371774	0.914087	0.00366981	0.762411	0.0101152	0.0203275	0.098403	0.973264	0.680262	0.000500386
bath-9	blue	0.390683	-0.30386	0.490696	0.507675	0.657098	0.562399	0.540128	0.946484	0.500114	0.0321959	-0.14627	-0.557142	-0.650852	-0.970004	0.373607	-0.267074	-0.159188	-0.326629	0.0214604	-0.101798	-0.313441	0.134606	0.252558	0.0536195	0.0446959	0.00567968	0.0233464	0.0307865	2.9243e-08	0.0485209	0.905777	0.588823	0.0249624	0.00632358	5.41178e-10	0.154031	0.317332	0.555944	0.216923	0.937123	0.707558	0.237147
baz-2	blue	0.437941	-0.258753	0.447571	0.541064	0.62542	0.581455	0.529452	0.953112	0.561735	0.0444357	-0.101637	-0.501577	-0.511597	-0.987745	0.33492	-0.332741	-0.208458	-0.445819	-0.00705955	-0.0750171	-0.341842	0.0897701	0.333208	0.0821434	0.0304415	0.00956989	0.0181531	0.0349357	1.17982e-08	0.023546	0.8702	0.708002	0.0477624	0.0428032	1.07791e-12	0.204792	0.207937	0.438479	0.0834946	0.979299	0.782459	0.195005
bbln-1	yellow	0.530984	0.738934	-0.447693	-0.228945	-0.686809	-0.1568	0.0677176	0.0860921	0.658007	-0.0502402	0.395066	0.0872319	0.4162	-0.0645923	-0.304568	-0.852358	-0.791455	0.150238	0.0638307	0.0219931	-0.76496	0.0343158	0.0010748	0.0820502	0.39371	0.00329382	0.561963	0.803219	0.751226	0.00559054	0.853406	0.129905	0.748031	0.108824	0.812146	0.251397	2.74989e-05	0.000259718	0.57864	0.814325	0.935565	0.000555863
bbs-1	turquoise	-0.0978889	0.329737	0.12772	0.130712	-0.273261	-0.0807287	-0.524702	-0.569831	-0.292354	-0.0665191	0.376454	0.213396	0.345448	0.54659	-0.358362	0.130409	0.00194718	0.177985	0.00504999	-0.0456753	0.370872	0.718352	0.212323	0.637372	0.62944	0.305816	0.766309	0.0369122	0.0212005	0.271862	0.80664	0.150668	0.427459	0.19003	0.0284642	0.172897	0.630243	0.99429	0.509582	0.985191	0.866609	0.157308
bbs-2	turquoise	-0.580019	0.172038	-0.351667	-0.130086	-0.280676	0.0788107	-0.580352	-0.777921	-0.234631	0.341423	0.46983	0.467957	0.517408	0.721579	-0.147035	0.13516	0.315636	0.214959	-0.194231	0.118429	0.539335	0.0185099	0.524053	0.181646	0.631096	0.292347	0.771723	0.0184268	0.000387954	0.381738	0.195588	0.0663163	0.0675546	0.0401098	0.00160264	0.586853	0.61772	0.233703	0.423999	0.471025	0.662234	0.0310812
bbs-4	grey	-0.25666	-0.0931044	0.0570426	0.0289596	0.0673802	0.0923513	-0.382756	-0.242912	-0.172747	0.0941769	0.101383	0.368709	0.279475	0.195455	-0.0873953	0.124036	0.23605	-0.166848	-0.546914	-0.301758	0.382238	0.337274	0.731633	0.833799	0.915215	0.804182	0.73373	0.143402	0.364664	0.522318	0.72865	0.7087	0.159932	0.294503	0.468181	0.747574	0.647189	0.378783	0.536833	0.0283512	0.256018	0.14399
bbs-5	turquoise	-0.437302	0.0438263	-0.098061	-0.344062	-0.303001	-0.388091	-0.303487	-0.730325	-0.544574	-0.0257392	0.080188	0.337887	0.0310383	0.763521	-0.259603	0.43782	0.310257	0.375718	0.032898	-0.241775	0.430491	0.090294	0.871967	0.717876	0.191932	0.253969	0.13744	0.253169	0.0013152	0.0291737	0.924617	0.767834	0.200558	0.909152	0.000577722	0.331565	0.0898695	0.242201	0.151532	0.903731	0.366982	0.096008
bbs-8	turquoise	-0.232386	0.211087	0.0387204	-0.212924	-0.374072	-0.496976	-0.213885	-0.751801	-0.643722	-0.256171	0.0559419	0.265877	0.0313831	0.772604	-0.0243856	0.421714	0.143366	0.542541	0.0633337	0.0290465	0.436464	0.386443	0.432593	0.886788	0.428506	0.153478	0.0501776	0.426375	0.000783404	0.00712816	0.338226	0.836966	0.319588	0.908146	0.000450868	0.928571	0.103744	0.596322	0.0299029	0.815748	0.914961	0.0909831
bbs-9	turquoise	-0.304653	0.0709155	-0.220448	-0.0753219	-0.221895	-0.155444	-0.318119	-0.633631	-0.513531	0.00576108	0.0294813	0.495232	0.433943	0.609892	-0.0583367	0.371573	0.261784	-0.0893487	-0.106971	0.158388	0.427124	0.251259	0.794108	0.411972	0.781595	0.40883	0.565392	0.229843	0.00840394	0.0418919	0.983106	0.913693	0.0511166	0.0930809	0.0121217	0.830079	0.156464	0.327373	0.742108	0.693353	0.557958	0.0989253
bca-1	blue	0.888261	0.414786	0.384825	0.394774	-0.0369366	0.159211	0.512335	0.688951	0.602515	-0.372368	0.0770061	-0.336766	-0.190002	-0.69819	0.0158788	-0.679871	-0.806163	-0.178608	0.118309	-0.217829	-0.654508	4.31969e-06	0.110153	0.141069	0.130215	0.891974	0.555888	0.0424536	0.00315954	0.0135075	0.155509	0.776825	0.202151	0.480923	0.00262992	0.953457	0.00376076	0.000162324	0.508078	0.662555	0.417688	0.00594004
bca-2	grey	-0.303941	-0.189919	0.443196	0.41121	0.324061	0.113944	0.0650989	-0.376302	-0.569378	-0.0936257	0.0153647	0.0630278	-0.154191	0.291023	0.368194	0.542876	0.417418	-0.0163777	-0.0165822	0.110348	0.795723	0.252425	0.481118	0.0855486	0.113568	0.220772	0.674356	0.810698	0.150846	0.0213266	0.730182	0.954963	0.816623	0.568569	0.274152	0.160562	0.0297818	0.107687	0.951996	0.951398	0.684131	0.000227478
bcas-2	brown	-0.137004	-0.666087	0.595912	0.647631	0.967441	0.683013	0.183313	0.616586	0.0921078	0.266881	-0.134531	-0.407046	-0.577807	-0.684601	0.433482	0.244219	0.423506	-0.379753	-0.0304558	0.05069	0.332928	0.612885	0.00484609	0.0148502	0.00667759	9.54297e-10	0.00354311	0.49678	0.0109633	0.734409	0.317694	0.619371	0.117636	0.0190704	0.00343708	0.0934674	0.362008	0.102131	0.146833	0.91085	0.852107	0.207665
bcat-1	turquoise	0.0386343	0.520008	-0.251173	-0.539563	-0.827044	-0.830731	-0.295417	-0.77899	-0.511935	-0.471968	-0.0400621	0.331038	0.422467	0.851022	-0.408309	0.151107	-0.216451	0.531138	0.168827	-0.0648931	0.0136218	0.887038	0.0389467	0.34806	0.0309961	7.7545e-05	6.73856e-05	0.266638	0.000376231	0.0426428	0.0649229	0.88289	0.210417	0.103064	2.91798e-05	0.116393	0.57642	0.420713	0.0342537	0.531945	0.811286	0.960067
bcc-1	turquoise	-0.240917	0.454082	-0.712051	-0.626292	-0.74793	-0.365061	-0.379858	-0.61757	0.0787642	0.200288	0.352639	0.472594	0.521429	0.658966	-0.495436	-0.243821	-0.132104	0.430865	0.0280286	-0.0631028	-0.155483	0.368738	0.0772583	0.00197197	0.00944037	0.000863256	0.164427	0.146713	0.0108006	0.771854	0.457027	0.180358	0.0645189	0.0383221	0.00549766	0.0510061	0.362815	0.625764	0.0956882	0.917932	0.816409	0.565293
bcf-1	turquoise	0.13006	0.632615	-0.461145	-0.653778	-0.927907	-0.736718	-0.372408	-0.589568	-0.103524	-0.262963	0.154748	0.370315	0.498722	0.674069	-0.544501	-0.220455	-0.405173	0.530141	0.0705981	-0.13641	-0.314397	0.631165	0.0085418	0.0722005	0.00601512	2.23959e-07	0.00113293	0.155461	0.0162361	0.702807	0.32512	0.567156	0.157981	0.0492505	0.00419085	0.0291996	0.411955	0.1195	0.0346558	0.795011	0.614441	0.235644
bckd-1A	blue	0.808213	0.19554	0.334569	0.277597	0.0962576	0.155046	0.518513	0.821816	0.611095	-0.294262	-0.0887251	-0.392536	-0.278095	-0.800299	-0.0268134	-0.581474	-0.67063	-0.247798	0.144048	-0.252316	-0.698467	0.000151566	0.467982	0.205297	0.297897	0.722872	0.566401	0.0396122	9.4119e-05	0.0119067	0.2686	0.743852	0.132605	0.296994	0.000196668	0.921479	0.0181485	0.00446381	0.354792	0.594559	0.345797	0.00261523
bckd-1B	blue	0.820847	0.388634	0.452926	0.410348	0.00749626	0.178219	0.388433	0.662747	0.610468	-0.298502	0.17877	-0.47092	-0.250909	-0.662751	-0.141048	-0.650604	-0.743422	-0.104619	0.174581	-0.254523	-0.598831	9.74961e-05	0.136843	0.07811	0.114403	0.978019	0.509019	0.137065	0.00514353	0.0120185	0.261438	0.507688	0.0656029	0.348585	0.0051432	0.602336	0.00635025	0.000964512	0.6998	0.517843	0.341451	0.0142442
bcl-11	turquoise	0.0413131	0.593775	-0.461972	-0.574589	-0.905909	-0.766962	-0.295659	-0.767043	-0.340417	-0.342575	0.0599957	0.438951	0.604978	0.825723	-0.417016	-0.00731861	-0.27852	0.40944	0.127122	0.0239201	-0.0991103	0.879257	0.0153063	0.0716246	0.0199089	1.36094e-06	0.000526598	0.266227	0.000525446	0.196995	0.193987	0.825315	0.0889472	0.0130316	8.14856e-05	0.108061	0.97854	0.296225	0.115285	0.63896	0.929932	0.714974
bcl-7	blue	0.464655	-0.241641	0.227631	0.115968	0.389497	0.268349	0.508238	0.962204	0.579194	-0.024859	-0.264989	-0.529641	-0.591611	-0.913054	0.152095	-0.361768	-0.287111	-0.231287	0.03797	-0.216762	-0.649843	0.069778	0.367255	0.396505	0.668874	0.135898	0.314937	0.0444203	2.67334e-09	0.0187175	0.927188	0.321268	0.0348588	0.0157793	7.98326e-07	0.573899	0.168555	0.280948	0.388756	0.888969	0.420029	0.00643283
bcmo-1	turquoise	-0.0347767	0.164148	0.126584	0.0284817	-0.206312	-0.206082	-0.212711	-0.369034	-0.230729	-0.212949	0.0976723	0.107734	0.272562	0.36223	-0.184799	0.167822	-0.00693551	0.12621	0.0899363	-0.0327883	0.252292	0.898259	0.543537	0.640393	0.91661	0.443314	0.443833	0.428978	0.159537	0.389934	0.428451	0.718952	0.691266	0.307105	0.167971	0.493234	0.534425	0.979663	0.641389	0.740467	0.904051	0.345845
bcmo-2	turquoise	-0.410083	0.39364	-0.500696	-0.452381	-0.646161	-0.378419	-0.679601	-0.886013	-0.274392	0.161664	0.411657	0.597688	0.583054	0.892995	-0.299389	0.0539167	0.0925296	0.4798	-0.192801	0.0880705	0.256199	0.11466	0.131422	0.0482181	0.0785139	0.00684431	0.148376	0.00377992	4.93533e-06	0.303739	0.549735	0.113138	0.0144791	0.0177621	3.23201e-06	0.259955	0.842798	0.733233	0.060002	0.47436	0.745683	0.338171
bcs-1	brown	-0.543016	-0.944599	0.114982	-0.0810352	0.761644	0.204512	-0.113229	0.319578	-0.241392	0.346123	-0.506183	-0.138036	-0.460783	-0.283189	0.265182	0.622412	0.782562	-0.179049	-0.0825555	0.0304267	0.32727	0.0297314	3.70738e-08	0.671544	0.765445	0.000607273	0.447389	0.676295	0.227594	0.367765	0.189108	0.0454323	0.610186	0.0724535	0.287862	0.320902	0.0100277	0.000339137	0.507015	0.761163	0.910935	0.21597
BE0003N10.1	blue	0.266088	-0.476436	0.326155	0.203774	0.627512	0.374818	0.396268	0.956647	0.463176	0.0911854	-0.31316	-0.51463	-0.631677	-0.926748	0.227294	-0.166533	-0.0295311	-0.275398	-0.0244406	-0.170573	-0.399518	0.319189	0.0620806	0.217631	0.449065	0.00926137	0.152593	0.128637	6.88081e-09	0.0707919	0.73698	0.237591	0.041381	0.00867056	2.49629e-07	0.397224	0.537612	0.913547	0.301897	0.928411	0.527648	0.125248
BE0003N10.6	turquoise	-0.161989	0.335098	-0.293625	-0.240431	-0.434867	-0.207923	-0.209611	-0.528478	-0.192701	0.0030624	0.253833	0.322903	0.16538	0.530787	0.22852	0.00907469	-0.0419445	0.500489	-0.198438	0.26824	0.111122	0.548922	0.204536	0.269687	0.369735	0.092308	0.439682	0.435893	0.0353341	0.474594	0.991019	0.342806	0.222521	0.540472	0.0343949	0.394613	0.973392	0.877425	0.0483258	0.46128	0.315142	0.682023
BE10.1	turquoise	-0.383071	0.218952	-0.185905	-0.309015	-0.486714	-0.535061	-0.440001	-0.965756	-0.746306	-0.21046	0.0225269	0.445484	0.452079	0.972029	-0.174067	0.492592	0.24867	0.37499	0.0376121	0.125696	0.546737	0.143046	0.415232	0.490606	0.244191	0.0558909	0.032706	0.088098	1.35234e-09	0.000898676	0.433994	0.934004	0.0837555	0.0787379	3.33612e-10	0.519096	0.0525628	0.353044	0.15239	0.890009	0.642758	0.0284128
BE10.3	blue	0.372317	-0.235806	0.495495	0.647016	0.661644	0.660576	0.502938	0.884186	0.538682	0.109711	0.00898097	-0.548508	-0.549625	-0.939259	0.338695	-0.315723	-0.162747	-0.395016	0.0770313	-0.0115673	-0.23679	0.15557	0.37929	0.050974	0.0067469	0.00524491	0.00534461	0.0470648	5.48855e-06	0.0313252	0.685867	0.973666	0.0278015	0.0274208	6.95995e-08	0.199415	0.233566	0.547028	0.129959	0.776754	0.966087	0.377245
BE10.4	turquoise	-0.246602	0.382191	-0.223832	-0.106368	-0.425264	-0.168183	-0.137593	-0.654226	-0.202301	0.0557777	0.379342	0.160695	0.215179	0.620581	-0.0931841	0.000847064	0.00211385	0.424706	0.284807	0.198742	0.264914	0.357194	0.144044	0.404646	0.695004	0.100564	0.533532	0.611344	0.00596892	0.45242	0.837438	0.147307	0.552161	0.423515	0.0103147	0.731411	0.997516	0.993801	0.101059	0.284998	0.460579	0.32141
BE10.5	turquoise	-0.553503	0.0083442	-0.0707811	-0.136989	-0.192816	-0.234154	-0.407931	-0.870531	-0.735233	-0.0279833	0.0681496	0.409126	0.245557	0.844333	0.0107861	0.580265	0.458168	0.250301	-0.133994	0.059151	0.724206	0.0261306	0.975533	0.79449	0.612924	0.474325	0.382735	0.116764	1.15326e-05	0.00117331	0.918064	0.801987	0.115592	0.359301	3.8948e-05	0.968376	0.0184485	0.074302	0.349792	0.620783	0.82774	0.00151139
bec-1	brown	-0.747978	-0.798281	-0.173824	-0.315483	0.449967	0.0489573	-0.429678	-0.0571207	-0.311957	0.460087	-0.317285	0.336448	-0.174672	0.0933142	0.188264	0.622806	0.828788	-0.0703953	-0.406396	-0.067984	0.382805	0.000862216	0.000209799	0.519689	0.233941	0.0803204	0.857113	0.0967072	0.833575	0.239495	0.0729424	0.231135	0.202605	0.517622	0.731049	0.485019	0.00996675	7.25911e-05	0.795588	0.118281	0.802459	0.143347
bed-1	brown	-0.395185	-0.631156	0.506546	0.577535	0.869006	0.576513	-0.103754	0.235683	-0.160259	0.322031	-0.0718178	-0.303688	-0.353906	-0.31233	0.317457	0.453192	0.611549	-0.159296	0.15747	0.262449	0.639846	0.12978	0.00874278	0.045252	0.0191402	1.24654e-05	0.0194041	0.702174	0.379546	0.553254	0.223845	0.791542	0.252839	0.178688	0.238903	0.230868	0.0779134	0.0118264	0.555674	0.560272	0.326101	0.00759863
bed-2	blue	0.633188	0.262275	-0.0217748	0.14931	-0.00978665	0.342324	0.568577	0.751974	0.82522	0.00403261	0.14493	-0.366503	-0.237379	-0.744597	0.0393544	-0.779419	-0.647241	-0.23375	0.074686	-0.153589	-0.790643	0.00846375	0.326433	0.936203	0.581014	0.971305	0.194336	0.0215513	0.000779987	8.30262e-05	0.988174	0.59228	0.162641	0.376024	0.000937219	0.884945	0.000371603	0.00672143	0.38358	0.783398	0.570097	0.000266263
bed-3	yellow	0.674656	0.822972	0.0276402	0.237432	-0.457725	0.139831	0.1788	0.187032	0.684314	-0.138634	0.58852	-0.212553	0.192123	-0.220746	-0.289718	-0.905564	-0.874193	0.134066	0.1881	-0.0843112	-0.563117	0.00414556	9.02234e-05	0.919066	0.375915	0.0746186	0.605505	0.507616	0.487931	0.00345605	0.608625	0.0164744	0.429329	0.475946	0.411324	0.276407	1.39487e-06	9.53003e-06	0.620594	0.485405	0.756226	0.023132
ben-1	grey	0.0594916	-0.323551	0.316787	0.177579	0.298375	-0.0792026	0.259559	0.05681	-0.476409	-0.32167	-0.48559	-0.197139	-0.179941	-0.0312591	0.117005	0.54808	0.227331	-0.277287	0.272329	0.127079	0.25174	0.826762	0.221541	0.231909	0.510564	0.261651	0.770616	0.331652	0.834468	0.0620976	0.224394	0.0565449	0.46428	0.504866	0.908508	0.666074	0.0279482	0.397146	0.298458	0.307536	0.639076	0.346937
best-1	turquoise	-0.218282	0.500756	-0.253236	-0.173422	-0.629758	-0.35043	-0.423003	-0.908899	-0.404428	-0.075969	0.354492	0.511244	0.582396	0.885134	-0.497788	0.101046	-0.0211768	0.240147	0.0944149	-0.0859154	0.348185	0.416697	0.0481867	0.343981	0.52067	0.00893902	0.183293	0.102581	1.09448e-06	0.120246	0.779761	0.177919	0.042971	0.0179221	5.19545e-06	0.0497452	0.709631	0.937952	0.370316	0.727988	0.751722	0.18631
best-10	turquoise	-0.6047	0.0622718	-0.444727	-0.496023	-0.424274	-0.436056	-0.621356	-0.869613	-0.486582	0.182772	0.176774	0.487088	0.426011	0.8929	-0.254592	0.375645	0.395898	0.37003	-0.147216	0.103533	0.419505	0.0130848	0.818789	0.0843454	0.0506893	0.101444	0.0913204	0.0101923	1.20868e-05	0.0559676	0.498073	0.512516	0.0556745	0.0999034	3.25139e-06	0.341316	0.151618	0.129026	0.158326	0.586389	0.702784	0.105759
best-11	turquoise	-0.372636	0.34556	-0.3624	-0.395296	-0.621649	-0.496476	-0.516791	-0.969367	-0.540971	-0.0721127	0.201371	0.463816	0.559335	0.981976	-0.368832	0.282783	0.146283	0.392147	0.0208366	0.0790857	0.390628	0.155189	0.189877	0.167757	0.129661	0.0101465	0.0504458	0.0403893	6.25959e-10	0.0304756	0.790703	0.454546	0.0703516	0.0242783	1.58026e-11	0.159783	0.288584	0.588789	0.133024	0.938947	0.770946	0.134666
best-12	turquoise	-0.329594	0.315615	-0.366077	-0.443247	-0.629091	-0.566903	-0.301821	-0.947459	-0.609759	-0.184431	0.0470936	0.514897	0.485758	0.964044	-0.278215	0.332873	0.131403	0.32313	0.0168726	-0.0122078	0.364131	0.212534	0.233736	0.163167	0.085508	0.00903385	0.022027	0.255914	2.57792e-08	0.0121457	0.494111	0.862503	0.0412577	0.0564466	1.89411e-09	0.296778	0.207745	0.627613	0.222178	0.950547	0.96421	0.165586
best-13	green	0.787382	0.625882	-0.0396354	-0.134496	-0.54928	-0.312258	0.285674	0.291833	0.485254	-0.43324	0.0498126	-0.0674228	0.156757	-0.235049	-0.388212	-0.67087	-0.869768	0.105616	0.224391	-0.278664	-0.782051	0.00029392	0.00950107	0.884129	0.619464	0.0275378	0.239017	0.283469	0.272757	0.056741	0.0936719	0.854641	0.80406	0.562072	0.380866	0.137307	0.0044443	1.19919e-05	0.697064	0.403442	0.295965	0.000344252
best-14	blue	0.76415	0.560278	0.321655	0.560539	-0.0804454	0.385261	0.336434	0.48605	0.703292	-0.136278	0.479041	-0.209784	0.0281185	-0.546743	-0.124617	-0.793495	-0.777469	-0.264935	0.0456769	-0.192799	-0.474693	0.000568082	0.0239886	0.224417	0.0239087	0.767109	0.140581	0.202625	0.0562765	0.00236975	0.614786	0.0604665	0.435507	0.917669	0.0284108	0.645635	0.000243864	0.000393003	0.321371	0.866604	0.474366	0.0631782
best-15	green	0.709721	0.491926	0.056451	-0.194682	-0.517929	-0.516695	0.354902	0.160117	0.144842	-0.658753	-0.195748	-0.178072	0.0768927	-0.08603	-0.150647	-0.343369	-0.711942	0.219071	0.210876	-0.104911	-0.598314	0.00207205	0.0529322	0.835501	0.469977	0.0398747	0.0404331	0.177383	0.553612	0.592508	0.00551822	0.467499	0.509373	0.777146	0.7514	0.577595	0.192889	0.00197655	0.414972	0.433065	0.698997	0.0143501
best-16	yellow	0.147422	0.704034	-0.0144864	0.308596	-0.401676	0.183815	-0.162189	-0.428837	0.162851	0.0592032	0.742504	0.0974649	0.394153	0.341935	-0.320739	-0.439469	-0.374763	0.104802	0.0591102	0.0233737	0.122223	0.58586	0.00233372	0.957535	0.244865	0.123032	0.495582	0.548423	0.0974339	0.54677	0.82759	0.000986272	0.719527	0.130875	0.194876	0.225815	0.0885275	0.152658	0.699298	0.827858	0.931529	0.652039
best-17	green	0.919595	0.460833	0.470718	0.461669	-0.112892	-0.000414074	0.486185	0.475313	0.327282	-0.576749	0.00326519	-0.350545	-0.00134469	-0.485871	-0.166372	-0.47082	-0.769452	-0.329066	0.177817	-0.202227	-0.485297	4.70044e-07	0.0724189	0.0657345	0.0718349	0.677211	0.998786	0.0561981	0.0627862	0.215951	0.0193428	0.990425	0.18314	0.996057	0.0563806	0.538012	0.0656683	0.000491978	0.213311	0.50999	0.45259	0.0567162
best-18	turquoise	-0.400389	0.242203	-0.0268202	0.0450279	-0.299086	-0.207859	-0.437136	-0.905926	-0.614219	-0.0438737	0.278477	0.307227	0.41908	0.854321	-0.163939	0.400061	0.267676	0.315488	0.136998	0.2459	0.698024	0.12435	0.36611	0.92146	0.868484	0.260461	0.439825	0.0904303	1.35927e-06	0.0113624	0.871829	0.296304	0.247072	0.10615	2.51762e-05	0.544056	0.124688	0.3162	0.233933	0.6129	0.358607	0.00263874
best-19	brown	-0.382643	-0.459379	0.231193	0.404157	0.587299	0.426666	0.0184126	-0.0356049	-0.322279	0.202923	-0.0940019	-0.0547797	-0.136569	-0.0377016	0.596501	0.50208	0.547079	-0.192066	0.0762316	0.499829	0.64089	0.14353	0.0734416	0.388954	0.120519	0.0167555	0.0993273	0.946039	0.895849	0.223468	0.451003	0.729136	0.840312	0.614025	0.889749	0.0147263	0.0475037	0.028294	0.47608	0.779018	0.0486698	0.00746954
best-2	black	0.224188	-0.189001	0.262718	0.120543	0.214725	-0.0130723	0.210724	0.351789	0.0516629	-0.172072	-0.172982	-0.129266	-0.275298	-0.333772	0.478111	0.05975	-0.0544006	-0.122817	-0.142328	0.10462	-0.133683	0.40388	0.48328	0.325587	0.656546	0.424517	0.961677	0.433403	0.181483	0.849298	0.523971	0.521745	0.633268	0.30208	0.206444	0.0610392	0.82602	0.841404	0.650448	0.599012	0.699798	0.621601
best-20	turquoise	-0.250895	0.244451	-0.229044	-0.536957	-0.612064	-0.740375	-0.430548	-0.862493	-0.694811	-0.334044	-0.119242	0.490306	0.384166	0.92044	-0.210513	0.429035	0.114548	0.474664	0.0037096	-0.0341479	0.302613	0.348612	0.361538	0.393502	0.0319774	0.0117359	0.00103832	0.0959592	1.71933e-05	0.00281452	0.206052	0.660045	0.0538393	0.141809	4.37546e-07	0.433876	0.0972619	0.672718	0.063197	0.989121	0.900091	0.254608
best-21	turquoise	-0.472836	0.0669621	-0.626433	-0.718518	-0.563042	-0.569151	-0.436454	-0.764061	-0.438245	0.0782104	-0.0151071	0.53626	0.411109	0.833631	-0.195664	0.327004	0.273901	0.310835	-0.0985244	0.0841671	0.145371	0.0643634	0.805375	0.00941949	0.00171457	0.0231543	0.0213902	0.0909913	0.000569433	0.0895219	0.773419	0.955717	0.0322441	0.113666	6.0197e-05	0.467696	0.216365	0.304641	0.241279	0.716594	0.75663	0.59114
best-22	yellow	0.40103	0.741797	0.165273	0.081572	-0.607414	-0.358924	-0.196623	-0.476687	-0.114036	-0.436263	0.368646	0.231121	0.475361	0.456965	-0.495469	-0.25454	-0.525651	0.169573	0.0771832	-0.24686	0.0276849	0.123693	0.00100332	0.540739	0.763932	0.012574	0.172175	0.465473	0.0619242	0.674107	0.091149	0.16001	0.389105	0.0627559	0.075164	0.0509885	0.341418	0.0365104	0.530105	0.776324	0.356676	0.918935
best-23	turquoise	-0.0175985	0.586336	-0.504758	-0.454469	-0.83078	-0.514262	-0.407719	-0.715309	-0.162277	-0.137358	0.253747	0.464309	0.730136	0.740767	-0.50867	-0.1539	-0.254998	0.290834	0.00793515	0.00918761	-0.0598636	0.948422	0.01698	0.0461439	0.0769745	6.72568e-05	0.0415513	0.116973	0.00183862	0.548203	0.611958	0.342975	0.0700143	0.00132094	0.00102856	0.0442097	0.569308	0.340521	0.274477	0.976732	0.973061	0.825695
best-24	turquoise	-0.444597	0.332298	-0.462853	-0.484195	-0.618764	-0.416501	-0.569208	-0.906049	-0.354816	0.131469	0.351209	0.550061	0.458232	0.92279	-0.294955	0.141204	0.147687	0.501699	-0.0699097	0.036328	0.301673	0.0844474	0.208579	0.0710141	0.0573638	0.0106058	0.108542	0.0213742	1.34727e-06	0.177494	0.62744	0.182255	0.0272735	0.0742564	3.56973e-07	0.267422	0.601931	0.585178	0.0476997	0.796971	0.893744	0.25616
best-25	turquoise	-0.331568	0.333308	-0.389605	-0.493019	-0.668751	-0.619297	-0.450628	-0.951217	-0.578303	-0.165368	0.0757963	0.493764	0.535167	0.98312	-0.296443	0.320029	0.116442	0.44153	0.0537609	0.0936155	0.323226	0.209642	0.207115	0.13578	0.052327	0.00461886	0.0105197	0.0798227	1.54899e-08	0.0189435	0.540503	0.780251	0.0519169	0.0326652	1.00164e-11	0.264902	0.226901	0.667594	0.0868712	0.843247	0.730211	0.222032
best-26	turquoise	-0.555642	0.11755	-0.451166	-0.469833	-0.477224	-0.445214	-0.514724	-0.914665	-0.567517	0.0765337	0.10727	0.520084	0.423877	0.935907	-0.101115	0.422757	0.349027	0.416166	-0.0444102	0.222173	0.429605	0.025439	0.664603	0.0794198	0.066314	0.0615893	0.0839655	0.0413372	7.03473e-07	0.0218516	0.778162	0.692534	0.0389133	0.101798	1.00454e-07	0.709439	0.102803	0.185174	0.108856	0.870274	0.408228	0.0967696
best-3	turquoise	-0.338133	0.326067	-0.526789	-0.567264	-0.688907	-0.590644	-0.311176	-0.895069	-0.494224	-0.106511	0.0571666	0.450247	0.490047	0.931835	-0.213607	0.251236	0.0977982	0.420868	0.109807	0.164707	0.215319	0.200211	0.217762	0.0360334	0.0219237	0.00316225	0.0159943	0.240736	2.83437e-06	0.0516656	0.694611	0.833443	0.0801095	0.0539852	1.52929e-07	0.426991	0.347936	0.718604	0.104512	0.685604	0.542146	0.423206
best-4	turquoise	-0.368688	0.4198	-0.426697	-0.260544	-0.554508	-0.208731	-0.449126	-0.807721	-0.221647	0.17604	0.455781	0.361059	0.425363	0.789024	-0.16553	0.011276	0.0574624	0.479656	0.132328	0.267027	0.263322	0.159959	0.105488	0.0993005	0.329754	0.0258038	0.437865	0.0809574	0.000154089	0.409368	0.514295	0.076019	0.169452	0.100477	0.000279714	0.540101	0.96694	0.832592	0.0600899	0.625171	0.317419	0.324434
best-5	turquoise	-0.739076	0.00698535	-0.55666	-0.487653	-0.354114	-0.2588	-0.650099	-0.864257	-0.393634	0.36758	0.249934	0.526386	0.469053	0.868874	-0.199363	0.337854	0.483521	0.359077	-0.129367	0.187235	0.477161	0.00107115	0.979517	0.0251148	0.0553491	0.178414	0.333118	0.00640489	1.57852e-05	0.131428	0.161314	0.350523	0.0362019	0.0668277	1.25489e-05	0.459152	0.200606	0.0577631	0.17198	0.633001	0.487451	0.0616286
best-6	turquoise	-0.299246	0.350417	-0.52138	-0.606794	-0.744	-0.644236	-0.449098	-0.891717	-0.477788	-0.125912	0.0593771	0.584335	0.574663	0.936521	-0.377687	0.211705	0.0573506	0.35075	-0.0814716	-0.0448984	0.157379	0.260194	0.183311	0.0383436	0.0126894	0.000951001	0.00706758	0.0809783	3.49985e-06	0.0612388	0.642183	0.827091	0.0174536	0.0198891	9.40705e-08	0.149227	0.431216	0.832913	0.182867	0.764215	0.868859	0.5605
best-7	turquoise	0.125412	0.284971	0.199946	-0.144351	-0.431883	-0.689048	-0.0303444	-0.622835	-0.795451	-0.720164	-0.321119	0.0963143	0.198651	0.657412	-0.0466032	0.47037	-0.075625	0.332928	0.290854	0.0938507	0.313866	0.643515	0.284709	0.457812	0.593776	0.0948196	0.00315358	0.911175	0.00996233	0.000229431	0.00165361	0.225235	0.722715	0.46079	0.00564875	0.863922	0.0659624	0.780736	0.207665	0.274443	0.729557	0.236479
best-8	yellow	0.134885	0.706295	0.0546532	0.312516	-0.474184	0.019622	-0.292806	-0.601568	-0.0555449	-0.101874	0.666114	0.308293	0.534472	0.5151	-0.135937	-0.238889	-0.333412	0.149114	0.0561156	0.159011	0.267709	0.618442	0.00222668	0.840676	0.238609	0.0635014	0.942501	0.271087	0.013694	0.838109	0.707348	0.00484377	0.245352	0.0329352	0.0411639	0.615682	0.372905	0.206964	0.581518	0.836466	0.556388	0.316138
best-9	turquoise	-0.289784	0.228158	-0.482183	-0.638867	-0.662071	-0.661599	-0.277892	-0.786765	-0.517576	-0.174723	-0.0980189	0.453209	0.36746	0.857375	-0.247584	0.315966	0.0981589	0.439925	0.137669	0.0462399	0.120548	0.276294	0.395384	0.0585607	0.00772114	0.00520546	0.0052491	0.297363	0.000299415	0.040034	0.517497	0.717993	0.0779006	0.161462	2.18914e-05	0.355221	0.233187	0.717605	0.0881593	0.611146	0.864974	0.656532
bet-1	blue	0.0868827	-0.622121	0.388772	0.381721	0.831436	0.552645	0.383922	0.906217	0.361514	0.211369	-0.284318	-0.567781	-0.66505	-0.912898	0.390928	-0.00131893	0.186031	-0.350024	0.00381602	0.0215128	-0.151767	0.74901	0.0100729	0.136692	0.144579	6.55746e-05	0.0264118	0.142084	1.33119e-06	0.168875	0.431965	0.285862	0.0217764	0.00493692	8.08098e-07	0.134341	0.996132	0.490306	0.183837	0.988809	0.936969	0.574736
bet-2	blue	0.581609	-0.105098	0.226197	0.2336	0.338986	0.341675	0.554854	0.970482	0.67282	-0.0441441	-0.162063	-0.469909	-0.447749	-0.948739	0.144618	-0.498099	-0.41804	-0.350878	0.0237504	-0.189819	-0.677595	0.0181151	0.698484	0.399568	0.383894	0.199006	0.195238	0.0256919	4.84322e-10	0.00428833	0.871045	0.548738	0.0662644	0.0820068	2.17657e-08	0.593086	0.0495801	0.10711	0.182695	0.930428	0.481354	0.003925
bgal-1	blue	0.563614	0.396952	0.449065	0.777241	0.169867	0.585301	0.30577	0.453927	0.613465	-0.00124926	0.52628	-0.351326	-0.0664826	-0.552215	0.0179736	-0.618267	-0.543536	-0.239836	0.175483	0.0265074	-0.192228	0.0229845	0.127918	0.0810033	0.000395572	0.529382	0.0172236	0.249436	0.0773722	0.011492	0.996336	0.0362465	0.182099	0.806744	0.0265538	0.947324	0.0106866	0.0295445	0.370955	0.515648	0.922373	0.475701
bgal-2	turquoise	-0.339501	0.358023	-0.352785	-0.501084	-0.670398	-0.605454	-0.56006	-0.932895	-0.518783	-0.106021	0.174838	0.493163	0.47772	0.965541	-0.320153	0.242875	0.0969726	0.556127	-0.0382078	0.0329755	0.305353	0.19828	0.173333	0.180165	0.0480167	0.00448272	0.0129412	0.0240551	1.37425e-07	0.0394916	0.695954	0.517218	0.0522475	0.0612811	1.41229e-09	0.226712	0.364739	0.72089	0.0252843	0.888278	0.903505	0.250116
bgnt-1.1	yellow	0.011334	0.560221	-0.332744	-0.0577054	-0.471657	0.139496	-0.342595	-0.287727	0.344523	0.238871	0.637943	0.238737	0.370523	0.24697	-0.218959	-0.550975	-0.323657	0.251344	-0.274357	-0.035439	-0.1596	0.96677	0.0240059	0.207932	0.831893	0.065124	0.606375	0.193959	0.279872	0.191298	0.372942	0.0078383	0.373218	0.15773	0.356453	0.415216	0.0269663	0.221381	0.347721	0.303803	0.896332	0.55491
bgnt-1.4	turquoise	-0.240188	0.425849	-0.530049	-0.503167	-0.737533	-0.52174	-0.350147	-0.864466	-0.358498	-0.107376	0.178429	0.507172	0.656257	0.886915	-0.260399	0.110762	-0.0170564	0.325477	-0.0220847	0.138364	0.172883	0.370233	0.100047	0.034693	0.0469479	0.00111125	0.0381864	0.183672	1.56248e-05	0.172722	0.692244	0.508511	0.0449433	0.00576326	4.68004e-06	0.330033	0.683002	0.950009	0.218644	0.935297	0.60933	0.521986
bgnt-1.5	blue	0.498166	0.219944	0.144532	0.464367	0.0922008	0.423098	0.596395	0.485714	0.549587	-0.0301381	0.230736	-0.306811	-0.113386	-0.536139	0.106038	-0.493995	-0.453236	-0.408853	0.188645	0.0235599	-0.372591	0.0495445	0.413069	0.593306	0.0699751	0.734149	0.102496	0.0147485	0.0564725	0.0274338	0.911777	0.389919	0.247747	0.67587	0.0322903	0.695907	0.0517904	0.0778806	0.115859	0.48412	0.930984	0.155242
bgnt-1.6	turquoise	-0.0359709	0.513447	-0.293743	-0.331126	-0.672214	-0.460435	-0.425269	-0.694855	-0.218232	-0.178906	0.280724	0.276057	0.596906	0.722098	-0.255528	-0.0060023	-0.181916	0.464207	0.156202	0.267315	0.10909	0.894784	0.0419315	0.269486	0.210288	0.00433638	0.0726979	0.10056	0.00281207	0.416806	0.507359	0.292259	0.300696	0.0146415	0.00158427	0.339482	0.982399	0.50012	0.0700842	0.563473	0.316879	0.687561
bgnt-1.8	yellow	0.417744	0.900351	-0.193538	0.00289836	-0.77494	-0.293423	-0.0589351	-0.445913	0.12335	-0.315254	0.472359	0.112318	0.601687	0.412818	-0.280879	-0.514262	-0.662443	0.265087	0.105306	0.17692	-0.21354	0.107384	2.00315e-06	0.472641	0.9915	0.00042227	0.270032	0.82836	0.0834219	0.649022	0.234299	0.0646703	0.678769	0.0136704	0.112024	0.291982	0.0415517	0.00517134	0.321082	0.697913	0.51216	0.427138
bicd-1	turquoise	-0.35654	0.120435	-0.155605	0.321316	-0.015062	0.257266	-0.113056	-0.553613	-0.246135	0.2232	0.361845	0.183538	0.469675	0.436599	0.0936216	0.166215	0.2705	-0.21953	0.00956986	0.455621	0.585265	0.17525	0.656835	0.564984	0.224933	0.955849	0.336094	0.676765	0.0260947	0.358135	0.406009	0.168457	0.496241	0.0664179	0.0908718	0.730194	0.538402	0.310925	0.41397	0.97194	0.0761348	0.0172323
bigr-1	cyan	-0.327062	-0.0907955	0.0536501	0.377363	0.325639	0.618609	-0.225533	-0.0322323	0.2957	0.54892	0.584223	-0.0283717	0.137286	-0.0723505	-0.0635092	-0.163752	0.249508	-0.25053	-0.231878	0.00229839	0.386811	0.216279	0.738068	0.843567	0.149604	0.218403	0.010631	0.40099	0.905671	0.266158	0.0276607	0.0174803	0.91693	0.612147	0.790028	0.815245	0.544521	0.351373	0.349338	0.38751	0.99326	0.138855
bir-1	blue	0.187582	-0.489838	0.164595	0.0826239	0.575181	0.356943	0.319859	0.938365	0.519988	0.193145	-0.296374	-0.498823	-0.579258	-0.895897	0.186293	-0.198227	0.00343486	-0.252043	-0.0462503	-0.123509	-0.473362	0.48663	0.0541032	0.542425	0.76097	0.0197523	0.174728	0.227163	7.69076e-08	0.0389558	0.473558	0.265019	0.0491977	0.0187012	2.68749e-06	0.489684	0.461766	0.989927	0.346336	0.864944	0.648596	0.0640264
bir-2	brown	-0.376481	-0.716683	0.632598	0.460645	0.872578	0.390492	-0.0663497	0.234666	-0.336864	0.140729	-0.233899	-0.299468	-0.553059	-0.282211	0.483781	0.594315	0.648869	-0.045734	-0.109922	0.110866	0.653547	0.150636	0.00178465	0.008544	0.07255	1.03739e-05	0.134814	0.807124	0.381666	0.202012	0.603167	0.383268	0.259823	0.0262757	0.289603	0.0576088	0.01519	0.00653974	0.866439	0.685292	0.682719	0.00603902
bkip-1	grey	0.0258424	0.127998	-0.145132	0.0756394	-0.120706	0.12855	-0.00957947	-0.0528854	0.0916305	0.145001	0.210428	0.229421	0.0103874	0.041964	-0.0242335	-0.113608	-0.0763883	-0.190446	-0.156824	-0.0848784	-0.136568	0.924315	0.636633	0.591759	0.780695	0.656109	0.635167	0.971912	0.845771	0.735739	0.592097	0.434065	0.392702	0.969544	0.877368	0.929016	0.675268	0.778574	0.479879	0.561902	0.754632	0.614026
bli-1	yellow	0.630332	0.97502	0.0346586	0.0312629	-0.809859	-0.381951	-0.0356005	-0.349386	0.11163	-0.517173	0.403291	0.138431	0.463335	0.34174	-0.419074	-0.542916	-0.830528	0.300154	0.160412	-0.144029	-0.315308	0.00885799	1.5236e-10	0.898603	0.908497	0.000143357	0.144316	0.895861	0.184692	0.68064	0.040216	0.121391	0.609155	0.0706825	0.195148	0.106155	0.0297673	6.79139e-05	0.25868	0.552872	0.594608	0.234215
bli-2	yellow	0.593695	0.965595	0.0332952	0.0163771	-0.817567	-0.411695	-0.0606362	-0.401003	0.0587645	-0.523983	0.394273	0.174367	0.474233	0.392246	-0.402154	-0.497439	-0.796174	0.317961	0.143901	-0.138363	-0.269182	0.0153236	1.39696e-09	0.902574	0.951998	0.000109675	0.113101	0.823478	0.12372	0.82885	0.0372184	0.130747	0.518366	0.0634707	0.132917	0.122545	0.0499306	0.000224273	0.230088	0.594939	0.609332	0.31338
bli-3	yellow	0.770608	0.767225	-0.0407878	0.162927	-0.494331	0.0261301	0.245358	0.243052	0.650723	-0.24283	0.394213	-0.176456	0.339939	-0.248398	-0.483797	-0.836922	-0.899469	-0.0869181	0.274516	-0.13238	-0.662811	0.000476556	0.000522857	0.880782	0.54658	0.0516066	0.923475	0.359703	0.364379	0.00633744	0.364831	0.130812	0.513286	0.197665	0.35359	0.0575992	5.28256e-05	2.12543e-06	0.748911	0.303513	0.625036	0.00513769
bli-4	blue	0.412126	-0.297251	0.0781344	0.0443114	0.374556	0.238013	0.494684	0.943886	0.585194	0.0297731	-0.301111	-0.479999	-0.446839	-0.893512	0.198517	-0.337404	-0.2294	-0.325991	-0.0164359	-0.063648	-0.659093	0.112687	0.263539	0.773634	0.87056	0.152904	0.374713	0.0514142	4.04695e-08	0.017249	0.912841	0.257091	0.0598806	0.0827063	3.12884e-06	0.461099	0.201244	0.392745	0.217875	0.951826	0.814848	0.00548552
bli-5	yellow	0.556802	0.672847	0.012851	0.00240087	-0.557686	-0.312397	0.278326	-0.0370179	0.235182	-0.364381	0.228899	-0.176565	0.06832	0.0513709	-0.486575	-0.518632	-0.684488	0.191767	0.235654	-0.257981	-0.481668	0.0250699	0.00428621	0.962325	0.992959	0.0247915	0.238797	0.296576	0.891737	0.380589	0.165273	0.393808	0.513021	0.801501	0.850141	0.0559714	0.0395592	0.00344453	0.476781	0.379606	0.334704	0.0588702
bli-6	yellow	0.817653	0.934944	0.145436	0.197593	-0.651566	-0.198832	0.160484	-0.020475	0.361975	-0.491715	0.408705	-0.0418653	0.332387	0.00569432	-0.428279	-0.718495	-0.954333	0.103448	0.190408	-0.220384	-0.498139	0.000109338	1.11227e-07	0.590974	0.46323	0.00624715	0.460373	0.55269	0.940005	0.168293	0.0530495	0.116004	0.877654	0.208451	0.983302	0.0979175	0.00171542	9.84005e-09	0.703017	0.479968	0.41211	0.0495587
blmp-1	green	0.822178	0.655341	0.0868093	0.284601	-0.299984	0.174401	0.378227	0.484512	0.744762	-0.20647	0.351586	-0.215827	0.0763447	-0.506757	-0.175595	-0.895692	-0.900323	-0.142678	0.109525	-0.169541	-0.731105	9.28857e-05	0.00585529	0.749215	0.285361	0.258964	0.518283	0.148598	0.0571769	0.000933458	0.442957	0.181754	0.422085	0.778697	0.045148	0.515376	2.72323e-06	2.00693e-06	0.598106	0.686373	0.530185	0.00129174
blos-1	brown	0.076731	-0.504676	0.545919	0.484739	0.760365	0.563502	0.458643	0.696022	0.174362	0.097617	-0.192312	-0.399567	-0.750629	-0.731629	0.351029	0.0558312	0.173516	-0.382421	-0.117958	-0.318276	0.0320361	0.777604	0.0461848	0.0286991	0.0570432	0.000628127	0.0230177	0.0739639	0.00274718	0.518377	0.719105	0.475505	0.125197	0.000806922	0.00127619	0.182494	0.837284	0.520441	0.143782	0.663502	0.2296	0.906243
blos-2	brown	-0.311183	-0.813281	0.509566	0.47226	0.986705	0.56548	0.0736151	0.523265	-0.0663663	0.292272	-0.274412	-0.352736	-0.583412	-0.566962	0.492991	0.437072	0.60523	-0.273961	-0.0706569	0.123898	0.424011	0.240725	0.000127476	0.0437756	0.064734	1.90045e-12	0.0224374	0.786436	0.0375264	0.807076	0.272004	0.303702	0.18023	0.0176755	0.0220099	0.0523423	0.0904828	0.0129838	0.30453	0.794844	0.647558	0.101679
blos-4	brown	0.0117835	-0.445276	0.27439	0.309297	0.690035	0.582394	0.223622	0.776804	0.462111	0.332036	-0.0500267	-0.485723	-0.594587	-0.804358	0.412968	-0.198942	0.122052	-0.111872	-0.160951	0.0304794	-0.14666	0.965453	0.0839171	0.303743	0.243738	0.00309326	0.0179228	0.4051	0.000400529	0.0715275	0.208961	0.854022	0.0564668	0.0151317	0.000172319	0.11188	0.460119	0.652497	0.679982	0.55152	0.910782	0.587819
blos-7	blue	0.10074	-0.604127	0.18855	0.128892	0.622128	0.288476	0.459901	0.803391	0.278727	0.102565	-0.45496	-0.469397	-0.523268	-0.770978	0.200352	0.0563128	0.155398	-0.385675	0.174408	-0.0330318	-0.270407	0.710475	0.0131944	0.484345	0.63426	0.0100717	0.278565	0.0730732	0.000177882	0.295853	0.705446	0.0766164	0.0666007	0.0375248	0.000471706	0.45688	0.835899	0.565509	0.140118	0.518264	0.903341	0.311097
blos-8	blue	0.417621	-0.295685	0.415857	0.420827	0.60276	0.517866	0.505401	0.974761	0.575534	0.0676127	-0.125641	-0.542648	-0.595351	-0.980216	0.229664	-0.326251	-0.193836	-0.381623	0.0122901	-0.171944	-0.412111	0.107499	0.266184	0.109145	0.104549	0.0134595	0.039903	0.0458215	1.63668e-10	0.0196597	0.803518	0.642906	0.0298645	0.0149689	3.01871e-11	0.392186	0.217487	0.471947	0.144691	0.963969	0.524284	0.112701
blos-9	blue	0.0909478	-0.677954	0.378374	0.167064	0.746821	0.297781	0.372334	0.837735	0.172304	0.0493063	-0.496833	-0.548224	-0.704266	-0.795175	0.327635	0.168801	0.220866	-0.288615	0.0561666	-0.0700523	-0.179148	0.737643	0.00389873	0.148428	0.536298	0.00088731	0.262648	0.15555	5.11272e-05	0.523402	0.856104	0.0502545	0.0278986	0.00232255	0.000231423	0.215428	0.532009	0.411064	0.278324	0.836319	0.796565	0.506775
bmk-1	brown	-0.369427	-0.894159	0.234936	0.235909	0.917837	0.531144	0.245513	0.569938	0.0105068	0.373404	-0.370479	-0.319016	-0.605313	-0.583991	0.468923	0.407014	0.638613	-0.423446	-0.169409	0.0281763	0.240665	0.159059	3.0035e-06	0.381102	0.379076	5.44278e-07	0.0342512	0.35939	0.0211707	0.969195	0.154272	0.157783	0.228458	0.012968	0.0175361	0.0669135	0.117668	0.00775329	0.102184	0.530511	0.917501	0.369255
bmy-1	brown	-0.243945	-0.672967	0.594751	0.616516	0.96334	0.657223	0.1342	0.503527	-0.0143206	0.287102	-0.119208	-0.378373	-0.638287	-0.575751	0.493283	0.320156	0.50546	-0.267813	-0.0974877	0.0523132	0.433934	0.362564	0.00427675	0.0150966	0.010975	2.16575e-09	0.00566744	0.620242	0.0467653	0.95802	0.280964	0.660134	0.14843	0.00779463	0.0196028	0.0521811	0.226708	0.0457922	0.315942	0.719463	0.847422	0.093088
bnc-1	turquoise	-0.226758	0.254994	-0.388047	-0.37263	-0.508657	-0.258825	-0.37489	-0.614815	-0.231137	0.0151556	0.150111	0.631536	0.510578	0.627871	-0.48257	0.0616034	0.0357586	-0.0939849	-0.288064	-0.437221	0.107058	0.398369	0.340528	0.137489	0.155196	0.0442164	0.33307	0.152508	0.0112609	0.389071	0.955575	0.578965	0.00869002	0.0432887	0.00920922	0.0583292	0.820704	0.895401	0.729184	0.279284	0.09036	0.693114
bpl-1	red	-0.152478	-0.432637	-0.339697	-0.132512	0.36369	0.470314	0.0656376	0.623787	0.634713	0.583047	0.00235768	0.0179809	-0.173781	-0.613117	0.138975	-0.310467	0.148962	-0.395921	-0.445424	-0.153194	-0.403723	0.572924	0.0941807	0.198004	0.624688	0.166137	0.0659985	0.809158	0.00981637	0.00825903	0.0177637	0.993086	0.947303	0.519794	0.0115522	0.607734	0.241866	0.581907	0.129002	0.0838021	0.571102	0.120955
bpnt-1	grey	-0.556938	-0.298691	0.264874	0.548877	0.482171	0.490895	-0.364377	-0.341835	-0.328206	0.379532	0.303194	0.0785316	0.108321	0.219441	0.17057	0.430013	0.607087	-0.155183	-0.0817009	0.310617	0.873548	0.025027	0.261123	0.321485	0.0276752	0.0585681	0.053508	0.165278	0.195015	0.214581	0.147088	0.253651	0.772511	0.689661	0.414164	0.527655	0.0964182	0.0126348	0.566054	0.763569	0.241627	9.86012e-06
bra-1	blue	0.298852	-0.318585	0.524489	0.575751	0.700126	0.596751	0.383887	0.867832	0.489109	0.1253	-0.0295478	-0.449229	-0.566517	-0.9152	0.402311	-0.243897	-0.0823644	-0.315539	-0.0430484	-0.0482381	-0.174142	0.260853	0.229123	0.0370027	0.0196028	0.00252859	0.0146739	0.142124	1.32255e-05	0.0545167	0.643815	0.913499	0.0808793	0.0221376	6.74165e-07	0.122385	0.36266	0.761701	0.233854	0.874222	0.859192	0.518913
bra-2	blue	0.0483286	-0.710664	0.253475	0.0699203	0.716424	0.315686	0.38259	0.856584	0.227838	0.118482	-0.514149	-0.358748	-0.691375	-0.810463	0.398571	0.129493	0.232504	-0.307639	-0.126219	-0.149022	-0.239453	0.85893	0.00203107	0.343511	0.796941	0.00179472	0.233624	0.143591	2.2706e-05	0.396065	0.662091	0.0416043	0.172401	0.00301293	0.000140443	0.126229	0.632666	0.386194	0.246407	0.641365	0.581752	0.371744
brap-2	brown	-0.352912	-0.70624	0.473114	0.6143	0.947196	0.648906	0.104535	0.361257	-0.0987494	0.33638	-0.111754	-0.355098	-0.420886	-0.447003	0.448531	0.420165	0.617716	-0.401582	-0.0362016	0.234865	0.56287	0.179997	0.0022292	0.0641848	0.0113487	2.66787e-08	0.00653563	0.70003	0.169202	0.715972	0.202701	0.680302	0.177126	0.104496	0.0825802	0.0814092	0.105154	0.0107766	0.123128	0.894112	0.381251	0.0232057
brc-1	blue	0.198747	-0.397129	0.188041	0.232358	0.59338	0.440656	0.476095	0.838629	0.464498	0.190872	-0.205374	-0.522622	-0.538619	-0.835272	0.245056	-0.202507	-0.00513114	-0.344339	0.0463693	-0.0108652	-0.33206	0.46057	0.127732	0.485545	0.386501	0.0153918	0.0875705	0.0622947	4.93109e-05	0.0698855	0.478878	0.445436	0.0378035	0.031349	5.64201e-05	0.360313	0.451951	0.984953	0.191551	0.864599	0.968144	0.208926
brc-2	brown	-0.237082	-0.73595	0.427849	0.478687	0.939779	0.60407	0.152077	0.569848	0.0273365	0.321364	-0.225144	-0.474357	-0.55664	-0.612649	0.474753	0.321676	0.516457	-0.29197	0.0949341	0.266533	0.318314	0.37664	0.00115367	0.098292	0.0606842	6.56277e-08	0.0132056	0.573945	0.0211957	0.919952	0.224861	0.401826	0.063392	0.0251213	0.0116335	0.0631405	0.224386	0.0405416	0.272522	0.726546	0.318351	0.229541
brd-1	blue	0.189373	-0.558638	0.325	0.302746	0.733611	0.47317	0.407754	0.944148	0.430751	0.161833	-0.306323	-0.544692	-0.591362	-0.931799	0.281015	-0.0797894	0.0785599	-0.383628	0.0210617	-0.028142	-0.288226	0.482404	0.0244941	0.21936	0.254388	0.00121873	0.064149	0.116938	3.91945e-08	0.0957851	0.549312	0.248538	0.029132	0.0158344	1.53473e-07	0.291739	0.768959	0.772431	0.142416	0.938289	0.917601	0.279001
bre-1	turquoise	-0.21064	0.487479	-0.0906222	-0.0205196	-0.535395	-0.315956	-0.503866	-0.920474	-0.457695	-0.121571	0.392945	0.558713	0.615078	0.868467	-0.324538	0.154557	0.00812795	0.247671	-0.0781145	-0.0104741	0.497456	0.433591	0.0554494	0.738551	0.939874	0.0325769	0.233203	0.0465937	4.36265e-07	0.0746399	0.653786	0.132166	0.0244708	0.0112163	1.28093e-05	0.220053	0.56764	0.976167	0.355046	0.77369	0.96929	0.0499216
bre-2	red	-0.748343	-0.560923	-0.167328	0.047368	0.441971	0.321143	-0.0610877	-0.254934	-0.286868	0.543063	0.0328698	0.0548637	-0.135623	0.211374	0.259001	0.525923	0.774687	-0.130681	0.0812493	0.333947	0.614971	0.000854431	0.0237917	0.535645	0.861709	0.0865193	0.225198	0.822183	0.340645	0.281374	0.0297145	0.903813	0.84007	0.616504	0.431954	0.332729	0.0363962	0.000425289	0.629523	0.764842	0.206191	0.0112345
bre-3	blue	0.401612	0.0836168	-0.313341	-0.418507	-0.205329	-0.160213	0.203854	0.584237	0.643122	0.0504707	-0.0860782	-0.244759	-0.15982	-0.478537	-0.290592	-0.559189	-0.444835	0.0123882	0.0460424	-0.224857	-0.904849	0.123097	0.758177	0.237305	0.106678	0.445536	0.553369	0.448884	0.0174771	0.00719943	0.85274	0.751265	0.360914	0.554356	0.0607762	0.274895	0.0243232	0.0842608	0.963681	0.865546	0.402441	1.46767e-06
bre-4	grey	-0.197603	-0.232247	0.584597	0.61527	0.48876	0.372768	-0.260072	-0.117891	-0.352844	0.0471325	0.0889847	0.0457608	-0.0614293	0.0305065	0.0763639	0.403756	0.357415	-0.166452	0.0951273	0.0145173	0.700558	0.463207	0.386734	0.017391	0.0111838	0.0547155	0.155031	0.330662	0.663683	0.180087	0.862391	0.743126	0.866361	0.821203	0.910702	0.778643	0.120923	0.174117	0.537815	0.726009	0.957444	0.00250643
bre-5	brown	-0.47951	-0.780652	0.202951	0.352914	0.866328	0.590215	-0.163707	0.349781	-0.0352658	0.475112	-0.185977	-0.149434	-0.209394	-0.406034	0.332211	0.402219	0.689353	-0.408914	-0.182109	0.213964	0.45416	0.0601789	0.000358575	0.450938	0.179995	1.42558e-05	0.0160904	0.544635	0.184162	0.896836	0.0629135	0.490433	0.580698	0.436378	0.118641	0.208707	0.122479	0.00313484	0.115799	0.499659	0.426199	0.0772012
brf-1	brown	-0.206363	-0.817754	0.279923	0.331599	0.924429	0.56619	0.297962	0.719976	0.144074	0.337345	-0.354912	-0.405271	-0.605405	-0.740664	0.506447	0.261384	0.489886	-0.424019	-0.104413	0.122858	0.103899	0.443198	0.000108948	0.293698	0.209598	3.08567e-07	0.0222318	0.262345	0.0016605	0.594491	0.201328	0.177369	0.119401	0.0129506	0.00103113	0.0453014	0.32814	0.0540759	0.101672	0.700365	0.650338	0.701776
bris-1	blue	0.0391947	-0.501885	0.00587769	-0.198985	0.439332	0.194872	0.251738	0.783285	0.428767	0.22807	-0.342513	-0.267625	-0.633376	-0.712354	0.21373	-0.134631	0.074151	-0.0704638	-0.142594	-0.27345	-0.478544	0.885409	0.047604	0.982764	0.460021	0.0886382	0.469534	0.346941	0.000332015	0.097494	0.395571	0.194073	0.316296	0.00843834	0.00195923	0.426719	0.619108	0.784915	0.795394	0.598323	0.305468	0.0607723
bro-1	pink	-0.104985	0.270368	-0.105253	0.0420057	-0.107557	0.273671	-0.39933	-0.0873398	0.292337	0.310654	0.476915	-0.106857	0.0766056	0.0646783	-0.182404	-0.34053	-0.102617	0.386919	-0.0440668	0.0839799	-0.0256523	0.698795	0.311169	0.698059	0.877247	0.691751	0.305063	0.125442	0.747729	0.271891	0.241567	0.0617816	0.693665	0.777959	0.8119	0.498953	0.196836	0.705301	0.138735	0.871269	0.757156	0.92487
brp-1	turquoise	-0.597001	0.0899349	-0.717334	-0.733384	-0.555439	-0.46308	-0.570506	-0.793352	-0.309735	0.263726	0.133515	0.545803	0.48022	0.845272	-0.305758	0.215221	0.313458	0.406002	-0.138384	0.07799	0.178394	0.0146217	0.740471	0.0017595	0.00122522	0.0255041	0.0708575	0.0210133	0.00024495	0.243037	0.323667	0.622046	0.0287398	0.0597463	3.74304e-05	0.249457	0.423422	0.237121	0.118672	0.609279	0.774042	0.508595
btb-10	blue	0.326743	-0.349517	0.642072	0.625206	0.742749	0.578919	0.518371	0.852266	0.341524	0.00565215	-0.138832	-0.556842	-0.713355	-0.890209	0.36362	-0.11459	-0.0561173	-0.326998	0.0762455	-0.129217	-0.116151	0.216754	0.184516	0.00732552	0.00960195	0.000980429	0.0187869	0.0396763	2.76114e-05	0.195448	0.983425	0.608107	0.0250573	0.00191767	3.83984e-06	0.166224	0.672605	0.836461	0.216374	0.778978	0.633398	0.668381
btb-11	blue	0.254031	-0.419359	0.599326	0.612852	0.795625	0.635572	0.401144	0.869603	0.36439	0.0831696	-0.138514	-0.54325	-0.632849	-0.912555	0.373353	-0.10563	0.0167735	-0.385841	-0.0107148	-0.0897198	-0.0872271	0.342417	0.105892	0.0141435	0.0115981	0.000228182	0.0081455	0.123576	1.20931e-05	0.165262	0.759435	0.608938	0.0296471	0.00850984	8.29869e-07	0.154333	0.697026	0.950837	0.139934	0.968585	0.741071	0.748045
btb-12	blue	-0.00803657	-0.344561	0.294003	0.539331	0.679551	0.689507	0.306677	0.590517	0.311166	0.295265	0.0137958	-0.378604	-0.4883	-0.662363	0.551314	-0.0804602	0.146221	-0.253861	-0.0311553	0.224724	0.0361131	0.976435	0.191246	0.269042	0.0310827	0.00378348	0.00312539	0.247963	0.0160227	0.240752	0.266896	0.959558	0.148161	0.054978	0.0051787	0.0268529	0.767067	0.588951	0.342752	0.908811	0.402726	0.89437
btb-14	blue	0.037584	-0.0381702	0.478315	0.70547	0.516316	0.774225	0.0207263	0.331292	0.337455	0.245292	0.378836	-0.384567	-0.181232	-0.438508	0.0289802	-0.230745	0.00515045	-0.194169	0.0512396	-0.0531132	0.25496	0.890091	0.888387	0.0609135	0.00226525	0.0406061	0.000430862	0.93927	0.210045	0.201172	0.359835	0.147892	0.141359	0.501761	0.0893077	0.915155	0.3899	0.984897	0.471171	0.85052	0.845114	0.340594
btb-16	turquoise	-0.63111	0.165527	-0.380602	-0.28277	-0.379231	-0.218198	-0.602783	-0.941118	-0.463734	0.245473	0.341362	0.469421	0.474547	0.915539	-0.242057	0.311273	0.381866	0.378488	-0.0459891	0.171724	0.578455	0.00874926	0.540108	0.145857	0.288607	0.147436	0.41688	0.013455	5.62732e-08	0.0704082	0.35947	0.195674	0.0665853	0.0632708	6.56124e-07	0.366406	0.240582	0.144413	0.148296	0.8657	0.524823	0.0189047
btb-17	turquoise	-0.476968	0.232943	-0.172434	-0.235277	-0.427136	-0.379111	-0.591379	-0.962382	-0.616379	-0.0183573	0.226927	0.422036	0.449702	0.945978	-0.266885	0.381181	0.284581	0.434043	0.0263779	0.0929455	0.601116	0.0617488	0.385271	0.523084	0.380392	0.0989154	0.147574	0.0158306	2.58778e-09	0.0109978	0.946201	0.398008	0.103453	0.0805204	3.11921e-08	0.317687	0.145195	0.285397	0.0929965	0.922751	0.732075	0.0137837
btb-18	turquoise	-0.289296	0.178352	-0.661512	-0.758079	-0.651166	-0.682149	-0.474801	-0.655555	-0.344454	-0.0215797	-0.0742749	0.365867	0.522685	0.745051	-0.235766	0.196674	0.0979454	0.428965	0.0752724	0.325159	-0.0416509	0.277139	0.508697	0.00525719	0.000666857	0.00628983	0.00360191	0.0631102	0.00583363	0.191392	0.936774	0.784564	0.163427	0.0377765	0.000926863	0.379373	0.465354	0.718196	0.097323	0.781735	0.21912	0.878277
btb-19	brown	-0.302934	-0.762	0.461942	0.394944	0.942378	0.585697	0.122015	0.579919	0.0664906	0.35216	-0.19364	-0.430491	-0.699336	-0.616712	0.435147	0.286832	0.539519	-0.203873	-0.143856	-0.0249776	0.297992	0.254079	0.000601575	0.0716452	0.130035	4.85276e-08	0.0171301	0.652598	0.0185351	0.806721	0.180992	0.472404	0.0960082	0.00256957	0.0109424	0.0920749	0.281437	0.0310126	0.44884	0.595054	0.926842	0.262294
btb-2	turquoise	-0.387453	0.246287	-0.321479	-0.424286	-0.569424	-0.590238	-0.470676	-0.966989	-0.68089	-0.165056	0.0295317	0.471407	0.513963	0.988351	-0.229394	0.431077	0.217992	0.399959	0.0433594	0.156778	0.442939	0.138145	0.357828	0.224685	0.101433	0.0213138	0.0160851	0.0657619	1.04974e-09	0.00368903	0.541278	0.913546	0.0652865	0.0416904	7.56934e-13	0.392758	0.0955069	0.417331	0.124793	0.87332	0.562017	0.085751
btb-20	turquoise	-0.794632	-0.42074	-0.043718	-0.0526732	0.221517	-0.0397032	-0.473761	-0.644884	-0.697437	0.23146	-0.0688769	0.239905	0.14698	0.609166	0.120233	0.763038	0.804061	0.108364	-0.139471	0.261412	0.86148	0.000235387	0.104629	0.872281	0.846383	0.40965	0.883932	0.0637709	0.00699181	0.00267019	0.388392	0.799913	0.370815	0.586997	0.0122529	0.657379	0.000585217	0.00017401	0.689544	0.606441	0.328086	1.80488e-05
btb-22	green	0.409067	0.175	0.319477	0.00292611	-0.106418	-0.357118	-0.0329788	0.18451	0.0144545	-0.397641	-0.154249	-0.367592	-0.121851	-0.120051	-0.0417474	-0.0425141	-0.334176	0.467002	0.55769	0.25297	-0.23453	0.11565	0.516824	0.227749	0.991419	0.694867	0.1745	0.903496	0.493924	0.957628	0.127197	0.568422	0.1613	0.653035	0.657868	0.877996	0.875772	0.205861	0.0681919	0.0247902	0.344507	0.381951
btb-4	turquoise	-0.537418	-0.38978	0.263228	0.334446	0.449556	0.161409	-0.0897831	-0.365677	-0.604839	0.105485	-0.0973005	-0.184028	-0.103641	0.295587	0.289846	0.682705	0.655231	0.0416919	0.28191	0.47891	0.836485	0.0318023	0.135589	0.324615	0.205473	0.0806311	0.550374	0.740895	0.163662	0.0130581	0.697425	0.719982	0.495072	0.702487	0.266349	0.276186	0.003564	0.00586646	0.878158	0.290139	0.0605469	5.37582e-05
btb-5	grey	-0.264075	-0.263797	0.571046	0.405697	0.472265	0.22399	-0.32785	-0.0540757	-0.266593	0.0478609	0.0793195	-0.178331	-0.251799	-0.00215911	0.345542	0.350113	0.356911	0.382644	0.0269781	0.244038	0.629039	0.323003	0.32353	0.0208647	0.118976	0.0647312	0.404306	0.215109	0.84234	0.318237	0.860283	0.770286	0.508748	0.346821	0.993668	0.189901	0.183718	0.174769	0.143528	0.920999	0.362375	0.00904123
btb-6	blue	0.273156	-0.420579	0.57676	0.626045	0.796097	0.60808	0.511724	0.871178	0.347963	0.048703	-0.180499	-0.615399	-0.627415	-0.915351	0.427726	-0.0808551	0.0120392	-0.378424	0.096443	0.0477385	-0.085813	0.30601	0.104776	0.0193399	0.00947694	0.000224816	0.0124512	0.0427429	1.11552e-05	0.18661	0.857848	0.503522	0.011162	0.00927554	6.6608e-07	0.0983991	0.765953	0.964704	0.148371	0.722358	0.860637	0.752009
btb-7	brown	0.00771628	-0.653316	0.544948	0.473557	0.903304	0.536768	0.382367	0.77704	0.161653	0.134079	-0.31173	-0.535956	-0.721139	-0.8063	0.505085	0.161048	0.28959	-0.2769	-0.0137061	0.02158	0.0895485	0.977374	0.00606297	0.0290411	0.0639016	1.63588e-06	0.0320495	0.143844	0.000397843	0.549763	0.620559	0.239856	0.0323607	0.00161834	0.000161587	0.0459798	0.551278	0.276629	0.299161	0.95982	0.936773	0.74155
btb-8	blue	0.362992	-0.30223	0.581664	0.636048	0.713785	0.60944	0.534205	0.882701	0.426217	0.0133698	-0.119468	-0.563146	-0.607632	-0.931441	0.377141	-0.202563	-0.113545	-0.374814	0.0749823	-0.0643707	-0.167968	0.167012	0.255239	0.0181017	0.00808302	0.00190007	0.0122033	0.0330392	5.97637e-06	0.0997219	0.960805	0.659436	0.0231236	0.0125338	1.59046e-07	0.149864	0.451824	0.675439	0.152599	0.782557	0.81278	0.534064
btb-9	turquoise	-0.657898	-0.0255136	-0.143416	-0.104826	-0.124342	-0.0826776	-0.626288	-0.835811	-0.555354	0.212843	0.237668	0.422159	0.387165	0.795549	-0.0597875	0.482086	0.513761	0.293476	0.0100567	0.224691	0.763774	0.00560121	0.925276	0.596194	0.699233	0.64637	0.760819	0.0094409	5.52247e-05	0.0255314	0.428685	0.375426	0.103342	0.138463	0.000228727	0.825913	0.058619	0.0417846	0.269942	0.970513	0.402797	0.000573828
btbd-10	blue	0.0615183	-0.261283	-0.477484	-0.592768	-0.0217978	-0.119248	0.206843	0.556072	0.485602	0.207991	-0.328058	-0.188505	-0.241351	-0.439966	-0.114805	-0.282904	-0.0855878	0.000422693	0.00843511	-0.142439	-0.742272	0.820948	0.328335	0.0614276	0.015525	0.936136	0.660027	0.442115	0.0253016	0.0565376	0.439528	0.2148	0.48445	0.36785	0.088126	0.672024	0.28837	0.752641	0.99876	0.975267	0.598724	0.000991836
btf-1	blue	-0.181854	-0.803832	-0.0436533	-0.0944795	0.676265	0.258383	0.340871	0.716069	0.165357	0.265039	-0.569712	-0.353335	-0.524483	-0.670554	0.414857	0.222996	0.415448	-0.323057	-0.0852918	0.112492	-0.18788	0.50027	0.000175324	0.872468	0.727809	0.0040236	0.333926	0.19636	0.0018086	0.540529	0.321173	0.0212336	0.17944	0.0370053	0.00446996	0.110086	0.406449	0.109529	0.222288	0.753472	0.678297	0.485926
bub-1	brown	-0.101004	-0.731442	0.36777	0.422752	0.914185	0.657044	0.324301	0.778789	0.254651	0.318306	-0.2446	-0.395486	-0.613312	-0.810083	0.450667	0.137604	0.375384	-0.486247	-0.16355	-0.0336281	0.0606861	0.709746	0.00128174	0.161081	0.102807	7.30676e-07	0.00568502	0.220411	0.000378408	0.341199	0.229554	0.361237	0.129461	0.0115184	0.000142271	0.0797937	0.611315	0.151925	0.0561617	0.545026	0.901604	0.823335
bub-3	blue	0.239084	-0.517695	0.139345	0.0166428	0.541309	0.247297	0.473613	0.934023	0.412228	0.0736297	-0.460538	-0.443231	-0.613931	-0.875903	0.245621	-0.110076	-0.00509702	-0.307414	-0.0298697	-0.142924	-0.506577	0.372504	0.03998	0.606769	0.95122	0.0303518	0.355797	0.0638658	1.2242e-07	0.112588	0.786394	0.072625	0.0855207	0.0114118	8.70046e-06	0.359171	0.684872	0.985053	0.24677	0.91256	0.597468	0.0452369
bud-13	brown	-0.278997	-0.706873	0.558152	0.647336	0.969128	0.657999	0.150638	0.435105	-0.0949278	0.26474	-0.162966	-0.363946	-0.500756	-0.51745	0.480447	0.406333	0.566528	-0.39877	-0.0560346	0.146022	0.521336	0.295366	0.00219994	0.0246456	0.00671075	6.60519e-10	0.00559131	0.577617	0.0921094	0.726563	0.321739	0.546482	0.165817	0.0481868	0.0400909	0.0596083	0.118344	0.0221344	0.126022	0.836699	0.589462	0.0383631
bud-31	brown	-0.277942	-0.72279	0.501233	0.52025	0.960152	0.645532	0.215886	0.53139	-0.00656024	0.287474	-0.216486	-0.411192	-0.648833	-0.593105	0.561105	0.334472	0.52968	-0.24229	-0.0289834	0.1138	0.39509	0.297272	0.00156005	0.0479397	0.0388399	3.84914e-09	0.00691662	0.421956	0.0341527	0.980763	0.280313	0.420635	0.113586	0.00654369	0.0154515	0.0237364	0.205435	0.0348428	0.365932	0.915145	0.674746	0.12988
bus-1	yellow	0.213256	0.819469	-0.250866	-0.0558058	-0.746589	-0.215444	0.0239427	-0.578338	0.0444758	-0.20817	0.503466	0.264635	0.463124	0.540035	-0.160659	-0.390228	-0.507558	0.317303	0.127736	0.0763595	-0.0660708	0.427769	0.000102468	0.348669	0.837358	0.000892412	0.422929	0.929866	0.0189347	0.870084	0.439128	0.046796	0.321938	0.0708277	0.0308209	0.552251	0.135101	0.0447534	0.231108	0.637328	0.778656	0.80792
bus-12	yellow	0.208575	0.76856	-0.151512	0.101038	-0.575795	0.0541997	-0.0935383	-0.388954	0.211951	-0.0193303	0.637231	0.27386	0.285417	0.332937	-0.125268	-0.517969	-0.50119	0.254634	-0.0487585	-0.0716728	-0.124646	0.438217	0.000504159	0.575385	0.709653	0.0195913	0.841983	0.730426	0.136492	0.430668	0.943354	0.00792963	0.304715	0.283922	0.207652	0.643898	0.0398568	0.047962	0.341234	0.857687	0.791954	0.645559
bus-17	blue	0.760575	0.565457	0.0844028	0.29367	-0.211183	0.214195	0.429941	0.498377	0.667691	-0.230189	0.229476	-0.363366	0.0484765	-0.518632	-0.0267519	-0.780768	-0.811799	-0.0492242	0.255257	0.0719783	-0.647606	0.000624668	0.0224441	0.755968	0.26961	0.432381	0.425688	0.0964803	0.0494331	0.00470828	0.391073	0.392585	0.166543	0.858503	0.0395594	0.921659	0.000357371	0.000134163	0.856341	0.340012	0.791085	0.00668041
bus-18	yellow	0.252791	0.687345	-0.407203	0.037031	-0.520773	0.130531	-0.0958848	-0.131509	0.598361	0.249726	0.695693	0.0768096	0.545159	0.0891854	-0.596179	-0.764829	-0.535492	-0.037868	0.144347	0.0173065	-0.378347	0.344858	0.00325982	0.117482	0.891699	0.0386095	0.629918	0.723907	0.627334	0.0143406	0.350936	0.00276536	0.777381	0.0289665	0.742565	0.014794	0.000557829	0.0325394	0.889265	0.593785	0.949277	0.14846
bus-19	turquoise	0.315569	0.788133	-0.362276	-0.430287	-0.947085	-0.665268	-0.129343	-0.586491	-0.149683	-0.454079	0.126463	0.319858	0.546252	0.632419	-0.366506	-0.26192	-0.559135	0.418221	0.157032	-0.00129251	-0.290588	0.233807	0.000287352	0.167914	0.0961828	2.70637e-08	0.0049177	0.633064	0.0169436	0.580061	0.0772605	0.640715	0.227165	0.0285821	0.00856861	0.162636	0.327112	0.0243401	0.106942	0.561376	0.99621	0.274902
bus-2	turquoise	-0.0118255	0.450108	-0.396822	-0.14141	-0.455219	-0.122133	-0.225132	-0.397582	0.0887483	0.0593593	0.302443	0.172947	0.623596	0.370627	-0.246433	-0.265959	-0.206405	0.241308	0.188822	0.370962	0.0114154	0.96533	0.0802146	0.128054	0.601395	0.0764271	0.65228	0.401851	0.127258	0.743787	0.827142	0.254888	0.521829	0.00984548	0.157604	0.357535	0.319434	0.443104	0.367937	0.483703	0.157199	0.966532
bus-4	yellow	0.577171	0.936364	-0.113572	-0.0157293	-0.783171	-0.33517	0.0838789	-0.311931	0.158843	-0.440921	0.365088	0.0260229	0.46918	0.29806	-0.317629	-0.576959	-0.791128	0.262546	0.210366	0.0368137	-0.35648	0.0192338	9.56663e-08	0.675365	0.953895	0.000333122	0.204432	0.75744	0.239537	0.556813	0.0873579	0.164393	0.923788	0.0667439	0.262179	0.230601	0.0192886	0.000262339	0.325916	0.434205	0.892331	0.175327
bus-5	yellow	0.524657	0.960693	-0.0640506	0.018343	-0.78614	-0.256505	-0.159522	-0.359436	0.198331	-0.352044	0.511046	0.167861	0.506728	0.343421	-0.384214	-0.593486	-0.774538	0.313971	0.106095	-0.0726583	-0.30421	0.0369313	3.50323e-09	0.813696	0.946243	0.000305068	0.337575	0.555105	0.17152	0.461528	0.181145	0.0430653	0.534328	0.045162	0.192816	0.141756	0.0153689	0.000427082	0.236313	0.695751	0.789153	0.251984
bus-8A	yellow	0.373641	0.681731	-0.308258	0.0884305	-0.5205	0.101303	-0.0146736	-0.150306	0.412966	-0.0145102	0.490385	0.390167	0.678446	0.0853586	-0.289787	-0.657948	-0.574422	-0.366548	-0.26088	-0.156583	-0.303921	0.153989	0.00363065	0.245409	0.744676	0.0387297	0.708921	0.956987	0.578465	0.111883	0.957465	0.0537948	0.135167	0.0038629	0.753284	0.276287	0.00559632	0.0199531	0.162585	0.329107	0.562511	0.252457
bus-8B	yellow	0.431986	0.89778	-0.172838	0.109181	-0.64733	0.039783	-0.0631013	-0.230848	0.423228	-0.119466	0.624283	0.128189	0.501483	0.178395	-0.265472	-0.737675	-0.725876	0.207306	0.0519454	0.00541367	-0.309748	0.0947321	2.37745e-06	0.522096	0.687312	0.00671146	0.8837	0.816413	0.389682	0.10238	0.659442	0.00974092	0.636126	0.0478107	0.508592	0.320353	0.00110752	0.00145563	0.441071	0.848483	0.984125	0.243016
byn-1	turquoise	-0.607153	0.0342666	-0.440661	-0.564386	-0.452737	-0.52088	-0.568083	-0.906438	-0.615267	0.0753103	0.0157749	0.498929	0.391215	0.946353	-0.271748	0.48127	0.415355	0.419256	-0.0237923	0.0674493	0.433733	0.0126225	0.899745	0.0875672	0.0227571	0.0782496	0.0385625	0.0216909	1.31017e-06	0.0111844	0.781628	0.953761	0.0491415	0.13403	2.97377e-08	0.30861	0.05911	0.109617	0.105988	0.930305	0.803985	0.093257
C01A2.1	blue	0.15391	-0.17235	0.0981738	0.201326	0.339713	0.445923	0.0892411	0.588691	0.504823	0.19048	0.0282805	-0.233762	-0.140132	-0.60671	0.299692	-0.313772	-0.105192	-0.108589	-0.0179427	0.136073	-0.236309	0.569281	0.52329	0.717564	0.454649	0.197982	0.0834142	0.742409	0.0164354	0.046111	0.479799	0.917197	0.383557	0.60472	0.012705	0.25945	0.236626	0.698227	0.688929	0.947415	0.615325	0.378245
C01A2.2	turquoise	-0.434662	0.220086	0.062203	0.365926	-0.0402911	0.289014	-0.451526	-0.695754	-0.262827	0.268599	0.617129	0.237469	0.369483	0.579934	-0.0250733	0.158133	0.27307	0.147491	-0.0214264	0.267531	0.751009	0.0924793	0.412758	0.818986	0.163353	0.882224	0.27763	0.0791507	0.00276197	0.325379	0.314471	0.0108733	0.375839	0.158991	0.0185312	0.926562	0.5586	0.306168	0.585681	0.937222	0.316472	0.000799225
C01A2.4	turquoise	-0.810048	-0.325835	-0.651472	-0.699316	-0.170538	-0.289576	-0.549869	-0.598567	-0.394645	0.414752	-0.103398	0.438646	0.246946	0.653974	-0.0497202	0.465976	0.640768	0.342268	-0.131718	0.211858	0.328324	0.000142442	0.218109	0.00625714	0.00257059	0.527732	0.276654	0.0273382	0.0142981	0.130352	0.110186	0.703154	0.0891952	0.356503	0.0059949	0.854908	0.068882	0.00748452	0.194413	0.626783	0.430876	0.214407
C01A2.6	turquoise	-0.463239	0.141612	-0.224575	0.0743737	-0.135867	0.153194	-0.246379	-0.650601	-0.235688	0.317508	0.437523	0.598789	0.300066	0.562213	0.144636	0.14343	0.279577	0.0364214	-0.24863	0.101992	0.546047	0.0707483	0.600872	0.403047	0.784283	0.615863	0.571102	0.357643	0.0063506	0.379535	0.23079	0.0901126	0.0142529	0.258826	0.0234022	0.59304	0.596156	0.294319	0.893473	0.353125	0.707024	0.0286539
C01B10.11	blue	0.714145	0.540018	0.163531	0.472984	-0.0848529	0.404254	0.296335	0.53974	0.806015	-0.0317305	0.472682	-0.285949	0.0879589	-0.597097	-0.081214	-0.871904	-0.763659	-0.229678	0.0704493	-0.0187745	-0.564957	0.00188538	0.0308273	0.545072	0.0642686	0.754704	0.120421	0.265085	0.0309306	0.000163128	0.907134	0.0644627	0.282986	0.745996	0.0146017	0.764941	1.07442e-05	0.00057559	0.392157	0.795435	0.94498	0.0225898
C01B10.3	blue	0.596615	0.350303	0.571276	0.846061	0.225074	0.530228	0.24327	0.457774	0.507135	-0.0911214	0.446479	-0.347123	-0.0136893	-0.564256	-0.0644835	-0.545908	-0.511548	-0.3587	0.0764308	-0.0636882	-0.121071	0.0147025	0.183464	0.0208015	3.6194e-05	0.401975	0.0346204	0.363934	0.0745837	0.0449611	0.737159	0.0829839	0.187747	0.959869	0.0227951	0.812457	0.0287029	0.0428261	0.172462	0.778454	0.814733	0.655129
C01B10.44	turquoise	-0.377917	0.236172	-0.456795	-0.593101	-0.647093	-0.659235	-0.411655	-0.913173	-0.599061	-0.13943	-0.032572	0.497758	0.480572	0.964077	-0.334515	0.372889	0.178572	0.403706	0.08384	0.0398861	0.27506	0.148959	0.378529	0.0752859	0.0154523	0.00673818	0.00547188	0.11314	7.91e-07	0.0141974	0.60655	0.904681	0.0497612	0.0595323	1.88234e-09	0.205373	0.154887	0.508165	0.120973	0.75755	0.883401	0.302516
C01B10.6	turquoise	-0.371097	0.384802	-0.60356	-0.629438	-0.731031	-0.51133	-0.524412	-0.841623	-0.248737	0.099048	0.281547	0.570591	0.540013	0.875309	-0.38283	0.0180248	0.0417095	0.470942	-0.117412	-0.0351884	0.108138	0.157036	0.141096	0.013304	0.00898438	0.00129395	0.0429299	0.0370355	4.36159e-05	0.352911	0.715146	0.290787	0.0209898	0.0308292	8.98159e-06	0.143318	0.947174	0.878106	0.0655887	0.664974	0.897061	0.690162
C01B10.7	turquoise	0.334403	0.103079	0.25059	-0.0309588	-0.0830818	-0.327362	0.043522	0.11878	-0.163005	-0.434797	-0.277292	-0.40954	-0.0768875	-0.0708916	-0.213634	0.0108647	-0.217994	0.16176	0.104665	-0.0293019	-0.163088	0.205535	0.704031	0.349217	0.909384	0.759682	0.215832	0.872849	0.661289	0.546385	0.0923664	0.298449	0.115188	0.777161	0.794176	0.426932	0.968145	0.417327	0.549495	0.699674	0.914216	0.546178
C01B10.9	blue	-0.0590765	-0.730842	0.303494	0.263759	0.850244	0.48173	0.284299	0.833756	0.274312	0.27795	-0.36085	-0.47022	-0.618934	-0.832385	0.361379	0.10822	0.32763	-0.331706	-0.0205932	0.0248068	-0.0759376	0.827954	0.00129963	0.253158	0.323604	3.01973e-05	0.058833	0.285895	5.99015e-05	0.303887	0.297257	0.169717	0.0660603	0.0105782	6.32015e-05	0.169047	0.689937	0.215434	0.209441	0.939659	0.927341	0.77985
C01B4.6	blue	0.500034	-0.159413	0.190355	0.261904	0.372876	0.328182	0.468066	0.927998	0.619325	0.0143695	-0.183647	-0.442395	-0.367258	-0.918105	0.0775496	-0.440614	-0.328078	-0.401745	0.0186304	-0.127306	-0.617671	0.0485625	0.55538	0.480094	0.327143	0.154901	0.214617	0.0674818	2.22049e-07	0.0105152	0.957877	0.495981	0.0861826	0.161711	5.3236e-07	0.775288	0.087605	0.21477	0.122962	0.945402	0.638472	0.0107841
C01B4.7	turquoise	-0.0410724	0.506081	-0.253502	-0.392908	-0.755727	-0.660811	-0.295338	-0.836535	-0.510418	-0.378917	0.050274	0.472703	0.519392	0.867775	-0.354252	0.165072	-0.146635	0.422241	0.0578559	-0.0439857	0.169173	0.879956	0.0454828	0.343458	0.132206	0.000708724	0.00532258	0.266772	5.36505e-05	0.0433657	0.147798	0.853308	0.0644488	0.03922	1.32633e-05	0.178233	0.541238	0.587883	0.103268	0.831461	0.871504	0.531092
C01B4.8	turquoise	0.25685	0.680433	0.0161148	-0.0929789	-0.688674	-0.540507	-0.179877	-0.630877	-0.334671	-0.502256	0.197763	-0.0554201	0.419501	0.651218	-0.400494	-0.0246971	-0.391209	0.446725	0.400443	0.170811	0.052601	0.336902	0.00372105	0.952766	0.731982	0.00317664	0.0306466	0.50502	0.00878164	0.205149	0.0474132	0.462837	0.838468	0.105762	0.00628433	0.124242	0.927661	0.134036	0.0827943	0.124295	0.527062	0.846591
C01B7.7	turquoise	-0.40323	0.140547	-0.167561	-0.315462	-0.357482	-0.382867	-0.459453	-0.748892	-0.518994	-0.0875345	0.0672416	0.358828	0.355822	0.740294	-0.0440785	0.305703	0.239578	0.401086	-0.161246	0.0452882	0.460845	0.121454	0.60364	0.535069	0.233975	0.17403	0.143276	0.0733898	0.00084281	0.0393976	0.747184	0.804577	0.172298	0.176182	0.00104033	0.871235	0.249545	0.371486	0.123635	0.550781	0.86773	0.0724105
C01B9.1	turquoise	-0.0228125	0.592163	-0.532583	-0.428205	-0.781824	-0.382358	-0.417185	-0.575177	0.121157	0.093021	0.451816	0.473993	0.631171	0.599378	-0.713453	-0.35039	-0.300687	0.250042	0.0635929	-0.185108	-0.196505	0.933169	0.0156576	0.0336773	0.0979825	0.000346538	0.143853	0.107903	0.0197535	0.654899	0.731865	0.0789341	0.0636232	0.00874068	0.0141328	0.00191367	0.183347	0.257795	0.350307	0.815006	0.4925	0.465747
C01B9.4	lightcyan	0.159477	-0.199217	0.0215265	0.119635	0.278044	0.265015	0.369755	0.455571	0.219291	0.0508927	-0.192765	-0.223797	-0.190766	-0.460583	0.103418	-0.136691	-0.0384756	-0.305177	-0.0371046	-0.0240482	-0.197993	0.555218	0.459486	0.936929	0.658987	0.297086	0.321218	0.15866	0.0761713	0.414493	0.851521	0.474446	0.404722	0.479126	0.072594	0.7031	0.613706	0.887499	0.250403	0.891485	0.929557	0.462307
C01C10.2	turquoise	-0.086798	0.139935	-0.478291	-0.215405	-0.183792	0.149742	-0.226416	0.0335073	0.533486	0.476156	0.443494	0.314433	0.310227	-0.0385028	-0.0226924	-0.442995	-0.109526	0.00762894	-0.25764	0.127496	-0.258001	0.749247	0.605233	0.0609279	0.423015	0.495636	0.579909	0.399099	0.901956	0.0333209	0.062256	0.0853129	0.235586	0.24225	0.88742	0.93352	0.0857072	0.686371	0.97763	0.335366	0.637967	0.334666
C01C4.2	turquoise	-0.620539	-0.12042	-0.483746	-0.536075	-0.291096	-0.436394	-0.219209	-0.751629	-0.611671	0.0754042	-0.145875	0.338024	0.212558	0.780888	0.0666878	0.530247	0.490887	0.316419	-0.0763984	0.248229	0.413616	0.0103213	0.656877	0.0576296	0.0323149	0.274025	0.0910408	0.41467	0.000786811	0.0118048	0.781362	0.589842	0.200364	0.429318	0.000356121	0.806158	0.0346129	0.0535126	0.23248	0.778545	0.353928	0.111263
C01C4.3	turquoise	-0.235706	0.333224	-0.440541	-0.549357	-0.704505	-0.675376	-0.347818	-0.869363	-0.579537	-0.252033	-0.0511062	0.449888	0.513493	0.919	-0.209748	0.307461	0.0496982	0.409908	0.0762945	0.163966	0.190583	0.379499	0.207237	0.0876632	0.0275118	0.00231108	0.00409067	0.186806	1.22416e-05	0.0186309	0.346356	0.850905	0.08038	0.0419099	4.94145e-07	0.435587	0.246695	0.854972	0.114829	0.77884	0.54399	0.479558
C01F1.5	yellow	0.304667	0.929542	-0.181749	-0.0192607	-0.819441	-0.282182	-0.192677	-0.602829	0.0561289	-0.239174	0.594495	0.288142	0.57341	0.567367	-0.350267	-0.465323	-0.599314	0.34478	0.0753841	0.026021	-0.100132	0.251236	1.9159e-07	0.500523	0.943558	0.000102569	0.289655	0.474651	0.013446	0.836428	0.372318	0.0151514	0.279148	0.0202231	0.0218944	0.183511	0.0693241	0.0141458	0.190946	0.781419	0.923794	0.712152
C01F1.6	brown	-0.237921	-0.806165	0.309308	0.313323	0.92272	0.547035	0.21299	0.698412	0.165612	0.37056	-0.298656	-0.423055	-0.611073	-0.717537	0.453734	0.240545	0.496997	-0.286956	-0.0620879	0.126325	0.14077	0.374904	0.000162316	0.243721	0.237334	3.59191e-07	0.0283095	0.42836	0.00261811	0.539898	0.157685	0.261181	0.102535	0.0119107	0.00175174	0.0775143	0.3695	0.0501664	0.28122	0.819316	0.641081	0.603059
C01F6.14	turquoise	-0.138914	-0.0758525	0.0984769	-0.248215	-0.169257	-0.56751	-0.399261	-0.391817	-0.619433	-0.357833	-0.411	0.175888	0.183247	0.446112	-0.216404	0.508173	0.193557	0.37762	0.169426	0.0432569	0.275256	0.607894	0.780091	0.716726	0.353955	0.530885	0.0218535	0.125513	0.133379	0.0104979	0.173578	0.113771	0.514665	0.496936	0.0832682	0.420815	0.044452	0.472596	0.149305	0.530467	0.873617	0.302157
C01G10.1	turquoise	-0.282505	0.351843	-0.215808	-0.280424	-0.574152	-0.496826	-0.391057	-0.940336	-0.621358	-0.219294	0.106738	0.421181	0.496724	0.946374	-0.254317	0.358384	0.106499	0.394738	0.188431	0.130832	0.441487	0.28908	0.181412	0.422128	0.292797	0.0200247	0.0502583	0.1342	6.15819e-08	0.010192	0.414485	0.693991	0.104228	0.0503126	2.96586e-08	0.341856	0.172868	0.694646	0.130254	0.484625	0.629123	0.0869056
[truncated: 16,476 more rows]
